# Supplementary material for: Large-scale analysis of protein crotonylation reveals its diverse functions in Pinellia ternata
Source: BMC Plant Biol. 2022 Sep 23;22:457. doi: 10.1186/s12870-022-03835-y (PMC9502611; doi:10.1186/s12870-022-03835-y)
Supplement: Supplementary file 2 — Additional file 2: Supplementary Table S1. Crotonylated sites of proteins in the leaves of P. ternata. [file 12870_2022_3835_MOESM2_ESM.xlsx]

## Sheet: ident site
Protein accession	Position	Amino acid	Protein description	Modified sequence	Charge	Mass error [ppm]	MS/MS Count	Num. of Rep.	Localization prob 1	Score diff 1	PEP 1	Score 1	Localization prob 2	Score diff 2	PEP 2	Score 2	Localization prob 3	Score diff 3	PEP 3	Score 3
Gene.10006::TRINITY_DN30256_c1_g1::g.10006::m.10006	74	K	putative RNA-binding protein Luc7-like 2 isoform X4 OS=Nelumbo nucifera GN=LOC104605272 PE=4 SV=1	AK(1)GLHNFDR	3	-0.0316	1	1									1	47.3018	0.026703	47.302
Gene.10006::TRINITY_DN30256_c1_g1::g.10006::m.10006	149	K	putative RNA-binding protein Luc7-like 2 isoform X4 OS=Nelumbo nucifera GN=LOC104605272 PE=4 SV=1	EVDALDLEGK(1)SDDK	2	-1.6102	1	1									1	103.137	5.39e-08	103.14
Gene.10043::TRINITY_DN30278_c0_g2::g.10043::m.10043	139	K	Uncharacterized protein	ENAPAVDEFK(1)K	2	3.7413	1	1									1	62.0879	0.0230844	62.088
Gene.10043::TRINITY_DN30278_c0_g2::g.10043::m.10043	248	K	Uncharacterized protein	ETGSLASEILGDNK(1)EK	2	0.42114	2	2	1	130.472	1.15e-09	130.47					1	170.769	8.31e-18	170.77
Gene.1007::TRINITY_DN23495_c0_g3::g.1007::m.1007	55	K	Putative 6-phosphogluconolactonase 4, chloroplastic OS=Anthurium amnicola GN=Os09g0529100_2 PE=4 SV=1	YTADLSEK(1)CVR	2	-3.4462	1	1					1	54.683	0.0183014	54.683
Gene.4117::TRINITY_DN26271_c1_g3::g.4117::m.4117	35	K	Pyruvate dehydrogenase E1 component subunit alpha OS=Anthurium amnicola GN=ODPA PE=4 SV=1	FAK(1)EHALK	2	1.024	4	3	1	94.3095	0.0020782	94.309	1	88.1361	0.00387759	88.136	1	94.3095	0.0020782	94.309
Gene.10084::TRINITY_DN30300_c0_g1::g.10084::m.10084	115	K	Pyruvate dehydrogenase E1 component subunit alpha OS=Anthurium amnicola GN=ODPA PE=4 SV=1	LILSHEIASAAELK(1)DIEK	3	1.7056	3	3	1	192.162	4.42e-30	192.16	1	154.521	1.66e-21	154.52	1	114.549	1.86e-10	114.55
Gene.10084::TRINITY_DN30300_c0_g1::g.10084::m.10084	24	K	Pyruvate dehydrogenase E1 component subunit alpha OS=Anthurium amnicola GN=ODPA PE=4 SV=1	SPSYYK(1)R	2	-0.36529	2	1					1	151.292	0.000823103	151.29
Gene.10138::TRINITY_DN30331_c0_g2::g.10138::m.10138	186	K	Peptidyl-prolyl cis-trans isomerase (Fragment) OS=Anthurium amnicola GN=CYP20-2 PE=3 SV=1	ALCTGEK(1)GFGYK	2	0.22837	8	3	1	152.069	3.2e-10	152.07	1	139.858	3.28e-09	139.86	1	107.026	3.26e-05	107.03
Gene.10138::TRINITY_DN30331_c0_g2::g.10138::m.10138	191	K	Peptidyl-prolyl cis-trans isomerase (Fragment) OS=Anthurium amnicola GN=CYP20-2 PE=3 SV=1	GFGYK(1)GSSFHR	3	-0.14138	6	3	1	104.824	4.47e-05	104.82	1	111.855	1.27e-06	132.32	1	86.3444	0.000365636	86.344
Gene.10138::TRINITY_DN30331_c0_g2::g.10138::m.10138	211	K	Peptidyl-prolyl cis-trans isomerase (Fragment) OS=Anthurium amnicola GN=CYP20-2 PE=3 SV=1	DFMIQGGDFDK(1)GNGTGGK	2	0.38796	4	3	1	155.997	2.11e-21	156	1	154.494	5.24e-21	154.49	1	116.133	6.42e-23	172.37
Gene.10138::TRINITY_DN30331_c0_g2::g.10138::m.10138	218	K	Peptidyl-prolyl cis-trans isomerase (Fragment) OS=Anthurium amnicola GN=CYP20-2 PE=3 SV=1	GNGTGGK(1)SIYGR	2	-3.6579	8	3	1	45.2798	5.45e-05	101.56	1	78.3239	0.000939864	78.324	1	53.4477	3.21e-05	107.17
Gene.10138::TRINITY_DN30331_c0_g2::g.10138::m.10138	226	K	Peptidyl-prolyl cis-trans isomerase (Fragment) OS=Anthurium amnicola GN=CYP20-2 PE=3 SV=1	TFK(1)DENFK	2	0.35016	12	3	1	123.72	0.000830604	123.72	1	130.562	0.000798769	130.56	1	111.947	0.00100363	111.95
Gene.10138::TRINITY_DN30331_c0_g2::g.10138::m.10138	266	K	Peptidyl-prolyl cis-trans isomerase (Fragment) OS=Anthurium amnicola GN=CYP20-2 PE=3 SV=1	TPWLDK(1)R	2	0.031452	7	3	1	110.31	0.00572257	110.31	1	110.31	0.00572257	110.31	1	147.336	0.00176408	147.34
Gene.10138::TRINITY_DN30331_c0_g2::g.10138::m.10138	200	K	Peptidyl-prolyl cis-trans isomerase (Fragment) OS=Anthurium amnicola GN=CYP20-2 PE=3 SV=1	VIK(1)DFMIQGGDFDK	2	-3.2749	1	1	1	99.344	4.65e-06	99.344
Gene.10155::TRINITY_DN30340_c0_g2::g.10155::m.10155	101	K	Developmentally regulated G-protein 1 OS=Anthurium amnicola GN=DRG1_2 PE=4 SV=1	GSSGAGEGFEVTK(1)FGHGR	3	0.16768	2	2	1	107.977	3.14e-07	107.98					1	47.0818	0.0171203	47.082
Gene.10183::TRINITY_DN30363_c0_g1::g.10183::m.10183	59	K	Putative aconitate hydratase, cytoplasmic OS=Anthurium amnicola GN=Os08g0191100_4 PE=4 SV=1	GEVGPQTIHIPSGEK(1)LSVFDAAMR	3	1.3807	1	1									1	118.635	3.43e-13	118.63
Gene.10183::TRINITY_DN30363_c0_g1::g.10183::m.10183	44	K	Putative aconitate hydratase, cytoplasmic OS=Anthurium amnicola GN=Os08g0191100_4 PE=4 SV=1	LLK(1)GEVGPQTIHIPSGEK	3	0.61964	1	1	1	52.1849	0.0087546	52.185
Gene.10183::TRINITY_DN30363_c0_g1::g.10183::m.10183	70	K	Putative aconitate hydratase, cytoplasmic OS=Anthurium amnicola GN=Os08g0191100_4 PE=4 SV=1	YK(1)SEGHDTVILAGAEYGSGSSR	3	-0.015647	3	3	1	140.592	1.53e-17	140.59	1	128.381	4.27e-12	128.38	1	140.592	1.53e-17	140.59
Gene.10193::TRINITY_DN30367_c0_g1::g.10193::m.10193	70	K	60S ribosomal protein L6 (Fragment) OS=Anthurium amnicola GN=RPL6_10 PE=4 SV=1	APK(1)FYPADDVK	2	-2.0092	5	3	1	81.709	0.00162484	81.709	1	102.97	0.000165178	102.97	1	78.3239	0.00197195	78.324
Gene.10193::TRINITY_DN30367_c0_g1::g.10193::m.10193	166	K	60S ribosomal protein L6 (Fragment) OS=Anthurium amnicola GN=RPL6_10 PE=4 SV=1	FDDK(1)YFAK	2	-1.2524	3	3	1	59.1529	0.0374046	59.153	1	94.3095	0.0020782	94.309	1	86.6702	0.00430487	86.67
Gene.10193::TRINITY_DN30367_c0_g1::g.10193::m.10193	170	K	60S ribosomal protein L6 (Fragment) OS=Anthurium amnicola GN=RPL6_10 PE=4 SV=1	YFAK(1)DVQR	2	0.24415	3	3	1	105.136	0.00136408	105.14	1	85.1608	0.00474483	85.161	1	102.514	0.00150283	102.51
Gene.10193::TRINITY_DN30367_c0_g1::g.10193::m.10193	29	K	60S ribosomal protein L6 (Fragment) OS=Anthurium amnicola GN=RPL6_10 PE=4 SV=1	GVGK(1)YSR	2	1.5495	1	1	1	67.032	0.0376591	67.032
Gene.10193::TRINITY_DN30367_c0_g1::g.10193::m.10193	162	K	60S ribosomal protein L6 (Fragment) OS=Anthurium amnicola GN=RPL6_10 PE=4 SV=1	VDISDVNVEK(1)FDDK	2	-3.4899	1	1	1	192.65	1.8e-23	192.65
Gene.10197::TRINITY_DN30367_c0_g3::g.10197::m.10197	71	K	60S ribosomal protein L6 (Fragment) OS=Anthurium amnicola GN=RPL6_10 PE=4 SV=1	AAEPAPAAK(1)VPK	2	0.16432	2	2	1	72.34	0.00302257	72.34					1	48.9483	0.0549932	48.948
Gene.10197::TRINITY_DN30367_c0_g3::g.10197::m.10197	74	K	60S ribosomal protein L6 (Fragment) OS=Anthurium amnicola GN=RPL6_10 PE=4 SV=1	VPK(1)FYPADDVK	2	-0.35681	7	3	1	97.4631	0.000238148	97.463	1	122.344	8.23e-06	122.34	1	108.564	9.11e-05	108.56
Gene.15113::TRINITY_DN33196_c0_g1::g.15113::m.15113	176	K	60S ribosomal protein L6 (Fragment) OS=Anthurium amnicola GN=RPL6_10 PE=4 SV=1	FDDK(1)YFAK	2	-1.2524	3	3	1	59.1529	0.0374046	59.153	1	94.3095	0.0020782	94.309	1	86.6702	0.00430487	86.67
Gene.10197::TRINITY_DN30367_c0_g3::g.10197::m.10197	174	K	60S ribosomal protein L6 (Fragment) OS=Anthurium amnicola GN=RPL6_10 PE=4 SV=1	YFAK(1)EVQK	2	0.27427	2	2	1	58.9807	0.045474	58.981					1	56.2581	0.0196594	56.258
Gene.10202::TRINITY_DN30371_c1_g2::g.10202::m.10202	117	K	Chaperonin (Fragment) OS=Anthurium amnicola GN=groS_2 PE=4 SV=1	SAVK(1)FER	2	0.40545	6	3	1	80.4381	0.0137912	80.438	1	71.692	0.0260075	71.692	1	102.002	0.00457201	102
Gene.10202::TRINITY_DN30371_c1_g2::g.10202::m.10202	113	K	Chaperonin (Fragment) OS=Anthurium amnicola GN=groS_2 PE=4 SV=1	SSGGVLLPK(1)SAVK	2	1.3307	6	3	1	96.4641	4.26e-05	96.464	1	81.9037	0.000565231	81.904	1	92.0388	0.000160457	92.039
Gene.10202::TRINITY_DN30371_c1_g2::g.10202::m.10202	86	K	Chaperonin (Fragment) OS=Anthurium amnicola GN=groS_2 PE=4 SV=1	WEPSK(1)VAPQGDR	2	-2.8875	3	3	1	73.3864	0.00236336	73.386	1	63.1853	0.00879005	63.185	1	99.8441	6.14e-05	99.844
Gene.10228::TRINITY_DN30387_c0_g1::g.10228::m.10228	168	K	Putative Holliday junction resolvase OS=Anthurium amnicola GN=Bind_1895_9 PE=4 SV=1	AEK(1)ANAK	2	-0.056076	2	2	1	58.9811	0.0577894	58.981					1	70.9125	0.0279566	70.912
Gene.10235::TRINITY_DN30392_c0_g1::g.10235::m.10235	457	K	Photosystem II CP43 reaction center protein OS=Pinellia ternata GN=psbC PE=3 SV=1	AAAAGFEK(1)GIDR	2	1.9502	24	3	1	80.3118	2.86e-09	141.58	1	120.872	1.01e-06	127.56	1	74.9873	1.95e-05	110.31
Gene.10235::TRINITY_DN30392_c0_g1::g.10235::m.10235	382	K	Photosystem II CP43 reaction center protein OS=Pinellia ternata GN=psbC PE=3 SV=1	K(1)DIQPWQER	2	-0.23526	3	3	1	135.859	0.000176257	135.86	1	153.102	1.25e-05	153.1	1	148.321	5.79e-05	148.32
Gene.10235::TRINITY_DN30392_c0_g1::g.10235::m.10235	339	K	Photosystem II CP43 reaction center protein OS=Pinellia ternata GN=psbC PE=3 SV=1	LGANVGSAQGPTGLGK(1)YLMR	3	-0.20245	12	3	1	137.847	1.17e-43	211.4	1	224.893	1.31e-52	224.89	1	61.9589	3.47e-42	197.84
Gene.10258::TRINITY_DN30408_c0_g1::g.10258::m.10258	133	K	ATP synthase subunit gamma, mitochondrial OS=Anthurium amnicola GN=ATPC_1 PE=3 SV=1	ALYK(1)LTSGPEK	2	0.59954	6	3	1	118.278	1.11e-05	118.28	1	107.055	0.000111051	107.06	1	75.8194	0.00222875	75.819
Gene.10258::TRINITY_DN30408_c0_g1::g.10258::m.10258	72	K	ATP synthase subunit gamma, mitochondrial OS=Anthurium amnicola GN=ATPC_1 PE=3 SV=1	MVAASK(1)LR	2	-0.96295	7	3	1	116.371	0.000864804	116.37	1	95.7414	0.00186121	95.741	1	82.2787	0.000657991	102.51
Gene.10258::TRINITY_DN30408_c0_g1::g.10258::m.10258	60	K	ATP synthase subunit gamma, mitochondrial OS=Anthurium amnicola GN=ATPC_1 PE=3 SV=1	NIQK(1)ITK	2	1.1556	1	1									1	43.7692	0.05254	43.769
Gene.10264::TRINITY_DN30413_c1_g1::g.10264::m.10264	114	K	DNA-directed RNA polymerase subunit (Fragment) OS=Anthurium amnicola GN=RPB205_3 PE=3 SV=1	TLPHFTK(1)DDYGPESR	3	1.3515	1	1					1	88.3191	6.64e-05	88.319
Gene.10272::TRINITY_DN30418_c1_g2::g.10272::m.10272	94	K	T-complex protein 1 subunit zeta OS=Anthurium amnicola GN=CCT6 PE=3 SV=1	DK(1)VCSGNDYNFVVINQK	2	-3.7947	2	2					1	146.296	2.15e-15	146.3	1	117.298	6.16e-12	117.3
Gene.10272::TRINITY_DN30418_c1_g2::g.10272::m.10272	13	K	T-complex protein 1 subunit zeta OS=Anthurium amnicola GN=CCT6 PE=3 SV=1	HK(1)FDVDTR	2	0.40572	4	3	1	119.68	0.000849404	119.68	1	132.875	0.000788004	132.88	1	105.524	0.00134353	105.52
Gene.10272::TRINITY_DN30418_c1_g2::g.10272::m.10272	92	K	T-complex protein 1 subunit zeta OS=Anthurium amnicola GN=CCT6 PE=3 SV=1	IIAFK(1)DK	2	0.84858	2	2					1	79.4686	0.0143557	79.469	1	71.3424	0.0397852	71.342
Gene.10320::TRINITY_DN30451_c0_g1::g.10320::m.10320	37	K	Nascent polypeptide-associated complex subunit beta OS=Anthurium amnicola GN=BTF3_5 PE=3 SV=1	TTTTDDK(1)R	2	1.1181	1	1									1	60.8284	0.0539917	60.828
Gene.10333::TRINITY_DN30458_c0_g1::g.10333::m.10333	41	K	Polyadenylate-binding protein 2 (Fragment) OS=Anthurium amnicola GN=pab2_4 PE=4 SV=1	ADDDAVK(1)ELDEMK	2	-1.8466	3	2	1	124.417	3.23e-07	124.51	1	95.2645	4.53e-05	95.264
Gene.10333::TRINITY_DN30458_c0_g1::g.10333::m.10333	47	K	Polyadenylate-binding protein 2 (Fragment) OS=Anthurium amnicola GN=pab2_4 PE=4 SV=1	ELDEMK(1)K	2	-1.1966	1	1									1	62.7172	0.0286284	62.717
Gene.10333::TRINITY_DN30458_c0_g1::g.10333::m.10333	66	K	Polyadenylate-binding protein 2 (Fragment) OS=Anthurium amnicola GN=pab2_4 PE=4 SV=1	EMQAK(1)VEK	2	0.81816	3	2					1	67.8972	0.021363	67.897	1	60.8284	0.0150312	60.828
Gene.10373::TRINITY_DN30482_c0_g3::g.10373::m.10373	298	K	Coatomer subunit alpha OS=Anthurium amnicola GN=Os09g0127800_1 PE=4 SV=1	LAYK(1)TTTEGK	2	1.5384	2	2					1	89.8266	0.00140248	89.827	1	80.2397	0.00304326	80.24
Gene.10373::TRINITY_DN30482_c0_g3::g.10373::m.10373	304	K	Coatomer subunit alpha OS=Anthurium amnicola GN=Os09g0127800_1 PE=4 SV=1	TTTEGK(1)FSEALR	2	0.60872	4	3	1	114.721	3.06e-06	114.72	1	136.932	3.99e-09	136.93	1	54.1994	0.0121748	54.199
Gene.10395::TRINITY_DN30494_c0_g5::g.10395::m.10395	121	K	Alpha-1,4 glucan phosphorylase OS=Anthurium amnicola GN=PHSL_5 PE=3 SV=1	AFATYVQAK(1)R	2	0.10852	2	2	1	106.178	0.000379949	106.18	1	88.3919	0.00259182	88.392
Gene.10395::TRINITY_DN30494_c0_g5::g.10395::m.10395	35	K	Alpha-1,4 glucan phosphorylase OS=Anthurium amnicola GN=PHSL_5 PE=3 SV=1	FADNEELQSEWK(1)AAK	2	-0.30216	6	3	1	270.072	1.95e-56	270.07	1	211.753	1.39e-30	211.75	1	281.934	1.98e-67	281.93
Gene.10395::TRINITY_DN30494_c0_g5::g.10395::m.10395	23	K	Alpha-1,4 glucan phosphorylase OS=Anthurium amnicola GN=PHSL_5 PE=3 SV=1	K(1)FADNEELQSEWK	2	-0.17011	1	1	1	212.239	6.43e-43	212.24
Gene.10395::TRINITY_DN30494_c0_g5::g.10395::m.10395	44	K	Alpha-1,4 glucan phosphorylase OS=Anthurium amnicola GN=PHSL_5 PE=3 SV=1	LK(1)VADLIK	2	-0.10066	3	3	1	80.7549	0.00602905	80.755	1	76.1697	0.00736554	76.17	1	80.6884	0.00604844	80.688
Gene.10395::TRINITY_DN30494_c0_g5::g.10395::m.10395	50	K	Alpha-1,4 glucan phosphorylase OS=Anthurium amnicola GN=PHSL_5 PE=3 SV=1	VADLIK(1)EK	2	1.5933	3	3	1	86.6702	0.00430487	86.67	1	56.9157	0.0415087	56.916	1	72.3251	0.0132399	72.325
Gene.10395::TRINITY_DN30494_c0_g5::g.10395::m.10395	91	K	Alpha-1,4 glucan phosphorylase OS=Anthurium amnicola GN=PHSL_5 PE=3 SV=1	MK(1)EMTAEER	2	-0.25936	6	3	1	79.2014	0.00039136	94.692	1	69.6716	0.0135862	69.672	1	70.9415	0.00161388	81.017
Gene.10395::TRINITY_DN30494_c0_g5::g.10395::m.10395	74	K	Alpha-1,4 glucan phosphorylase OS=Anthurium amnicola GN=PHSL_5 PE=3 SV=1	RIHEYK(1)R	3	-0.84711	1	1					1	80.2291	0.00764089	80.229
Gene.10413::TRINITY_DN30502_c1_g1::g.10413::m.10413	81	K	Serine/threonine-protein phosphatase 2A 55 kDa regulatory subunit B OS=Anthurium amnicola GN=PP2AB2_5 PE=3 SV=1	LDYPVK(1)HPEFR	3	0.57674	2	2	1	58.1721	0.00663683	58.172					1	58.1721	0.00663683	58.172
Gene.10414::TRINITY_DN30502_c1_g4::g.10414::m.10414	108	K	Serine/threonine-protein phosphatase 2A 55 kDa regulatory subunit B OS=Anthurium amnicola GN=PP2AB2_24 PE=3 SV=1	YK(1)TEFQSHEPEFDYLK	3	-0.56024	1	1									1	97.2353	1.77e-06	97.235
Gene.10436::TRINITY_DN30515_c0_g2::g.10436::m.10436	225	K	Protease Do-like 8, chloroplastic (Fragment) OS=Anthurium amnicola GN=DEGP8_1 PE=4 SV=1	NFEGK(1)LVGADR	2	-0.64765	1	1					1	49.4829	0.0343451	49.483
Gene.10474::TRINITY_DN30543_c0_g1::g.10474::m.10474	102	K	60S ribosomal protein L13a-4 OS=Anthurium amnicola GN=RPL13AD PE=3 SV=1	APAK(1)ILWR	2	-0.74956	6	3	1	113.412	0.000926133	113.41	1	107.895	0.00121804	107.9	1	98.6294	0.00170838	98.629
Gene.10474::TRINITY_DN30543_c0_g1::g.10474::m.10474	138	K	60S ribosomal protein L13a-4 OS=Anthurium amnicola GN=RPL13AD PE=3 SV=1	AYEGVPPPYDK(1)MK	2	-0.99218	2	2	1	59.2273	0.00838422	59.227	1	73.9271	0.00151571	73.927
Gene.10474::TRINITY_DN30543_c0_g1::g.10474::m.10474	115	K	60S ribosomal protein L13a-4 OS=Anthurium amnicola GN=RPL13AD PE=3 SV=1	GMIPHK(1)TK	2	-0.11332	5	3	1	51.1927	0.0304343	51.193	1	60.9103	0.0149655	60.91	1	51.3458	0.0300626	51.346
Gene.10474::TRINITY_DN30543_c0_g1::g.10474::m.10474	127	K	60S ribosomal protein L13a-4 OS=Anthurium amnicola GN=RPL13AD PE=3 SV=1	LK(1)AYEGVPPPYDK	2	-0.39308	5	2					1	118.522	1.21e-06	118.52	1	122.629	8.86e-07	122.63
Gene.10474::TRINITY_DN30543_c0_g1::g.10474::m.10474	149	K	60S ribosomal protein L13a-4 OS=Anthurium amnicola GN=RPL13AD PE=3 SV=1	VVIPDALK(1)ELR	2	-0.6934	2	2	1	118.905	1.06e-05	118.9					1	117.251	1.18e-05	117.25
Gene.10478::TRINITY_DN30545_c0_g3::g.10478::m.10478	341	K	Putative cinnamyl alcohol dehydrogenase 1 OS=Anthurium amnicola GN=CAD1_6 PE=3 SV=1	LIDK(0.001)DVK(0.999)YR	3	1.101	3	3	0.998753	29.0348	0.00831224	68.657	0.993248	21.6763	0.0555026	44.318	0.996588	24.6549	0.0438208	48.028
Gene.10487::TRINITY_DN30554_c0_g2::g.10487::m.10487	280	K	DNA-damage-repair/toleration protein DRT102 (Fragment) OS=Anthurium amnicola GN=DRT102_0 PE=4 SV=1	FAAGSVEPAHHHTFGHDLVVTK(1)GK	4	0.11463	1	1									1	82.1773	2.21e-06	82.177
Gene.10491::TRINITY_DN30555_c0_g3::g.10491::m.10491	151	K	Glycosyltransferase (Fragment) OS=Anthurium amnicola GN=agtA_3 PE=3 SV=1	LAK(1)LLEGVAVR	2	0.11677	1	1					1	40.4964	0.0620707	40.496
Gene.10505::TRINITY_DN30563_c0_g5::g.10505::m.10505	34	K	Putative 6-phosphogluconolactonase 4, chloroplastic OS=Anthurium amnicola GN=Os09g0529100_2 PE=4 SV=1	WVTFIK(1)DSPKPPPER	3	-0.15334	2	2	0.996838	24.9865	9.5e-05	89.506					0.999672	34.8412	6.42e-05	91.355
Gene.10515::TRINITY_DN30566_c0_g2::g.10515::m.10515	215	K	asparagine synthetase [glutamine-hydrolyzing] 2 OS=Nelumbo nucifera GN=LOC104604125 PE=4 SV=1	EAFEK(1)AVIK	2	1.3682	3	3	1	54.9816	0.0212828	54.982	1	73.2332	0.00814873	73.233	1	68.3707	0.00513447	68.371
Gene.10542::TRINITY_DN30576_c0_g1::g.10542::m.10542	226	K	T-complex protein 1 subunit eta OS=Nelumbo nucifera GN=LOC104604289 PE=3 SV=1	LAK(1)CVQSGAK	2	-0.47552	2	2	1	46.8438	0.0545658	46.844	1	43.4185	0.0663029	43.419
Gene.10542::TRINITY_DN30576_c0_g1::g.10542::m.10542	196	K	T-complex protein 1 subunit eta OS=Nelumbo nucifera GN=LOC104604289 PE=3 SV=1	SEK(1)ENAEVR	2	-0.27114	3	3	1	115.781	0.000187649	115.78	1	105.195	0.000503372	105.2	1	121.502	0.000167527	121.5
Gene.26449::TRINITY_DN38919_c1_g2::g.26449::m.26449	291	K	Polyadenylate-binding protein (Fragment) OS=Anthurium amnicola GN=PAB2_7 PE=3 SV=1	FDDKEWYVGK(1)AQK	3	-0.83688	4	3	1	97.3763	1.41e-06	113.95	1	83.6938	1.6e-05	102.33	1	80.361	7.18e-05	92.781
Gene.26449::TRINITY_DN38919_c1_g2::g.26449::m.26449	285	K	Polyadenylate-binding protein (Fragment) OS=Anthurium amnicola GN=PAB2_7 PE=3 SV=1	FDDK(1)EWYVGK	2	-0.38626	6	3	1	133.912	4.16e-07	133.91	1	134.304	4.08e-07	134.3	1	170.521	1.35e-09	170.52
Gene.10562::TRINITY_DN30589_c1_g3::g.10562::m.10562	44	K	Polyadenylate-binding protein OS=Anthurium amnicola GN=PAB2_4 PE=3 SV=1	FEQNMK(1)EVVDK	2	2.6619	1	1									1	101.532	0.000184231	101.53
Gene.10562::TRINITY_DN30589_c1_g3::g.10562::m.10562	83	K	Polyadenylate-binding protein OS=Anthurium amnicola GN=PAB2_4 PE=3 SV=1	ITSCK(1)VMR	2	0.53974	3	2					1	88.294	0.00383159	88.294	1	60.9103	0.0149655	60.91
Gene.26449::TRINITY_DN38919_c1_g2::g.26449::m.26449	281	K	Polyadenylate-binding protein (Fragment) OS=Anthurium amnicola GN=PAB2_7 PE=3 SV=1	K(1)FDDKEWYVGK	3	-0.11119	1	1					0.99998	47.0064	0.000334206	91.62
Gene.10562::TRINITY_DN30589_c1_g3::g.10562::m.10562	70	K	Polyadenylate-binding protein OS=Anthurium amnicola GN=PAB2_4 PE=3 SV=1	LK(1)ELFSEYGK	2	0.0089868	3	3	1	87.1843	0.00183684	87.184	1	84.4793	0.00231766	84.479	1	77.0624	0.00391791	77.062
Gene.26449::TRINITY_DN38919_c1_g2::g.26449::m.26449	335	K	Polyadenylate-binding protein (Fragment) OS=Anthurium amnicola GN=PAB2_7 PE=3 SV=1	NLDDSIDDEK(1)LK	2	1.7972	3	3	1	115.574	2.93e-06	115.57	1	128.565	2.99e-11	128.57	1	141.128	2.97e-09	141.13
Gene.10562::TRINITY_DN30589_c1_g3::g.10562::m.10562	38	K	Polyadenylate-binding protein OS=Anthurium amnicola GN=PAB2_4 PE=3 SV=1	TK(1)FEQNMK	2	-0.050868	9	3	1	99.1386	0.00073619	99.139	1	64.2681	0.00105874	93.143	1	111.947	0.000623239	111.95
Gene.10588::TRINITY_DN30599_c0_g2::g.10588::m.10588	100	K	Mannose-1-phosphate guanylyltransferase 1 OS=Anthurium amnicola GN=CYT1_13 PE=4 SV=1	VEK(1)FVEKPK	3	0.17254	3	3	1	75.4027	0.000409125	98.044	0.999785	36.6688	0.0108531	65.627	0.999974	45.8833	0.00312709	74.841
Gene.10614::TRINITY_DN30612_c0_g2::g.10614::m.10614	165	K	Protein bir1 OS=Anthurium amnicola GN=bir1_1 PE=4 SV=1	YADVK(1)PVR	2	0.093255	2	2	1	71.5012	0.0147515	71.501					1	71.5012	0.0223965	71.501
Gene.10630::TRINITY_DN30617_c0_g2::g.10630::m.10630	102	K	Chaperonin (Fragment) OS=Anthurium amnicola GN=CPN10_0 PE=3 SV=1	LSDK(1)EYHLYR	3	1.4422	2	2	1	52.3906	0.0159197	52.391					1	53.2112	0.0143818	53.211
Gene.10635::TRINITY_DN30619_c0_g4::g.10635::m.10635	137	K	Proteasome subunit beta type (Fragment) OS=Anthurium amnicola GN=PBB2_0 PE=3 SV=1	GYSFNK(1)GQTEVLSTK	2	0.29585	3	3	1	268.92	9.74e-56	268.92	1	159.345	1.28e-16	159.34	1	199.148	1.46e-28	199.15
Gene.10669::TRINITY_DN30642_c0_g1::g.10669::m.10669	104	K	Transmembrane emp24 domain-containing protein A (Fragment) OS=Anthurium amnicola GN=empA_2 PE=3 SV=1	APK(1)AGIYK	2	0.41718	4	3	1	73.6646	0.0107826	73.665	1	76.4776	0.00727579	76.478	1	71.3794	0.0149748	71.379
Gene.10669::TRINITY_DN30642_c0_g1::g.10669::m.10669	101	K	Transmembrane emp24 domain-containing protein A (Fragment) OS=Anthurium amnicola GN=empA_2 PE=3 SV=1	FEFK(1)APK	2	0.22257	1	1									1	70.9125	0.0279566	70.912
Gene.10669::TRINITY_DN30642_c0_g1::g.10669::m.10669	97	K	Transmembrane emp24 domain-containing protein A (Fragment) OS=Anthurium amnicola GN=empA_2 PE=3 SV=1	GTSGDK(1)FEFK	2	1.0162	2	2	1	54.2593	0.0390395	54.259	1	72.2004	0.00805345	72.2
Gene.10692::TRINITY_DN30663_c0_g3::g.10692::m.10692	112	K	Enolase 2 (Fragment) OS=Anthurium amnicola GN=ENO2_3 PE=3 SV=1	AGASVK(1)NIPLYQHIANLAGNK	3	0.62914	1	1									1	55.4527	0.00132167	55.453
Gene.10692::TRINITY_DN30663_c0_g3::g.10692::m.10692	42	K	Enolase 2 (Fragment) OS=Anthurium amnicola GN=ENO2_3 PE=3 SV=1	DGGSDYLGK(1)GVMK	2	-3.2242	1	1					1	122.392	9.04e-07	122.39
Gene.10737::TRINITY_DN30688_c0_g3::g.10737::m.10737	215	K	Uncharacterized protein	SNLLK(1)SQR	2	1.2482	3	3	1	89.7522	0.000950213	89.752	1	52.4819	0.0623628	52.482	1	56.3783	0.0193772	56.378
Gene.10748::TRINITY_DN30693_c0_g2::g.10748::m.10748	41	K	Putative rhamnose biosynthetic enzyme 1 (Fragment) OS=Anthurium amnicola GN=RHM1_4 PE=4 SV=1	ALK(1)FLIYGR	2	-0.04398	1	1	1	90.1349	0.00182431	90.135
Gene.10748::TRINITY_DN30693_c0_g2::g.10748::m.10748	210	K	Putative rhamnose biosynthetic enzyme 1 (Fragment) OS=Anthurium amnicola GN=RHM1_4 PE=4 SV=1	NFITK(1)ISR	2	0.032366	3	3	1	120.155	0.000847197	120.15	1	88.1769	0.0038657	88.177	1	81.9504	0.00568058	81.95
Gene.10748::TRINITY_DN30693_c0_g2::g.10748::m.10748	110	K	Putative rhamnose biosynthetic enzyme 1 (Fragment) OS=Anthurium amnicola GN=RHM1_4 PE=4 SV=1	PNVDWCESHK(1)VETIR	3	0.66988	2	2	1	80.7384	0.000139477	80.738					1	89.358	5.64e-05	89.358
Gene.10751::TRINITY_DN30697_c0_g3::g.10751::m.10751	120	K	Ornithine carbamoyltransferase, chloroplastic (Fragment) OS=Anthurium amnicola GN=ARGF_0 PE=3 SV=1	ILHHAAEVK(1)ALLK	3	-0.80012	3	3	1	79.8861	0.000205415	79.886	1	60.5499	0.00247024	60.55	1	62.2875	0.002212	62.287
Gene.10769::TRINITY_DN30708_c0_g2::g.10769::m.10769	136	K	40S ribosomal protein S19-3 OS=Nelumbo nucifera GN=LOC104597979 PE=4 SV=1	MNLVDLDAK(1)GGR	2	1.2615	2	2	1	66.9887	0.00639392	66.989	1	52.8915	0.0314207	52.891
Gene.10769::TRINITY_DN30708_c0_g2::g.10769::m.10769	45	K	40S ribosomal protein S19-3 OS=Nelumbo nucifera GN=LOC104597979 PE=4 SV=1	SGK(1)IELPHWADIVK	3	-0.97672	3	3	1	112.173	5.17e-07	112.17	1	91.3551	3.7e-05	91.355	1	82.5294	0.000118306	82.529
Gene.10769::TRINITY_DN30708_c0_g2::g.10769::m.10769	25	K	40S ribosomal protein S19-3 OS=Nelumbo nucifera GN=LOC104597979 PE=4 SV=1	TVK(1)DVSPHDFVK	3	-0.31298	2	2	1	66.0043	0.002231	66.004					1	72.8912	0.00085094	72.891
Gene.108::TRINITY_DN22384_c1_g1::g.108::m.108	89	K	Fructose-bisphosphate aldolase OS=Brassica rapa subsp. pekinensis PE=3 SV=1	GILAADESTGSIAK(1)R	2	-0.1066	7	3	1	159.519	1.99e-16	159.52	1	158.519	2.14e-16	158.52	1	168.885	5.96e-17	168.89
Gene.10807::TRINITY_DN30727_c0_g2::g.10807::m.10807	96	K	Mitochondrial outer membrane protein porin 5 (Fragment) OS=Anthurium amnicola GN=VDAC5_1 PE=4 SV=1	AIATLK(1)FPDYNSGK	2	-0.07869	3	2	1	139.295	5.85e-11	139.3					1	174.94	1.99e-18	174.94
Gene.10807::TRINITY_DN30727_c0_g2::g.10807::m.10807	263	K	Mitochondrial outer membrane protein porin 5 (Fragment) OS=Anthurium amnicola GN=VDAC5_1 PE=4 SV=1	ALDK(1)HPR	2	0.81077	3	3	1	122.128	0.00316971	122.13	1	91.8534	0.00714441	91.853	1	62.5462	0.0488753	62.546
Gene.10807::TRINITY_DN30727_c0_g2::g.10807::m.10807	192	K	Mitochondrial outer membrane protein porin 5 (Fragment) OS=Anthurium amnicola GN=VDAC5_1 PE=4 SV=1	ASYLQQLDAK(1)QK	2	-0.21161	4	3	1	131.691	3.56e-07	131.69	1	117.2	2.67e-06	117.2	1	145.294	1.96e-09	145.29
Gene.10807::TRINITY_DN30727_c0_g2::g.10807::m.10807	62	K	Mitochondrial outer membrane protein porin 5 (Fragment) OS=Anthurium amnicola GN=VDAC5_1 PE=4 SV=1	FK(1)NTTVDIK	2	-0.22884	6	3	1	104.221	0.000536266	104.22	1	123.749	0.000159625	123.75	1	100.878	0.000649206	100.88
Gene.10807::TRINITY_DN30727_c0_g2::g.10807::m.10807	15	K	Mitochondrial outer membrane protein porin 5 (Fragment) OS=Anthurium amnicola GN=VDAC5_1 PE=4 SV=1	GK(1)DLLFK	2	-0.19066	1	1					1	56.8102	0.0209654	56.81
Gene.10807::TRINITY_DN30727_c0_g2::g.10807::m.10807	12	K	Mitochondrial outer membrane protein porin 5 (Fragment) OS=Anthurium amnicola GN=VDAC5_1 PE=4 SV=1	GPGLFSDIGK(1)K	2	0.47497	3	2	1	121.287	1.41e-05	121.29					1	97.4517	0.000374769	97.452
Gene.10816::TRINITY_DN30735_c1_g3::g.10816::m.10816	138	K	2-dehydro-3-deoxyphosphooctonate aldolase OS=Vigna radiata var. radiata GN=LOC106758571 PE=3 SV=1	SSFDK(1)ANR	2	-0.76485	3	3	1	114.281	0.000880115	114.28	1	80.4381	0.00612139	80.438	1	101.431	0.00156014	101.43
Gene.10824::TRINITY_DN30740_c0_g1::g.10824::m.10824	36	K	Glutathione S-transferase T1 (Fragment) OS=Anthurium amnicola GN=GSTT1_4 PE=4 SV=1	LK(1)VYADR	2	-0.086946	2	2	1	56.5468	0.0216029	56.547					1	51.4301	0.0339915	51.43
Gene.10884::TRINITY_DN30777_c0_g2::g.10884::m.10884	172	K	Ubiquitin-like domain-containing CTD phosphatase (Fragment) OS=Anthurium amnicola GN=At4g06599_1 PE=4 SV=1	ASQYK(1)IK	2	0.62187	3	3	1	71.2957	0.0269984	71.296	1	77.2825	0.0156286	77.282	1	81.1187	0.0133949	81.119
Gene.10895::TRINITY_DN30782_c0_g2::g.10895::m.10895	160	K	T-complex protein 1 subunit epsilon (Fragment) OS=Anthurium amnicola GN=At1g24510_0 PE=3 SV=1	HK(1)VDIDTVEK	2	1.9765	3	3	1	149.225	9.76e-08	149.23	1	172.127	4.37e-10	172.13	1	134.99	3.94e-07	134.99
Gene.10895::TRINITY_DN30782_c0_g2::g.10895::m.10895	109	K	T-complex protein 1 subunit epsilon (Fragment) OS=Anthurium amnicola GN=At1g24510_0 PE=3 SV=1	VEGK(1)VGGK	2	0.56763	3	3	1	69.8246	0.0178272	69.825	1	61.9623	0.0322507	61.962	1	69.8246	0.0178272	69.825
Gene.10895::TRINITY_DN30782_c0_g2::g.10895::m.10895	113	K	T-complex protein 1 subunit epsilon (Fragment) OS=Anthurium amnicola GN=At1g24510_0 PE=3 SV=1	VGGK(1)LEDTELIHGIIVDK	3	0.92472	1	1	1	42.3484	0.0160174	42.348
Gene.10896::TRINITY_DN30783_c0_g2::g.10896::m.10896	94	K	WD repeat-containing protein 61 OS=Anthurium amnicola GN=wdr61_2 PE=4 SV=1	AK(1)FLHHLDGHYMAVR	4	-0.076864	1	1									1	68.2833	0.000114505	68.283
Gene.10913::TRINITY_DN30792_c0_g1::g.10913::m.10913	63	K	Receptor-like protein kinase 2 (Fragment) OS=Anthurium amnicola GN=RCH2_5 PE=4 SV=1	AAGNK(1)LSFDMAR	2	-1.2395	1	1					1	95.4173	7.91e-05	95.417
Gene.10913::TRINITY_DN30792_c0_g1::g.10913::m.10913	90	K	Receptor-like protein kinase 2 (Fragment) OS=Anthurium amnicola GN=RCH2_5 PE=4 SV=1	NMVYGK(1)VPAAVAGLK	2	1.6357	2	2					1	74.6485	6.03e-05	74.649	1	45.5405	0.0302154	45.54
Gene.10957::TRINITY_DN30822_c0_g1::g.10957::m.10957	49	K	Lactoylglutathione lyase OS=Triticum aestivum PE=3 SV=1	ATLELTHNWGTESDPEFK(1)GYHNGNSEPR	4	0.031541	1	1									1	227.237	1.6e-61	227.24
Gene.10958::TRINITY_DN30823_c0_g7::g.10958::m.10958	76	K	ATP synthase subunit alpha OS=Nelumbo nucifera GN=atp1 PE=3 SV=1	EGDLVK(1)R	2	0.84582	1	1					1	79.4686	0.0225771	79.469
Gene.10958::TRINITY_DN30823_c0_g7::g.10958::m.10958	415	K	ATP synthase subunit alpha OS=Nelumbo nucifera GN=atp1 PE=3 SV=1	LTEVLK(1)QPQYSPLPIEK	3	0.61521	1	1	1	41.4224	0.018028	41.422
Gene.10958::TRINITY_DN30823_c0_g7::g.10958::m.10958	469	K	ATP synthase subunit alpha OS=Nelumbo nucifera GN=atp1 PE=3 SV=1	SFLEK(1)GGLTNER	2	1.6246	7	3	1	124.119	1.56e-06	124.12	1	138.894	3.51e-09	138.89	1	120.872	2.08e-06	120.87
Gene.10958::TRINITY_DN30823_c0_g7::g.10958::m.10958	119	K	ATP synthase subunit alpha OS=Nelumbo nucifera GN=atp1 PE=3 SV=1	VEVK(1)APGIIER	2	-0.037594	2	2	1	61.1103	0.0155891	61.11					1	98.406	0.000225654	98.406
Gene.10958::TRINITY_DN30823_c0_g7::g.10958::m.10958	367	K	ATP synthase subunit alpha OS=Nelumbo nucifera GN=atp1 PE=3 SV=1	VGSAAQLK(1)AMK	2	-0.80399	7	3	1	110.387	6.69e-05	110.39	1	64.2239	1.32e-06	132.25	1	86.4628	0.000497988	90.05
Gene.10974::TRINITY_DN30836_c0_g2::g.10974::m.10974	11	K	Peroxisomal 2,4-dienoyl-CoA reductase OS=Anthurium amnicola GN=At3g12800_2 PE=4 SV=1	ADALK(1)GK	2	-0.29909	1	1					1	40.2683	0.0625063	40.268
Gene.10974::TRINITY_DN30836_c0_g2::g.10974::m.10974	6	K	Peroxisomal 2,4-dienoyl-CoA reductase OS=Anthurium amnicola GN=At3g12800_2 PE=4 SV=1	MESPFK(1)ADALK	2	-0.97254	2	2	1	95.0939	8.03e-05	95.094					1	93.6229	0.000120167	93.623
Gene.10974::TRINITY_DN30836_c0_g2::g.10974::m.10974	85	K	Peroxisomal 2,4-dienoyl-CoA reductase OS=Anthurium amnicola GN=At3g12800_2 PE=4 SV=1	VVEETIK(1)NLGR	2	-0.95991	1	1									1	69.7206	0.00529174	69.721
Gene.10974::TRINITY_DN30836_c0_g2::g.10974::m.10974	271	K	Peroxisomal 2,4-dienoyl-CoA reductase OS=Anthurium amnicola GN=At3g12800_2 PE=4 SV=1	YIPK(1)EEVR	2	-1.1469	6	3	1	81.2963	0.00587125	81.296	1	84.4978	0.00493808	84.498	1	71.3794	0.0149748	71.379
Gene.10977::TRINITY_DN30838_c0_g1::g.10977::m.10977	305	K	Putative NAD(P)H-dependent oxidoreductase 1 (Fragment) OS=Anthurium amnicola GN=Os10g0113000_1 PE=4 SV=1	HK(1)ISQIPQK	2	0.61353	4	3	1	104.221	0.000536266	104.22	1	108.431	0.000394047	108.43	1	82.4167	0.00340019	82.417
Gene.10998::TRINITY_DN30847_c0_g3::g.10998::m.10998	75	K	Long chain acyl-CoA synthetase 9, chloroplastic OS=Anthurium amnicola GN=LACS9_3 PE=4 SV=1	EVYK(1)VDER	2	0.072759	1	1					1	68.3707	0.0204945	68.371
Gene.10998::TRINITY_DN30847_c0_g3::g.10998::m.10998	204	K	Long chain acyl-CoA synthetase 9, chloroplastic OS=Anthurium amnicola GN=LACS9_3 PE=4 SV=1	FEIPSK(1)IK	2	0.71601	1	1	1	80.1654	0.00620088	80.165
Gene.10998::TRINITY_DN30847_c0_g3::g.10998::m.10998	198	K	Long chain acyl-CoA synthetase 9, chloroplastic OS=Anthurium amnicola GN=LACS9_3 PE=4 SV=1	LEK(1)FEIPSK	2	0.86216	2	2	1	59.8396	0.028597	59.84					1	53.0129	0.0512083	53.013
Gene.11009::TRINITY_DN30854_c1_g1::g.11009::m.11009	566	K	Putative aarF domain-containing protein kinase At4g31390, chloroplastic (Fragment) OS=Anthurium amnicola GN=At4g31390_0 PE=4 SV=1	FLEVAYPYVAK(1)R	2	-1.1857	2	2	1	124.423	2.38e-06	124.42	1	93.3452	0.000254377	93.345
Gene.11009::TRINITY_DN30854_c1_g1::g.11009::m.11009	368	K	Putative aarF domain-containing protein kinase At4g31390, chloroplastic (Fragment) OS=Anthurium amnicola GN=At4g31390_0 PE=4 SV=1	VYK(1)ELSGSR	2	-0.74584	3	3	1	92.5385	0.00133357	92.538	1	75.509	0.00481056	75.509	1	87.7889	0.00230332	87.789
Gene.11049::TRINITY_DN30876_c0_g1::g.11049::m.11049	219	K	Oxygen-evolving enhancer protein 3-2, chloroplastic OS=Anthurium amnicola GN=PSBQ2_3 PE=4 SV=1	TPK(1)VYESYLYYER	2	-0.58705	4	3	1	182.996	3.72e-17	183	1	175.655	6.64e-17	175.66	1	191.058	5.24e-18	191.06
Gene.11053::TRINITY_DN30877_c0_g1::g.11053::m.11053	187	K	DNA-directed RNA polymerases I, II, and III subunit RPABC1 (Fragment) OS=Anthurium amnicola GN=Polr2e_1 PE=3 SV=1	GQVVK(1)IIR	2	0.7168	1	1									1	54.7763	0.0496412	54.776
Gene.11081::TRINITY_DN30898_c0_g3::g.11081::m.11081	94	K	Chaperone protein YajL (Fragment) OS=Anthurium amnicola GN=yajL_2 PE=4 SV=1	AGADVTVASVEK(1)ELR	2	0.037425	1	1	1	158.925	1.32e-16	158.93
Gene.11081::TRINITY_DN30898_c0_g3::g.11081::m.11081	378	K	Chaperone protein YajL (Fragment) OS=Anthurium amnicola GN=yajL_2 PE=4 SV=1	HGLLK(1)GK	2	0.63545	3	3	1	86.8662	0.0100483	86.866	1	97.071	0.00512589	97.071	1	74.4152	0.0191985	74.415
Gene.11081::TRINITY_DN30898_c0_g3::g.11081::m.11081	351	K	Chaperone protein YajL (Fragment) OS=Anthurium amnicola GN=yajL_2 PE=4 SV=1	LLK(1)EQAESK	2	-0.23012	2	2	1	94.3092	0.000319684	94.309					1	119.68	1.79e-08	119.68
Gene.11088::TRINITY_DN30902_c1_g3::g.11088::m.11088	111	K	Universal stress protein Sll1654 OS=Anthurium amnicola GN=sll1654 PE=4 SV=1	QAAATTTTLAK(1)K	2	0.12783	3	3	1	134.99	7.01e-09	134.99	1	116.238	4.44e-06	116.24	1	117.2	4.19e-06	117.2
Gene.11109::TRINITY_DN30913_c0_g2::g.11109::m.11109	159	K	Nucleolar and coiled-body phosphoprotein 1 (Fragment) OS=Anthurium amnicola GN=Nolc1_0 PE=4 SV=1	VK(1)IDQVK	2	0.71835	2	2					1	58.782	0.0582874	58.782	1	64.5671	0.0438223	64.567
Gene.11146::TRINITY_DN30930_c1_g7::g.11146::m.11146	50	K	Xylose isomerase OS=Anthurium amnicola GN=XYLA_0 PE=3 SV=1	IK(1)YEGPK	2	-0.87773	2	2	1	44.6921	0.0503055	44.692					1	40.1031	0.0631197	40.103
Gene.11149::TRINITY_DN30932_c0_g2::g.11149::m.11149	94	K	3-hydroxyisobutyryl-CoA hydrolase-like protein 3, mitochondrial (Fragment) OS=Anthurium amnicola GN=At4g13360_2 PE=3 SV=1	YK(1)NYLDEWETNPNVK	2	1.2695	1	1					1	130.954	2.18e-09	130.95
Gene.11161::TRINITY_DN30939_c0_g1::g.11161::m.11161	88	K	ATP-dependent 6-phosphofructokinase OS=Anthurium amnicola GN=PFK3_13 PE=3 SV=1	IK(1)EHFAK	2	-1.4794	2	2	1	101.542	0.00462365	101.54					1	78.5161	0.0149103	78.516
Gene.11162::TRINITY_DN30941_c0_g1::g.11162::m.11162	130	K	Urease accessory protein UreG OS=Anthurium amnicola GN=ureG_2 PE=3 SV=1	EDGEFLIK(1)HGALPEER	3	-0.30248	2	2	1	58.2461	0.00231796	58.246					1	48.907	0.0151474	48.907
Gene.11184::TRINITY_DN30952_c0_g1::g.11184::m.11184	239	K	Sucrose synthase OS=Anthurium amnicola GN=SUS2_0 PE=3 SV=1	FQELGLEK(1)GWGDCSGR	2	-2.7988	3	2	1	174.782	4.15e-23	174.78					1	161.908	4.32e-17	161.91
Gene.11184::TRINITY_DN30952_c0_g1::g.11184::m.11184	168	K	Sucrose synthase OS=Anthurium amnicola GN=SUS2_0 PE=3 SV=1	HLSSK(1)LFHDK	3	0.12984	6	3	1	81.6249	0.00089258	81.625	1	110.077	4.47e-05	110.08	1	88.5961	0.000513077	88.596
Gene.11184::TRINITY_DN30952_c0_g1::g.11184::m.11184	64	K	Sucrose synthase OS=Anthurium amnicola GN=SUS2_0 PE=3 SV=1	LK(1)ESAFGEVLR	2	1.9236	3	3	1	67.5191	0.00357625	67.519	1	78.3239	0.00197195	78.324	1	79.492	0.00185217	79.492
Gene.11195::TRINITY_DN30957_c0_g2::g.11195::m.11195	109	K	Translation initiation factor SUI1 OS=Macleaya cordata GN=BVC80_8751g18 PE=4 SV=1	EHIK(1)IHGF	2	0.44222	2	2					1	138.545	0.000607868	138.54	1	105.136	0.00136408	105.14
Gene.11195::TRINITY_DN30957_c0_g2::g.11195::m.11195	58	K	Translation initiation factor SUI1 OS=Macleaya cordata GN=BVC80_8751g18 PE=4 SV=1	EYSYNK(1)ILK	2	-0.31129	3	3	1	78.1127	0.00427894	78.113	1	78.1127	0.00427894	78.113	1	86.2052	0.00262666	86.205
Gene.12282::TRINITY_DN31558_c0_g1::g.12282::m.12282	136	K	Small GTP-binding protein OS=Pisum sativum PE=2 SV=1	ADMDESK(1)R	2	-0.56053	2	2	1	84.6146	0.00289786	84.615					1	107.574	0.000729793	107.57
Gene.12282::TRINITY_DN31558_c0_g1::g.12282::m.12282	123	K	Small GTP-binding protein OS=Pisum sativum PE=2 SV=1	NIEQHASDNVNK(1)ILVGNK	3	1.1712	3	3	1	137.451	1.01e-15	137.45	1	129.11	4.6e-11	129.11	1	169.255	3.29e-22	169.25
Gene.22250::TRINITY_DN36959_c0_g3::g.22250::m.22250	131	K	14-3-3-like protein (Fragment) OS=Anthurium amnicola GN=1433_7 PE=3 SV=1	MK(1)GDYHR	2	-0.92015	3	2	1	90.3084	0.00804398	90.308					1	51.3458	0.0394069	51.346
Gene.22250::TRINITY_DN36959_c0_g3::g.22250::m.22250	129	K	14-3-3-like protein (Fragment) OS=Anthurium amnicola GN=1433_7 PE=3 SV=1	VFYLK(1)MK	2	-0.55145	10	3	1	75.3106	0.0164855	75.311	1	75.3106	0.0169595	75.311	1	75.3106	0.0169595	75.311
Gene.11199::TRINITY_DN30961_c1_g1::g.11199::m.11199	26	K	14-3-3-like protein (Fragment) OS=Anthurium amnicola GN=GBF_3 PE=3 SV=1	YLAEFK(1)TGADR	2	-0.21754	3	3	1	80.6901	0.00172932	80.69	1	122.326	8.24e-06	122.33	1	106.258	0.000121621	106.26
Gene.11211::TRINITY_DN30965_c0_g1::g.11211::m.11211	95	K	universal stress protein PHOS34 OS=Nelumbo nucifera GN=LOC104605731 PE=4 SV=1	DHDMK(1)ER	2	0.2617	6	3	1	136.268	0.00279542	136.27	1	90.3084	0.00804398	90.308	1	94.1145	0.00582782	94.114
Gene.11211::TRINITY_DN30965_c0_g1::g.11211::m.11211	90	K	universal stress protein PHOS34 OS=Nelumbo nucifera GN=LOC104605731 PE=4 SV=1	IHIVK(1)DHDMK	3	-0.25805	13	3	1	90.0503	0.000160579	95.362	1	100.878	0.000120543	100.88	1	104.221	9.3e-05	104.22
Gene.11212::TRINITY_DN30966_c0_g1::g.11212::m.11212	102	K	Calmodulin (Fragment) OS=Anthurium amnicola GN=CALM1_1 PE=4 SV=1	EAFK(1)VFDK	2	-1.331	1	1									1	65.2243	0.0262664	65.224
Gene.11212::TRINITY_DN30966_c0_g1::g.11212::m.11212	106	K	Calmodulin (Fragment) OS=Anthurium amnicola GN=CALM1_1 PE=4 SV=1	VFDK(1)DQNGFISAAELR	3	-1.5682	2	2	1	149.605	2.38e-13	149.6					1	143.877	5.99e-13	143.88
Gene.11212::TRINITY_DN30966_c0_g1::g.11212::m.11212	33	K	Calmodulin (Fragment) OS=Anthurium amnicola GN=CALM1_1 PE=4 SV=1	LFDK(1)DGDGSITTK	2	-0.72703	3	2	1	139.858	1.61e-09	139.86					1	108.661	1.47e-05	108.66
Gene.11212::TRINITY_DN30966_c0_g1::g.11212::m.11212	89	K	Calmodulin (Fragment) OS=Anthurium amnicola GN=CALM1_1 PE=4 SV=1	MK(1)DTDSEEELK	2	-0.3665	10	3	1	141.581	6.72e-08	141.58	1	135.018	8.41e-09	151.7	1	151.699	1.92e-08	151.7
Gene.11234::TRINITY_DN30981_c3_g1::g.11234::m.11234	366	K	Valine--tRNA ligase (Fragment) OS=Anthurium amnicola GN=valS_7 PE=3 SV=1	LNSPSFVEK(1)APEEVVR	2	-0.92955	1	1	1	43.6418	0.019918	43.642
Gene.11257::TRINITY_DN30989_c1_g5::g.11257::m.11257	114	K	Tyrosine--tRNA ligase OS=Arundo donax PE=3 SV=1	SDGTK(1)FGK	2	2.0172	2	2					1	71.692	0.0144014	71.692	1	71.3794	0.0226209	71.379
Gene.11277::TRINITY_DN31000_c0_g1::g.11277::m.11277	128	K	Trafficking protein particle complex subunit 2 (Fragment) OS=Anthurium amnicola GN=TRAPPC2_4 PE=4 SV=1	VTSSHFDTK(1)VR	3	1.6745	1	1									1	40.4755	0.0355685	40.475
Gene.11334::TRINITY_DN31029_c0_g1::g.11334::m.11334	60	K	protein EXPORTIN 1A isoform X3 OS=Nicotiana tabacum GN=LOC107766762 PE=4 SV=1	NDLPTFK(1)NHIR	3	0.92223	1	1	1	75.2289	0.000774868	75.229
Gene.11341::TRINITY_DN31037_c1_g1::g.11341::m.11341	93	K	B2 protein (Fragment) OS=Anthurium amnicola GN=B2_12 PE=4 SV=1	EVMLEK(1)EEGR	2	-0.28904	2	2	1	112.129	8.73e-05	112.13					1	118.278	2.29e-05	118.28
Gene.11341::TRINITY_DN31037_c1_g1::g.11341::m.11341	395	K	B2 protein (Fragment) OS=Anthurium amnicola GN=B2_12 PE=4 SV=1	IAIK(1)ANYYK	2	-0.26284	3	3	1	69.8117	0.0133725	69.812	1	78.1916	0.00426283	78.192	1	80.1654	0.00385983	80.165
Gene.11341::TRINITY_DN31037_c1_g1::g.11341::m.11341	271	K	B2 protein (Fragment) OS=Anthurium amnicola GN=B2_12 PE=4 SV=1	NK(1)FQVTEAEAAETAEVGADK	3	-0.98502	2	2	1	128.047	9.65e-12	128.05	1	55.7443	0.00270802	55.744
Gene.11341::TRINITY_DN31037_c1_g1::g.11341::m.11341	464	K	B2 protein (Fragment) OS=Anthurium amnicola GN=B2_12 PE=4 SV=1	PLADK(1)DVR	2	0.98839	1	1	1	56.2581	0.051262	56.258
Gene.11341::TRINITY_DN31037_c1_g1::g.11341::m.11341	15	K	B2 protein (Fragment) OS=Anthurium amnicola GN=B2_12 PE=4 SV=1	SGGADK(1)ELR	2	1.259	1	1									1	50.4517	0.0316894	50.452
Gene.11341::TRINITY_DN31037_c1_g1::g.11341::m.11341	87	K	B2 protein (Fragment) OS=Anthurium amnicola GN=B2_12 PE=4 SV=1	VDVTDEHNK(1)EVMLEK	3	-0.20397	2	1	1	119.446	3.4e-09	119.45
Gene.11403::TRINITY_DN31073_c1_g7::g.11403::m.11403	377	K	Translational activator GCN1 OS=Anthurium amnicola GN=GCN1L1_4 PE=4 SV=1	TIVANTPK(1)TLK	2	0.25355	1	1	1	43.6798	0.0522492	43.68
Gene.11421::TRINITY_DN31084_c0_g2::g.11421::m.11421	83	K	Ribosomal protein S25 OS=Zea mays GN=ZEAMMB73_Zm00001d049933 PE=4 SV=1	AIK(1)DLMAR	2	-0.2902	2	2	1	65.2243	0.0115003	65.224					1	58.4333	0.016955	58.433
Gene.11421::TRINITY_DN31084_c0_g2::g.11421::m.11421	60	K	Ribosomal protein S25 OS=Zea mays GN=ZEAMMB73_Zm00001d049933 PE=4 SV=1	YK(1)QITPSVLSER	2	0.2995	4	3	1	100.376	5.92e-05	100.38	1	135.018	4.45e-09	135.02	1	120.872	2.08e-06	120.87
Gene.11445::TRINITY_DN31096_c1_g1::g.11445::m.11445	78	K	Skp1/Ask1-like protein OS=Zantedeschia hybrid cultivar PE=2 SV=1	HVESAANK(1)GDENADR	3	0.97033	2	2					1	114.641	4.53e-09	114.64	1	83.6332	1.31e-06	83.633
Gene.11445::TRINITY_DN31096_c1_g1::g.11445::m.11445	63	K	Skp1/Ask1-like protein OS=Zantedeschia hybrid cultivar PE=2 SV=1	ILAK(1)VIEFCK	2	0.96758	2	2	1	45.8289	0.0580435	45.829					1	52.3906	0.0355591	52.391
Gene.11445::TRINITY_DN31096_c1_g1::g.11445::m.11445	69	K	Skp1/Ask1-like protein OS=Zantedeschia hybrid cultivar PE=2 SV=1	VIEFCK(1)K	2	-0.78138	1	1	1	68.9149	0.0518222	68.915
Gene.11445::TRINITY_DN31096_c1_g1::g.11445::m.11445	148	K	Skp1/Ask1-like protein OS=Zantedeschia hybrid cultivar PE=2 SV=1	TFNIK(1)NDFTPEEEEEVRR	3	-0.21322	6	3	1	256.451	1.9e-63	256.45	1	81.8538	3.97e-22	171.98	1	267.377	4.08e-64	267.38
Gene.11448::TRINITY_DN31097_c0_g1::g.11448::m.11448	441	K	Lipoamide dehydrogenase 1 isoform 1 OS=Theobroma cacao GN=TCM_021331 PE=3 SV=1	ISVAK(1)TSFK	2	0.037386	2	2	1	59.0674	0.0297759	59.067					1	70.3986	0.0124764	70.399
Gene.11448::TRINITY_DN31097_c0_g1::g.11448::m.11448	445	K	Lipoamide dehydrogenase 1 isoform 1 OS=Theobroma cacao GN=TCM_021331 PE=3 SV=1	TSFK(1)ANTK	2	0.31086	4	3	1	87.6395	0.00402235	87.639	1	150.362	0.000162354	150.36	1	138.062	0.000626056	138.06
Gene.11459::TRINITY_DN31106_c0_g1::g.11459::m.11459	29	K	Chaperone protein dnaJ 10 OS=Anthurium amnicola GN=ATJ10_5 PE=4 SV=1	AYYVK(1)AR	2	-0.39051	1	1	1	60.7879	0.0532719	60.788
Gene.11460::TRINITY_DN31106_c0_g3::g.11460::m.11460	167	K	Altered inheritance of mitochondria protein 32 (Fragment) OS=Anthurium amnicola GN=AIM32_2 PE=4 SV=1	FK(1)EEIEER	2	-0.064926	5	3	1	113.622	0.000914998	113.62	1	111.455	0.00102966	111.46	1	126.067	5.66e-08	126.07
Gene.11476::TRINITY_DN31118_c0_g1::g.11476::m.11476	288	K	Aspartic proteinase nepenthesin-1 (Fragment) OS=Anthurium amnicola GN=nep1_17 PE=3 SV=1	LGSAGQPK(1)VIR	2	0.43118	1	1					1	87.8783	0.00099224	87.878
Gene.11488::TRINITY_DN31129_c0_g1::g.11488::m.11488	47	K	Guanine nucleotide-binding protein subunit beta-like protein OS=Anthurium amnicola GN=GB1_5 PE=4 SV=1	DK(1)SVLVWHLTK	3	-0.20533	2	2	1	66.9887	0.0032166	66.989					1	41.2952	0.0340247	41.295
Gene.11488::TRINITY_DN31129_c0_g1::g.11488::m.11488	56	K	Guanine nucleotide-binding protein subunit beta-like protein OS=Anthurium amnicola GN=GB1_5 PE=4 SV=1	SVLVWHLTK(1)DSALSSDGGSSTTYGVPR	3	-1.0568	2	2	1	169.597	6.52e-28	169.6					1	173.353	1.63e-36	173.35
Gene.11499::TRINITY_DN31135_c0_g1::g.11499::m.11499	42	K	60S ribosomal protein L31 (Fragment) OS=Anthurium amnicola GN=RPL31_3 PE=4 SV=1	EYTVNLHK(1)R	3	-0.30764	3	3	1	77.7321	0.00164124	77.732	1	53.4935	0.0182531	53.493	1	57.8586	0.0119124	57.859
Gene.3113::TRINITY_DN25476_c0_g1::g.3113::m.3113	59	K	60S ribosomal protein L31 (Fragment) OS=Anthurium amnicola GN=RPL31_3 PE=4 SV=1	FAQK(1)AMGTTDVR	2	-1.0707	3	3	1	134.562	2e-09	134.56	1	136.698	4.05e-09	136.7	1	146.356	7.46e-10	146.36
Gene.3113::TRINITY_DN25476_c0_g1::g.3113::m.3113	126	K	60S ribosomal protein L31 (Fragment) OS=Anthurium amnicola GN=RPL31_3 PE=4 SV=1	GLGTK(1)VIEEED	2	-1.9134	3	3	1	108.697	8.93e-05	108.7	1	108.697	8.93e-05	108.7	1	86.0142	0.00118338	86.014
Gene.3113::TRINITY_DN25476_c0_g1::g.3113::m.3113	43	K	60S ribosomal protein L31 (Fragment) OS=Anthurium amnicola GN=RPL31_3 PE=4 SV=1	LHGCTFK(1)K	2	0.032323	7	3	1	60.6819	0.0059912	88.37	1	42.8692	0.00242942	101.72	1	101.721	0.00242942	101.72
Gene.3113::TRINITY_DN25476_c0_g1::g.3113::m.3113	74	K	60S ribosomal protein L31 (Fragment) OS=Anthurium amnicola GN=RPL31_3 PE=4 SV=1	LNK(1)HIWSR	3	-0.25718	8	3	1	59.1529	0.0118975	59.153	1	55.0637	0.00772778	66.299	1	60.8918	0.0108828	60.892
Gene.3113::TRINITY_DN25476_c0_g1::g.3113::m.3113	71	K	60S ribosomal protein L31 (Fragment) OS=Anthurium amnicola GN=RPL31_3 PE=4 SV=1	VDVK(1)LNK	2	-0.091079	2	2					1	73.6163	0.0211961	73.616	1	73.6163	0.0211961	73.616
Gene.11514::TRINITY_DN31142_c1_g1::g.11514::m.11514	125	K	Protein TIC 22, chloroplastic OS=Anthurium amnicola GN=TIC22_0 PE=4 SV=1	YCPIYFQK(1)EDIER	2	-0.55726	1	1					1	86.9442	0.000363924	86.944
Gene.11535::TRINITY_DN31150_c0_g2::g.11535::m.11535	84	K	Histidinol dehydrogenase (Fragment) OS=Anthurium amnicola GN=hisD_8 PE=4 SV=1	VLSNVEK(1)AGLLSK	2	-1.2277	3	3	1	128.951	3.9e-07	128.95	1	146.77	7.86e-10	146.77	1	139.858	1.61e-09	139.86
Gene.11543::TRINITY_DN31156_c0_g1::g.11543::m.11543	153	K	Rieske [2Fe-2S] iron-sulfur domain OS=Macleaya cordata GN=BVC80_8529g4 PE=4 SV=1	EWYPK(1)NPVLR	2	2.0495	3	3	1	70.0282	0.010888	70.028	1	80.6884	0.00296647	80.688	1	80.6884	0.00296647	80.688
Gene.11543::TRINITY_DN31156_c0_g1::g.11543::m.11543	148	K	Rieske [2Fe-2S] iron-sulfur domain OS=Macleaya cordata GN=BVC80_8529g4 PE=4 SV=1	TGAIK(1)EWYPK	2	-0.31767	2	2	1	82.9119	0.00258591	82.912					1	73.4351	0.00644236	73.435
Gene.11554::TRINITY_DN31160_c0_g2::g.11554::m.11554	129	K	Eukaryotic translation initiation factor 3 subunit B (Fragment) OS=Anthurium amnicola GN=TIF3B1_0 PE=3 SV=1	EK(1)TNAYK	2	0.3857	5	3	1	75.1092	0.0174633	75.109	1	75.1092	0.0174633	75.109	1	75.1092	0.0174633	75.109
Gene.11554::TRINITY_DN31160_c0_g2::g.11554::m.11554	134	K	Eukaryotic translation initiation factor 3 subunit B (Fragment) OS=Anthurium amnicola GN=TIF3B1_0 PE=3 SV=1	TNAYK(1)LDK	2	-0.93672	5	3	1	94.3095	0.0020782	94.309	1	71.6136	0.0145452	71.614	1	79.1482	0.00649737	79.148
Gene.11554::TRINITY_DN31160_c0_g2::g.11554::m.11554	78	K	Eukaryotic translation initiation factor 3 subunit B (Fragment) OS=Anthurium amnicola GN=TIF3B1_0 PE=3 SV=1	FEK(1)LENVVR	2	-0.2496	2	2	1	121.608	0.000167156	121.61					1	104.221	0.000536266	104.22
Gene.11554::TRINITY_DN31160_c0_g2::g.11554::m.11554	181	K	Eukaryotic translation initiation factor 3 subunit B (Fragment) OS=Anthurium amnicola GN=TIF3B1_0 PE=3 SV=1	WLTDEK(1)AR	2	-1.2058	3	3	1	57.5896	0.0402725	57.59	1	79.474	0.00640241	79.474	1	61.6789	0.0327707	61.679
Gene.11555::TRINITY_DN31162_c0_g1::g.11555::m.11555	140	K	U2 small nuclear ribonucleoprotein B OS=Anthurium amnicola GN=U2B'' PE=4 SV=1	EEGTYTPK(1)EK	2	0.23075	3	3	1	100.878	0.000378977	100.88	1	96.1135	0.000502496	96.113	1	100.878	0.000378977	100.88
Gene.11555::TRINITY_DN31162_c0_g1::g.11555::m.11555	124	K	U2 small nuclear ribonucleoprotein B OS=Anthurium amnicola GN=U2B'' PE=4 SV=1	IQYAK(1)TK	2	-0.090142	3	3	1	85.2117	0.0110117	85.212	1	77.2825	0.0156286	77.282	1	62.4642	0.0635105	62.464
Gene.11561::TRINITY_DN31166_c1_g2::g.11561::m.11561	158	K	Epoxide hydrolase 2 (Fragment) OS=Anthurium amnicola GN=EPHX2_0 PE=4 SV=1	LPK(1)GFYINR	2	-3.7513	1	1	1	98.2329	0.000738573	98.233
Gene.11606::TRINITY_DN31186_c0_g2::g.11606::m.11606	12	K	Ubiquitin carboxyl-terminal hydrolase (Fragment) OS=Anthurium amnicola GN=UCHL3_1 PE=3 SV=1	AHFLEK(1)DR	2	0.42463	1	1					1	80.4381	0.00177462	80.438
Gene.1162::TRINITY_DN23664_c1_g2::g.1162::m.1162	93	K	Putative transmembrane protein ORF32 (Fragment) OS=Anthurium amnicola GN=ORF32 PE=4 SV=1	AVEK(1)GIEAASTEIQAAEK	3	1.1769	1	1	1	104.837	4.67e-07	104.84
Gene.11646::TRINITY_DN31207_c0_g3::g.11646::m.11646	137	K	T-complex protein 1 subunit zeta OS=Anthurium amnicola GN=CCT6 PE=3 SV=1	FK(1)TPVVMGDMPDKEILK	3	1.2157	1	1					0.999999	59.6501	0.00303723	63.488
Gene.11653::TRINITY_DN31211_c0_g2::g.11653::m.11653	125	K	Importin subunit alpha OS=Anthurium amnicola GN=Os05g0155500_3 PE=3 SV=1	FVEFLK(1)R	2	-0.18715	3	3	1	89.3692	0.0135108	89.369	1	76.1344	0.0256303	76.134	1	101.691	0.00724524	101.69
Gene.20300::TRINITY_DN36024_c1_g2::g.20300::m.20300	33	K	Importin subunit alpha OS=Anthurium amnicola GN=Os05g0155500_3 PE=3 SV=1	YK(1)VAVDAEEGR	2	3.7197	2	2	1	79.2831	0.00187359	79.283					1	69.8636	0.00743439	69.864
Gene.11737::TRINITY_DN31244_c0_g2::g.11737::m.11737	4	K	ATP synthase subunit g, mitochondrial OS=Anthurium amnicola GN=ATP5L_1 PE=4 SV=1	ASK(1)LHQLQSK	2	0.36686	3	3	1	136.275	1.9e-07	136.27	1	111.793	4.98e-05	111.79	1	137.999	1.72e-07	138
Gene.11737::TRINITY_DN31244_c0_g2::g.11737::m.11737	77	K	ATP synthase subunit g, mitochondrial OS=Anthurium amnicola GN=ATP5L_1 PE=4 SV=1	ELDCVK(1)QMWK	2	-3.5821	2	2					1	112.107	8.79e-05	112.11	1	68.657	0.00775244	68.657
Gene.11738::TRINITY_DN31246_c0_g1::g.11738::m.11738	167	K	Tubulin alpha chain OS=Triticum aestivum PE=3 SV=1	GHYTVGK(1)EIVDLCLDR	3	-0.56296	4	3	1	144.289	5.73e-13	144.29	1	134.14	1.21e-12	134.14	1	186.772	4.2e-24	186.77
Gene.11738::TRINITY_DN31246_c0_g1::g.11738::m.11738	218	K	Tubulin alpha chain OS=Triticum aestivum PE=3 SV=1	LSVDYGK(1)K	2	0.057843	4	3	1	103.739	0.00226151	103.74	1	60.9103	0.0537556	60.91	1	91.318	0.00463965	91.318
Gene.11738::TRINITY_DN31246_c0_g1::g.11738::m.11738	151	K	Tubulin alpha chain OS=Triticum aestivum PE=3 SV=1	QLFHPEQLISGK(1)EDAANNFAR	3	-0.78314	4	2	1	171.846	7.82e-26	171.85					1	190.958	1.08e-34	190.96
Gene.11781::TRINITY_DN31268_c0_g2::g.11781::m.11781	329	K	enolase 1, chloroplastic-like OS=Nelumbo nucifera GN=LOC104600649 PE=3 SV=1	LAK(1)YNQLLR	2	0.049605	7	3	1	136.797	0.00010641	136.8	1	133.235	0.000126259	133.23	1	144.122	6.22e-05	144.12
Gene.11782::TRINITY_DN31269_c0_g1::g.11782::m.11782	262	K	Zinc finger CCCH domain-containing protein 14 OS=Anthurium amnicola GN=Os02g0194200_4 PE=4 SV=1	SSSTPLAAAGSSYK(1)TK	2	0.85578	1	1					1	62.5249	0.00562698	62.525
Gene.11801::TRINITY_DN31283_c1_g1::g.11801::m.11801	155	K	Sec-independent protein translocase protein TatA OS=Anthurium amnicola GN=tatA_3 PE=4 SV=1	EFK(1)TTLER	2	-1.1057	3	3	1	107.574	0.00123503	107.57	1	99.1355	0.0016816	99.136	1	83.9477	0.00509842	83.948
Gene.11801::TRINITY_DN31283_c1_g1::g.11801::m.11801	152	K	Sec-independent protein translocase protein TatA OS=Anthurium amnicola GN=tatA_3 PE=4 SV=1	ELQEVSK(1)EFK	2	1.1181	2	2	1	110.838	0.000120792	110.84					1	106.618	0.000230175	106.62
Gene.11810::TRINITY_DN31287_c0_g2::g.11810::m.11810	300	K	Chaperone protein DnaJ (Fragment) OS=Anthurium amnicola GN=dnaJ_63 PE=3 SV=1	GDHLFTIK(1)VTVPNR	3	-0.43032	1	1									1	47.7736	0.0130514	47.774
Gene.11810::TRINITY_DN31287_c0_g2::g.11810::m.11810	82	K	Chaperone protein DnaJ (Fragment) OS=Anthurium amnicola GN=dnaJ_63 PE=3 SV=1	STVTK(1)GEDIR	2	-0.97933	3	3	1	102.531	0.000336136	102.53	1	86.189	0.00202505	86.189	1	86.189	0.00202505	86.189
Gene.11820::TRINITY_DN31292_c0_g1::g.11820::m.11820	229	K	FRIGIDA-like protein (Fragment) OS=Anthurium amnicola GN=FRI_5 PE=3 SV=1	K(1)SLNTIR	2	-1.439	1	1					1	90.3698	0.0125945	90.37
Gene.11834::TRINITY_DN31300_c0_g1::g.11834::m.11834	53	K	Bifunctional protein FolD OS=Anthurium amnicola GN=folD_12 PE=3 SV=1	IIDGK(1)AIAQDIR	2	-0.96851	4	3	1	61.4227	6.48e-05	98.974	1	99.9412	6.1e-05	99.941	1	59.2475	0.00445589	59.248
Gene.11843::TRINITY_DN31306_c1_g5::g.11843::m.11843	150	K	Glyceraldehyde-3-phosphate dehydrogenase OS=Anthurium amnicola GN=GAPC_7 PE=3 SV=1	YDSTHGIFK(1)GTIK	3	-0.10279	1	1	1	85.8373	0.000129817	85.837
Gene.16118::TRINITY_DN33737_c0_g1::g.16118::m.16118	71	K	40S ribosomal protein S3-2-like OS=Cicer arietinum GN=LOC101508129 PE=3 SV=1	ELTSVVQK(1)R	2	0.68163	5	3	1	96.6681	0.00124468	96.668	1	125.981	0.000238694	125.98	1	156.616	8.19e-06	156.62
Gene.16118::TRINITY_DN33737_c0_g1::g.16118::m.16118	74	K	40S ribosomal protein S3-2-like OS=Cicer arietinum GN=LOC101508129 PE=3 SV=1	FK(1)FPENGVELYAEK	2	-0.0097447	4	3	1	103.875	7.44e-06	103.88	1	94.532	2.44e-05	94.532	1	102.649	8.3e-06	102.65
Gene.16118::TRINITY_DN33737_c0_g1::g.16118::m.16118	58	K	40S ribosomal protein S3-2-like OS=Cicer arietinum GN=LOC101508129 PE=3 SV=1	TQNVLGEK(1)GR	2	0.27701	6	3	1	138.247	3.26e-07	138.25	1	110.522	0.000128992	110.52	1	106.003	0.000246126	106
Gene.16118::TRINITY_DN33737_c0_g1::g.16118::m.16118	104	K	40S ribosomal protein S3-2-like OS=Cicer arietinum GN=LOC101508129 PE=3 SV=1	YK(1)LLGGLAVR	2	-0.12085	6	3	1	86.8981	0.00190368	86.898	1	68.657	0.0126773	68.657	1	76.2278	0.00372989	76.228
Gene.11869::TRINITY_DN31327_c1_g1::g.11869::m.11869	161	K	Laminin subunit gamma-1 (Fragment) OS=Anthurium amnicola GN=LanB2_0 PE=4 SV=1	LQTK(1)EEEK	2	-0.094754	1	1									1	51.9491	0.0653171	51.949
Gene.11899::TRINITY_DN31343_c0_g1::g.11899::m.11899	143	K	Mitochondrial pyruvate carrier OS=Araucaria cunninghamii PE=3 SV=1	VQGYLAK(1)K	2	-0.10959	3	3	1	75.2127	0.0124914	75.213	1	61.9623	0.0507203	61.962	1	75.7382	0.0117815	75.738
Gene.11904::TRINITY_DN31345_c0_g2::g.11904::m.11904	92	K	Putative ATP synthase subunit, mitochondrial (Fragment) OS=Anthurium amnicola GN=At2g21870_5 PE=4 SV=1	EAAPSDLPPLK(1)GDEMLK	2	-1.7071	1	1	1	68.2426	0.00357534	68.243
Gene.11904::TRINITY_DN31345_c0_g2::g.11904::m.11904	274	K	Putative ATP synthase subunit, mitochondrial (Fragment) OS=Anthurium amnicola GN=At2g21870_5 PE=4 SV=1	REEFK(1)DEQMVDAK	3	-0.12345	12	3	1	91.812	1.18e-06	123.28	1	111.116	5.78e-07	111.12	1	91.812	1.35e-07	133.07
Gene.11904::TRINITY_DN31345_c0_g2::g.11904::m.11904	282	K	Putative ATP synthase subunit, mitochondrial (Fragment) OS=Anthurium amnicola GN=At2g21870_5 PE=4 SV=1	EEFKDEQMVDAK(1)SLDIR	3	0.9796	2	2	1	128.086	1.12e-15	146.67	1	125.934	5.66e-16	149.99
Gene.11904::TRINITY_DN31345_c0_g2::g.11904::m.11904	119	K	Putative ATP synthase subunit, mitochondrial (Fragment) OS=Anthurium amnicola GN=At2g21870_5 PE=4 SV=1	EK(1)ITIDPEDPAAVSQYTK	2	-0.23837	1	1	1	110.564	5.89e-07	110.56
Gene.11904::TRINITY_DN31345_c0_g2::g.11904::m.11904	257	K	Putative ATP synthase subunit, mitochondrial (Fragment) OS=Anthurium amnicola GN=At2g21870_5 PE=4 SV=1	EQLQELK(1)K	2	0.70869	3	3	1	102.514	0.00236348	102.51	1	114.281	0.00138415	114.28	1	101.542	0.00244436	101.54
Gene.11904::TRINITY_DN31345_c0_g2::g.11904::m.11904	250	K	Putative ATP synthase subunit, mitochondrial (Fragment) OS=Anthurium amnicola GN=At2g21870_5 PE=4 SV=1	IAK(1)EQLQELK	2	-0.5571	3	3	1	166.141	3.82e-09	166.14	1	181.681	4.84e-12	181.68	1	156.581	9.24e-09	156.58
Gene.11904::TRINITY_DN31345_c0_g2::g.11904::m.11904	154	K	Putative ATP synthase subunit, mitochondrial (Fragment) OS=Anthurium amnicola GN=At2g21870_5 PE=4 SV=1	IK(1)YTIEER	2	0.35883	3	3	1	83.9477	0.00509842	83.948	1	91.8667	0.00279021	91.867	1	74.3762	0.00947719	74.376
Gene.11904::TRINITY_DN31345_c0_g2::g.11904::m.11904	107	K	Putative ATP synthase subunit, mitochondrial (Fragment) OS=Anthurium amnicola GN=At2g21870_5 PE=4 SV=1	K(1)FEVALGVLR	2	-0.050282	3	2	1	162.26	9.47e-09	162.26					1	149.959	1.3e-07	149.96
Gene.11904::TRINITY_DN31345_c0_g2::g.11904::m.11904	14	K	Putative ATP synthase subunit, mitochondrial (Fragment) OS=Anthurium amnicola GN=At2g21870_5 PE=4 SV=1	LIFAGK(1)QLEDGR	2	0.13622	14	3	1	140.142	3.21e-09	140.14	1	110.582	7.58e-14	170.04	1	142.968	2.53e-09	142.97
Gene.11904::TRINITY_DN31345_c0_g2::g.11904::m.11904	105	K	Putative ATP synthase subunit, mitochondrial (Fragment) OS=Anthurium amnicola GN=At2g21870_5 PE=4 SV=1	NIFLDVK(1)K	2	-0.093275	2	2	1	78.5161	0.0105081	78.516					1	63.4188	0.0465181	63.419
Gene.11904::TRINITY_DN31345_c0_g2::g.11904::m.11904	29	K	Putative ATP synthase subunit, mitochondrial (Fragment) OS=Anthurium amnicola GN=At2g21870_5 PE=4 SV=1	TLADYNIQK(1)ESTLHLVLR	3	0.45658	2	2	1	170.163	2.46e-22	170.16					1	176.214	3.29e-28	176.21
Gene.11904::TRINITY_DN31345_c0_g2::g.11904::m.11904	175	K	Putative ATP synthase subunit, mitochondrial (Fragment) OS=Anthurium amnicola GN=At2g21870_5 PE=4 SV=1	TYLLTLK(1)EIR	2	0.67244	4	2	1	145.987	1.65e-07	145.99					1	164.652	4.67e-09	164.65
Gene.11907::TRINITY_DN31346_c1_g3::g.11907::m.11907	267	K	Thioredoxin-like protein CDSP32, chloroplastic OS=Anthurium amnicola GN=CDSP32 PE=4 SV=1	AMEK(1)VHEEEGIGPDR	2	-0.41051	6	3	1	137.166	2.46e-12	137.17	1	145.458	1.2e-12	145.46	1	165.896	3.05e-23	180.1
Gene.11907::TRINITY_DN31346_c1_g3::g.11907::m.11907	255	K	Thioredoxin-like protein CDSP32, chloroplastic OS=Anthurium amnicola GN=CDSP32 PE=4 SV=1	EGVVK(1)VPHFSFYR	3	-0.60758	3	3	1	70.4379	0.00100069	70.438	1	52.8915	0.0090369	52.891	1	54.2757	0.00634218	54.276
Gene.11907::TRINITY_DN31346_c1_g3::g.11907::m.11907	200	K	Thioredoxin-like protein CDSP32, chloroplastic OS=Anthurium amnicola GN=CDSP32 PE=4 SV=1	NK(1)LVVVEYAASDSPPSK	2	1.4529	4	3	1	151.439	1.88e-16	151.44	1	73.9837	0.00121447	73.984	1	212.954	1.4e-43	212.95
Gene.11907::TRINITY_DN31346_c1_g3::g.11907::m.11907	183	K	Thioredoxin-like protein CDSP32, chloroplastic OS=Anthurium amnicola GN=CDSP32 PE=4 SV=1	VQK(1)VHTVEEFEAALR	3	0.068776	6	3	1	219.516	4.11e-36	219.52	1	157.577	4.61e-17	157.58	1	226.645	1.64e-36	226.65
Gene.11913::TRINITY_DN31348_c0_g2::g.11913::m.11913	174	K	Vacuolar calcium ion transporter OS=Anthurium amnicola GN=VCX1_8 PE=3 SV=1	FLHDFHLK(1)TR	3	0.55536	5	3	1	67.2143	0.00463112	67.214	1	72.5312	0.00242432	72.531	1	77.0624	0.00114095	77.062
Gene.11913::TRINITY_DN31348_c0_g2::g.11913::m.11913	154	K	Vacuolar calcium ion transporter OS=Anthurium amnicola GN=VCX1_8 PE=3 SV=1	WLAEAK(1)R	2	0.072438	3	3	1	89.3692	0.0135108	89.369	1	97.6019	0.00796763	97.602	1	77.7407	0.0241594	77.741
Gene.11929::TRINITY_DN31359_c0_g1::g.11929::m.11929	94	K	Splicing factor 3B subunit 4 OS=Anthurium amnicola GN=SF3B4_5 PE=4 SV=1	LYGK(1)PIR	2	-1.5064	1	1					1	65.672	0.0410596	65.672
Gene.11929::TRINITY_DN31359_c0_g1::g.11929::m.11929	100	K	Splicing factor 3B subunit 4 OS=Anthurium amnicola GN=SF3B4_5 PE=4 SV=1	VNK(1)ASQDK	2	0.007596	1	1					1	83.1675	0.00532583	83.168
Gene.11948::TRINITY_DN31373_c0_g4::g.11948::m.11948	44	K	60S ribosomal protein L11-1 OS=Zea mays GN=100193878 PE=2 SV=1	AAK(1)VLEQLSGQTPVFSK	3	-0.16565	3	3	1	120.627	1.85e-10	120.63	1	65.9493	0.00143717	65.949	1	93.2257	1.83e-05	93.226
Gene.11948::TRINITY_DN31373_c0_g4::g.11948::m.11948	94	K	60S ribosomal protein L11-1 OS=Zea mays GN=100193878 PE=2 SV=1	AMQLLESGLK(1)VK	2	-1.4636	1	1					1	58.7539	0.00457491	58.754
Gene.11948::TRINITY_DN31373_c0_g4::g.11948::m.11948	96	K	60S ribosomal protein L11-1 OS=Zea mays GN=100193878 PE=2 SV=1	VK(1)EYELLR	2	0.54322	4	3	1	90.6009	0.00315918	90.601	1	97.4306	0.00177182	97.431	1	112.411	0.000979088	112.41
Gene.11948::TRINITY_DN31373_c0_g4::g.11948::m.11948	170	K	60S ribosomal protein L11-1 OS=Zea mays GN=100193878 PE=2 SV=1	EDAMK(1)WFQVK	2	-3.0602	2	2	1	158.79	7.99e-09	158.79					1	140.485	2.79e-07	140.49
Gene.11948::TRINITY_DN31373_c0_g4::g.11948::m.11948	165	K	60S ribosomal protein L11-1 OS=Zea mays GN=100193878 PE=2 SV=1	LTK(1)EDAMK	2	0.53924	6	3	1	80.4381	0.00268016	80.438	1	60.8284	0.0185629	60.828	1	66.2702	0.000370624	120.31
Gene.11953::TRINITY_DN31375_c0_g2::g.11953::m.11953	180	K	Heterogeneous nuclear ribonucleoprotein 27C OS=Anthurium amnicola GN=Hrb27C_3 PE=4 SV=1	VLHK(1)TFHDLNGK	3	-0.042361	2	2	1	43.2971	0.0282375	43.297	1	46.0691	0.0229667	46.069
Gene.11953::TRINITY_DN31375_c0_g2::g.11953::m.11953	73	K	Heterogeneous nuclear ribonucleoprotein 27C OS=Anthurium amnicola GN=Hrb27C_3 PE=4 SV=1	VLQDK(1)HTIDGR	3	0.00078394	3	3	1	93.3452	0.000137302	93.345	1	81.5247	0.000522831	81.525	1	83.1822	0.000468772	83.182
Gene.11958::TRINITY_DN31378_c0_g5::g.11958::m.11958	377	K	NEDD8-activating enzyme E1 catalytic subunit (Fragment) OS=Anthurium amnicola GN=ECR1_1 PE=4 SV=1	HPK(1)LLLSK	2	0.61814	3	3	1	81.9504	0.00568058	81.95	1	64.1911	0.0281619	64.191	1	81.525	0.00580459	81.525
Gene.11958::TRINITY_DN31378_c0_g5::g.11958::m.11958	421	K	NEDD8-activating enzyme E1 catalytic subunit (Fragment) OS=Anthurium amnicola GN=ECR1_1 PE=4 SV=1	VPK(1)GIVHATGIAENDGK	3	-0.57209	2	2	1	116.061	2.48e-10	116.06					1	144.303	8.76e-16	144.3
Gene.11965::TRINITY_DN31382_c1_g1::g.11965::m.11965	212	K	Carotene epsilon-monooxygenase, chloroplastic OS=Anthurium amnicola GN=CYP97C1_0 PE=3 SV=1	AQVDDILPGDYK(1)VK	2	-2.1984	1	1	1	76.1561	0.000556479	76.156
Gene.11975::TRINITY_DN31388_c0_g2::g.11975::m.11975	430	K	Selenium-binding protein 1 OS=Anthurium amnicola GN=SBP1_0 PE=4 SV=1	ETQFDIPEIK(1)GNR	2	-1.0435	2	2	1	186.131	2.48e-17	186.13	1	42.9578	0.0380753	42.958
Gene.11975::TRINITY_DN31388_c0_g2::g.11975::m.11975	331	K	Selenium-binding protein 1 OS=Anthurium amnicola GN=SBP1_0 PE=4 SV=1	FFK(1)TSDESWNHEVAISVKPLK	4	0.3173	6	3	1	145.687	5.84e-25	164.94	1	149.384	3.12e-25	168.64	1	164.219	1.04e-33	178.32
Gene.12008::TRINITY_DN31403_c1_g2::g.12008::m.12008	439	K	Threonine synthase, chloroplastic (Fragment) OS=Anthurium amnicola GN=THRC_0 PE=4 SV=1	TVVISTAHGLK(1)FAQSK	3	-0.44049	3	3	1	70.7831	0.000770436	70.783	1	114.627	2.05e-09	114.63	1	74.4284	0.000320461	74.428
Gene.12008::TRINITY_DN31403_c1_g2::g.12008::m.12008	450	K	Threonine synthase, chloroplastic (Fragment) OS=Anthurium amnicola GN=THRC_0 PE=4 SV=1	VAYHSK(1)EIPDMACHFANPPVNVK	4	-1.3303	1	1					1	62.3029	0.000464259	62.303
Gene.12018::TRINITY_DN31408_c0_g1::g.12018::m.12018	60	K	Eukaryotic translation initiation factor 3 subunit D OS=Anthurium amnicola GN=TIF3D1 PE=3 SV=1	NFFK(1)VTTTDDPVIR	2	0.48244	2	2	1	89.6238	0.000166534	89.624	1	146.959	2.67e-11	146.96
Gene.12018::TRINITY_DN31408_c0_g1::g.12018::m.12018	261	K	Eukaryotic translation initiation factor 3 subunit D OS=Anthurium amnicola GN=TIF3D1 PE=3 SV=1	NNANK(1)LAK	2	3.3769	1	1	1	89.2957	0.00353961	89.296
Gene.12018::TRINITY_DN31408_c0_g1::g.12018::m.12018	110	K	Eukaryotic translation initiation factor 3 subunit D OS=Anthurium amnicola GN=TIF3D1 PE=3 SV=1	VGNK(1)LFFDK	2	-1.0021	1	1					1	60.3425	0.027847	60.342
Gene.12030::TRINITY_DN31415_c0_g1::g.12030::m.12030	184	K	Outer envelope pore protein 24, chloroplastic (Fragment) OS=Anthurium amnicola GN=OEP24 PE=4 SV=1	NLK(1)LEWSR	2	-2.2902	5	3	1	68.0161	0.0211449	68.016	1	78.1489	0.00678864	78.149	1	54.9816	0.0147515	71.501
Gene.12072::TRINITY_DN31446_c0_g1::g.12072::m.12072	240	K	pre-mRNA-processing factor 39 isoform X2 OS=Vigna radiata var. radiata GN=LOC106757591 PE=4 SV=1	ENNIQK(1)IR	2	0.095987	2	2	1	101.542	0.00155425	101.54					1	101.542	4.71e-05	101.54
Gene.1208::TRINITY_DN23708_c1_g1::g.1208::m.1208	175	K	Acyl-protein thioesterase 2 OS=Anthurium amnicola GN=LYPLA2_0 PE=4 SV=1	NK(1)IDGSQECAR	2	0.49097	3	3	1	107.088	0.000110613	107.09	1	115.287	1.32e-05	115.29	1	93.8391	0.000381026	93.839
Gene.1208::TRINITY_DN23708_c1_g1::g.1208::m.1208	205	K	Acyl-protein thioesterase 2 OS=Anthurium amnicola GN=LYPLA2_0 PE=4 SV=1	VDDVVQYK(1)HGVK	3	-0.4121	3	3	1	84.4793	0.000197527	84.479	1	110.077	6.49e-06	110.08	1	110.077	6.49e-06	110.08
Gene.12093::TRINITY_DN31457_c0_g2::g.12093::m.12093	753	K	ATP-dependent zinc metalloprotease FTSH 8, mitochondrial OS=Ananas comosus GN=ACMD2_12935 PE=3 SV=1	ISTGAQNDLEK(1)VTK	2	0.43491	1	1					1	46.8795	0.0632131	46.88
Gene.12095::TRINITY_DN31457_c0_g7::g.12095::m.12095	279	K	26S proteasome regulatory particle triple-A ATPase protein OS=Medicago truncatula GN=11446055 PE=3 SV=1	DAFQLAK(1)EK	2	-0.53531	1	1					1	66.0557	0.0191068	66.056
Gene.12095::TRINITY_DN31457_c0_g7::g.12095::m.12095	58	K	26S proteasome regulatory particle triple-A ATPase protein OS=Medicago truncatula GN=11446055 PE=3 SV=1	ILK(1)EELQR	2	0.381	3	3	1	101.542	0.00155425	101.54	1	108.807	0.00116977	108.81	1	116.051	0.000866295	116.05
Gene.12095::TRINITY_DN31457_c0_g7::g.12095::m.12095	72	K	26S proteasome regulatory particle triple-A ATPase protein OS=Medicago truncatula GN=11446055 PE=3 SV=1	TNLDLESYK(1)EK	2	0.15889	4	3	1	153.739	4.45e-09	153.74	1	145.311	7.47e-08	145.31	1	138.449	1.34e-07	138.45
Gene.1210::TRINITY_DN23708_c1_g3::g.1210::m.1210	13	K	Protein PEROXIN-4 OS=Anthurium amnicola GN=PEX4_4 PE=3 SV=1	EYK(1)EVQR	2	-0.39599	3	3	1	128.566	0.00316149	128.57	1	127.118	0.00316334	127.12	1	96.1904	0.0052248	96.19
Gene.12104::TRINITY_DN31461_c0_g2::g.12104::m.12104	73	K	Stress-response ab barrel domain-containing protein up3 OS=Nicotiana attenuata GN=UP3 PE=4 SV=1	YATK(1)DDLAAYSAHPAHVSVVR	4	-0.30525	3	3	1	111.449	4.21e-08	111.45	1	75.8681	8.36e-05	75.868	1	108.08	9.01e-08	108.08
Gene.12113::TRINITY_DN31467_c0_g3::g.12113::m.12113	138	K	Acyl-[acyl-carrier-protein]--UDP-N-acetylglucosamine O-acyltransferase (Fragment) OS=Anthurium amnicola GN=lpxA_7 PE=4 SV=1	RPIYYDEGLEK(1)TR	3	1.0135	3	3	1	118.522	6.63e-07	118.52	1	77.4203	0.000408758	77.42	1	108.579	8.15e-06	108.58
Gene.12129::TRINITY_DN31473_c1_g1::g.12129::m.12129	172	K	Proteasome subunit beta type (Fragment) OS=Anthurium amnicola GN=PBG1_0 PE=3 SV=1	SEWK(1)EDMNFEEAVK	2	1.3266	2	2	1	138.282	2.74e-11	138.28					1	124.62	1.37e-08	124.62
Gene.12129::TRINITY_DN31473_c1_g1::g.12129::m.12129	201	K	Proteasome subunit beta type (Fragment) OS=Anthurium amnicola GN=PBG1_0 PE=3 SV=1	SSINK(1)FQIAK	2	0.30907	2	2	1	56.2022	0.0224981	56.202	1	116.131	2.6e-05	116.13
Gene.12129::TRINITY_DN31473_c1_g1::g.12129::m.12129	34	K	Proteasome subunit beta type (Fragment) OS=Anthurium amnicola GN=PBG1_0 PE=3 SV=1	YK(1)DGVLMAADTGGSYGSTLR	2	-0.28639	6	2	1	179.189	4.81e-43	207.43					1	183.092	8.84e-43	203.71
Gene.12150::TRINITY_DN31483_c0_g1::g.12150::m.12150	155	K	PHD finger protein ALFIN-LIKE 3-like OS=Vigna radiata var. radiata GN=LOC106761898 PE=4 SV=1	WFHGK(1)CVK	3	-0.86167	2	2	1	52.7161	0.019423	52.716	1	43.8078	0.0351337	43.808
Gene.12164::TRINITY_DN31489_c0_g1::g.12164::m.12164	84	K	non-symbiotic hemoglobin 2-like OS=Nelumbo nucifera GN=LOC104586188 PE=3 SV=1	EK(1)GEVVVAETTLK	2	-1.0708	3	3	1	120.206	1.08e-06	120.21	1	114.31	1.73e-06	114.31	1	119.631	1.12e-06	119.63
Gene.12164::TRINITY_DN31489_c0_g1::g.12164::m.12164	69	K	non-symbiotic hemoglobin 2-like OS=Nelumbo nucifera GN=LOC104586188 PE=3 SV=1	SHAVK(1)VFK	2	0.68409	5	3	1	99.4417	0.0016654	99.442	1	107.574	0.00123503	107.57	1	107.693	0.00122873	107.69
Gene.12164::TRINITY_DN31489_c0_g1::g.12164::m.12164	72	K	non-symbiotic hemoglobin 2-like OS=Nelumbo nucifera GN=LOC104586188 PE=3 SV=1	VFK(1)MTCESAVQLR	2	-2.0952	1	1									1	92.1512	3.04e-05	92.151
Gene.12166::TRINITY_DN31490_c1_g1::g.12166::m.12166	49	K	ATP synthase delta chain, chloroplastic OS=Ananas comosus GN=ACMD2_00144 PE=3 SV=1	EIVK(1)EFEACYNR	2	0.49377	1	1									1	64.2245	0.00813538	64.224
Gene.12166::TRINITY_DN31490_c1_g1::g.12166::m.12166	124	K	ATP synthase delta chain, chloroplastic OS=Ananas comosus GN=ACMD2_00144 PE=3 SV=1	FIDMSVK(1)K	2	-0.28311	7	3	1	93.1624	0.0014256	93.162	1	79.474	0.00107841	80.438	1	80.4381	0.00174327	91.318
Gene.12166::TRINITY_DN31490_c1_g1::g.12166::m.12166	125	K	ATP synthase delta chain, chloroplastic OS=Ananas comosus GN=ACMD2_00144 PE=3 SV=1	K(1)QLDEIAK	2	0.030074	1	1					1	57.1076	0.0647267	57.108
Gene.12166::TRINITY_DN31490_c1_g1::g.12166::m.12166	117	K	ATP synthase delta chain, chloroplastic OS=Ananas comosus GN=ACMD2_00144 PE=3 SV=1	YGSSGSK(1)FIDMSVK	2	-1.4072	4	3	1	151.223	8.99e-12	151.22	1	223.065	1.39e-30	223.06	1	196.675	1.39e-42	196.67
Gene.12186::TRINITY_DN31503_c0_g2::g.12186::m.12186	391	K	probable protein phosphatase 2C 5 isoform X1 OS=Nelumbo nucifera GN=LOC104598868 PE=4 SV=1	KDAMEGK(1)R	2	-3.8675	1	1	0.999983	47.703	0.0285594	64.42
Gene.12195::TRINITY_DN31509_c0_g6::g.12195::m.12195	160	K	Fumarate hydratase 2, chloroplastic OS=Anthurium amnicola GN=FUM2_1 PE=3 SV=1	RGEK(1)FVHPNDHVNR	4	1.0801	3	3	1	51.009	0.0127015	51.009	1	46.1561	0.0210223	46.156	1	44.9681	0.0195792	44.968
Gene.12195::TRINITY_DN31509_c0_g6::g.12195::m.12195	419	K	Fumarate hydratase 2, chloroplastic OS=Anthurium amnicola GN=FUM2_1 PE=3 SV=1	LLGDASSSFEK(1)NCVR	2	1.6341	2	2	1	145.493	3.76e-12	145.49	1	75.3164	0.000631434	75.316
Gene.12195::TRINITY_DN31509_c0_g6::g.12195::m.12195	208	K	Fumarate hydratase 2, chloroplastic OS=Anthurium amnicola GN=FUM2_1 PE=3 SV=1	QLHASLHAK(1)SVEFQDIIK	4	1.1781	1	1									1	86.0048	7.02e-05	86.005
Gene.12232::TRINITY_DN31527_c0_g1::g.12232::m.12232	42	K	Adenylyl cyclase-associated protein OS=Anthurium amnicola GN=cap_2 PE=3 SV=1	DSVLHVK(1)GK	2	-0.22708	4	3	1	96.3419	0.000802455	96.342	1	107.788	0.000415789	107.79	1	119.68	0.000173935	119.68
Gene.12232::TRINITY_DN31527_c0_g1::g.12232::m.12232	6	K	Adenylyl cyclase-associated protein OS=Anthurium amnicola GN=cap_2 PE=3 SV=1	K(1)WSVENQIGK	2	-0.029545	2	2	1	60.5976	0.036477	60.598					1	54.27	0.0612977	54.27
Gene.12233::TRINITY_DN31527_c0_g5::g.12233::m.12233	188	K	Adenylyl cyclase-associated protein OS=Anthurium amnicola GN=cap_2 PE=3 SV=1	DADHVEWAK(1)ALK	3	0.42358	2	2	1	108.564	8.42e-06	108.56	1	105.032	1.29e-05	105.03
Gene.12233::TRINITY_DN31527_c0_g5::g.12233::m.12233	67	K	Adenylyl cyclase-associated protein OS=Anthurium amnicola GN=cap_2 PE=3 SV=1	IGGK(1)VLEATK	2	0.21125	1	1					1	68.5357	0.0128355	68.536
Gene.12233::TRINITY_DN31527_c0_g5::g.12233::m.12233	63	K	Adenylyl cyclase-associated protein OS=Anthurium amnicola GN=cap_2 PE=3 SV=1	LSAAGEK(1)IGGK	2	1.4679	4	3	1	101.393	0.000186071	101.39	1	118.905	1.06e-05	118.9	1	119.274	1.04e-05	119.27
Gene.12233::TRINITY_DN31527_c0_g5::g.12233::m.12233	179	K	Adenylyl cyclase-associated protein OS=Anthurium amnicola GN=cap_2 PE=3 SV=1	NK(1)DADHVEWAK	3	-0.3845	4	3	1	57.4342	0.00240707	69.721	1	89.3005	0.00026922	89.301	1	65.1792	0.00375278	65.179
Gene.12273::TRINITY_DN31554_c0_g4::g.12273::m.12273	151	K	NADP-dependent alkenal double bond reductase P2 (Fragment) OS=Anthurium amnicola GN=P2_2 PE=4 SV=1	NK(1)FGYDDAFNYK	2	-3.1321	2	2	1	59.2273	0.0112836	59.227					1	98.1049	6.83e-05	98.105
Gene.12275::TRINITY_DN31555_c1_g2::g.12275::m.12275	122	K	Putative prefoldin subunit 2 OS=Anthurium amnicola GN=At3g22480_1 PE=4 SV=1	SDVEAK(1)DEGAPK	2	-0.039757	2	2	1	94.1217	0.000121523	94.122					1	96.7446	7.38e-05	96.745
Gene.12334::TRINITY_DN31601_c0_g1::g.12334::m.12334	73	K	Signal recognition particle protein (Fragment) OS=Anthurium amnicola GN=SRP14_3 PE=4 SV=1	TISTSLSAK(1)DHQR	3	0.56405	1	1									1	55.8961	0.00318768	55.896
Gene.12357::TRINITY_DN31610_c0_g1::g.12357::m.12357	356	K	Putative aspartyl aminopeptidase OS=Anthurium amnicola GN=RCOM_1506700_6 PE=3 SV=1	HEENHQPK(1)LHGGLVIK	4	1.961	2	2	1	65.467	0.00122834	65.467					1	62.1037	0.00158579	62.104
Gene.12357::TRINITY_DN31610_c0_g1::g.12357::m.12357	79	K	Putative aspartyl aminopeptidase OS=Anthurium amnicola GN=RCOM_1506700_6 PE=3 SV=1	LK(0.003)PVSK(0.997)VSK	3	0.23585	1	1									0.996645	24.7285	0.0411821	41.399
Gene.12357::TRINITY_DN31610_c0_g1::g.12357::m.12357	197	K	Putative aspartyl aminopeptidase OS=Anthurium amnicola GN=RCOM_1506700_6 PE=3 SV=1	NSNEK(1)SSVDNK	2	-1.1181	1	1					1	94.7673	0.000285846	94.767
Gene.12364::TRINITY_DN31615_c0_g1::g.12364::m.12364	195	K	Putative receptor-like protein kinase At5g15080 (Fragment) OS=Anthurium amnicola GN=At5g15080_1 PE=4 SV=1	PYATDPK(1)R	2	-0.10157	3	3	1	66.073	0.0388604	66.073	1	69.1978	0.0331407	69.198	1	80.2291	0.0138279	80.229
Gene.12382::TRINITY_DN31626_c1_g1::g.12382::m.12382	75	K	Guanosine nucleotide diphosphate dissociation inhibitor (Fragment) OS=Anthurium amnicola GN=Gdi1_1 PE=3 SV=1	MK(1)LYAESLAR	2	0.72334	4	3	1	56.9362	0.0204422	56.936	1	68.5357	0.0128355	68.536	1	45.8289	0.0250198	59.198
Gene.12382::TRINITY_DN31626_c1_g1::g.12382::m.12382	143	K	Guanosine nucleotide diphosphate dissociation inhibitor (Fragment) OS=Anthurium amnicola GN=Gdi1_1 PE=3 SV=1	VFGVTSEGETAK(1)CK	2	-1.503	1	1					1	67.2345	0.00316499	67.234
Gene.12382::TRINITY_DN31626_c1_g1::g.12382::m.12382	157	K	Guanosine nucleotide diphosphate dissociation inhibitor (Fragment) OS=Anthurium amnicola GN=Gdi1_1 PE=3 SV=1	VVCDPSYLPNK(1)VR	2	0.49232	2	2					1	73.8812	0.000532982	73.881	1	122.392	9.04e-07	122.39
Gene.12385::TRINITY_DN31628_c0_g1::g.12385::m.12385	250	K	Thioredoxin reductase OS=Anthurium amnicola GN=NTR2_4 PE=3 SV=1	ASK(1)IMQAR	2	-1.2788	4	3	1	64.4204	0.0209204	64.42	1	78.1489	0.00678864	78.149	1	54.9816	0.0212361	54.982
Gene.12385::TRINITY_DN31628_c0_g1::g.12385::m.12385	184	K	Thioredoxin reductase OS=Anthurium amnicola GN=NTR2_4 PE=3 SV=1	LK(1)FPGSEEFWNR	2	0.86251	1	1									1	69.0301	0.00510783	69.03
Gene.12385::TRINITY_DN31628_c0_g1::g.12385::m.12385	236	K	Thioredoxin reductase OS=Anthurium amnicola GN=NTR2_4 PE=3 SV=1	YGSK(1)VYIIHR	2	-0.28518	2	2	1	54.4863	0.0283779	54.486					1	55.7541	0.0240336	55.754
Gene.12506::TRINITY_DN31702_c0_g1::g.12506::m.12506	219	K	Putative ribose-5-phosphate isomerase OS=Anthurium amnicola GN=At2g01290_6 PE=3 SV=1	EEGCEAK(1)LR	2	-0.40893	6	3	1	101.646	0.000623264	101.65	1	91.0872	2.37e-09	128.06	1	113.622	0.000218698	113.62
Gene.12506::TRINITY_DN31702_c0_g1::g.12506::m.12506	162	K	Putative ribose-5-phosphate isomerase OS=Anthurium amnicola GN=At2g01290_6 PE=3 SV=1	EK(1)MVEAASDK	2	-1.3986	8	3	1	64.6401	0.000140525	110.08	1	75.8194	0.00049949	96.229	1	64.1212	0.000218849	107.06
Gene.12506::TRINITY_DN31702_c0_g1::g.12506::m.12506	170	K	Putative ribose-5-phosphate isomerase OS=Anthurium amnicola GN=At2g01290_6 PE=3 SV=1	MVEAASDK(1)FVVVVDDSK	2	2.9539	3	2	1	128.789	9.79e-11	128.79					1	98.1752	1.41e-06	98.175
Gene.12506::TRINITY_DN31702_c0_g1::g.12506::m.12506	112	K	Putative ribose-5-phosphate isomerase OS=Anthurium amnicola GN=At2g01290_6 PE=3 SV=1	LADIVGVPTSK(1)R	2	-0.05428	4	3	1	83.5305	0.00105395	83.53	1	83.2035	0.00108059	83.204	1	64.8267	0.0121977	64.827
Gene.12506::TRINITY_DN31702_c0_g1::g.12506::m.12506	212	K	Putative ribose-5-phosphate isomerase OS=Anthurium amnicola GN=At2g01290_6 PE=3 SV=1	LQELFK(1)EEGCEAK	2	-0.69822	4	3	1	109.835	1.2e-05	109.83	1	156.243	2.16e-13	156.24	1	186.565	2.31e-17	186.56
Gene.12506::TRINITY_DN31702_c0_g1::g.12506::m.12506	67	K	Putative ribose-5-phosphate isomerase OS=Anthurium amnicola GN=At2g01290_6 PE=3 SV=1	QAASK(1)AVEYVK	2	0.023434	5	3	1	80.6901	0.00172932	80.69	1	130.563	2.5e-06	130.56	1	80.1699	0.00178266	80.17
Gene.12511::TRINITY_DN31704_c1_g5::g.12511::m.12511	225	K	NADH dehydrogenase [ubiquinone] flavoprotein 2, mitochondrial (Fragment) OS=Anthurium amnicola GN=At4g02580_1 PE=4 SV=1	GSEGYTYNYYEDVTPK(1)R	2	-0.17218	2	2	1	205.184	7e-36	205.18					1	239.864	1.28e-52	239.86
Gene.12512::TRINITY_DN31706_c1_g6::g.12512::m.12512	456	K	LOS4 (Fragment) OS=Pinellia ternata PE=2 SV=1	TIMEK(1)IER	2	-2.4856	1	1									1	63.2161	0.0299507	63.216
Gene.12520::TRINITY_DN31711_c0_g1::g.12520::m.12520	98	K	Putative DNA/RNA-binding protein Alba-like protein OS=Helianthus annuus GN=HannXRQ_Chr06g0180281 PE=4 SV=1	AK(1)IEILLGK	2	0.47343	1	1	1	64.1031	0.0220878	64.103
Gene.12520::TRINITY_DN31711_c0_g1::g.12520::m.12520	28	K	Putative DNA/RNA-binding protein Alba-like protein OS=Helianthus annuus GN=HannXRQ_Chr06g0180281 PE=4 SV=1	IQVSNTK(1)K	2	-0.060318	1	1	1	65.2243	0.0413089	65.224
Gene.12520::TRINITY_DN31711_c0_g1::g.12520::m.12520	86	K	Putative DNA/RNA-binding protein Alba-like protein OS=Helianthus annuus GN=HannXRQ_Chr06g0180281 PE=4 SV=1	TSTVDMK(1)DESR	2	0.40152	8	3	1	90.6891	1.22e-06	130.16	1	130.098	2.82e-06	130.1	1	134.977	1.65e-07	134.98
Gene.12547::TRINITY_DN31724_c0_g4::g.12547::m.12547	123	K	3-oxoacyl-[acyl-carrier-protein] synthase I, chloroplastic (Fragment) OS=Anthurium amnicola GN=KAS1_3 PE=4 SV=1	ALESAGLPVGSAALEK(1)VDK	2	0.57923	3	3	1	51.6838	0.0289822	51.684	1	66.7019	0.00385083	66.702	1	73.7604	0.00112613	73.76
Gene.12547::TRINITY_DN31724_c0_g4::g.12547::m.12547	68	K	3-oxoacyl-[acyl-carrier-protein] synthase I, chloroplastic (Fragment) OS=Anthurium amnicola GN=KAS1_3 PE=4 SV=1	FDASK(1)FPTR	2	-0.51297	3	3	1	135.634	0.000113432	135.63	1	115.781	0.000187649	115.78	1	130.412	0.000136186	130.41
Gene.12547::TRINITY_DN31724_c0_g4::g.12547::m.12547	81	K	3-oxoacyl-[acyl-carrier-protein] synthase I, chloroplastic (Fragment) OS=Anthurium amnicola GN=KAS1_3 PE=4 SV=1	GFK(1)SDGYIDGK	2	0.58458	9	3	1	62.3383	0.000233964	97.779	1	69.5541	0.00772272	69.554	1	57.4014	0.00109147	86.911
Gene.12547::TRINITY_DN31724_c0_g4::g.12547::m.12547	89	K	3-oxoacyl-[acyl-carrier-protein] synthase I, chloroplastic (Fragment) OS=Anthurium amnicola GN=KAS1_3 PE=4 SV=1	SDGYIDGK(1)NDR	2	0.8562	2	2	1	78.9027	0.0019126	78.903					1	110.077	7.1e-05	110.08
Gene.12547::TRINITY_DN31724_c0_g4::g.12547::m.12547	358	K	3-oxoacyl-[acyl-carrier-protein] synthase I, chloroplastic (Fragment) OS=Anthurium amnicola GN=KAS1_3 PE=4 SV=1	NTSEIK(1)INATK	2	0.035191	3	3	1	71.2192	0.00268217	71.219	1	105.133	0.000136515	105.13	1	87.0258	0.000305106	87.026
Gene.12547::TRINITY_DN31724_c0_g4::g.12547::m.12547	253	K	3-oxoacyl-[acyl-carrier-protein] synthase I, chloroplastic (Fragment) OS=Anthurium amnicola GN=KAS1_3 PE=4 SV=1	TASRPWDK(1)DR	3	-0.48177	4	3	1	52.2469	0.0279522	52.247	1	68.5357	0.00704921	68.536	1	52.2469	0.0279522	52.247
Gene.12547::TRINITY_DN31724_c0_g4::g.12547::m.12547	352	K	3-oxoacyl-[acyl-carrier-protein] synthase I, chloroplastic (Fragment) OS=Anthurium amnicola GN=KAS1_3 PE=4 SV=1	VFK(1)NTSEIK	2	1.846	5	3	1	79.1482	0.00406752	79.148	1	123.355	0.00016101	123.35	1	82.2868	0.0034267	82.287
Gene.12547::TRINITY_DN31724_c0_g4::g.12547::m.12547	106	K	3-oxoacyl-[acyl-carrier-protein] synthase I, chloroplastic (Fragment) OS=Anthurium amnicola GN=KAS1_3 PE=4 SV=1	YCLVSGK(1)K	2	-0.20281	1	1					1	69.8246	0.0280366	69.825
Gene.12584::TRINITY_DN31745_c0_g2::g.12584::m.12584	141	K	SBE OS=Colocasia esculenta PE=2 SV=1	GIALHK(1)MIR	3	-0.18544	6	3	1	56.4338	0.0118051	60.91	1	68.3707	0.0155725	68.371	1	61.6789	0.000309977	99.139
Gene.12584::TRINITY_DN31745_c0_g2::g.12584::m.12584	92	K	SBE OS=Colocasia esculenta PE=2 SV=1	WLEK(1)CIAYAESHDQALVGDK	3	-1.6094	2	2	1	95.1952	4.36e-07	95.195					1	95.1952	4.36e-07	95.195
Gene.12584::TRINITY_DN31745_c0_g2::g.12584::m.12584	278	K	SBE OS=Colocasia esculenta PE=2 SV=1	YK(1)VVLNSDDK	2	0.31622	5	3	1	108.697	0.000176296	108.7	1	89.9003	0.00033659	89.9	1	81.5247	0.00282333	81.525
Gene.12587::TRINITY_DN31746_c1_g1::g.12587::m.12587	52	K	40S ribosomal protein S4 OS=Anthurium amnicola GN=RPS4_1 PE=3 SV=1	ANDTIK(1)LDLENNK	2	3.8096	2	2	1	162.482	1.35e-13	162.48					1	126.705	5.66e-07	126.71
Gene.12587::TRINITY_DN31746_c1_g1::g.12587::m.12587	124	K	40S ribosomal protein S4 OS=Anthurium amnicola GN=RPS4_1 PE=3 SV=1	GSK(1)PWISLPK	2	-0.10121	1	1	1	52.3906	0.0500503	52.391
Gene.12587::TRINITY_DN31746_c1_g1::g.12587::m.12587	131	K	40S ribosomal protein S4 OS=Anthurium amnicola GN=RPS4_1 PE=3 SV=1	PWISLPK(1)GK	2	-2.3106	3	2	1	106.423	0.000461891	106.42					1	69.5983	0.0237792	76.728
Gene.12587::TRINITY_DN31746_c1_g1::g.12587::m.12587	136	K	40S ribosomal protein S4 OS=Anthurium amnicola GN=RPS4_1 PE=3 SV=1	GVK(1)QSIIEEQR	2	-0.1541	2	2	1	86.7722	0.00110566	86.772					1	80.6901	0.00172932	80.69
Gene.12587::TRINITY_DN31746_c1_g1::g.12587::m.12587	93	K	40S ribosomal protein S4 OS=Anthurium amnicola GN=RPS4_1 PE=3 SV=1	HK(1)GTFETIHVQDAAGHEFATR	4	0.23741	2	2					1	178.112	9.31e-34	178.11	1	227.871	1.41e-53	227.87
Gene.12587::TRINITY_DN31746_c1_g1::g.12587::m.12587	11	K	40S ribosomal protein S4 OS=Anthurium amnicola GN=RPS4_1 PE=3 SV=1	IKDEEAK(1)FK	2	0.003458	4	3	1	80.6437	0.00762725	110.39	1	83.9432	0.00503511	113.69	1	64.6193	0.022351	94.363
Gene.12590::TRINITY_DN31748_c0_g2::g.12590::m.12590	225	K	NADP-dependent D-sorbitol-6-phosphate dehydrogenase (Fragment) OS=Anthurium amnicola GN=S6PDH_1 PE=4 SV=1	DSLVK(1)FCQK	2	-1.4975	1	1									1	48.4235	0.0607834	48.423
Gene.12590::TRINITY_DN31748_c0_g2::g.12590::m.12590	290	K	NADP-dependent D-sorbitol-6-phosphate dehydrogenase (Fragment) OS=Anthurium amnicola GN=S6PDH_1 PE=4 SV=1	NTVVIPK(1)TSR	2	0.0053828	3	3	1	76.8433	0.00362455	76.843	1	46.7962	0.0547289	46.796	1	68.7856	0.0125094	68.786
Gene.12641::TRINITY_DN31775_c0_g1::g.12641::m.12641	128	K	Ribosomal protein L28e OS=Macleaya cordata GN=BVC80_209g228 PE=4 SV=1	AVVNQVADNHYRPDLK(1)EAALAR	4	-0.27671	4	3	1	106.42	8.36e-08	106.42	1	119.269	1.1e-11	119.27	1	102.45	1.25e-07	102.45
Gene.12641::TRINITY_DN31775_c0_g1::g.12641::m.12641	49	K	Ribosomal protein L28e OS=Macleaya cordata GN=BVC80_209g228 PE=4 SV=1	EK(1)NNLYNVNSFK	2	2.0525	2	2	1	129.368	7.26e-07	129.37					1	104.936	4.1e-05	104.94
Gene.12641::TRINITY_DN31775_c0_g1::g.12641::m.12641	59	K	Ribosomal protein L28e OS=Macleaya cordata GN=BVC80_209g228 PE=4 SV=1	NNLYNVNSFK(1)HSGLANK	3	-0.59798	5	3	1	138.049	1.48e-15	138.05	1	130.295	5.01e-11	130.29	1	121.815	1.68e-10	121.82
Gene.12641::TRINITY_DN31775_c0_g1::g.12641::m.12641	112	K	Ribosomal protein L28e OS=Macleaya cordata GN=BVC80_209g228 PE=4 SV=1	MAK(1)AVVNQVADNHYRPDLK	3	-0.46825	3	3	1	53.7676	0.0029599	53.768	1	85.0865	7.7e-05	85.087	1	142.258	6.17e-16	142.26
Gene.12655::TRINITY_DN31783_c2_g1::g.12655::m.12655	50	K	40S ribosomal protein S10 (Fragment) OS=Anthurium amnicola GN=RPS10_2 PE=4 SV=1	KDFNLPK(1)HPEIDVPNLQVIK	4	0.49708	6	3	0.99955	33.4704	3.59e-07	98.175	0.982364	17.4587	0.00108207	67.227	0.997587	26.1635	2.12e-07	104.84
Gene.12655::TRINITY_DN31783_c2_g1::g.12655::m.12655	69	K	40S ribosomal protein S10 (Fragment) OS=Anthurium amnicola GN=RPS10_2 PE=4 SV=1	LMQSFK(1)SR	2	0.9225	1	1									1	82.645	0.00157929	82.645
Gene.12684::TRINITY_DN31799_c1_g2::g.12684::m.12684	182	K	Glutamate-1-semialdehyde 2,1-aminomutase, chloroplastic (Fragment) OS=Anthurium amnicola GN=GSA_1 PE=3 SV=1	SDTAK(1)FAR	2	3.6654	6	3	1	146.584	0.000304772	146.58	1	160.63	3.04e-05	160.63	1	93.4285	0.000624812	93.429
Gene.12684::TRINITY_DN31799_c1_g2::g.12684::m.12684	121	K	Glutamate-1-semialdehyde 2,1-aminomutase, chloroplastic (Fragment) OS=Anthurium amnicola GN=GSA_1 PE=3 SV=1	LK(1)EPGCYEYLDK	2	-0.68558	2	2	1	106.323	3.54e-05	106.32	1	55.196	0.0176441	55.196
Gene.12697::TRINITY_DN31804_c0_g2::g.12697::m.12697	202	K	Putative aldehyde oxidase 4 OS=Anthurium amnicola GN=Os07g0282300_0 PE=4 SV=1	LRPTSASDK(1)IISIISVK	3	0.63824	2	2	1	97.0952	1.88e-06	97.095					1	102.689	1.27e-06	102.69
Gene.12699::TRINITY_DN31804_c0_g5::g.12699::m.12699	345	K	Ubiquitin-activating enzyme E1 1 OS=Anthurium amnicola GN=UBA1_7 PE=3 SV=1	AK(1)FIAGR	2	1.2809	3	3	1	97.4727	0.00508076	97.473	1	88.0288	0.00937135	88.029	1	41.892	0.0648133	41.892
Gene.12699::TRINITY_DN31804_c0_g5::g.12699::m.12699	168	K	Ubiquitin-activating enzyme E1 1 OS=Anthurium amnicola GN=UBA1_7 PE=3 SV=1	LK(1)FEDYFSDR	2	0.27028	2	2	1	91.9612	0.00103713	91.961					1	116.546	2.54e-05	116.55
Gene.12699::TRINITY_DN31804_c0_g5::g.12699::m.12699	260	K	Ubiquitin-activating enzyme E1 1 OS=Anthurium amnicola GN=UBA1_7 PE=3 SV=1	VLVPDFQPK(1)K	2	-1.3757	1	1					1	90.1504	0.0021185	90.15
Gene.12716::TRINITY_DN31809_c0_g5::g.12716::m.12716	69	K	60S ribosomal protein L23A OS=Anthurium amnicola GN=RPL23A_3 PE=3 SV=1	EK(1)LDQFQILK	2	0.54354	2	2					1	120.062	2.04e-05	120.06	1	154.843	3.26e-16	154.84
Gene.12716::TRINITY_DN31809_c0_g5::g.12716::m.12716	121	K	60S ribosomal protein L23A OS=Anthurium amnicola GN=RPL23A_3 PE=3 SV=1	MYDIQAK(1)K	2	-0.47064	1	1									1	73.2482	0.00682303	73.248
Gene.12716::TRINITY_DN31809_c0_g5::g.12716::m.12716	49	K	60S ribosomal protein L23A OS=Anthurium amnicola GN=RPL23A_3 PE=3 SV=1	TSVTFHRPK(1)TLK	3	0.36864	4	3	1	89.1886	0.000207081	89.189	1	129.343	4.01e-07	129.34	1	61.235	0.00550224	61.235
Gene.12716::TRINITY_DN31809_c0_g5::g.12716::m.12716	87	K	60S ribosomal protein L23A OS=Anthurium amnicola GN=RPL23A_3 PE=3 SV=1	YPLTTESAMK(1)K	2	-0.21972	1	1									1	105.46	7.81e-05	105.46
Gene.12721::TRINITY_DN31812_c1_g1::g.12721::m.12721	66	K	Mitochondrial pyruvate carrier OS=Musa acuminata subsp. malaccensis GN=103994593 PE=3 SV=1	IQALWNHPAGPK(1)TIHFWAPTFK	4	-3.0972	2	2	1	104.516	9.14e-08	104.52					1	132.645	8.31e-13	132.65
Gene.12746::TRINITY_DN31827_c0_g1::g.12746::m.12746	110	K	gamma carbonic anhydrase 1, mitochondrial OS=Nelumbo nucifera GN=LOC104601832 PE=4 SV=1	IGSGTNIQDNSLVHVAK(1)SNLAGK	3	2.3497	3	3	1	62.6125	0.000527216	62.613	1	172.747	3.05e-27	172.75	1	81.4796	2.19e-05	81.48
Gene.12746::TRINITY_DN31827_c0_g1::g.12746::m.12746	36	K	gamma carbonic anhydrase 1, mitochondrial OS=Nelumbo nucifera GN=LOC104601832 PE=4 SV=1	LQGNYYFK(1)EQLSR	2	0.12044	1	1	1	153.809	2.48e-13	153.81
Gene.12746::TRINITY_DN31827_c0_g1::g.12746::m.12746	220	K	gamma carbonic anhydrase 1, mitochondrial OS=Nelumbo nucifera GN=LOC104601832 PE=4 SV=1	NLAQVHAAENAK(1)TFDEIEFEK	3	1.7134	2	2	1	180.804	8.77e-34	180.8					1	114.461	2.34e-11	114.46
Gene.12747::TRINITY_DN31828_c1_g7::g.12747::m.12747	215	K	Polyadenylate-binding protein (Fragment) OS=Anthurium amnicola GN=PAB2_7 PE=3 SV=1	DNSVNK(1)TR	2	0.3759	1	1					1	88.1769	0.0038657	88.177
Gene.12747::TRINITY_DN31828_c1_g7::g.12747::m.12747	224	K	Polyadenylate-binding protein (Fragment) OS=Anthurium amnicola GN=PAB2_7 PE=3 SV=1	FNNVYVK(1)NLSESTTEEDLKK	3	1.0631	1	1	1	83.7518	4.14e-11	119.38
Gene.12747::TRINITY_DN31828_c1_g7::g.12747::m.12747	133	K	Polyadenylate-binding protein (Fragment) OS=Anthurium amnicola GN=PAB2_7 PE=3 SV=1	SGAANIFIK(1)NLDK	2	-2.1821	1	1									1	72.3214	0.00111291	72.321
Gene.12772::TRINITY_DN31845_c0_g4::g.12772::m.12772	25	K	Putative Xaa-Pro aminopeptidase P OS=Anthurium amnicola GN=AMPP_6 PE=3 SV=1	FK(1)SACDR	2	0.17775	1	1	1	98.9966	0.00490957	98.997
Gene.12785::TRINITY_DN31854_c0_g2::g.12785::m.12785	136	K	cullin-1 OS=Nelumbo nucifera GN=LOC104599020 PE=3 SV=1	LLFDK(1)SANDDHER	3	0.64917	2	2	1	55.8995	0.00318107	55.899					1	40.4773	0.0332042	40.477
Gene.12863::TRINITY_DN31898_c0_g4::g.12863::m.12863	280	K	Annexin (Fragment) OS=Anthurium amnicola GN=ANX4_3 PE=3 SV=1	AIK(1)EIYQQR	2	0.47241	3	3	1	147.199	4.36e-05	147.2	1	135.711	0.000112963	135.71	1	155.844	5.46e-06	155.84
Gene.12863::TRINITY_DN31898_c0_g4::g.12863::m.12863	182	K	Annexin (Fragment) OS=Anthurium amnicola GN=ANX4_3 PE=3 SV=1	EK(1)VFNHEEIIR	3	0.46396	3	3	1	81.9197	0.00050995	81.92	1	89.3005	0.00026922	89.301	1	77.1237	0.000666371	77.124
Gene.12863::TRINITY_DN31898_c0_g4::g.12863::m.12863	209	K	Annexin (Fragment) OS=Anthurium amnicola GN=ANX4_3 PE=3 SV=1	FK(1)DEFGISVTK	2	-0.71419	2	2	1	71.9762	0.00546633	71.976					1	62.2875	0.0144924	62.287
Gene.12863::TRINITY_DN31898_c0_g4::g.12863::m.12863	58	K	Annexin (Fragment) OS=Anthurium amnicola GN=ANX4_3 PE=3 SV=1	FK(1)EDLIK	2	0.63332	5	3	1	82.2787	0.0127195	82.279	1	91.8534	0.00714441	91.853	1	80.4381	0.0137912	80.438
Gene.12863::TRINITY_DN31898_c0_g4::g.12863::m.12863	248	K	Annexin (Fragment) OS=Anthurium amnicola GN=ANX4_3 PE=3 SV=1	YFEK(1)VLR	2	-0.83938	4	3	1	109.012	0.00378445	109.01	1	87.3226	0.00978257	87.323	1	138.549	0.00245046	138.55
Gene.12876::TRINITY_DN31909_c1_g1::g.12876::m.12876	93	K	F7O18.2 protein OS=Theobroma cacao GN=TCM_026242 PE=4 SV=1	SEK(1)EEPVLVVADR	2	0.22438	3	3	1	127.355	1.52e-11	127.36	1	125.217	6.83e-07	125.22	1	115.682	1.43e-06	115.68
Gene.12886::TRINITY_DN31913_c2_g5::g.12886::m.12886	136	K	Translocase of chloroplast 159, chloroplastic (Fragment) OS=Anthurium amnicola GN=TOC159_2 PE=4 SV=1	K(1)AYFDEYDYR	2	-2.1424	2	2	1	59.1984	0.0393484	59.198					1	68.5357	0.0201863	68.536
Gene.12894::TRINITY_DN31918_c0_g1::g.12894::m.12894	47	K	Putative ribosomal S23 protein OS=Wolffia arrhiza PE=2 SV=1	GIVLEK(1)IGIEAK	2	-0.085321	2	2	1	141.581	2.86e-09	141.58					1	131.06	4.57e-07	131.06
Gene.12894::TRINITY_DN31918_c0_g1::g.12894::m.12894	41	K	Putative ribosomal S23 protein OS=Wolffia arrhiza PE=2 SV=1	KPFQGSSHAK(1)GIVLEK	3	-0.40331	4	2					1	84.5749	9.88e-13	144.3	1	87.2735	2.09e-17	163.18
Gene.12894::TRINITY_DN31918_c0_g1::g.12894::m.12894	31	K	Putative ribosomal S23 protein OS=Wolffia arrhiza PE=2 SV=1	SHLGNEWK(1)K	2	0.32299	4	3	1	131.087	0.000210444	131.09	1	76.3452	0.00174791	76.345	1	132.319	0.000203632	132.32
Gene.12926::TRINITY_DN31935_c1_g6::g.12926::m.12926	180	K	Signal recognition particle 54 kDa protein OS=Anthurium amnicola GN=SR542_0 PE=3 SV=1	VAAEGVETFK(1)K	2	-2.6672	2	2	1	113.224	5.55e-06	113.22					1	83.1822	0.0023178	83.182
Gene.12926::TRINITY_DN31935_c1_g6::g.12926::m.12926	127	K	Signal recognition particle 54 kDa protein OS=Anthurium amnicola GN=SR542_0 PE=3 SV=1	YAYYHQK(1)K	2	0.62801	2	2	1	91.9001	0.00437283	91.9					1	89.1423	0.0100492	89.142
Gene.12960::TRINITY_DN31951_c0_g1::g.12960::m.12960	93	K	Inositol-3-phosphate synthase OS=Anthurium amnicola GN=TUR1_1 PE=4 SV=1	EGISWVTK(1)EK	2	3.0842	2	2					1	82.4943	0.00265738	82.494	1	75.2289	0.00410162	75.229
Gene.12960::TRINITY_DN31951_c0_g1::g.12960::m.12960	5	K	Inositol-3-phosphate synthase OS=Anthurium amnicola GN=TUR1_1 PE=4 SV=1	MFIEK(1)FR	2	1.2759	3	2	1	105.391	0.0018351	105.39					1	105.391	0.0018351	105.39
Gene.12960::TRINITY_DN31951_c0_g1::g.12960::m.12960	54	K	Inositol-3-phosphate synthase OS=Anthurium amnicola GN=TUR1_1 PE=4 SV=1	SVQYQFK(1)TDTR	2	-2.0983	3	3	1	108.564	9.11e-05	108.56	1	119.743	1e-05	119.74	1	123.948	7.11e-06	123.95
Gene.12960::TRINITY_DN31951_c0_g1::g.12960::m.12960	14	K	Inositol-3-phosphate synthase OS=Anthurium amnicola GN=TUR1_1 PE=4 SV=1	VESPNVK(1)YGDHQIESVYSYETTELVHEVR	4	0.17054	2	2	1	151.276	1.28e-23	151.28					1	144.78	5.24e-23	144.78
Gene.12972::TRINITY_DN31960_c1_g1::g.12972::m.12972	33	K	Ubiquitin (Fragment) OS=Vernicia fordii GN=UBQ PE=2 SV=1	IQDK(1)EGIPPDQQR	2	0.40741	14	3	1	130.613	2.6e-07	130.61	1	121.449	9.78e-07	121.45	1	143.939	1.12e-09	143.94
Gene.12972::TRINITY_DN31960_c1_g1::g.12972::m.12972	124	K	Ubiquitin (Fragment) OS=Vernicia fordii GN=UBQ PE=2 SV=1	LIFAGK(1)QLDDGR	2	0.28089	3	3	1	127.174	1.08e-06	127.17	1	105.649	3.81e-05	105.65	1	120.551	2.13e-06	120.55
Gene.12972::TRINITY_DN31960_c1_g1::g.12972::m.12972	6	K	Ubiquitin (Fragment) OS=Vernicia fordii GN=UBQ PE=2 SV=1	MQIFVK(1)TLTGK	2	-0.16977	14	3	1	128.88	4.5e-08	142.08	1	145.226	8.12e-10	164.9	1	136.957	4.5e-08	142.08
Gene.12973::TRINITY_DN31960_c1_g2::g.12973::m.12973	211	K	ABC transporter E family member 2 OS=Anthurium amnicola GN=ABCE2_1 PE=4 SV=1	AVQGNVGQVLDQK(1)DER	2	0.26492	3	3	1	266.452	1.1e-55	266.45	1	172.913	4.59e-23	172.91	1	243.036	7.09e-45	243.04
Gene.12973::TRINITY_DN31960_c1_g2::g.12973::m.12973	445	K	ABC transporter E family member 2 OS=Anthurium amnicola GN=ABCE2_1 PE=4 SV=1	ISPK(1)FEHSVR	3	-0.68179	4	3	1	79.659	0.0009996	79.659	1	61.3438	0.00706773	61.344	1	93.0956	0.000268132	93.096
Gene.12973::TRINITY_DN31960_c1_g2::g.12973::m.12973	457	K	ABC transporter E family member 2 OS=Anthurium amnicola GN=ABCE2_1 PE=4 SV=1	LLLHQK(1)IR	3	0.034122	4	3	1	113.499	0.000921497	113.5	1	60.6819	0.00197858	80.098	1	74.255	0.00308516	74.255
Gene.12973::TRINITY_DN31960_c1_g2::g.12973::m.12973	141	K	ABC transporter E family member 2 OS=Anthurium amnicola GN=ABCE2_1 PE=4 SV=1	STALK(1)VLAGK	2	0.0061135	3	3	1	75.197	0.00414322	75.197	1	64.6915	0.0178518	64.692	1	85.8073	0.00209037	85.807
Gene.13005::TRINITY_DN31979_c1_g6::g.13005::m.13005	5	K	Long chain acyl-CoA synthetase 4 (Fragment) OS=Anthurium amnicola GN=LACS4_13 PE=4 SV=1	PGMK(1)YLVEVEK	2	0.021515	1	1									1	134.562	1.68e-07	134.56
Gene.13016::TRINITY_DN31985_c0_g1::g.13016::m.13016	203	K	60S ribosomal protein L13 OS=Elaeis guineensis var. tenera PE=2 SV=1	AAEAEK(1)EEK	2	0.13694	2	2	1	56.4044	0.0336389	56.404	1	57.785	0.0317338	57.785
Gene.13975::TRINITY_DN32530_c0_g1::g.13975::m.13975	44	K	60S ribosomal protein L13 OS=Oryza barthii PE=3 SV=1	AVK(1)IFPR	2	0.042221	3	3	1	64.8033	0.0432319	64.803	1	70.9125	0.0279566	70.912	1	81.3812	0.0132421	81.381
Gene.13016::TRINITY_DN31985_c0_g1::g.13016::m.13016	14	K	60S ribosomal protein L13 OS=Elaeis guineensis var. tenera PE=2 SV=1	HNNVVPNAHFK(1)K	3	0.029575	3	3	1	94.7673	3.32e-05	94.767	1	71.1532	0.00142033	71.153	1	81.6249	0.000289648	81.625
Gene.13054::TRINITY_DN32008_c0_g1::g.13054::m.13054	164	K	nifU-like protein 1, chloroplastic OS=Nelumbo nucifera GN=LOC104607064 PE=4 SV=1	EK(1)FGDAVK	2	-1.0474	2	2					1	53.7564	0.0552964	53.756	1	55.0637	0.0480474	55.064
Gene.13054::TRINITY_DN32008_c0_g1::g.13054::m.13054	170	K	nifU-like protein 1, chloroplastic OS=Nelumbo nucifera GN=LOC104607064 PE=4 SV=1	FGDAVK(1)EIR	2	0.092767	3	3	1	107.788	0.000415789	107.79	1	96.3419	0.000802455	96.342	1	85.3546	0.00280033	85.355
Gene.13054::TRINITY_DN32008_c0_g1::g.13054::m.13054	219	K	nifU-like protein 1, chloroplastic OS=Nelumbo nucifera GN=LOC104607064 PE=4 SV=1	NYGGSVEVTSVDGGECHVK(1)YR	3	0.54205	2	2	1	138.031	2.87e-17	138.03					1	153.356	5.95e-20	153.36
Gene.13072::TRINITY_DN32017_c0_g1::g.13072::m.13072	61	K	Transmembrane protein 85 (Fragment) OS=Anthurium amnicola GN=tmem85_0 PE=4 SV=1	VFEPYK(1)DTR	2	1.7952	2	2					1	66.9202	0.00562379	66.92	1	58.592	0.0305017	58.592
Gene.5941::TRINITY_DN27625_c0_g1::g.5941::m.5941	58	K	Small GTPase superfamily OS=Corchorus olitorius GN=COLO4_30404 PE=4 SV=1	K(1)FSNQYK	2	-1.1486	2	2	1	93.9915	0.0125679	93.992					1	73.2075	0.0349422	73.208
Gene.13156::TRINITY_DN32070_c1_g1::g.13156::m.13156	27	K	Succinate-semialdehyde dehydrogenase (Acetylating) OS=Anthurium amnicola GN=Msed_1424_1 PE=4 SV=1	AK(1)GTLYDGETR	2	0.49708	2	2	1	102.4	0.00017273	102.4					1	79.492	0.00185217	79.492
Gene.13168::TRINITY_DN32080_c1_g1::g.13168::m.13168	179	K	Putative signal peptidase complex subunit 2 OS=Ananas comosus GN=ACMD2_08719 PE=4 SV=1	SVTK(1)WFTK	2	-1.831	1	1	1	76.6789	0.00721711	76.679
Gene.23355::TRINITY_DN37488_c0_g3::g.23355::m.23355	52	K	40S ribosomal protein S17-like OS=Nelumbo nucifera GN=LOC104601439 PE=3 SV=1	GISLK(1)LQEEER	2	-0.021545	5	3	1	143.974	8.63e-08	143.97	1	71.268	0.00612608	71.268	1	107.092	0.000110566	107.09
Gene.23355::TRINITY_DN37488_c0_g3::g.23355::m.23355	39	K	40S ribosomal protein S17-like OS=Nelumbo nucifera GN=LOC104601439 PE=3 SV=1	IAGFSTHLMK(1)R	3	-0.37484	7	3	1	128.88	5.77e-06	128.88	1	103.083	6.17e-05	103.08	1	90.9131	0.000256567	99.539
Gene.23355::TRINITY_DN37488_c0_g3::g.23355::m.23355	24	K	40S ribosomal protein S17-like OS=Nelumbo nucifera GN=LOC104601439 PE=3 SV=1	ILEEVAIIPSK(1)R	2	0.39324	2	2	1	110.379	3.02e-05	110.38					1	112.437	1.72e-05	112.44
Gene.23355::TRINITY_DN37488_c0_g3::g.23355::m.23355	29	K	40S ribosomal protein S17-like OS=Nelumbo nucifera GN=LOC104601439 PE=3 SV=1	NK(1)IAGFSTHLMK	3	0.52075	6	3	1	62.0879	0.0030158	62.088	1	45.2798	0.0118097	51.726	1	69.0301	0.00162467	69.03
Gene.13204::TRINITY_DN32104_c0_g1::g.13204::m.13204	194	K	Alpha-galactosidase OS=Anthurium amnicola GN=AGAL_12 PE=3 SV=1	YDNCFNNGINPK(1)ER	2	1.7637	2	2	1	104.954	6.68e-06	104.95					1	145.856	3.13e-11	145.86
Gene.13204::TRINITY_DN32104_c0_g1::g.13204::m.13204	199	K	Alpha-galactosidase OS=Anthurium amnicola GN=AGAL_12 PE=3 SV=1	YTK(1)MSQALLNSGR	2	-1.0552	1	1					1	81.4475	0.000583449	81.448
Gene.13271::TRINITY_DN32140_c1_g4::g.13271::m.13271	364	K	Phosphoinositide phospholipase C OS=Anthurium amnicola GN=PLC6_1 PE=4 SV=1	AAVSHGK(1)DIVR	3	0.36697	1	1									1	47.7121	0.0219395	47.712
Gene.13314::TRINITY_DN32167_c0_g2::g.13314::m.13314	106	K	Oxygen-evolving enhancer protein 3-2, chloroplastic OS=Anthurium amnicola GN=PSBQ2_1 PE=4 SV=1	ALK(1)ELTGALFSK	2	-0.17532	4	2	1	139.781	3.3e-09	139.78					1	119.253	2.34e-06	119.25
Gene.13314::TRINITY_DN32167_c0_g2::g.13314::m.13314	115	K	Oxygen-evolving enhancer protein 3-2, chloroplastic OS=Anthurium amnicola GN=PSBQ2_1 PE=4 SV=1	ELTGALFSK(1)ISDLDHAAK	3	0.82168	2	2	1	130.27	3.48e-11	130.27	1	137.727	9.92e-16	137.73
Gene.13314::TRINITY_DN32167_c0_g2::g.13314::m.13314	36	K	Oxygen-evolving enhancer protein 3-2, chloroplastic OS=Anthurium amnicola GN=PSBQ2_1 PE=4 SV=1	DVDLPLK(1)ER	2	0.19044	6	3	1	104.048	0.000542137	104.05	1	79.1602	0.00406508	79.16	1	86.8816	0.00248857	86.882
Gene.13314::TRINITY_DN32167_c0_g2::g.13314::m.13314	124	K	Oxygen-evolving enhancer protein 3-2, chloroplastic OS=Anthurium amnicola GN=PSBQ2_1 PE=4 SV=1	ISDLDHAAK(1)IK	3	-0.0070857	15	3	1	84.4793	4.94e-09	153.34	1	71.1532	2.75e-05	108.9	1	66.2667	3.9e-06	116.55
Gene.13314::TRINITY_DN32167_c0_g2::g.13314::m.13314	58	K	Oxygen-evolving enhancer protein 3-2, chloroplastic OS=Anthurium amnicola GN=PSBQ2_1 PE=4 SV=1	ESAK(1)DILGVK	2	-0.77319	2	2	1	57.1739	0.0276617	57.174					1	60.2551	0.023641	60.255
Gene.13314::TRINITY_DN32167_c0_g2::g.13314::m.13314	126	K	Oxygen-evolving enhancer protein 3-2, chloroplastic OS=Anthurium amnicola GN=PSBQ2_1 PE=4 SV=1	IK(1)SSTEAEK	2	0.26511	3	2	1	59.9076	0.0284932	59.908					1	64.7298	0.0211311	64.73
Gene.13314::TRINITY_DN32167_c0_g2::g.13314::m.13314	70	K	Oxygen-evolving enhancer protein 3-2, chloroplastic OS=Anthurium amnicola GN=PSBQ2_1 PE=4 SV=1	K(1)AWPYVQNDLR	2	-4.2043	1	1	1	93.3452	0.000678878	93.345
Gene.13314::TRINITY_DN32167_c0_g2::g.13314::m.13314	139	K	Oxygen-evolving enhancer protein 3-2, chloroplastic OS=Anthurium amnicola GN=PSBQ2_1 PE=4 SV=1	YYAETK(1)SALDDVLAK	3	-0.16217	5	3	1	133.47	3.17e-17	162.37	1	179.145	7.51e-23	179.14	1	143.925	1.43e-12	143.93
Gene.13318::TRINITY_DN32169_c0_g2::g.13318::m.13318	64	K	Proteasome subunit alpha type (Fragment) OS=Anthurium amnicola GN=PAD1_0 PE=3 SV=1	EFLEK(1)NYK	2	-0.068624	3	3	1	130.272	0.00080012	130.27	1	93.3738	0.00235093	93.374	1	117.399	0.000860021	117.4
Gene.13318::TRINITY_DN32169_c0_g2::g.13318::m.13318	67	K	Proteasome subunit alpha type (Fragment) OS=Anthurium amnicola GN=PAD1_0 PE=3 SV=1	NYK(1)ETSGQETVK	2	0.50468	6	3	1	108.997	2.47e-05	109	1	111.793	1.35e-05	111.79	1	122.459	1.83e-06	122.46
Gene.13333::TRINITY_DN32180_c0_g4::g.13333::m.13333	181	K	Proteasome subunit alpha type (Fragment) OS=Anthurium amnicola GN=PAF2 PE=3 SV=1	FESFDK(1)YSSEELTK	2	0.31891	3	3	1	133.477	1.49e-09	133.48	1	145.493	3.28e-11	145.49	1	155.092	6.9e-15	155.09
Gene.13399::TRINITY_DN32214_c0_g1::g.13399::m.13399	81	K	Uncharacterized protein	IIHEK(1)IEGK	2	-0.32101	1	1									1	43.1846	0.0483841	43.185
Gene.13429::TRINITY_DN32233_c0_g1::g.13429::m.13429	38	K	T-complex protein 1 subunit beta OS=Anthurium amnicola GN=CCT2_0 PE=3 SV=1	ILSQDK(1)EHFAK	3	0.17345	1	1	1	45.7644	0.0256078	45.764
Gene.13429::TRINITY_DN32233_c0_g1::g.13429::m.13429	16	K	T-complex protein 1 subunit beta OS=Anthurium amnicola GN=CCT2_0 PE=3 SV=1	QDPEK(1)FR	2	-1.0527	1	1	1	87.7543	0.00953118	87.754
Gene.13429::TRINITY_DN32233_c0_g1::g.13429::m.13429	11	K	T-complex protein 1 subunit beta OS=Anthurium amnicola GN=CCT2_0 PE=3 SV=1	TMDNK(1)QDPEK	2	-0.33333	3	3	1	99.752	0.000178713	99.752	1	52.2469	0.0508967	52.247	1	113.379	2.4e-05	113.38
Gene.13429::TRINITY_DN32233_c0_g1::g.13429::m.13429	134	K	T-complex protein 1 subunit beta OS=Anthurium amnicola GN=CCT2_0 PE=3 SV=1	VAQIETAEK(1)EK	2	1.7134	4	3	1	119.386	1.03e-05	119.39	1	134.99	1.64e-07	134.99	1	130.563	2.5e-06	130.56
Gene.13432::TRINITY_DN32234_c0_g1::g.13432::m.13432	136	K	Ascorbate peroxidase OS=Anthurium andraeanum PE=2 SV=1	LPDATK(1)GSDHLR	3	-0.58923	3	3	1	107.088	1.03e-05	107.09	1	117.792	8.18e-07	117.79	1	107.088	1.03e-05	107.09
Gene.13432::TRINITY_DN32234_c0_g1::g.13432::m.13432	14	K	Ascorbate peroxidase OS=Anthurium andraeanum PE=2 SV=1	SYPAVSEEYLK(1)AVDK	2	0.71101	4	3	1	107.825	3.21e-06	107.82	1	135.466	8.54e-12	135.47	1	107.825	3.21e-06	107.82
Gene.13451::TRINITY_DN32244_c2_g4::g.13451::m.13451	152	K	Putative transporter Rv2685/MT2759 OS=Anthurium amnicola GN=Rv2685 PE=4 SV=1	DSYQPK(1)TDLLK	2	3.7781	1	1					1	87.6673	0.00101388	87.667
Gene.13481::TRINITY_DN32262_c0_g1::g.13481::m.13481	77	K	Eukaryotic peptide chain release factor GTP-binding subunit ERF3A OS=Anthurium amnicola GN=Gspt1_6 PE=4 SV=1	DPK(1)GPLR	2	-0.063177	2	2	1	85.2649	0.0109807	85.265					1	66.4293	0.0391662	66.429
Gene.13481::TRINITY_DN32262_c0_g1::g.13481::m.13481	89	K	Eukaryotic peptide chain release factor GTP-binding subunit ERF3A OS=Anthurium amnicola GN=Gspt1_6 PE=4 SV=1	FK(1)DMGTMVMGK	2	-0.23047	2	2					1	61.1103	0.0155891	61.11	1	67.385	0.0034179	67.385
Gene.13481::TRINITY_DN32262_c0_g1::g.13481::m.13481	87	K	Eukaryotic peptide chain release factor GTP-binding subunit ERF3A OS=Anthurium amnicola GN=Gspt1_6 PE=4 SV=1	MPIIDK(1)FK	2	-0.83275	1	1	1	60.9103	0.0341807	60.91
Gene.13483::TRINITY_DN32264_c0_g1::g.13483::m.13483	18	K	Protein MOS2 (Fragment) OS=Anthurium amnicola GN=MOS2_1 PE=4 SV=1	FK(1)DDIER	2	0.47081	3	3	1	98.9966	0.00490957	98.997	1	92.4704	0.00678516	92.47	1	89.0462	0.00877895	89.046
Gene.13511::TRINITY_DN32280_c0_g1::g.13511::m.13511	321	K	Bifunctional purine biosynthesis protein PurH (Fragment) OS=Anthurium amnicola GN=purH_14 PE=3 SV=1	NHK(1)DVLVVVDHK	3	-0.56568	2	2	1	92.7811	6.07e-05	92.781					1	77.6441	0.000310148	77.644
Gene.13515::TRINITY_DN32281_c3_g2::g.13515::m.13515	93	K	Putative leucine-rich repeat receptor-like protein kinase At5g49770 (Fragment) OS=Anthurium amnicola GN=At5g49770_15 PE=3 SV=1	LVSDSEK(1)GHVSTQVK	3	0.51634	1	1	1	87.5193	7.41e-05	87.519
Gene.13536::TRINITY_DN32296_c0_g2::g.13536::m.13536	219	K	ATP-dependent Clp protease proteolytic subunit (Fragment) OS=Anthurium amnicola GN=CLPP4 PE=3 SV=1	EIMHNK(1)DNITK	3	0.016909	8	3	1	56.0867	0.00378409	64.64	1	96.9456	7.79e-05	96.946	1	55.2612	6.48e-05	99.539
Gene.13536::TRINITY_DN32296_c0_g2::g.13536::m.13536	288	K	ATP-dependent Clp protease proteolytic subunit (Fragment) OS=Anthurium amnicola GN=CLPP4 PE=3 SV=1	LNYEEISK(1)DPR	2	0.05106	5	3	1	150.142	3.27e-08	150.14	1	132.502	1.14e-06	132.5	1	160.221	2.94e-09	160.22
Gene.13536::TRINITY_DN32296_c0_g2::g.13536::m.13536	239	K	ATP-dependent Clp protease proteolytic subunit (Fragment) OS=Anthurium amnicola GN=CLPP4 PE=3 SV=1	TYEQVQK(1)DIDRDR	3	0.21669	8	3	1	140.142	1.2e-07	140.14	1	73.9271	2.53e-12	178.71	1	151.976	1.68e-08	151.98
Gene.13536::TRINITY_DN32296_c0_g2::g.13536::m.13536	280	K	ATP-dependent Clp protease proteolytic subunit (Fragment) OS=Anthurium amnicola GN=CLPP4 PE=3 SV=1	VKPK(1)LNYEEISK	3	0.37443	4	3	0.999248	31.235	9.91e-08	132.79	0.9367	11.7019	0.0355805	47.31	0.999798	36.9355	1.28e-13	164.11
Gene.13547::TRINITY_DN32303_c1_g2::g.13547::m.13547	434	K	2-isopropylmalate synthase B (Fragment) OS=Anthurium amnicola GN=IPMSB_6 PE=3 SV=1	ELDDVFK(1)R	2	-0.16919	4	3	1	107.008	0.00198949	107.01	1	75.0433	0.01298	75.043	1	124.08	0.00130365	124.08
Gene.13547::TRINITY_DN32303_c1_g2::g.13547::m.13547	437	K	2-isopropylmalate synthase B (Fragment) OS=Anthurium amnicola GN=IPMSB_6 PE=3 SV=1	FK(1)EVAEK	2	1.351	4	3	1	80.2187	0.0139189	80.219	1	99.1386	0.00489362	99.139	1	87.6395	0.00959803	87.639
Gene.13547::TRINITY_DN32303_c1_g2::g.13547::m.13547	406	K	2-isopropylmalate synthase B (Fragment) OS=Anthurium amnicola GN=IPMSB_6 PE=3 SV=1	SSESGIVLGK(1)LSGR	2	2.515	3	3	1	125.727	2.77e-08	125.73	1	106.14	5.85e-06	106.14	1	124.163	3.29e-08	124.16
Gene.13551::TRINITY_DN32304_c0_g1::g.13551::m.13551	11	K	Ras-related small GTP-binding family protein OS=Theobroma cacao GN=TCM_005800 PE=4 SV=1	YK(1)LVFLGDQSVGK	2	-1.15	1	1	1	58.2684	0.00883225	58.268
Gene.13553::TRINITY_DN32305_c0_g1::g.13553::m.13553	146	K	26S protease regulatory subunit 8 A (Fragment) OS=Anthurium amnicola GN=RPT6A_2 PE=3 SV=1	VHPEGK(1)YVVDIDK	3	2.4934	1	1					1	50.8061	0.0130966	50.806
Gene.13553::TRINITY_DN32305_c0_g1::g.13553::m.13553	274	K	26S protease regulatory subunit 8 A (Fragment) OS=Anthurium amnicola GN=RPT6A_2 PE=3 SV=1	VSGSELVQK(1)YIGEGSR	2	-0.67927	2	2	1	176.214	3.81e-23	176.21					1	144.303	1.8e-12	144.3
Gene.13577::TRINITY_DN32317_c0_g2::g.13577::m.13577	87	K	Glutamine synthetase OS=Musa acuminata subsp. malaccensis GN=103979305 PE=3 SV=1	TLPGPVDDPSK(1)LPK	2	0.61737	1	1					1	60.5499	0.00528108	60.55
Gene.13591::TRINITY_DN32324_c0_g3::g.13591::m.13591	247	K	Aspartate-semialdehyde dehydrogenase OS=Anthurium amnicola GN=asd_1 PE=3 SV=1	AANHFPTPLEVSSK(1)DDVAVGR	3	0.97582	2	2	1	48.1464	0.00842685	48.146					1	98.5428	2.63e-07	98.543
Gene.13597::TRINITY_DN32328_c0_g3::g.13597::m.13597	287	K	Tyrosine--tRNA ligase OS=Anthurium amnicola GN=tyrS_18 PE=4 SV=1	GSTYPGGTLPEDTVVK(1)K	2	-0.11935	1	1	1	101.055	4.16e-06	101.05
Gene.13603::TRINITY_DN32332_c0_g1::g.13603::m.13603	117	K	30S ribosomal protein S1, chloroplastic OS=Anthurium amnicola GN=RPS1_13 PE=4 SV=1	AYK(1)ESGVIYDGR	2	-0.25627	2	2	1	77.8945	0.000962109	77.894					1	80.9051	0.000806154	80.905
Gene.13603::TRINITY_DN32332_c0_g1::g.13603::m.13603	111	K	30S ribosomal protein S1, chloroplastic OS=Anthurium amnicola GN=RPS1_13 PE=4 SV=1	LADWK(1)AAR	2	1.1544	3	3	1	59.5967	0.0118258	59.597	1	107.008	3.27e-05	107.01	1	67.8972	0.00624005	67.897
Gene.13603::TRINITY_DN32332_c0_g1::g.13603::m.13603	207	K	30S ribosomal protein S1, chloroplastic OS=Anthurium amnicola GN=RPS1_13 PE=4 SV=1	YSSQVK(1)VGDIFDGR	2	1.1355	1	1	1	91.6567	0.000107675	91.657
Gene.13616::TRINITY_DN32339_c0_g2::g.13616::m.13616	189	K	ADP,ATP carrier protein, mitochondrial (Fragment) OS=Anthurium amnicola GN=ANT_1 PE=3 SV=1	DK(1)DGYWK	2	-0.76072	7	3	1	74.4861	0.0190211	111.46	1	98.9036	0.00492002	98.904	1	72.9679	0.0148829	74.464
Gene.13616::TRINITY_DN32339_c0_g2::g.13616::m.13616	229	K	ADP,ATP carrier protein, mitochondrial (Fragment) OS=Anthurium amnicola GN=ANT_1 PE=3 SV=1	LANDAK(1)AAK	2	-1.3786	3	3	1	85.3546	0.00280033	85.355	1	96.3419	0.000802455	96.342	1	66.9202	0.0177869	66.92
Gene.13617::TRINITY_DN32339_c0_g4::g.13617::m.13617	133	K	ADP,ATP carrier protein 1, mitochondrial OS=Cucumis melo GN=LOC103487876 PE=3 SV=1	LQLIVLGK(1)K	2	-0.49688	4	3	1	97.4306	0.00120417	97.431	1	93.6488	0.00174075	93.649	1	98.582	0.001143	98.582
Gene.13617::TRINITY_DN32339_c0_g4::g.13617::m.13617	82	K	ADP,ATP carrier protein 1, mitochondrial OS=Cucumis melo GN=LOC103487876 PE=3 SV=1	MMMTSGEAVK(1)YK	2	-0.87506	3	2	1	68.6757	0.00233415	68.676					1	100.931	2.56e-07	129.34
Gene.13617::TRINITY_DN32339_c0_g4::g.13617::m.13617	100	K	ADP,ATP carrier protein 1, mitochondrial OS=Cucumis melo GN=LOC103487876 PE=3 SV=1	NEGAK(1)SLFK	2	0.4207	5	3	1	86.8981	0.0024852	86.898	1	73.4995	0.0077422	73.499	1	73.4995	0.0077422	73.499
Gene.13617::TRINITY_DN32339_c0_g4::g.13617::m.13617	104	K	ADP,ATP carrier protein 1, mitochondrial OS=Cucumis melo GN=LOC103487876 PE=3 SV=1	SLFK(1)GAGANILR	2	-0.21821	5	3	1	129.742	6.67e-07	129.74	1	122.699	1.79e-06	122.7	1	138.449	3.62e-09	138.45
Gene.13639::TRINITY_DN32351_c1_g2::g.13639::m.13639	37	K	Proteasome subunit beta type OS=Anthurium amnicola GN=PSB5_0 PE=3 SV=1	LHELANK(1)R	2	0.069119	2	2	1	98.6294	0.00268675	98.629					1	101.542	0.00244436	101.54
Gene.13639::TRINITY_DN32351_c1_g2::g.13639::m.13639	28	K	Proteasome subunit beta type OS=Anthurium amnicola GN=PSB5_0 PE=3 SV=1	NLGIK(1)CR	2	0.26149	2	2					1	69.1757	0.0322993	69.176	1	55.5042	0.0676509	55.504
Gene.13646::TRINITY_DN32353_c0_g1::g.13646::m.13646	11	K	Eukaryotic translation initiation factor 5A-2 (Fragment) OS=Anthurium amnicola GN=EIF-5A2 PE=4 SV=1	SDEEHHFESK(1)ADAGASK	3	-0.033608	7	3	1	226.648	1.12e-44	226.65	1	255.189	6.48e-64	255.19	1	228.455	6.92e-45	228.46
Gene.13686::TRINITY_DN32377_c0_g1::g.13686::m.13686	109	K	60S ribosomal protein L14-1 (Fragment) OS=Anthurium amnicola GN=RPL14A_0 PE=4 SV=1	FK(1)VMLAK	2	0.28371	16	3	1	91.9062	0.0018351	105.39	1	91.9062	0.00311459	91.906	1	81.2967	0.00311459	91.906
Gene.13686::TRINITY_DN32377_c0_g1::g.13686::m.13686	114	K	60S ribosomal protein L14-1 (Fragment) OS=Anthurium amnicola GN=RPL14A_0 PE=4 SV=1	VMLAK(1)IK	2	-0.78911	3	3	1	67.0348	0.0376522	67.035	1	71.9493	0.0253642	71.949	1	62.7143	0.0484551	62.714
Gene.13686::TRINITY_DN32377_c0_g1::g.13686::m.13686	51	K	60S ribosomal protein L14-1 (Fragment) OS=Anthurium amnicola GN=RPL14A_0 PE=4 SV=1	GQMNLK(1)R	2	-1.1302	2	2	1	83.6143	0.0187807	83.614	1	100.066	0.00753225	100.07
Gene.13686::TRINITY_DN32377_c0_g1::g.13686::m.13686	83	K	60S ribosomal protein L14-1 (Fragment) OS=Anthurium amnicola GN=RPL14A_0 PE=4 SV=1	NK(1)WESSSWGR	2	-0.97632	9	3	1	44.5638	4.61e-06	130.98	1	115.574	2.68e-05	115.57	1	130.006	6.02e-06	130.01
Gene.13686::TRINITY_DN32377_c0_g1::g.13686::m.13686	19	K	60S ribosomal protein L14-1 (Fragment) OS=Anthurium amnicola GN=RPL14A_0 PE=4 SV=1	VALVNYGK(1)EYGR	2	0.052352	3	3	1	120.574	2.13e-06	120.57	1	105.649	3.81e-05	105.65	1	118.866	2.4e-06	118.87
Gene.13689::TRINITY_DN32379_c0_g1::g.13689::m.13689	205	K	40S ribosomal protein S6 (Fragment) OS=Anthurium amnicola GN=rps6_7 PE=4 SV=1	AK(1)SDAAEYQK	2	-0.00365	3	3	1	110.077	0.000140515	110.08	1	77.0624	0.00358705	77.062	1	94.7673	0.000556877	94.767
Gene.13689::TRINITY_DN32379_c0_g1::g.13689::m.13689	213	K	40S ribosomal protein S6 (Fragment) OS=Anthurium amnicola GN=rps6_7 PE=4 SV=1	SDAAEYQK(1)LLAAR	2	-0.61876	3	3	1	210.639	4.03e-23	210.64	1	164.683	1.07e-13	164.68	1	187.112	2.09e-17	187.11
Gene.13689::TRINITY_DN32379_c0_g1::g.13689::m.13689	49	K	40S ribosomal protein S6 (Fragment) OS=Anthurium amnicola GN=rps6_7 PE=4 SV=1	GYVFK(1)ITGGCDK	2	0.69809	4	3	1	69.2288	0.00498264	69.229	1	120.574	2.13e-06	120.57	1	85.5541	0.000565333	85.554
Gene.13689::TRINITY_DN32379_c0_g1::g.13689::m.13689	21	K	40S ribosomal protein S6 (Fragment) OS=Anthurium amnicola GN=rps6_7 PE=4 SV=1	LEIDDEQK(1)LR	2	1.2721	5	3	1	105.523	0.000258579	105.52	1	98.6784	6.07e-05	107.09	1	128.035	8.86e-06	128.03
Gene.13689::TRINITY_DN32379_c0_g1::g.13689::m.13689	149	K	40S ribosomal protein S6 (Fragment) OS=Anthurium amnicola GN=rps6_7 PE=4 SV=1	LFNLSK(1)EDDVRK	3	0.01514	4	3	1	96.6043	0.000249526	96.604	1	164.038	1.29e-13	164.04	1	124.124	6.99e-06	124.12
Gene.13689::TRINITY_DN32379_c0_g1::g.13689::m.13689	167	K	40S ribosomal protein S6 (Fragment) OS=Anthurium amnicola GN=rps6_7 PE=4 SV=1	TFTTK(1)TGK	2	1.4722	3	3	1	65.2243	0.00719328	65.224	1	56.4315	0.042397	56.432	1	66.6919	0.00666991	66.692
Gene.13696::TRINITY_DN32383_c0_g2::g.13696::m.13696	36	K	elongation factor 2-like OS=Nicotiana tabacum GN=LOC107805110 PE=4 SV=1	SK(1)ILSEEFGWDK	2	-0.25012	5	3	1	107.994	2.87e-05	107.99	1	90.6885	0.000299365	90.689	1	110.379	1.92e-05	110.38
Gene.13696::TRINITY_DN32383_c0_g2::g.13696::m.13696	140	K	elongation factor 2-like OS=Nicotiana tabacum GN=LOC107805110 PE=4 SV=1	VIYASQLTAK(1)PR	2	0.18842	3	3	1	69.0301	0.00209681	69.03	1	161.989	2.9e-13	161.99	1	125.542	1.34e-06	125.54
Gene.13714::TRINITY_DN32394_c0_g2::g.13714::m.13714	48	K	Mitochondrial import receptor subunit TOM40 1 OS=Anthurium amnicola GN=TOM40-1_4 PE=4 SV=1	FDFTK(1)GLNQK	2	-0.074146	1	1	1	129.281	7.07e-06	129.28
Gene.13717::TRINITY_DN32396_c0_g2::g.13717::m.13717	193	K	DNA double-strand break repair Rad50 ATPase (Fragment) OS=Anthurium amnicola GN=rad50_8 PE=4 SV=1	EVSQLEAK(1)LSEAK	2	1.0793	2	2					1	43.5476	0.0365795	43.548	1	133.159	5.99e-08	133.16
Gene.13717::TRINITY_DN32396_c0_g2::g.13717::m.13717	235	K	DNA double-strand break repair Rad50 ATPase (Fragment) OS=Anthurium amnicola GN=rad50_8 PE=4 SV=1	IAELGGK(1)VESLER	2	2.6138	2	2	1	126.086	6.15e-07	126.09					1	117.203	1.31e-06	117.2
Gene.13717::TRINITY_DN32396_c0_g2::g.13717::m.13717	166	K	DNA double-strand break repair Rad50 ATPase (Fragment) OS=Anthurium amnicola GN=rad50_8 PE=4 SV=1	LQHDLVVAESDK(1)DEAVDEAR	3	-2.4386	3	3	1	132.827	1.76e-12	132.83	1	106.42	1.81e-07	106.42	1	104.951	2.14e-07	104.95
Gene.13717::TRINITY_DN32396_c0_g2::g.13717::m.13717	215	K	DNA double-strand break repair Rad50 ATPase (Fragment) OS=Anthurium amnicola GN=rad50_8 PE=4 SV=1	LTGEK(1)NGLEEK	2	-0.26487	2	2	1	91.3133	0.00047229	91.313					1	64.2239	0.00809356	64.224
Gene.13717::TRINITY_DN32396_c0_g2::g.13717::m.13717	274	K	DNA double-strand break repair Rad50 ATPase (Fragment) OS=Anthurium amnicola GN=rad50_8 PE=4 SV=1	MEVYEVK(1)LEK	2	2.0364	3	2	1	87.1843	0.00112223	87.184					1	59.1984	0.0250198	59.198
Gene.13717::TRINITY_DN32396_c0_g2::g.13717::m.13717	250	K	DNA double-strand break repair Rad50 ATPase (Fragment) OS=Anthurium amnicola GN=rad50_8 PE=4 SV=1	VLEEK(1)EEK	2	0.39236	2	2	1	60.8284	0.0343308	60.828					1	54.7223	0.0499403	54.722
Gene.13735::TRINITY_DN32402_c0_g1::g.13735::m.13735	120	K	30S ribosomal protein S16 OS=Anthurium amnicola GN=rpsP_3 PE=4 SV=1	VLSK(1)YTDSR	2	-0.061276	1	1									1	48.0275	0.0621299	48.028
Gene.13739::TRINITY_DN32404_c0_g1::g.13739::m.13739	93	K	Ketol-acid reductoisomerase OS=Nelumbo nucifera GN=LOC104612146 PE=3 SV=1	DK(1)ISLAGHDEFIVK	3	-0.26374	2	2	1	63.6823	0.00136438	63.682					1	58.0786	0.00192862	58.079
Gene.13739::TRINITY_DN32404_c0_g1::g.13739::m.13739	105	K	Ketol-acid reductoisomerase OS=Nelumbo nucifera GN=LOC104612146 PE=3 SV=1	ISLAGHDEFIVK(1)GGR	3	0.33501	3	3	1	169.395	1.05e-17	169.4	1	106.3	1.26e-06	106.3	1	89.5064	5.5e-05	89.506
Gene.13739::TRINITY_DN32404_c0_g1::g.13739::m.13739	148	K	Ketol-acid reductoisomerase OS=Nelumbo nucifera GN=LOC104612146 PE=3 SV=1	DSLAEAK(1)SDIVVK	2	0.30784	3	3	1	115.064	1.48e-06	115.06	1	150.265	3.71e-10	150.26	1	134.399	2.25e-09	134.4
Gene.13739::TRINITY_DN32404_c0_g1::g.13739::m.13739	122	K	Ketol-acid reductoisomerase OS=Nelumbo nucifera GN=LOC104612146 PE=3 SV=1	GVK(1)QIGVIGWGSQGPAQAQNLR	3	0.80699	3	3	1	193.063	6.82e-43	193.06	1	142.431	1.31e-17	142.43	1	150.689	3.24e-18	150.69
Gene.13739::TRINITY_DN32404_c0_g1::g.13739::m.13739	262	K	Ketol-acid reductoisomerase OS=Nelumbo nucifera GN=LOC104612146 PE=3 SV=1	LYIQGK(1)EVNGAGINSSFAVHQDVDGR	3	0.26778	2	2	1	157.662	5.13e-27	157.66					1	117.029	2.09e-13	117.03
Gene.13739::TRINITY_DN32404_c0_g1::g.13739::m.13739	90	K	Ketol-acid reductoisomerase OS=Nelumbo nucifera GN=LOC104612146 PE=3 SV=1	TSLDFDTSVFK(1)K	2	0.11214	2	2	1	181.664	1.37e-16	181.66					1	168.016	2.04e-13	168.02
Gene.13771::TRINITY_DN32420_c0_g1::g.13771::m.13771	7	K	Heat-and acid-stable phosphoprotein OS=Anthurium amnicola GN=PDAP1_0 PE=4 SV=1	FK(1)GK(1)PTGR	2	-0.20369	2	2	1	43.2183	0.0379071	43.218					1	40.0672	0.0447107	40.067
Gene.13771::TRINITY_DN32420_c0_g1::g.13771::m.13771	9	K	Heat-and acid-stable phosphoprotein OS=Anthurium amnicola GN=PDAP1_0 PE=4 SV=1	FK(1)GK(1)PTGR	2	-0.20369	2	2	1	43.2183	0.0379071	43.218					1	40.0672	0.0447107	40.067
Gene.25807::TRINITY_DN38625_c0_g1::g.25807::m.25807	219	K	Protein IN2-1 B OS=Anthurium amnicola GN=GSTZ5_1 PE=4 SV=1	GRPK(1)LALWIEELNK	3	0.040323	2	2	1	94.0899	2.04e-05	94.09					1	94.0899	2.04e-05	94.09
Gene.13773::TRINITY_DN32422_c0_g1::g.13773::m.13773	134	K	Protein IN2-1 B OS=Anthurium amnicola GN=GSTZ5_1 PE=4 SV=1	LVPIDLQDRPSWYK(1)EK	3	0.46344	3	3	1	74.4284	0.000553315	74.428	1	74.1408	0.000614604	74.141	1	82.5896	0.000219143	82.59
Gene.13773::TRINITY_DN32422_c0_g1::g.13773::m.13773	113	K	Protein IN2-1 B OS=Anthurium amnicola GN=GSTZ5_1 PE=4 SV=1	NYK(1)GLQEK	2	0.23757	2	2	1	97.635	0.001761	97.635					1	72.0383	0.0214065	72.038
Gene.939::TRINITY_DN23447_c0_g2::g.939::m.939	58	K	60S ribosomal protein L36 OS=Ananas comosus GN=ACMD2_06862 PE=3 SV=1	EVAGFAPYEK(1)R	2	0.59639	3	3	1	97.2993	0.000377945	97.299	1	98.1825	0.000359542	98.182	1	81.6763	0.00256064	81.676
Gene.939::TRINITY_DN23447_c0_g2::g.939::m.939	22	K	60S ribosomal protein L36 OS=Ananas comosus GN=ACMD2_06862 PE=3 SV=1	GHVVTK(1)R	2	-0.34977	1	1					1	86.7939	0.0178439	86.794
Gene.939::TRINITY_DN23447_c0_g2::g.939::m.939	65	K	60S ribosomal protein L36 OS=Ananas comosus GN=ACMD2_06862 PE=3 SV=1	ITELLK(1)VGK	2	0.078994	2	2	1	128.361	0.000143401	128.36					1	117.89	0.000180233	117.89
Gene.939::TRINITY_DN23447_c0_g2::g.939::m.939	16	K	60S ribosomal protein L36 OS=Ananas comosus GN=ACMD2_06862 PE=3 SV=1	QPNTGLFVGLNK(1)GHVVTK	3	0.1299	2	2	1	68.6393	0.00103479	68.639					1	89.5567	4.94e-05	89.557
Gene.13803::TRINITY_DN32442_c0_g3::g.13803::m.13803	148	K	Protease Do-like 2, chloroplastic (Fragment) OS=Anthurium amnicola GN=DEGP2_4 PE=4 SV=1	VYCTHTAPDYSLPWQK(1)QR	3	-1.0432	1	1					1	63.4622	7.2e-05	63.462
Gene.13816::TRINITY_DN32450_c0_g2::g.13816::m.13816	82	K	Pathogen-related protein (Fragment) OS=Anthurium amnicola GN=PRPX_0 PE=4 SV=1	SINPEK(1)FR	2	-1.0253	3	3	1	65.4654	0.00710732	65.465	1	55.1117	0.0477815	55.112	1	67.8972	0.021363	67.897
Gene.13825::TRINITY_DN32454_c0_g2::g.13825::m.13825	296	K	Translocon at the outer membrane of chloroplasts 64 (Fragment) OS=Anthurium amnicola GN=TOC64_1 PE=4 SV=1	NTVQK(1)IK	2	0.0038586	1	1									1	42.3961	0.0558645	42.396
Gene.1383::TRINITY_DN23882_c0_g1::g.1383::m.1383	18	K	DnaJ OS=Anthurium amnicola GN=DNAJ1_2 PE=3 SV=1	FK(1)ELAQAYEVLSDPEKR	3	0.16021	1	1					0.999968	44.9708	0.035572	45.436
Gene.1383::TRINITY_DN23882_c0_g1::g.1383::m.1383	178	K	DnaJ OS=Anthurium amnicola GN=DNAJ1_2 PE=3 SV=1	GEK(1)VVQEK	2	0.42493	3	3	1	107.574	0.00123503	107.57	1	107.574	0.00123503	107.57	1	102.067	0.00152646	102.07
Gene.1383::TRINITY_DN23882_c0_g1::g.1383::m.1383	16	K	DnaJ OS=Anthurium amnicola GN=DNAJ1_2 PE=3 SV=1	GGDPEK(1)FK	2	-0.90712	1	1					1	60.4363	0.0350501	60.436
Gene.1383::TRINITY_DN23882_c0_g1::g.1383::m.1383	168	K	DnaJ OS=Anthurium amnicola GN=DNAJ1_2 PE=3 SV=1	GTGETINEK(1)DR	2	-0.33002	3	3	1	153.946	4.4e-09	153.95	1	163.117	2.27e-09	163.12	1	163.117	2.27e-09	163.12
Gene.2660::TRINITY_DN25069_c1_g3::g.2660::m.2660	43	K	Eukaryotic translation initiation factor 2 subunit beta (Fragment) OS=Anthurium amnicola GN=IF2B_2 PE=4 SV=1	FAPK(1)NFEGILR	2	0.9264	2	2	1	85.8127	0.00120405	85.813					1	67.385	0.00974354	67.385
Gene.2660::TRINITY_DN25069_c1_g3::g.2660::m.2660	71	K	Eukaryotic translation initiation factor 2 subunit beta (Fragment) OS=Anthurium amnicola GN=IF2B_2 PE=4 SV=1	SPNTILSK(1)ENR	2	0.62598	2	2	1	160.158	2.96e-09	160.16					1	116.713	1.22e-05	116.71
Gene.13847::TRINITY_DN32466_c0_g1::g.13847::m.13847	286	K	FAM10 family protein At4g22670 OS=Anthurium amnicola GN=At4g22670_1 PE=4 SV=1	RAEAQAQYEK(1)AK	3	0.63045	8	3	1	58.32	1.14e-07	140.78	1	69.3448	1.84e-08	151.79	1	59.976	1.95e-09	164.48
Gene.13847::TRINITY_DN32466_c0_g1::g.13847::m.13847	216	K	FAM10 family protein At4g22670 OS=Anthurium amnicola GN=At4g22670_1 PE=4 SV=1	GMALAMLGK(1)WK	2	3.3249	1	1									1	47.3018	0.0153562	47.302
Gene.13847::TRINITY_DN32466_c0_g1::g.13847::m.13847	249	K	FAM10 family protein At4g22670 OS=Anthurium amnicola GN=At4g22670_1 PE=4 SV=1	VEPNAHK(1)IEEHR	3	1.2185	1	1	1	77.1846	0.000317719	77.185
Gene.13902::TRINITY_DN32490_c1_g1::g.13902::m.13902	176	K	Oryzain alpha chain OS=Anthurium amnicola GN=Os04g0650000_5 PE=3 SV=1	NSWGEK(1)WGEGGYIR	2	1.6552	1	1	1	69.4849	0.000443453	69.485
Gene.13904::TRINITY_DN32493_c0_g1::g.13904::m.13904	239	K	Putative GDP-L-fucose synthase 2 OS=Anthurium amnicola GN=GER2_2 PE=3 SV=1	FHEAK(1)VAGADEVVVWGSGSPLR	3	0.06944	2	2	1	118.366	1.2e-11	118.37					1	103.841	1.13e-07	103.84
Gene.13910::TRINITY_DN32496_c0_g1::g.13910::m.13910	149	K	Phosphomannomutase OS=Anthurium amnicola GN=PMM_4 PE=3 SV=1	TYK(1)GGNDHEIYESER	3	0.073795	3	3	1	107.496	1.07e-06	107.5	1	109.793	7.17e-07	109.79	1	116.995	3.98e-09	117
Gene.13932::TRINITY_DN32506_c0_g2::g.13932::m.13932	203	K	Cell cycle protein GpsB (Fragment) OS=Anthurium amnicola GN=gpsB_1 PE=4 SV=1	SSK(1)DAEMEK	2	0.82209	1	1	1	57.1739	0.0326668	57.174
Gene.13944::TRINITY_DN32512_c0_g1::g.13944::m.13944	135	K	Putative plastid-lipid-associated protein 6, chloroplastic OS=Ananas comosus GN=ACMD2_00373 PE=4 SV=1	DLDK(1)LQGR	2	0.017115	1	1					1	73.6646	0.0107826	73.665
Gene.13944::TRINITY_DN32512_c0_g1::g.13944::m.13944	218	K	Putative plastid-lipid-associated protein 6, chloroplastic OS=Ananas comosus GN=ACMD2_00373 PE=4 SV=1	FEVIGSAK(1)IR	2	4.2802	1	1	1	61.3438	0.0222203	61.344
Gene.13944::TRINITY_DN32512_c0_g1::g.13944::m.13944	276	K	Putative plastid-lipid-associated protein 6, chloroplastic OS=Ananas comosus GN=ACMD2_00373 PE=4 SV=1	GDK(1)GELR	2	0.11994	2	2	1	64.734	0.0434052	64.734	1	71.5012	0.0264847	71.501
Gene.13944::TRINITY_DN32512_c0_g1::g.13944::m.13944	225	K	Putative plastid-lipid-associated protein 6, chloroplastic OS=Ananas comosus GN=ACMD2_00373 PE=4 SV=1	ITFEK(1)TTVK	2	0.89297	3	3	1	79.1482	0.00406752	79.148	1	88.4955	0.00215904	88.495	1	69.2755	0.014191	69.275
Gene.13944::TRINITY_DN32512_c0_g1::g.13944::m.13944	91	K	Putative plastid-lipid-associated protein 6, chloroplastic OS=Ananas comosus GN=ACMD2_00373 PE=4 SV=1	LK(1)LLNAVSGLNR	2	-1.5937	3	3	1	111.793	1.35e-05	111.79	1	136.376	4.12e-09	136.38	1	118.607	2.44e-06	118.61
Gene.13973::TRINITY_DN32529_c0_g2::g.13973::m.13973	39	K	Succinate dehydrogenase [ubiquinone] iron-sulfur subunit, mitochondrial OS=Anthurium amnicola GN=SDH2-1 PE=3 SV=1	SVEPWLK(1)R	2	-0.050601	3	3	1	60.4363	0.0551229	60.436	1	65.2463	0.0422007	65.246	1	83.2061	0.0083582	83.206
Gene.13975::TRINITY_DN32530_c0_g1::g.13975::m.13975	14	K	60S ribosomal protein L13 OS=Oryza barthii PE=3 SV=1	HNNVVPNGHFK(1)K	3	0.06166	5	3	1	74.9616	0.000516451	74.962	1	80.8341	0.000305079	80.834	1	74.9616	0.000516451	74.962
Gene.13975::TRINITY_DN32530_c0_g1::g.13975::m.13975	173	K	60S ribosomal protein L13 OS=Oryza barthii PE=3 SV=1	VTEEMK(1)AFK	2	-0.82546	1	1					1	73.2332	0.00814873	73.233
Gene.13976::TRINITY_DN32531_c0_g2::g.13976::m.13976	28	K	Isoleucine--tRNA ligase, cytoplasmic (Fragment) OS=Anthurium amnicola GN=Iars_0 PE=4 SV=1	HK(1)IDHITIPSR	3	1.4359	2	2					1	62.3383	0.00459459	62.338	1	73.082	0.00141103	73.082
Gene.13982::TRINITY_DN32534_c0_g1::g.13982::m.13982	212	K	Differentially expressed in FDCP 6 (Fragment) OS=Anthurium amnicola GN=def6_2 PE=4 SV=1	VK(1)DEELQQLAR	2	2.194	1	1									1	125.72	5.88e-06	125.72
Gene.140::TRINITY_DN22462_c0_g1::g.140::m.140	78	K	Aminopeptidase (Fragment) OS=Anthurium amnicola GN=Npepps_1 PE=3 SV=1	ETDLSQEK(1)GR	2	-0.11366	1	1					1	49.4658	0.0455811	49.466
Gene.14011::TRINITY_DN32549_c1_g2::g.14011::m.14011	206	K	Protein CbbY OS=Anthurium amnicola GN=cbbY_5 PE=4 SV=1	AEK(1)ISIFAGDVVPK	2	-0.67928	1	1	1	67.6459	0.000909797	67.646
Gene.14011::TRINITY_DN32549_c1_g2::g.14011::m.14011	217	K	Protein CbbY OS=Anthurium amnicola GN=cbbY_5 PE=4 SV=1	ISIFAGDVVPK(1)K	2	0.54876	3	3	1	126.344	1.9e-06	126.34	1	66.9887	0.0100556	66.989	1	119.213	3.69e-06	119.21
Gene.14011::TRINITY_DN32549_c1_g2::g.14011::m.14011	113	K	Protein CbbY OS=Anthurium amnicola GN=cbbY_5 PE=4 SV=1	IGGGK(1)ER	2	0.67403	2	2	1	58.815	0.0582048	58.815					1	69.1978	0.0322439	69.198
Gene.14011::TRINITY_DN32549_c1_g2::g.14011::m.14011	176	K	Protein CbbY OS=Anthurium amnicola GN=cbbY_5 PE=4 SV=1	LIDEALGK(1)EIK	2	-0.048915	5	3	1	106.667	4.64e-05	111.94	1	119.743	1e-05	119.74	1	86.9106	0.00109147	86.911
Gene.14011::TRINITY_DN32549_c1_g2::g.14011::m.14011	301	K	Protein CbbY OS=Anthurium amnicola GN=cbbY_5 PE=4 SV=1	LLQK(1)QYVS	2	-0.089794	3	3	1	58.9172	0.0378369	58.917	1	66.7992	0.031063	66.799	1	58.9172	0.0378369	58.917
Gene.14011::TRINITY_DN32549_c1_g2::g.14011::m.14011	122	K	Protein CbbY OS=Anthurium amnicola GN=cbbY_5 PE=4 SV=1	MTAYFNK(1)TGWPANAPK	2	1.9748	3	2	1	144.289	2.03e-24	190.41	1	151.439	3.86e-13	151.44
Gene.14011::TRINITY_DN32549_c1_g2::g.14011::m.14011	145	K	Protein CbbY OS=Anthurium amnicola GN=cbbY_5 PE=4 SV=1	SFIASLHK(1)R	2	0.68031	2	2	1	174.023	1.18e-08	174.02					1	126.313	0.000236854	126.31
Gene.14013::TRINITY_DN32550_c0_g2::g.14013::m.14013	226	K	Heat-inducible transcription repressor HrcA (Fragment) OS=Anthurium amnicola GN=hrcA_0 PE=4 SV=1	LQQLIYSGK(1)LDGK	2	1.4248	2	2	1	89.2306	6.11e-05	89.231					1	84.2973	0.000106628	84.297
Gene.14030::TRINITY_DN32558_c0_g2::g.14030::m.14030	230	K	Zeta-carotene desaturase (Fragment) OS=Anthurium amnicola GN=ZDS1_6 PE=3 SV=1	DHTHTFVNK(1)GGEIGELDFR	4	-0.47019	3	3	1	85.0865	6.8e-05	85.087	1	160.431	4.72e-22	160.43	1	109.128	1.61e-07	109.13
Gene.14067::TRINITY_DN32579_c0_g2::g.14067::m.14067	202	K	Membrane steroid-binding protein 2 OS=Anthurium amnicola GN=MSBP2_1 PE=3 SV=1	EDNK(1)ESEEK	2	-0.58184	4	3	1	100.017	0.000678302	100.02	1	132.01	0.000130565	132.01	1	99.815	0.000685126	99.815
Gene.14070::TRINITY_DN32580_c1_g4::g.14070::m.14070	120	K	Protein disulfide-isomerase LQY1 (Fragment) OS=Anthurium amnicola GN=LQY1_3 PE=4 SV=1	FK(1)AGQSCWLCR	2	-1.548	3	3	1	128.847	3.69e-06	128.85	1	51.5667	0.027916	51.567	1	132.171	1.37e-06	132.17
Gene.14071::TRINITY_DN32581_c0_g3::g.14071::m.14071	59	K	Polyadenylate-binding protein OS=Anthurium amnicola GN=PAB2_8 PE=3 SV=1	AK(1)FEQER	2	-0.26681	1	1									1	75.2127	0.0172045	75.213
Gene.14146::TRINITY_DN32628_c1_g4::g.14146::m.14146	16	K	Transmembrane 9 superfamily member (Fragment) OS=Anthurium amnicola GN=TM9SF4_2 PE=3 SV=1	DFQK(1)DDELQVK	2	-1.1299	1	1									1	86.9106	0.00109147	86.911
Gene.14146::TRINITY_DN32628_c1_g4::g.14146::m.14146	99	K	Transmembrane 9 superfamily member (Fragment) OS=Anthurium amnicola GN=TM9SF4_2 PE=3 SV=1	EK(1)IDDEYK	2	-1.433	1	1									1	54.9816	0.0555795	54.982
Gene.14146::TRINITY_DN32628_c1_g4::g.14146::m.14146	146	K	Transmembrane 9 superfamily member (Fragment) OS=Anthurium amnicola GN=TM9SF4_2 PE=3 SV=1	GSYTGNK(1)DEK	2	-0.19639	3	3	1	108.47	0.000182181	108.47	1	110.382	0.000132624	110.38	1	150.608	6.89e-08	150.61
Gene.14157::TRINITY_DN32638_c1_g1::g.14157::m.14157	148	K	COP9 signalosome complex subunit 7 (Fragment) OS=Anthurium amnicola GN=CSN7_5 PE=4 SV=1	GK(1)LDQLR	2	0.52466	2	2	1	77.2825	0.0156286	77.282					1	81.7839	0.0130076	81.784
Gene.14185::TRINITY_DN32649_c0_g1::g.14185::m.14185	267	K	SUN domain-containing protein 2 OS=Anthurium amnicola GN=SUN2_1 PE=4 SV=1	EVVEK(1)EIGK	2	0.38447	2	2					1	64.6536	0.0212474	64.654	1	72.607	0.00910481	72.607
Gene.14185::TRINITY_DN32649_c0_g1::g.14185::m.14185	202	K	SUN domain-containing protein 2 OS=Anthurium amnicola GN=SUN2_1 PE=4 SV=1	GEYFEK(1)EVK	2	0.88477	3	3	1	59.9076	0.0284932	59.908	1	70.0282	0.0130419	70.028	1	59.9076	0.0284932	59.908
Gene.14185::TRINITY_DN32649_c0_g1::g.14185::m.14185	196	K	SUN domain-containing protein 2 OS=Anthurium amnicola GN=SUN2_1 PE=4 SV=1	IEEK(1)GEYFEK	2	-1.3798	2	2	1	89.9003	0.00138986	89.9					1	96.2294	0.00049949	96.229
Gene.14188::TRINITY_DN32652_c0_g1::g.14188::m.14188	164	K	Ras-related protein RABC1 OS=Anthurium amnicola GN=RABC1_2 PE=4 SV=1	VDK(1)ESER	2	1.9051	1	1					1	61.9623	0.0503353	61.962
Gene.14231::TRINITY_DN32673_c1_g1::g.14231::m.14231	44	K	Guanine deaminase OS=Anthurium amnicola GN=guaD_1 PE=4 SV=1	DHK(1)FLSK	2	0.23856	1	1					1	100.984	0.00468634	100.98
Gene.14256::TRINITY_DN32686_c0_g1::g.14256::m.14256	165	K	WD-40 repeat-containing protein MSI4 OS=Nelumbo nucifera GN=LOC104600719 PE=4 SV=1	FK(1)EHILACPSK	3	0.93936	2	2	1	50.8967	0.0159417	50.897					1	54.0901	0.00992757	54.09
Gene.14267::TRINITY_DN32693_c0_g3::g.14267::m.14267	28	K	Monothiol glutaredoxin-S17 (Fragment) OS=Anthurium amnicola GN=GRXS17 PE=4 SV=1	SK(1)QELDDLLR	2	0.04918	2	2	1	60.6907	0.00706635	60.691					1	84.5074	0.000516423	84.507
Gene.14276::TRINITY_DN32698_c1_g2::g.14276::m.14276	114	K	Elongation factor Tu (Fragment) OS=Anthurium amnicola GN=TUFA_1 PE=3 SV=1	AVAFDEIDK(1)APEEK	2	-0.38614	1	1					1	49.5946	0.0177783	49.595
Gene.14276::TRINITY_DN32698_c1_g2::g.14276::m.14276	407	K	Elongation factor Tu (Fragment) OS=Anthurium amnicola GN=TUFA_1 PE=3 SV=1	TADVTGK(1)VELPENVK	2	0.2897	3	3	1	138.811	6.95e-12	138.81	1	157.067	1.5e-16	157.07	1	143.973	4.49e-12	143.97
Gene.14276::TRINITY_DN32698_c1_g2::g.14276::m.14276	329	K	Elongation factor Tu (Fragment) OS=Anthurium amnicola GN=TUFA_1 PE=3 SV=1	TTVTGVEMFK(1)K	2	1.1131	6	3	1	84.0602	0.00022785	92.866	1	128.015	6.72e-06	128.01	1	128.015	6.01e-11	128.01
Gene.14296::TRINITY_DN32708_c0_g2::g.14296::m.14296	45	K	Zinc-binding protein (Fragment) OS=Anthurium amnicola GN=ZBP14_5 PE=4 SV=1	DIAPQAPTHIIIIPK(1)VK	3	0.44787	2	2	1	107.496	4.35e-07	107.5	1	74.1408	0.000365743	74.141
Gene.14296::TRINITY_DN32708_c0_g2::g.14296::m.14296	76	K	Zinc-binding protein (Fragment) OS=Anthurium amnicola GN=ZBP14_5 PE=4 SV=1	LVAK(1)QEGLDDGYR	2	0.77736	2	2	1	153.392	2.53e-13	153.39					1	130.099	3e-07	130.1
Gene.14320::TRINITY_DN32726_c0_g2::g.14320::m.14320	312	K	Dtdp-glucose 4-6-dehydratase, putative OS=Ricinus communis GN=RCOM_0484660 PE=4 SV=1	EK(1)LGWAPTMK	2	-1.3125	6	3	1	87.1843	0.000454092	91.961	1	84.5074	0.00231284	84.507	1	95.4772	0.000227232	95.477
Gene.14320::TRINITY_DN32726_c0_g2::g.14320::m.14320	320	K	Dtdp-glucose 4-6-dehydratase, putative OS=Ricinus communis GN=RCOM_0484660 PE=4 SV=1	LGWAPTMK(1)LK	2	0.39972	3	3	1	73.3266	0.00658392	73.327	1	89.6786	0.0014278	89.679	1	93.5557	0.000764235	93.556
Gene.14320::TRINITY_DN32726_c0_g2::g.14320::m.14320	24	K	Dtdp-glucose 4-6-dehydratase, putative OS=Ricinus communis GN=RCOM_0484660 PE=4 SV=1	EPYWPSEK(1)LR	2	-0.48195	3	3	1	79.2014	0.00322096	79.201	1	41.347	0.0481395	41.347	1	78.5125	0.00333887	78.513
Gene.14320::TRINITY_DN32726_c0_g2::g.14320::m.14320	208	K	Dtdp-glucose 4-6-dehydratase, putative OS=Ricinus communis GN=RCOM_0484660 PE=4 SV=1	FHNIYGPFGTWK(1)GGR	3	-0.25082	6	3	1	111.831	4.02e-07	111.83	1	140.308	1.98e-12	140.31	1	111.831	4.02e-07	111.83
Gene.14320::TRINITY_DN32726_c0_g2::g.14320::m.14320	186	K	Dtdp-glucose 4-6-dehydratase, putative OS=Ricinus communis GN=RCOM_0484660 PE=4 SV=1	HYTK(1)DFGIECR	3	-0.35155	6	3	1	138.626	4.22e-08	138.63	1	148.28	1.56e-08	148.28	1	125.97	1.81e-06	125.97
Gene.14320::TRINITY_DN32726_c0_g2::g.14320::m.14320	182	K	Dtdp-glucose 4-6-dehydratase, putative OS=Ricinus communis GN=RCOM_0484660 PE=4 SV=1	LATEELCK(1)HYTK	3	-0.61822	1	1	1	66.9887	0.00203374	66.989
Gene.14320::TRINITY_DN32726_c0_g2::g.14320::m.14320	256	K	Dtdp-glucose 4-6-dehydratase, putative OS=Ricinus communis GN=RCOM_0484660 PE=4 SV=1	LTK(1)SDFR	2	-0.55053	5	3	1	83.7525	0.0118613	83.753	1	84.5678	0.0113866	84.568	1	110.807	0.00358279	110.81
Gene.14320::TRINITY_DN32726_c0_g2::g.14320::m.14320	310	K	Dtdp-glucose 4-6-dehydratase, putative OS=Ricinus communis GN=RCOM_0484660 PE=4 SV=1	NSDNTLIK(1)EK	2	-0.032904	3	3	1	141.711	2.54e-07	141.71	1	150.457	7.2e-08	150.46	1	126.879	1.05e-05	126.88
Gene.14320::TRINITY_DN32726_c0_g2::g.14320::m.14320	57	K	Dtdp-glucose 4-6-dehydratase, putative OS=Ricinus communis GN=RCOM_0484660 PE=4 SV=1	TEGHYIIASDWK(1)K	2	1.2603	4	2	1	118.522	1.9e-06	118.52					1	118.522	1.9e-06	118.52
Gene.14375::TRINITY_DN32755_c0_g2::g.14375::m.14375	214	K	Outer envelope pore protein 37, chloroplastic (Fragment) OS=Anthurium amnicola GN=OEP37_0 PE=4 SV=1	EDEK(1)AER	2	-0.11871	2	2	1	64.2645	0.0445789	64.265					1	61.9623	0.0503353	61.962
Gene.29021::TRINITY_DN39980_c3_g1::g.29021::m.29021	358	K	5-methyltetrahydropteroyltriglutamate--homocysteine methyltransferase (Fragment) OS=Anthurium amnicola GN=METE_7 PE=3 SV=1	AAAALK(1)GSDHR	3	-0.16045	3	3	1	91.9612	0.000573579	91.961	1	119.386	1.67e-09	119.39	1	61.2326	0.00492223	61.233
Gene.29021::TRINITY_DN39980_c3_g1::g.29021::m.29021	324	K	5-methyltetrahydropteroyltriglutamate--homocysteine methyltransferase (Fragment) OS=Anthurium amnicola GN=METE_7 PE=3 SV=1	ALAGQK(1)DEAYFSANAAAQASR	3	0.0056039	2	2	1	156.667	1.22e-24	156.67					1	138.031	2.87e-17	138.03
Gene.14384::TRINITY_DN32760_c1_g1::g.14384::m.14384	211	K	5-methyltetrahydropteroyltriglutamate--homocysteine methyltransferase (Fragment) OS=Anthurium amnicola GN=METE_7 PE=3 SV=1	EEIHK(1)VVK	2	0.21692	3	3	1	146.81	0.000296263	146.81	1	156.508	4.05e-05	156.51	1	138.545	0.000607868	138.54
Gene.14384::TRINITY_DN32760_c1_g1::g.14384::m.14384	206	K	5-methyltetrahydropteroyltriglutamate--homocysteine methyltransferase (Fragment) OS=Anthurium amnicola GN=METE_7 PE=3 SV=1	ISEEEYVAAIK(1)EEIHK	3	0.13991	3	3	1	86.3665	8.86e-05	86.367	0.999999	62.3669	3.12e-05	70.837	1	120.627	1.41e-09	120.63
Gene.29021::TRINITY_DN39980_c3_g1::g.29021::m.29021	377	K	5-methyltetrahydropteroyltriglutamate--homocysteine methyltransferase (Fragment) OS=Anthurium amnicola GN=METE_7 PE=3 SV=1	LDAQQK(1)K	2	-0.18694	4	3	1	84.2437	0.00708211	97.068	1	108.238	0.00608857	108.24	1	91.9062	0.0111875	91.906
Gene.14424::TRINITY_DN32791_c1_g1::g.14424::m.14424	170	K	Alanine aminotransferase 2 OS=Zostera marina GN=ZOSMA_189G00150 PE=4 SV=1	ATGAYSHSQGIK(1)GLR	3	0.63478	2	2	1	80.6319	0.000140502	80.632	1	98.9432	2.39e-06	98.943
Gene.14428::TRINITY_DN32795_c1_g1::g.14428::m.14428	194	K	PsbP domain-containing protein 3, chloroplastic OS=Anthurium amnicola GN=PPD3_7 PE=4 SV=1	SWQRPPGVAAK(1)LINSK	3	0.73797	1	1									1	77.5052	7.28e-07	77.505
Gene.14435::TRINITY_DN32799_c0_g2::g.14435::m.14435	172	K	Protein ROOT HAIR DEFECTIVE 3 homolog OS=Anthurium amnicola GN=RHD3_2 PE=3 SV=1	VWTGK(1)EDIR	2	-0.21381	1	1					1	98.044	0.000744955	98.044
Gene.14442::TRINITY_DN32802_c1_g3::g.14442::m.14442	122	K	Cell division protein FtsZ 1, chloroplastic (Fragment) OS=Anthurium amnicola GN=FTSZ1_0 PE=3 SV=1	IQIGEK(1)LTR	2	0.16793	2	2	1	96.3419	0.000802455	96.342	1	112.357	0.000261422	112.36
Gene.14443::TRINITY_DN32802_c1_g5::g.14443::m.14443	166	K	Putative AC transposase OS=Anthurium amnicola GN=TRA1_53 PE=4 SV=1	LNELK(1)YPTLSK	2	0.45324	1	1	1	119.429	1.03e-05	119.43
Gene.14448::TRINITY_DN32805_c0_g2::g.14448::m.14448	114	K	Eukaryotic translation initiation factor 3 subunit B OS=Solanum chacoense PE=3 SV=1	PRPPSLLSAEK(1)EEEISK	3	0.71234	2	2					1	81.5099	2.59e-08	81.51	1	120.106	3.32e-10	120.11
Gene.1445::TRINITY_DN23932_c3_g3::g.1445::m.1445	132	K	3-oxoacyl-(Acyl-carrier-protein) synthase I, chloroplastic OS=Ananas comosus GN=ACMD2_16272 PE=3 SV=1	NDDPTTASRPWDK(1)DR	3	1.5787	1	1	1	60.4891	0.00320295	60.489
Gene.1445::TRINITY_DN23932_c3_g3::g.1445::m.1445	237	K	3-oxoacyl-(Acyl-carrier-protein) synthase I, chloroplastic OS=Ananas comosus GN=ACMD2_16272 PE=3 SV=1	NTSEIK(1)INATK	2	0.035191	3	3	1	71.2192	0.00268217	71.219	1	105.133	0.000136515	105.13	1	87.0258	0.000305106	87.026
Gene.1445::TRINITY_DN23932_c3_g3::g.1445::m.1445	231	K	3-oxoacyl-(Acyl-carrier-protein) synthase I, chloroplastic OS=Ananas comosus GN=ACMD2_16272 PE=3 SV=1	QVFK(1)NTSEIK	2	1.2748	2	2	1	59.8396	0.0241831	59.84					1	69.2757	0.01187	69.276
Gene.14483::TRINITY_DN32820_c0_g1::g.14483::m.14483	186	K	Acetate/butyrate--CoA ligase AAE7, peroxisomal OS=Anthurium amnicola GN=AAE7_0 PE=4 SV=1	EAFAHGWYHSGDLGVK(1)HPDGYIEVK	4	-0.48906	1	1	1	296.447	2.15e-112	296.45
Gene.14483::TRINITY_DN32820_c0_g1::g.14483::m.14483	195	K	Acetate/butyrate--CoA ligase AAE7, peroxisomal OS=Anthurium amnicola GN=AAE7_0 PE=4 SV=1	HPDGYIEVK(1)DR	2	-3.4594	4	3	1	73.4351	0.00410723	73.435	1	83.1822	0.00147378	83.182	1	86.7722	0.00110566	86.772
Gene.14483::TRINITY_DN32820_c0_g1::g.14483::m.14483	272	K	Acetate/butyrate--CoA ligase AAE7, peroxisomal OS=Anthurium amnicola GN=AAE7_0 PE=4 SV=1	EK(1)MPAYWVPK	2	-0.54561	2	2	1	94.4653	0.000608558	94.465					1	82.4167	0.00267068	82.417
Gene.14487::TRINITY_DN32822_c0_g3::g.14487::m.14487	102	K	ubiquitin-NEDD8-like protein RUB2 OS=Vigna radiata var. radiata GN=LOC106762833 PE=4 SV=1	LIYAGK(1)QLADDK	2	2.1784	1	1	1	77.1846	0.000998883	77.185
Gene.14487::TRINITY_DN32822_c0_g3::g.14487::m.14487	60	K	ubiquitin-NEDD8-like protein RUB2 OS=Vigna radiata var. radiata GN=LOC106762833 PE=4 SV=1	VK(1)TLTGK	2	-0.05302	3	3	1	75.2127	0.0172045	75.213	1	73.2601	0.0220868	73.26	1	74.255	0.0195989	74.255
Gene.14492::TRINITY_DN32824_c0_g2::g.14492::m.14492	183	K	Acetolactate synthase small subunit OS=Anthurium amnicola GN=ilvH_1 PE=4 SV=1	NFDK(1)FGIK	2	0.56103	2	2	1	53.9678	0.0541238	53.968					1	53.9678	0.0541238	53.968
Gene.14492::TRINITY_DN32824_c0_g2::g.14492::m.14492	121	K	Acetolactate synthase small subunit OS=Anthurium amnicola GN=ilvH_1 PE=4 SV=1	VEDLSK(1)EPQVER	2	-0.039799	3	3	1	145.601	1.89e-09	145.6	1	139.781	3.3e-09	139.78	1	168.607	1.14e-13	168.61
Gene.14499::TRINITY_DN32834_c0_g2::g.14499::m.14499	123	K	ACT domain-containing protein ACR12-like OS=Nelumbo nucifera GN=LOC104588480 PE=4 SV=1	ALK(1)HLGLDVTK	3	-0.017295	3	3	1	100.376	6.35e-05	100.38	1	105.652	4.12e-05	105.65	1	111.936	1.48e-05	111.94
Gene.14499::TRINITY_DN32834_c0_g2::g.14499::m.14499	131	K	ACT domain-containing protein ACR12-like OS=Nelumbo nucifera GN=LOC104588480 PE=4 SV=1	HLGLDVTK(1)GTVTTESSVK	3	1.2026	2	2	1	126.633	6.98e-11	126.63					1	95.9001	9.03e-07	95.9
Gene.14499::TRINITY_DN32834_c0_g2::g.14499::m.14499	173	K	ACT domain-containing protein ACR12-like OS=Nelumbo nucifera GN=LOC104588480 PE=4 SV=1	LTIINNLLK(1)YHPESSER	3	-0.30279	5	3	1	110.123	2.7e-07	110.12	1	114.986	2.63e-10	114.99	1	133.857	4.92e-13	133.86
Gene.14499::TRINITY_DN32834_c0_g2::g.14499::m.14499	144	K	ACT domain-containing protein ACR12-like OS=Nelumbo nucifera GN=LOC104588480 PE=4 SV=1	QTK(1)FFITR	2	0.19341	3	3	1	111.064	0.00105038	111.06	1	103.546	0.00144818	103.55	1	103.824	0.00143351	103.82
Gene.14504::TRINITY_DN32836_c0_g1::g.14504::m.14504	279	K	50S ribosomal protein L15, chloroplastic OS=Capsicum annuum GN=LOC107848049 PE=3 SV=1	ADEYFAK(1)K	2	0.16241	3	3	1	58.2299	0.0614887	58.23	1	60.9103	0.0537556	60.91	1	57.5896	0.0633361	57.59
Gene.14504::TRINITY_DN32836_c0_g1::g.14504::m.14504	204	K	50S ribosomal protein L15, chloroplastic OS=Capsicum annuum GN=LOC107848049 PE=3 SV=1	EK(1)GLINPSGR	2	-0.021902	6	3	1	99.343	0.000418776	99.343	1	74.6982	0.0047941	74.698	1	114.862	2.79e-05	114.86
Gene.14504::TRINITY_DN32836_c0_g1::g.14504::m.14504	176	K	50S ribosomal protein L15, chloroplastic OS=Capsicum annuum GN=LOC107848049 PE=3 SV=1	GIAGGMHAGLPK(1)FVPVNLK	3	-0.59903	1	1					1	81.346	0.00010878	81.346
Gene.14504::TRINITY_DN32836_c0_g1::g.14504::m.14504	219	K	50S ribosomal protein L15, chloroplastic OS=Capsicum annuum GN=LOC107848049 PE=3 SV=1	LPLK(1)VLGDGELSVK	2	-0.82771	1	1	1	79.6515	0.000455272	79.652
Gene.14504::TRINITY_DN32836_c0_g1::g.14504::m.14504	268	K	50S ribosomal protein L15, chloroplastic OS=Capsicum annuum GN=LOC107848049 PE=3 SV=1	PSVAK(1)NIAR	2	-0.066973	2	2	1	90.9056	0.00212565	90.906					1	135.711	0.000112963	135.71
Gene.14528::TRINITY_DN32847_c0_g1::g.14528::m.14528	210	K	Galactose mutarotase-like superfamily protein (Fragment) OS=Pinellia ternata PE=2 SV=1	TLNK(1)DPDPSNPSEGVEER	2	0.46851	2	2	1	242.455	4.04e-53	242.45					1	221.372	4.92e-44	221.37
Gene.14545::TRINITY_DN32856_c0_g2::g.14545::m.14545	103	K	2,3-bisphosphoglycerate-independent phosphoglycerate mutase 1 OS=Anthurium amnicola GN=apgM1 PE=4 SV=1	AIDDAGHDK(1)ASLFK	3	-0.31049	2	2	1	54.2757	0.0053979	54.276					1	46.3177	0.0212238	46.318
Gene.14546::TRINITY_DN32858_c1_g2::g.14546::m.14546	150	K	50S ribosomal protein L24, chloroplastic OS=Anthurium amnicola GN=RPL24_13 PE=3 SV=1	DINLK(1)TK	2	-1.4206	2	2	1	69.1978	0.0322439	69.198					1	75.1092	0.0174633	75.109
Gene.14546::TRINITY_DN32858_c1_g2::g.14546::m.14546	145	K	50S ribosomal protein L24, chloroplastic OS=Anthurium amnicola GN=RPL24_13 PE=3 SV=1	HNSTVVVK(1)DINLK	3	-0.049486	3	3	1	68.0444	0.0013564	68.044	1	95.2645	1.44e-05	95.264	1	97.6896	1.26e-05	97.69
Gene.14546::TRINITY_DN32858_c1_g2::g.14546::m.14546	137	K	50S ribosomal protein L24, chloroplastic OS=Anthurium amnicola GN=RPL24_13 PE=3 SV=1	IFK(1)HNSTVVVK	3	0.0070609	1	1					1	96.8199	7.85e-05	96.82
Gene.14546::TRINITY_DN32858_c1_g2::g.14546::m.14546	182	K	50S ribosomal protein L24, chloroplastic OS=Anthurium amnicola GN=RPL24_13 PE=3 SV=1	MEAPIHSSNVMLYSK(1)EQNVASR	3	-0.067076	1	1	1	119.724	1.1e-11	119.72
Gene.14546::TRINITY_DN32858_c1_g2::g.14546::m.14546	113	K	50S ribosomal protein L24, chloroplastic OS=Anthurium amnicola GN=RPL24_13 PE=3 SV=1	MHVK(1)VGDTVK	2	-0.17175	3	3	1	108.348	8.11e-05	108.35	1	92.1118	0.00101136	92.112	1	87.1843	0.000812051	87.184
Gene.14546::TRINITY_DN32858_c1_g2::g.14546::m.14546	119	K	50S ribosomal protein L24, chloroplastic OS=Anthurium amnicola GN=RPL24_13 PE=3 SV=1	VGDTVK(1)VISGHDK	3	-0.15815	3	3	1	96.4641	1.35e-05	96.464	1	114.705	4.79e-07	114.7	1	63.2903	0.00206296	63.29
Gene.14546::TRINITY_DN32858_c1_g2::g.14546::m.14546	126	K	50S ribosomal protein L24, chloroplastic OS=Anthurium amnicola GN=RPL24_13 PE=3 SV=1	VISGHDK(1)GQIGEITR	3	-0.20164	2	2	1	107.825	1.02e-06	107.82					1	73.296	7.23e-05	73.296
Gene.14546::TRINITY_DN32858_c1_g2::g.14546::m.14546	193	K	50S ribosomal protein L24, chloroplastic OS=Anthurium amnicola GN=RPL24_13 PE=3 SV=1	VGHK(1)ILDDGSHVR	4	0.27944	5	3	1	80.9051	0.000165718	80.905	1	86.756	0.000101724	86.756	1	77.8945	0.000198648	77.894
Gene.14546::TRINITY_DN32858_c1_g2::g.14546::m.14546	206	K	50S ribosomal protein L24, chloroplastic OS=Anthurium amnicola GN=RPL24_13 PE=3 SV=1	YLIK(1)TGEILDSAEK	2	1.1191	2	2					1	107.735	4.73e-06	107.74	1	105.137	6.55e-06	105.14
Gene.14585::TRINITY_DN32881_c0_g4::g.14585::m.14585	18	K	PHD finger protein ALFIN-LIKE 5 OS=Anthurium amnicola GN=Os05g0419100_0 PE=4 SV=1	TAEEVFK(1)DFR	2	0.65006	1	1					1	141.879	2.51e-07	141.88
Gene.14585::TRINITY_DN32881_c0_g4::g.14585::m.14585	230	K	PHD finger protein ALFIN-LIKE 5 OS=Anthurium amnicola GN=Os05g0419100_0 PE=4 SV=1	WFHGK(1)CVR	3	-0.56072	3	3	1	52.7161	0.019423	52.716	1	66.073	0.00785948	66.073	1	63.5651	0.0093229	63.565
Gene.14590::TRINITY_DN32886_c1_g3::g.14590::m.14590	213	K	SBE OS=Colocasia esculenta PE=2 SV=1	GYEK(1)FGFTR	2	-0.10739	1	1					1	86.8981	0.0024852	86.898
Gene.14590::TRINITY_DN32886_c1_g3::g.14590::m.14590	350	K	SBE OS=Colocasia esculenta PE=2 SV=1	IYESHIGMSSTEPK(1)INTYASFR	3	-0.51283	3	2	1	132.142	1.36e-12	132.14					1	140.628	1.48e-17	140.63
Gene.14594::TRINITY_DN32889_c0_g2::g.14594::m.14594	28	K	Peptidyl-prolyl cis-trans isomerase CYP38, chloroplastic OS=Ananas comosus GN=ACMD2_07855 PE=4 SV=1	ATVDMK(1)VK	2	-0.59594	4	3	1	51.0662	0.0187022	56.258	1	40.3516	0.0567524	40.352	1	47.8688	0.0385036	47.869
Gene.14606::TRINITY_DN32900_c1_g3::g.14606::m.14606	232	K	Glucose-6-phosphate 1-epimerase OS=Anthurium amnicola GN=AAPC_12 PE=3 SV=1	IAVLDHEK(1)K	3	-1.3696	1	1	1	55.0839	0.014818	55.084
Gene.14606::TRINITY_DN32900_c1_g3::g.14606::m.14606	224	K	Glucose-6-phosphate 1-epimerase OS=Anthurium amnicola GN=AAPC_12 PE=3 SV=1	IYLSTPTK(1)IAVLDHEK	3	0.44679	3	3	1	98.2806	1.67e-06	98.281	1	96.2077	1.88e-06	96.208	1	111.344	3.17e-07	111.34
Gene.21435::TRINITY_DN36592_c0_g3::g.21435::m.21435	343	K	Putative monodehydroascorbate reductase, cytoplasmic isoform 2 OS=Anthurium amnicola GN=At3g27820_0 PE=4 SV=1	FGAYWVDK(1)GR	2	-0.25136	1	1					1	82.4167	0.00267068	82.417
Gene.14609::TRINITY_DN32901_c1_g2::g.14609::m.14609	59	K	Putative monodehydroascorbate reductase, cytoplasmic isoform 2 OS=Anthurium amnicola GN=At3g27820_0 PE=4 SV=1	LPVK(1)DLAELER	2	0.27549	3	3	1	147.262	5.78e-08	147.26	1	120.838	9.28e-06	120.84	1	112.084	4.44e-05	112.08
Gene.14610::TRINITY_DN32903_c0_g1::g.14610::m.14610	184	K	Putative methionine--tRNA ligase OS=Anthurium amnicola GN=At4g13780_1 PE=4 SV=1	ASGDNK(1)ITEK	2	0.17284	3	3	1	60.2551	0.023641	60.255	1	133.893	9.72e-11	133.89	1	127.831	9.16e-06	127.83
Gene.27573::TRINITY_DN39410_c1_g2::g.27573::m.27573	339	K	Elongation factor 2 OS=Ananas comosus GN=ACMD2_03728 PE=4 SV=1	AMK(1)FSVSPVVR	2	-0.80519	10	3	1	89.266	0.00078749	89.266	1	102.4	0.00017273	102.4	1	119.274	1.04e-05	119.27
Gene.27573::TRINITY_DN39410_c1_g2::g.27573::m.27573	284	K	Elongation factor 2 OS=Ananas comosus GN=ACMD2_03728 PE=4 SV=1	DLYVK(1)SVQR	2	0.44087	3	3	1	76.2819	0.00465274	76.282	1	93.3246	0.00117306	93.325	1	85.5332	0.00276388	85.533
Gene.14611::TRINITY_DN32903_c0_g2::g.14611::m.14611	117	K	Elongation factor 2 (Fragment) OS=Anthurium amnicola GN=EF2_3 PE=4 SV=1	ELIGK(1)ALMK	2	-2.7235	2	2	1	52.255	0.0243233	52.255					1	47.6028	0.0360016	47.603
Gene.14611::TRINITY_DN32903_c0_g2::g.14611::m.14611	373	K	Elongation factor 2 (Fragment) OS=Anthurium amnicola GN=EF2_3 PE=4 SV=1	ESVLEK(1)SCR	2	-0.69025	1	1					1	86.8981	0.0024852	86.898
Gene.27573::TRINITY_DN39410_c1_g2::g.27573::m.27573	112	K	Elongation factor 2 OS=Ananas comosus GN=ACMD2_03728 PE=4 SV=1	LWGENYFDPATK(1)K	2	-0.43405	2	2	1	109.442	2.02e-05	109.44	1	95.9813	6.87e-05	95.981
Gene.14611::TRINITY_DN32903_c0_g2::g.14611::m.14611	34	K	Elongation factor 2 (Fragment) OS=Anthurium amnicola GN=EF2_3 PE=4 SV=1	MYASK(1)FGVDENK	2	-0.8574	8	3	1	142.968	2.53e-09	142.97	1	160.56	3.28e-13	160.56	1	134.562	8.59e-10	145.29
Gene.27573::TRINITY_DN39410_c1_g2::g.27573::m.27573	328	K	Elongation factor 2 OS=Ananas comosus GN=ACMD2_03728 PE=4 SV=1	NATLTNEK(1)EVDAHPIR	3	-0.23363	8	3	1	159.345	1.69e-17	159.34	1	210.093	8.46e-30	210.09	1	134.25	1.21e-12	134.25
Gene.14611::TRINITY_DN32903_c0_g2::g.14611::m.14611	112	K	Elongation factor 2 (Fragment) OS=Anthurium amnicola GN=EF2_3 PE=4 SV=1	SEEK(1)ELIGK	2	-2.0548	2	2					1	139.433	9.05e-05	139.43	1	114.968	0.000190509	114.97
Gene.27573::TRINITY_DN39410_c1_g2::g.27573::m.27573	295	K	Elongation factor 2 OS=Ananas comosus GN=ACMD2_03728 PE=4 SV=1	TVIWMGK(1)R	2	0.070094	7	3	1	109.012	0.00182264	109.01	1	143.61	0.000655663	143.61	1	51.3458	0.00130651	123.69
Gene.27573::TRINITY_DN39410_c1_g2::g.27573::m.27573	353	K	Elongation factor 2 OS=Ananas comosus GN=ACMD2_03728 PE=4 SV=1	VAVQCK(1)VASDLPK	2	-0.40728	1	1	1	65.4951	0.00545557	65.495
Gene.14611::TRINITY_DN32903_c0_g2::g.14611::m.14611	210	K	Elongation factor 2 (Fragment) OS=Anthurium amnicola GN=EF2_3 PE=4 SV=1	VSTGMK(1)VR	2	0.8595	7	3	1	94.1145	0.000564098	94.114	1	93.3738	0.00235093	93.374	1	95.9093	0.00081101	95.909
Gene.14619::TRINITY_DN32908_c0_g3::g.14619::m.14619	50	K	Pyruvate dehydrogenase E1 component subunit alpha OS=Oryza barthii PE=4 SV=1	ATSDPEIWK(1)K	2	0.23806	2	2	1	109.79	0.000232707	109.79					1	80.2395	0.00478615	80.24
Gene.14652::TRINITY_DN32927_c0_g1::g.14652::m.14652	204	K	Bis(5'-adenosyl)-triphosphatase OS=Anthurium amnicola GN=fhit_1 PE=4 SV=1	NDEIYDAIDEK(1)EK	2	-3.0497	2	2					1	162.667	1.33e-13	162.67	1	40.8568	0.0434038	40.857
Gene.14659::TRINITY_DN32932_c0_g2::g.14659::m.14659	80	K	Glutathione S-transferase OS=Anthurium amnicola GN=GSTF_0 PE=3 SV=1	AITQYLAHAYK(1)DR	3	2.4792	2	2	1	52.8214	0.00917324	52.821					1	43.0301	0.0282345	43.03
Gene.14659::TRINITY_DN32932_c0_g2::g.14659::m.14659	25	K	Glutathione S-transferase OS=Anthurium amnicola GN=GSTF_0 PE=3 SV=1	VLAVLHEK(1)GLEFELVPVDMAAGAHK	4	-0.13705	1	1									1	66.075	0.000117493	66.075
Gene.14660::TRINITY_DN32934_c0_g2::g.14660::m.14660	401	K	Replication factor C subunit 1 OS=Anthurium amnicola GN=RFC1_0 PE=3 SV=1	AYK(1)QGSSSR	2	-1.0591	1	1					1	54.9816	0.0399207	54.982
Gene.14668::TRINITY_DN32937_c1_g2::g.14668::m.14668	138	K	Putative ubiquinone biosynthesis protein UbiB OS=Anthurium amnicola GN=ubiB_2 PE=4 SV=1	VTGPK(1)FLK	2	-0.3005	3	3	1	67.1694	0.0226982	67.169	1	75.2127	0.00794269	75.213	1	73.2601	0.0115248	73.26
Gene.14672::TRINITY_DN32939_c0_g1::g.14672::m.14672	38	K	Elongation factor 1-beta 1 OS=Glycine soja GN=glysoja_038502 PE=3 SV=1	DDVK(1)VYAAVLK	2	-0.50495	1	1									1	84.6051	0.00132788	84.605
Gene.14672::TRINITY_DN32939_c0_g1::g.14672::m.14672	45	K	Elongation factor 1-beta 1 OS=Glycine soja GN=glysoja_038502 PE=3 SV=1	VYAAVLK(1)K	2	1.2294	4	3	1	79.4686	0.0100715	79.469	1	89.5498	0.00545022	89.55	1	79.4686	0.0100715	79.469
Gene.14672::TRINITY_DN32939_c0_g1::g.14672::m.14672	134	K	Elongation factor 1-beta 1 OS=Glycine soja GN=glysoja_038502 PE=3 SV=1	ESGK(1)SSVLMDVKPWDDETDMK	3	-1.4304	1	1					0.999989	49.7652	0.00222989	62.303
Gene.14672::TRINITY_DN32939_c0_g1::g.14672::m.14672	151	K	Elongation factor 1-beta 1 OS=Glycine soja GN=glysoja_038502 PE=3 SV=1	SSVLMDVKPWDDETDMK(1)K	3	0.35806	1	1	1	73.202	4.06e-11	131.45
Gene.14705::TRINITY_DN32958_c0_g5::g.14705::m.14705	217	K	protein PLASTID MOVEMENT IMPAIRED 1 OS=Nelumbo nucifera GN=LOC104603805 PE=4 SV=1	PLK(1)FEPR	2	-0.46747	3	3	1	94.1145	0.00582782	94.114	1	87.1812	0.0098649	87.181	1	95.9093	0.00525638	95.909
Gene.14716::TRINITY_DN32962_c1_g2::g.14716::m.14716	199	K	Thioredoxin reductase (Fragment) OS=Anthurium amnicola GN=Os07g0657900_2 PE=3 SV=1	ASK(1)AMQDR	2	1.1189	2	2	1	83.4559	0.00524179	83.456	1	90.1504	0.00329048	90.15
Gene.14716::TRINITY_DN32962_c1_g2::g.14716::m.14716	447	K	Thioredoxin reductase (Fragment) OS=Anthurium amnicola GN=Os07g0657900_2 PE=3 SV=1	TVSGVK(1)MK	2	0.69385	2	2	1	52.7161	0.0279701	52.716					1	40.3516	0.0567524	40.352
Gene.14718::TRINITY_DN32964_c0_g2::g.14718::m.14718	78	K	Bifunctional methyltransferase OS=Anthurium amnicola GN=prmC PE=4 SV=1	FIYDEEK(1)ALEK	2	-1.3426	3	3	1	73.4351	0.00410723	73.435	1	80.2447	0.00177499	80.245	1	103.909	0.000152734	103.91
Gene.14718::TRINITY_DN32964_c0_g2::g.14718::m.14718	71	K	Bifunctional methyltransferase OS=Anthurium amnicola GN=prmC PE=4 SV=1	LPK(1)FIYDEEK	2	-2.5372	5	3	0.993862	22.0933	0.0342226	83.204	0.999865	38.6862	0.017033	90.412	1	56.2048	0.000100259	111.63
Gene.14730::TRINITY_DN32973_c0_g2::g.14730::m.14730	21	K	Rhodanese-like domain-containing protein 4, chloroplastic OS=Anthurium amnicola GN=STR4_2 PE=4 SV=1	ELVDDIK(1)MIGK	2	-1.8659	2	2	1	104.824	0.000140617	104.82					1	102.531	0.000171	102.53
Gene.14730::TRINITY_DN32973_c0_g2::g.14730::m.14730	14	K	Rhodanese-like domain-containing protein 4, chloroplastic OS=Anthurium amnicola GN=STR4_2 PE=4 SV=1	IAPK(1)ELVDDIK	2	-0.2439	3	3	1	81.6249	0.00163347	81.625	1	84.4793	0.00134077	84.479	1	84.4793	0.00134077	84.479
Gene.14730::TRINITY_DN32973_c0_g2::g.14730::m.14730	63	K	Rhodanese-like domain-containing protein 4, chloroplastic OS=Anthurium amnicola GN=STR4_2 PE=4 SV=1	VDDAPK(1)VDAELK	2	1.3897	5	3	1	90.4121	0.000313685	90.412	1	107.166	3.21e-05	107.17	1	95.4173	7.91e-05	95.417
Gene.14769::TRINITY_DN32996_c0_g3::g.14769::m.14769	132	K	Ribosomal protein OS=Anthurium amnicola GN=RPL10AA_6 PE=3 SV=1	AGK(1)FPTLVSHQESLESK	3	0.19207	2	2	1	86.3665	8.84e-05	86.367	1	66.0679	0.00142166	66.068
Gene.18654::TRINITY_DN35136_c0_g1::g.18654::m.18654	155	K	Ribosomal protein OS=Anthurium amnicola GN=RPL10AA_1 PE=3 SV=1	AMVK(1)FQLK	2	0.73282	3	2	1	61.9623	0.0141205	61.962					1	66.073	0.00289301	78.77
Gene.18654::TRINITY_DN35136_c0_g1::g.18654::m.18654	53	K	Ribosomal protein OS=Anthurium amnicola GN=RPL10AA_1 PE=3 SV=1	FSGSVK(1)LPHIPRPK	3	0.41782	7	3	1	65.1792	0.00239635	65.179	1	40.7514	0.00011809	89.301	1	81.9197	0.000239701	81.92
Gene.18654::TRINITY_DN35136_c0_g1::g.18654::m.18654	129	K	Ribosomal protein OS=Anthurium amnicola GN=RPL10AA_1 PE=3 SV=1	LLGPGLNK(1)AGK	2	0.80711	2	2					1	49.1891	0.0602308	49.189	1	54.094	0.0201187	54.094
Gene.18654::TRINITY_DN35136_c0_g1::g.18654::m.18654	3	K	Ribosomal protein OS=Anthurium amnicola GN=RPL10AA_1 PE=3 SV=1	SK(1)LQSDVLR	2	-0.52922	5	3	1	112.357	0.000135476	112.36	1	104.221	0.000277908	104.22	1	110.534	0.000167404	110.53
Gene.18654::TRINITY_DN35136_c0_g1::g.18654::m.18654	117	K	Ribosomal protein OS=Anthurium amnicola GN=RPL10AA_1 PE=3 SV=1	YHAFLASEAIIK(1)QIPR	3	1.4236	3	3	1	142.104	7.11e-13	142.1	1	157.558	1.92e-17	157.56	1	172.573	3.88e-19	172.57
Gene.14770::TRINITY_DN32997_c0_g1::g.14770::m.14770	98	K	Farnesyl pyrophosphate synthase 1 (Fragment) OS=Anthurium amnicola GN=FPS1_3 PE=3 SV=1	VLYENYGK(1)VDPTCVAR	2	1.0609	1	1					1	174.872	4.12e-23	174.87
Gene.14776::TRINITY_DN32998_c0_g4::g.14776::m.14776	142	K	NAD(P)H-quinone oxidoreductase subunit M, chloroplastic (Fragment) OS=Anthurium amnicola GN=ndhM_0 PE=4 SV=1	LLYDGEIK(1)YNMNAR	2	-1.7363	1	1									1	106.323	2.51e-06	106.32
Gene.14796::TRINITY_DN33009_c0_g1::g.14796::m.14796	121	K	Stomatin-like protein 2 (Fragment) OS=Anthurium amnicola GN=Stoml2_2 PE=4 SV=1	IAYVHSLK(1)EEAIPIPDQSAITK	3	1.4312	3	3	1	60.3475	0.00103244	60.347	1	84.324	3.53e-05	84.324	1	60.7608	0.00100588	60.761
Gene.14796::TRINITY_DN33009_c0_g1::g.14796::m.14796	186	K	Stomatin-like protein 2 (Fragment) OS=Anthurium amnicola GN=Stoml2_2 PE=4 SV=1	ITLDK(1)TFSER	2	-0.19011	1	1									1	97.7338	0.000460493	97.734
Gene.14796::TRINITY_DN33009_c0_g1::g.14796::m.14796	181	K	Stomatin-like protein 2 (Fragment) OS=Anthurium amnicola GN=Stoml2_2 PE=4 SV=1	SELGK(1)ITLDK	2	1.5981	3	3	1	81.5247	0.00282333	81.525	1	83.0451	0.00256313	83.045	1	61.1646	0.0224542	61.165
Gene.14806::TRINITY_DN33016_c0_g1::g.14806::m.14806	117	K	1,4-Dihydroxy-2-naphthoyl-CoA synthase, peroxisomal OS=Anthurium amnicola GN=MENB_2 PE=3 SV=1	NAFRPLTVK(1)ELIR	3	0.104	1	1									1	79.8749	7.17e-05	79.875
Gene.14807::TRINITY_DN33017_c0_g2::g.14807::m.14807	71	K	60S ribosomal protein L27 OS=Helianthus annuus GN=HannXRQ_Chr15g0491531 PE=3 SV=1	AFVK(1)LVNYNHIMPTR	3	0.22338	4	3	1	93.9091	1.83e-07	105.14	1	110.972	5.34e-07	110.97	1	123.291	2.5e-09	123.29
Gene.14807::TRINITY_DN33017_c0_g2::g.14807::m.14807	101	K	60S ribosomal protein L27 OS=Helianthus annuus GN=HannXRQ_Chr15g0491531 PE=3 SV=1	DVVTPDVLQSK(1)DK	2	-2.413	3	3	1	55.7239	0.0110755	55.724	1	54.8978	0.0161316	54.898	1	53.3001	0.0259102	53.3
Gene.14815::TRINITY_DN33019_c0_g2::g.14815::m.14815	79	K	BURP domain-containing protein 3 (Fragment) OS=Anthurium amnicola GN=BURP3_7 PE=4 SV=1	LPFSSK(1)K	2	-0.21684	1	1					1	68.9149	0.0518222	68.915
Gene.14850::TRINITY_DN33038_c0_g2::g.14850::m.14850	147	K	Tropinone reductase At1g07440 (Fragment) OS=Anthurium amnicola GN=At1g07440_1 PE=4 SV=1	TSLVENSFK(1)DEEFTQR	2	-1.0658	3	3	1	266.452	1.1e-55	266.45	1	250.193	6.1e-46	250.19	1	322.993	1.69e-95	322.99
Gene.17545::TRINITY_DN34521_c0_g1::g.17545::m.17545	61	K	Eukaryotic translation initiation factor 2 subunit 3 OS=Morus notabilis GN=L484_027155 PE=4 SV=1	FK(1)NELER	2	0.067851	2	2	1	114.649	0.00317925	114.65					1	91.8534	0.00714441	91.853
Gene.17545::TRINITY_DN34521_c0_g1::g.17545::m.17545	81	K	Eukaryotic translation initiation factor 2 subunit 3 OS=Morus notabilis GN=L484_027155 PE=4 SV=1	IYK(1)CEDEK	2	-0.24171	3	3	1	71.692	0.0144014	71.692	1	52.255	0.0636208	52.255	1	52.255	0.0636208	52.255
Gene.17545::TRINITY_DN34521_c0_g1::g.17545::m.17545	18	K	Eukaryotic translation initiation factor 2 subunit 3 OS=Morus notabilis GN=L484_027155 PE=4 SV=1	LDVTK(1)LHPLSPEVISR	3	-0.38695	2	2	1	137.727	9.86e-13	137.73					1	110.123	4.43e-07	110.12
Gene.17545::TRINITY_DN34521_c0_g1::g.17545::m.17545	71	K	Eukaryotic translation initiation factor 2 subunit 3 OS=Morus notabilis GN=L484_027155 PE=4 SV=1	NITIK(1)LGYANAK	2	0.8424	2	2	1	144.103	2.25e-09	144.1					1	143.974	2.28e-09	143.97
Gene.17545::TRINITY_DN34521_c0_g1::g.17545::m.17545	50	K	Eukaryotic translation initiation factor 2 subunit 3 OS=Morus notabilis GN=L484_027155 PE=4 SV=1	STVVK(1)AISGVQTVR	2	0.55228	2	2	1	94.0069	3.96e-05	94.007					1	85.493	0.000286139	85.493
Gene.14890::TRINITY_DN33066_c1_g2::g.14890::m.14890	122	K	Calpain-D (Fragment) OS=Anthurium amnicola GN=sol_0 PE=4 SV=1	APEFTPLDSGAYK(1)ISK	2	0.32194	2	2	1	108.137	6.48e-07	108.14	1	143.672	1.92e-12	143.67
Gene.14890::TRINITY_DN33066_c1_g2::g.14890::m.14890	99	K	Calpain-D (Fragment) OS=Anthurium amnicola GN=sol_0 PE=4 SV=1	VFVGHSIYK(1)GK	3	-0.40893	5	3	1	106.618	3.72e-05	106.62	1	88.5961	0.000292196	88.596	1	92.611	0.000161248	92.611
Gene.14892::TRINITY_DN33068_c0_g1::g.14892::m.14892	96	K	26S proteasome non-ATPase regulatory subunit 6 (Fragment) OS=Anthurium amnicola GN=RPN7_1 PE=4 SV=1	LHCK(1)IDK	2	0.85083	3	3	1	63.673	0.0460581	63.673	1	84.4978	0.0114274	84.498	1	76.4776	0.0160973	76.478
Gene.14892::TRINITY_DN33068_c0_g1::g.14892::m.14892	112	K	26S proteasome non-ATPase regulatory subunit 6 (Fragment) OS=Anthurium amnicola GN=RPN7_1 PE=4 SV=1	VAGVLETNRPDAK(1)NALYQATIK	3	0.62417	3	3	1	126.038	1.05e-11	126.04	1	107.212	1.33e-07	107.21	1	140.449	2.68e-17	140.45
Gene.14893::TRINITY_DN33069_c2_g1::g.14893::m.14893	147	K	L-ascorbate peroxidase T, chloroplastic OS=Anthurium amnicola GN=APXT_3 PE=3 SV=1	DYAEAHAK(1)LSNLGAK	3	-0.63019	5	3	1	141.128	5.84e-12	141.13	1	44.9254	0.0231122	44.925	1	60.5489	0.00184837	60.549
Gene.14893::TRINITY_DN33069_c2_g1::g.14893::m.14893	154	K	L-ascorbate peroxidase T, chloroplastic OS=Anthurium amnicola GN=APXT_3 PE=3 SV=1	LSNLGAK(1)FDPPEGFSIDDEPMKPEPEK	3	0.48771	1	1									0.999835	37.8244	0.00393109	52.249
Gene.14893::TRINITY_DN33069_c2_g1::g.14893::m.14893	98	K	L-ascorbate peroxidase T, chloroplastic OS=Anthurium amnicola GN=APXT_3 PE=3 SV=1	FDNSYFK(1)DIK	2	0.44492	7	3	1	120.77	1.93e-05	120.77	1	132.624	2.25e-06	132.62	1	150.043	8.06e-08	150.04
Gene.14893::TRINITY_DN33069_c2_g1::g.14893::m.14893	179	K	L-ascorbate peroxidase T, chloroplastic OS=Anthurium amnicola GN=APXT_3 PE=3 SV=1	FVAAK(1)YSTGK	2	0.24459	3	3	1	80.706	0.00296346	80.706	1	89.8266	0.00140248	89.827	1	93.0956	0.000842982	93.096
Gene.14893::TRINITY_DN33069_c2_g1::g.14893::m.14893	44	K	L-ascorbate peroxidase T, chloroplastic OS=Anthurium amnicola GN=APXT_3 PE=3 SV=1	MGLDDK(1)EIVALSGAHTLGR	3	0.18883	1	1									1	106.863	2.58e-07	106.86
Gene.14893::TRINITY_DN33069_c2_g1::g.14893::m.14893	67	K	L-ascorbate peroxidase T, chloroplastic OS=Anthurium amnicola GN=APXT_3 PE=3 SV=1	SGWGK(1)PETEYTK	2	-1.9415	3	3	1	96.7559	7.37e-05	96.756	1	72.7049	0.00279271	72.705	1	54.8709	0.0128182	54.871
Gene.14893::TRINITY_DN33069_c2_g1::g.14893::m.14893	129	K	L-ascorbate peroxidase T, chloroplastic OS=Anthurium amnicola GN=APXT_3 PE=3 SV=1	VYAEK(1)YAADQDEFFK	2	1.1242	3	2	1	108.634	3.67e-12	145.69	1	123.758	7.5e-09	123.76
Gene.14893::TRINITY_DN33069_c2_g1::g.14893::m.14893	139	K	L-ascorbate peroxidase T, chloroplastic OS=Anthurium amnicola GN=APXT_3 PE=3 SV=1	YAADQDEFFK(1)DYAEAHAK	3	-0.081491	6	3	1	138.75	9.27e-16	138.75	1	81.0159	0.000126765	81.016	1	109.284	2.5e-07	109.28
Gene.14908::TRINITY_DN33078_c0_g1::g.14908::m.14908	218	K	Putative syntaxin-131 OS=Anthurium amnicola GN=SYP131_3 PE=3 SV=1	HDTVK(1)EIER	2	1.1225	2	2	1	88.5961	0.0021385	88.596					1	84.5074	0.00297331	84.507
Gene.14910::TRINITY_DN33079_c0_g1::g.14910::m.14910	657	K	Putative AC transposase OS=Anthurium amnicola GN=TRA1_48 PE=4 SV=1	LNSLK(1)YPVLSK	2	-0.44068	3	3	1	78.7046	0.00193291	78.705	1	74.2155	0.00338015	74.216	1	63.1635	0.0136763	63.164
Gene.14924::TRINITY_DN33083_c0_g1::g.14924::m.14924	166	K	Glutathione reductase, chloroplastic OS=Anthurium amnicola GN=GOR_1 PE=3 SV=1	RPHPPLEEK(1)TDTDVK	3	-0.22163	1	1									1	144.974	2.2e-12	144.97
Gene.14924::TRINITY_DN33083_c0_g1::g.14924::m.14924	35	K	Glutathione reductase, chloroplastic OS=Anthurium amnicola GN=GOR_1 PE=3 SV=1	TVFGNEPIK(1)PEYR	2	0.6651	2	2	1	194.297	5.73e-22	194.3	1	167.89	6.49e-14	167.89
Gene.14955::TRINITY_DN33104_c1_g1::g.14955::m.14955	211	K	30S ribosomal protein S6 alpha, chloroplastic (Fragment) OS=Anthurium amnicola GN=RPS6_6 PE=3 SV=1	SSSFK(1)VR	2	0.18786	6	3	1	101.284	0.00465261	101.28	1	124.343	0.00316688	124.34	1	82.305	0.0127041	82.305
Gene.14968::TRINITY_DN33111_c0_g2::g.14968::m.14968	336	K	Protein SPA1-RELATED 3 OS=Anthurium amnicola GN=SPA3_2 PE=4 SV=1	YLNFSK(1)LR	2	-2.0715	1	1									1	57.1775	0.0410285	57.177
Gene.14976::TRINITY_DN33117_c0_g4::g.14976::m.14976	146	K	Transmembrane 9 superfamily member OS=Zostera marina GN=ZOSMA_20G00920 PE=3 SV=1	WK(1)ETNIPFEK	2	1.9383	3	3	1	152.672	2.59e-08	152.67	1	93.8391	0.000715742	93.839	1	144.103	2.04e-07	144.1
Gene.14976::TRINITY_DN33117_c0_g4::g.14976::m.14976	221	K	Transmembrane 9 superfamily member OS=Zostera marina GN=ZOSMA_20G00920 PE=3 SV=1	YAHDEESADDQEETGWK(1)YIHGDVFR	4	-1.1223	1	1					1	121.505	1.89e-13	121.5
Gene.14976::TRINITY_DN33117_c0_g4::g.14976::m.14976	15	K	Transmembrane 9 superfamily member OS=Zostera marina GN=ZOSMA_20G00920 PE=3 SV=1	YFDLPFCSPEHVNEK(1)R	3	0.47317	3	3	1	84.5076	5.15e-07	84.508	1	58.9802	0.00263801	58.98	1	53.5645	0.00395689	53.565
Gene.15019::TRINITY_DN33141_c2_g1::g.15019::m.15019	602	K	Putative calcium-binding protein C800.10c OS=Anthurium amnicola GN=SPBC800.10c_1 PE=4 SV=1	EK(1)IEFYR	2	-0.54472	3	3	1	80.2291	0.0139129	80.229	1	121.989	0.00316988	121.99	1	106.141	0.00410703	106.14
Gene.15066::TRINITY_DN33168_c1_g1::g.15066::m.15066	279	K	Phosphomannomutase/phosphoglucomutase OS=Anthurium amnicola GN=algC_0 PE=4 SV=1	IDQHHADLK(1)GGSFR	3	-0.78044	1	1	1	61.1268	0.00162169	61.127
Gene.15095::TRINITY_DN33182_c0_g2::g.15095::m.15095	236	K	60S ribosomal protein L7a OS=Anthurium amnicola GN=RPL7A_4 PE=4 SV=1	ANFNDK(1)FDEIR	2	0.32621	8	3	1	143.974	8.63e-08	143.97	1	100.086	4.94e-09	153.34	1	140.78	1.14e-07	140.78
Gene.15095::TRINITY_DN33182_c0_g2::g.15095::m.15095	133	K	60S ribosomal protein L7a OS=Anthurium amnicola GN=RPL7A_4 PE=4 SV=1	AQAESEGK(1)TVEVK	2	0.87939	3	3	1	200.159	3.82e-22	200.16	1	157.558	1.99e-13	157.56	1	146.787	7.84e-10	146.79
Gene.15095::TRINITY_DN33182_c0_g2::g.15095::m.15095	266	K	60S ribosomal protein L7a OS=Anthurium amnicola GN=RPL7A_4 PE=4 SV=1	LLAK(1)EAAQR	2	0.15024	5	3	1	92.201	0.00140248	92.201	1	80.7549	0.00143306	92.051	1	81.525	0.00358224	81.525
Gene.15095::TRINITY_DN33182_c0_g2::g.15095::m.15095	109	K	60S ribosomal protein L7a OS=Anthurium amnicola GN=RPL7A_4 PE=4 SV=1	MLLK(1)YRPEDK	3	1.6739	1	1									1	54.1976	0.0190061	54.198
Gene.15095::TRINITY_DN33182_c0_g2::g.15095::m.15095	219	K	60S ribosomal protein L7a OS=Anthurium amnicola GN=RPL7A_4 PE=4 SV=1	NEDK(1)LEFSK	2	2.1177	3	3	1	52.1672	0.0277485	52.167	1	106.618	0.000455294	106.62	1	52.3906	0.0547763	52.391
Gene.15095::TRINITY_DN33182_c0_g2::g.15095::m.15095	42	K	60S ribosomal protein L7a OS=Anthurium amnicola GN=RPL7A_4 PE=4 SV=1	VVNPLFEK(1)R	2	-0.044225	6	3	1	87.258	0.00379286	87.258	1	128.857	0.000222779	128.86	1	118.712	0.000278904	118.71
Gene.15099::TRINITY_DN33186_c0_g1::g.15099::m.15099	278	K	DEAD-box ATP-dependent RNA helicase 31 (Fragment) OS=Anthurium amnicola GN=Os06g0526600_1 PE=4 SV=1	GK(1)DVLAK	2	0.2325	2	2	1	52.6831	0.0309577	52.683					1	49.3585	0.0390073	49.358
Gene.15102::TRINITY_DN33187_c0_g1::g.15102::m.15102	103	K	Long chain acyl-CoA synthetase 9, chloroplastic OS=Anthurium amnicola GN=LACS9_3 PE=4 SV=1	DVEK(1)TEDGR	2	2.5587	3	3	1	106.199	0.000469469	106.2	1	66.19	0.0189018	66.19	1	86.8981	0.0024852	86.898
Gene.15106::TRINITY_DN33190_c0_g1::g.15106::m.15106	408	K	Beta-glucosidase 24 OS=Anthurium amnicola GN=BGLU24_2 PE=3 SV=1	VHYK(1)NPK	2	0.010418	2	2					1	74.4152	0.0191985	74.415	1	76.8466	0.025968	76.847
Gene.15111::TRINITY_DN33194_c0_g1::g.15111::m.15111	96	K	Ubiquitin-conjugating enzyme E2 35 OS=Anthurium amnicola GN=UBC35_0 PE=3 SV=1	DK(1)WSPALQIR	2	-0.10572	2	2					1	121.603	1.81e-05	121.6	1	128.811	7.74e-06	128.81
Gene.15111::TRINITY_DN33194_c0_g1::g.15111::m.15111	132	K	Ubiquitin-conjugating enzyme E2 35 OS=Anthurium amnicola GN=UBC35_0 PE=3 SV=1	HWK(1)SNEAEAVETAK	3	1.5675	2	2	1	81.6316	0.000126575	81.632					1	134.885	2.44e-11	134.88
Gene.15113::TRINITY_DN33196_c0_g1::g.15113::m.15113	73	K	60S ribosomal protein L6 (Fragment) OS=Anthurium amnicola GN=RPL6_10 PE=4 SV=1	APAEEK(1)APAK	2	-0.40729	3	3	1	90.9131	0.00121652	90.913	1	63.0734	0.0199633	63.073	1	124.669	1.37e-05	124.67
Gene.15113::TRINITY_DN33196_c0_g1::g.15113::m.15113	180	K	60S ribosomal protein L6 (Fragment) OS=Anthurium amnicola GN=RPL6_10 PE=4 SV=1	YFAK(1)EVQR	2	-0.55402	4	2	1	93.4285	0.00233497	93.429					1	91.8534	0.0027941	91.853
Gene.15113::TRINITY_DN33196_c0_g1::g.15113::m.15113	88	K	60S ribosomal protein L6 (Fragment) OS=Anthurium amnicola GN=RPL6_10 PE=4 SV=1	FYPADDVK(1)R	2	-3.2662	1	1	1	62.4631	0.038675	62.463
Gene.15113::TRINITY_DN33196_c0_g1::g.15113::m.15113	54	K	60S ribosomal protein L6 (Fragment) OS=Anthurium amnicola GN=RPL6_10 PE=4 SV=1	GLWAIK(1)EK	2	0.32581	3	3	1	71.4908	0.00526867	71.491	1	66.3511	0.00798557	66.351	1	66.3511	0.0262155	66.351
Gene.15113::TRINITY_DN33196_c0_g1::g.15113::m.15113	66	K	60S ribosomal protein L6 (Fragment) OS=Anthurium amnicola GN=RPL6_10 PE=4 SV=1	HGGAFPSHEK(1)K	3	-0.56323	1	1					1	78.4882	0.000736525	78.488
Gene.15113::TRINITY_DN33196_c0_g1::g.15113::m.15113	80	K	60S ribosomal protein L6 (Fragment) OS=Anthurium amnicola GN=RPL6_10 PE=4 SV=1	VPK(1)FYPADDVK	2	-0.35681	7	3	1	97.4631	0.000238148	97.463	1	122.344	8.23e-06	122.34	1	108.564	9.11e-05	108.56
Gene.15125::TRINITY_DN33200_c0_g2::g.15125::m.15125	82	K	V-type proton ATPase subunit G OS=Ananas comosus GN=ACMD2_23847 PE=3 SV=1	LEQETEIK(1)IQHLR	3	-1.7749	2	2	1	62.528	0.00131705	62.528					1	84.1687	6.4e-05	84.169
Gene.15137::TRINITY_DN33205_c1_g1::g.15137::m.15137	364	K	GTPase Era (Fragment) OS=Anthurium amnicola GN=era_4 PE=3 SV=1	LPFGPAYYPK(1)DIASEHPER	3	-0.66978	2	2	1	84.2488	8.56e-05	84.249	1	100.022	5.09e-07	100.02
Gene.1515::TRINITY_DN23989_c0_g2::g.1515::m.1515	36	K	Heat shock protein 81-2 (Fragment) OS=Anthurium amnicola GN=HSP81-2_2 PE=3 SV=1	IMK(1)AQALR	2	-1.3619	2	2					1	77.9225	0.00685463	77.923	1	53.9678	0.0236973	53.968
Gene.1515::TRINITY_DN23989_c0_g2::g.1515::m.1515	6	K	Heat shock protein 81-2 (Fragment) OS=Anthurium amnicola GN=HSP81-2_2 PE=3 SV=1	VEK(1)VVVSDR	2	1.4256	3	2	1	114.894	0.000190771	114.89					1	99.2826	0.000703112	99.283
Gene.15150::TRINITY_DN33212_c0_g1::g.15150::m.15150	125	K	GDSL esterase/lipase CPRD49 (Fragment) OS=Anthurium amnicola GN=CPRD49_0 PE=4 SV=1	IASHLK(1)SLSDK	3	-0.48657	4	3	1	99.4999	6.72e-05	99.5	1	115.327	4.18e-06	115.33	1	81.6763	0.000517887	81.676
Gene.15153::TRINITY_DN33213_c0_g2::g.15153::m.15153	59	K	calreticulin-3-like OS=Nelumbo nucifera GN=LOC104587015 PE=3 SV=1	AGSFK(1)HTAGK	3	-0.89934	1	1	1	41.1171	0.044048	41.117
Gene.15153::TRINITY_DN33213_c0_g2::g.15153::m.15153	64	K	calreticulin-3-like OS=Nelumbo nucifera GN=LOC104587015 PE=3 SV=1	HTAGK(1)WAGDPDDK	2	-0.080178	1	1									1	96.4892	4.25e-05	96.489
Gene.15153::TRINITY_DN33213_c0_g2::g.15153::m.15153	255	K	calreticulin-3-like OS=Nelumbo nucifera GN=LOC104587015 PE=3 SV=1	EYIDDPDHVKPEGYDSIPAEIPDPK(1)AK	4	-0.61633	1	1									1	88.3076	2.52e-09	97.542
Gene.15153::TRINITY_DN33213_c0_g2::g.15153::m.15153	225	K	calreticulin-3-like OS=Nelumbo nucifera GN=LOC104587015 PE=3 SV=1	K(0.115)PK(0.885)DWDER	3	-0.35558	1	1	0.885124	8.86773	0.00817773	71.425
Gene.15153::TRINITY_DN33213_c0_g2::g.15153::m.15153	45	K	calreticulin-3-like OS=Nelumbo nucifera GN=LOC104587015 PE=3 SV=1	WVK(1)SDWK	2	-0.26435	3	3	1	98.9966	0.00490957	98.997	1	98.9966	0.00490957	98.997	1	98.9966	0.00490957	98.997
Gene.15169::TRINITY_DN33220_c0_g3::g.15169::m.15169	33	K	Protein transport protein Sec31A OS=Anthurium amnicola GN=SEC31A_3 PE=4 SV=1	HALIVGNYK(1)GAVAQCISANR	3	-1.136	1	1	1	142.258	2.86e-17	142.26
Gene.15199::TRINITY_DN33238_c0_g6::g.15199::m.15199	141	K	Elongation factor P (Fragment) OS=Anthurium amnicola GN=efp_2 PE=3 SV=1	ETK(1)QYTYK	2	0.92735	3	3	1	86.6702	0.00430487	86.67	1	101.542	0.00155425	101.54	1	97.4306	0.000270586	97.431
Gene.15199::TRINITY_DN33238_c0_g6::g.15199::m.15199	203	K	Elongation factor P (Fragment) OS=Anthurium amnicola GN=efp_2 PE=3 SV=1	LK(1)VVDVDPGLR	2	-0.43286	3	3	1	52.7902	0.0241413	52.79	1	77.1237	0.00209501	77.124	1	67.5191	0.0064139	67.519
Gene.15199::TRINITY_DN33238_c0_g6::g.15199::m.15199	167	K	Elongation factor P (Fragment) OS=Anthurium amnicola GN=efp_2 PE=3 SV=1	LNEK(1)EVGDK	2	-0.89181	4	3	1	82.4167	0.00340019	82.417	1	117.022	0.000183284	117.02	1	115.699	0.000187938	115.7
Gene.15199::TRINITY_DN33238_c0_g6::g.15199::m.15199	123	K	Elongation factor P (Fragment) OS=Anthurium amnicola GN=efp_2 PE=3 SV=1	NYMTGNTVEK(1)TFR	2	0.21913	5	3	1	46.3177	2.69e-17	176.87	1	155.084	2.31e-13	155.08	1	178.15	2.47e-17	178.15
Gene.15199::TRINITY_DN33238_c0_g6::g.15199::m.15199	100	K	Elongation factor P (Fragment) OS=Anthurium amnicola GN=efp_2 PE=3 SV=1	VLEFLHVK(1)PGK	2	0.8484	1	1	1	78.5482	0.00173477	78.548
Gene.15206::TRINITY_DN33244_c0_g1::g.15206::m.15206	197	K	Patched domain-containing protein 3 OS=Anthurium amnicola GN=PTCHD3_2 PE=4 SV=1	WNK(1)VSGSER	2	-1.7239	2	2					1	77.6625	0.00437087	77.662	1	83.8686	0.00310374	83.869
Gene.15214::TRINITY_DN33248_c1_g1::g.15214::m.15214	57	K	Putative ovule protein OS=Solanum chacoense PE=4 SV=1	SSDFVFLK(1)SR	2	-0.40041	1	1	1	51.2762	0.0566164	51.276
Gene.15225::TRINITY_DN33254_c0_g3::g.15225::m.15225	71	K	Citrate synthase OS=Vitis vinifera GN=VIT_12s0142g00610 PE=3 SV=1	AALSDEYFIK(1)R	2	1.1245	4	3	1	152.069	2.52e-08	152.07	1	150.043	5.28e-08	150.04	1	165.631	6.61e-22	165.63
Gene.15225::TRINITY_DN33254_c0_g3::g.15225::m.15225	27	K	Citrate synthase OS=Vitis vinifera GN=VIT_12s0142g00610 PE=3 SV=1	VYK(1)NYDPR	2	-0.35866	3	3	1	108.743	0.00117321	108.74	1	66.2987	0.0242955	66.299	1	92.0512	0.000746722	92.051
Gene.15308::TRINITY_DN33304_c1_g1::g.15308::m.15308	243	K	Fructokinase-2 (Fragment) OS=Anthurium amnicola GN=FRK2_5 PE=3 SV=1	LLLVTLGEK(1)GCK	2	0.27375	2	2	1	85.5216	0.000567018	85.522					1	93.6229	0.000147359	93.623
Gene.15308::TRINITY_DN33304_c1_g1::g.15308::m.15308	250	K	Fructokinase-2 (Fragment) OS=Anthurium amnicola GN=FRK2_5 PE=3 SV=1	YYTK(1)EFK	2	0.79896	5	3	1	73.6163	0.0211961	73.616	1	81.7839	0.0130076	81.784	1	73.6163	0.0211961	73.616
Gene.15314::TRINITY_DN33306_c0_g1::g.15314::m.15314	147	K	photosystem II repair protein PSB27-H1, chloroplastic-like OS=Nicotiana tabacum GN=LOC107832794 PE=3 SV=1	EASNSWVAK(1)YR	2	-0.20759	6	3	1	161.669	2.61e-09	161.67	1	162.26	2.47e-09	162.26	1	187.415	9.2e-13	187.42
Gene.15314::TRINITY_DN33306_c0_g1::g.15314::m.15314	152	K	photosystem II repair protein PSB27-H1, chloroplastic-like OS=Nicotiana tabacum GN=LOC107832794 PE=3 SV=1	EK(1)ALLGR	2	0.21259	2	2	1	94.5389	0.00558072	94.539					1	106.429	0.0040747	106.43
Gene.15314::TRINITY_DN33306_c0_g1::g.15314::m.15314	116	K	photosystem II repair protein PSB27-H1, chloroplastic-like OS=Nicotiana tabacum GN=LOC107832794 PE=3 SV=1	ETAEMIGK(1)VR	2	-0.757	13	3	1	123.863	1.49e-05	123.86	1	129.851	6.24e-06	129.85	1	136.515	3.62e-07	136.52
Gene.15314::TRINITY_DN33306_c0_g1::g.15314::m.15314	200	K	photosystem II repair protein PSB27-H1, chloroplastic-like OS=Nicotiana tabacum GN=LOC107832794 PE=3 SV=1	ILEEMDTAEK(1)ALQR	2	-0.76806	1	1					1	140.824	5.21e-11	140.82
Gene.15339::TRINITY_DN33321_c3_g1::g.15339::m.15339	175	K	U2 small nuclear ribonucleoprotein A OS=Anthurium amnicola GN=At1g09760 PE=4 SV=1	TEAQELFATK(1)EAEEEAK	2	-2.349	2	2	1	178.216	1.4e-27	178.22					1	133.781	4.88e-12	133.78
Gene.15351::TRINITY_DN33330_c0_g6::g.15351::m.15351	314	K	heat shock 70 kDa protein, mitochondrial-like OS=Nelumbo nucifera GN=LOC104588447 PE=3 SV=1	AK(1)LDAANK	2	1.9636	3	3	1	55.1117	0.0551396	55.112	1	78.1489	0.00678864	78.149	1	55.8976	0.0434241	55.898
Gene.20317::TRINITY_DN36033_c0_g2::g.20317::m.20317	555	K	Heat shock protein, mitochondrial OS=Anthurium amnicola GN=HSP7M_0 PE=3 SV=1	ATGK(1)EQQITIR	2	0.018512	2	2	1	136.376	1.52e-07	136.38					1	133.321	5.72e-07	133.32
Gene.20317::TRINITY_DN36033_c0_g2::g.20317::m.20317	585	K	Heat shock protein, mitochondrial OS=Anthurium amnicola GN=HSP7M_0 PE=3 SV=1	EAELHAQK(1)DQER	3	-1.1442	4	3	1	123.948	5.06e-07	123.95	1	107.088	1.03e-05	107.09	1	93.7657	4.45e-05	93.766
Gene.20317::TRINITY_DN36033_c0_g2::g.20317::m.20317	577	K	Heat shock protein, mitochondrial OS=Anthurium amnicola GN=HSP7M_0 PE=3 SV=1	MVK(1)EAELHAQK	3	0.19981	5	3	1	68.5154	5.46e-05	102.05	1	58.1721	0.00582913	58.172	1	76.2551	0.000694702	76.255
Gene.20265::TRINITY_DN36003_c0_g1::g.20265::m.20265	380	K	Heat shock protein 70 OS=Albuca bracteata GN=HSP70-3 PE=2 SV=1	NTTIPTK(1)K	2	1.2807	4	3	1	70.2558	0.0267925	70.256	1	95.3581	0.002959	95.358	1	65.2243	0.0413089	65.224
Gene.15352::TRINITY_DN33331_c0_g1::g.15352::m.15352	226	K	NADH dehydrogenase [ubiquinone] 1 alpha subcomplex subunit 9, mitochondrial OS=Anthurium amnicola GN=At2g20360_2 PE=4 SV=1	WAHFAK(1)K	2	0.7649	2	2					1	99.9195	0.00755819	99.919	1	103.286	0.00696345	103.29
Gene.15364::TRINITY_DN33337_c1_g3::g.15364::m.15364	480	K	T-complex protein 1 subunit alpha (Fragment) OS=Anthurium amnicola GN=CCT1_4 PE=3 SV=1	AYHYTAQTK(1)ADK	3	0.89854	3	3	1	87.6673	0.000145	87.667	1	77.5969	0.000310925	77.597	1	100.931	7.52e-07	100.93
Gene.15364::TRINITY_DN33337_c1_g3::g.15364::m.15364	469	K	T-complex protein 1 subunit alpha (Fragment) OS=Anthurium amnicola GN=CCT1_4 PE=3 SV=1	DATELVAK(1)LR	2	-1.1114	1	1	1	152.973	1.97e-08	152.97
Gene.15371::TRINITY_DN33340_c0_g2::g.15371::m.15371	112	K	Proliferation-associated protein 2G4 (Fragment) OS=Anthurium amnicola GN=Pa2g4_2 PE=4 SV=1	AWLALGTK(1)TK	2	0.14586	3	3	1	94.6921	0.00056974	94.692	1	91.6583	0.00108897	91.658	1	82.0285	0.00273711	82.029
Gene.15371::TRINITY_DN33340_c0_g2::g.15371::m.15371	95	K	Proliferation-associated protein 2G4 (Fragment) OS=Anthurium amnicola GN=Pa2g4_2 PE=4 SV=1	TDK(1)TVDTDPEIK	2	-1.0153	3	3	1	133.159	1.22e-07	133.16	1	136.243	4.16e-09	136.24	1	152.399	2.4e-10	152.4
Gene.15378::TRINITY_DN33348_c2_g2::g.15378::m.15378	116	K	Protein FAM210B (Fragment) OS=Anthurium amnicola GN=FAM210B PE=4 SV=1	TDQAK(1)ELLAK	2	-1.3857	1	1									1	66.6632	0.0152789	66.663
Gene.15428::TRINITY_DN33374_c0_g1::g.15428::m.15428	61	K	Cytochrome b5 (Fragment) OS=Anthurium amnicola GN=CYB5_4 PE=3 SV=1	FLDDHPGGDEVLLSATGK(1)DATDDFEDVGHSTSAR	4	-0.78197	1	1					1	208.618	1.97e-54	208.62
Gene.15428::TRINITY_DN33374_c0_g1::g.15428::m.15428	28	K	Cytochrome b5 (Fragment) OS=Anthurium amnicola GN=CYB5_4 PE=3 SV=1	HNTPK(1)DCWIVIGGK	3	-1.4622	1	1									1	41.7427	0.0213179	41.743
Gene.15440::TRINITY_DN33381_c0_g1::g.15440::m.15440	493	K	ruBisCO large subunit-binding protein subunit alpha-like isoform X1 OS=Nelumbo nucifera GN=LOC104586351 PE=3 SV=1	DK(1)IEDPEER	2	0.073937	10	3	1	143.96	6.32e-05	143.96	1	77.1917	0.000261422	112.36	1	131.087	0.000133812	131.09
Gene.15440::TRINITY_DN33381_c0_g1::g.15440::m.15440	425	K	ruBisCO large subunit-binding protein subunit alpha-like isoform X1 OS=Nelumbo nucifera GN=LOC104586351 PE=3 SV=1	ELSETDSVYDSEK(1)LAER	2	1.7954	3	3	1	111.909	4.94e-07	111.91	1	228.838	1.92e-44	228.84	1	168.679	1.85e-21	168.68
Gene.15440::TRINITY_DN33381_c0_g1::g.15440::m.15440	141	K	ruBisCO large subunit-binding protein subunit alpha-like isoform X1 OS=Nelumbo nucifera GN=LOC104586351 PE=3 SV=1	EVASK(1)TNDSAGDGTTTASVLAR	3	-0.033746	1	1	1	45.1345	0.0159583	45.135
Gene.15440::TRINITY_DN33381_c0_g1::g.15440::m.15440	271	K	ruBisCO large subunit-binding protein subunit alpha-like isoform X1 OS=Nelumbo nucifera GN=LOC104586351 PE=3 SV=1	GYISPQFVTNPEK(1)STVEFENAR	3	3.2852	2	2	1	112.642	1.89e-08	112.64					1	128.881	1.04e-20	128.88
Gene.27564::TRINITY_DN39405_c1_g1::g.27564::m.27564	473	K	ruBisCO large subunit-binding protein subunit alpha-like isoform X1 OS=Nelumbo nucifera GN=LOC104586351 PE=3 SV=1	IAK(1)LSGGVAVIK	2	0.13917	5	3	1	49.3332	0.000313685	90.412	1	101.32	5.54e-05	101.32	1	75.4833	0.000363003	89.46
Gene.27564::TRINITY_DN39405_c1_g1::g.27564::m.27564	235	K	ruBisCO large subunit-binding protein subunit alpha-like isoform X1 OS=Nelumbo nucifera GN=LOC104586351 PE=3 SV=1	TVQGLVEELEK(1)K	2	1.1689	1	1									1	113.987	2.56e-06	113.99
Gene.15440::TRINITY_DN33381_c0_g1::g.15440::m.15440	287	K	ruBisCO large subunit-binding protein subunit alpha-like isoform X1 OS=Nelumbo nucifera GN=LOC104586351 PE=3 SV=1	VLVTDQK(1)ISTIK	2	-0.083968	4	3	1	97.4631	7.09e-05	97.463	1	98.9421	6.5e-05	98.942	1	101.388	5.52e-05	101.39
Gene.15502::TRINITY_DN33405_c1_g1::g.15502::m.15502	63	K	Ubiquitin (Fragment) OS=Vernicia fordii GN=UBQ PE=2 SV=1	LIFAGK(1)QLEEGR	2	-0.15724	6	3	1	146.356	5.85e-17	146.36	1	154.357	4.93e-13	154.36	1	120.574	3.87e-11	125.54
Gene.15523::TRINITY_DN33420_c1_g2::g.15523::m.15523	133	K	Guanine nucleotide-binding protein alpha-2 subunit OS=Anthurium amnicola GN=GPA2_2 PE=4 SV=1	YDAFEEK(1)INR	2	-0.009864	1	1	1	63.6242	0.0192445	63.624
Gene.15537::TRINITY_DN33426_c1_g1::g.15537::m.15537	150	K	Bifunctional purine biosynthesis protein PurH (Fragment) OS=Anthurium amnicola GN=purH_14 PE=3 SV=1	TEK(1)GMLSLR	2	1.8858	1	1	1	85.3546	0.00122608	85.355
Gene.1555::TRINITY_DN24025_c0_g1::g.1555::m.1555	36	K	Putative adp-ribosylation factor 2 OS=Lupinus angustifolius PE=3 SV=1	TTILYK(1)LK	2	0.11472	6	3	1	95.5305	0.00187236	95.531	1	108.461	0.00118812	108.46	1	95.5305	0.00187236	95.531
Gene.15550::TRINITY_DN33432_c0_g1::g.15550::m.15550	78	K	TO24-123rc (Fragment) OS=Taraxacum officinale GN=To24-123rc PE=2 SV=1	GTGETISEK(1)DR	2	-0.45686	1	1									1	79.492	0.00185217	79.492
Gene.15555::TRINITY_DN33432_c0_g2::g.15555::m.15555	65	K	DnaJ protein OS=Ananas comosus GN=ACMD2_02811 PE=4 SV=1	TNPGEVIK(1)PDQFK	2	0.4285	3	3	1	119.867	1.1e-06	119.87	1	121.449	9.78e-07	121.45	1	134.128	6.28e-12	134.13
Gene.15563::TRINITY_DN33439_c0_g2::g.15563::m.15563	182	K	Hypersensitive-induced response protein 1 OS=Anthurium amnicola GN=HIR1_10 PE=4 SV=1	AEAEK(1)ILQIK	2	-0.84982	3	3	1	117.251	2.44e-05	117.25	1	99.343	0.000418776	99.343	1	123.618	1.52e-05	123.62
Gene.15563::TRINITY_DN33439_c0_g2::g.15563::m.15563	177	K	Hypersensitive-induced response protein 1 OS=Anthurium amnicola GN=HIR1_10 PE=4 SV=1	VAANEK(1)AEAEK	2	0.10653	2	2	1	99.5386	0.000210648	99.539					1	99.5386	0.000210648	99.539
Gene.15586::TRINITY_DN33449_c0_g1::g.15586::m.15586	71	K	Putative phosphoglucomutase OS=Amorphophallus konjac PE=2 SV=1	EDFGGGHPDPNLTYAK(1)ELVAR	3	-0.51867	6	3	1	219.871	5.37e-53	219.87	1	199.611	6.98e-43	199.61	1	158.5	1.08e-24	158.5
Gene.15586::TRINITY_DN33449_c0_g1::g.15586::m.15586	263	K	Putative phosphoglucomutase OS=Amorphophallus konjac PE=2 SV=1	ELMAHLVK(1)LQASLPDVNK	3	0.8662	2	2					1	62.6582	6.97e-05	62.658	1	51.9713	0.00880592	51.971
Gene.15586::TRINITY_DN33449_c0_g1::g.15586::m.15586	273	K	Putative phosphoglucomutase OS=Amorphophallus konjac PE=2 SV=1	LQASLPDVNK(1)IIK	2	-0.12564	6	3	1	110.15	1.12e-05	110.15	1	124.377	7.49e-07	124.38	1	111.793	7.49e-06	111.79
Gene.15586::TRINITY_DN33449_c0_g1::g.15586::m.15586	214	K	Putative phosphoglucomutase OS=Amorphophallus konjac PE=2 SV=1	NK(1)DTFGGDK	2	0.51819	4	3	1	51.2762	0.0611652	51.276	1	73.8866	0.00715125	73.887	1	64.82	0.0209933	64.82
Gene.15586::TRINITY_DN33449_c0_g1::g.15586::m.15586	107	K	Putative phosphoglucomutase OS=Amorphophallus konjac PE=2 SV=1	NMVLGK(1)R	2	1.3716	6	3	1	60.7988	0.0314629	60.799	1	85.3595	0.0171826	85.359	1	82.3855	0.00747935	82.386
Gene.15586::TRINITY_DN33449_c0_g1::g.15586::m.15586	303	K	Putative phosphoglucomutase OS=Amorphophallus konjac PE=2 SV=1	TDVSDVVQADEFEYKDPVDGSISK(1)HQGIR	4	-0.96847	2	2	0.999992	50.8875	1.09e-30	162.44	1	63.2486	3.08e-64	214.19
Gene.15593::TRINITY_DN33451_c0_g1::g.15593::m.15593	161	K	NAD(P)-binding Rossmann-fold superfamily protein isoform 2 OS=Theobroma cacao GN=TCM_040835 PE=4 SV=1	IWK(1)GDTR	2	0.28574	1	1					1	60.6819	0.053537	60.682
Gene.15608::TRINITY_DN33462_c0_g1::g.15608::m.15608	72	K	RPM1-interacting protein 4 OS=Anthurium amnicola GN=RIN4_10 PE=4 SV=1	NASEPEILK(1)HR	2	0.28851	1	1									1	52.1672	0.0425972	52.167
Gene.15614::TRINITY_DN33465_c0_g3::g.15614::m.15614	454	K	probable methyltransferase PMT2 OS=Nelumbo nucifera GN=LOC104598145 PE=4 SV=1	HVAAYK(1)K	2	-0.2039	2	1					1	89.6734	0.0132322	89.673
Gene.15640::TRINITY_DN33480_c0_g1::g.15640::m.15640	389	K	COP9 signalosome complex subunit 1 (Fragment) OS=Anthurium amnicola GN=CSN1_2 PE=4 SV=1	IDSHNK(1)ILYAR	3	0.65179	3	3	1	46.0691	0.0250339	46.069	1	47.7121	0.0236353	47.712	1	47.0619	0.0231641	47.062
Gene.15648::TRINITY_DN33483_c1_g1::g.15648::m.15648	71	K	30S ribosomal protein S8, putative OS=Ricinus communis GN=RCOM_0390430 PE=3 SV=1	LNK(1)CGVISPR	2	0.65076	3	3	1	108.697	0.000176296	108.7	1	107.055	0.000218849	107.06	1	117.831	2.36e-05	117.83
Gene.15651::TRINITY_DN33484_c0_g2::g.15651::m.15651	138	K	40S ribosomal protein S13 (Fragment) OS=Anthurium amnicola GN=RPS13_1 PE=3 SV=1	DKDSK(1)FR	2	0.12501	3	3	1	133.577	6.45e-06	173.68	1	106.641	0.0130734	151.04	1	101.977	0.0130734	151.04
Gene.15651::TRINITY_DN33484_c0_g2::g.15651::m.15651	45	K	40S ribosomal protein S13 (Fragment) OS=Anthurium amnicola GN=RPS13_1 PE=3 SV=1	GISGSALPYK(1)R	2	0.2723	3	3	1	103.083	0.00025742	103.08	1	69.6504	0.0120044	69.65	1	120.062	1.54e-05	120.06
Gene.15651::TRINITY_DN33484_c0_g2::g.15651::m.15651	65	K	40S ribosomal protein S13 (Fragment) OS=Anthurium amnicola GN=RPS13_1 PE=3 SV=1	ISSQDVEENICK(1)FAK	2	2.5186	2	2	1	225.847	6.02e-36	225.85	1	213.507	1.95e-35	213.51
Gene.15651::TRINITY_DN33484_c0_g2::g.15651::m.15651	96	K	40S ribosomal protein S13 (Fragment) OS=Anthurium amnicola GN=RPS13_1 PE=3 SV=1	SVTGNK(1)ILR	2	0.24478	6	3	1	109.714	0.000350711	109.71	1	116.051	0.000186702	116.05	1	88.3697	0.00218474	88.37
Gene.15663::TRINITY_DN33490_c0_g1::g.15663::m.15663	350	K	Pre-mRNA-processing factor 6 (Fragment) OS=Anthurium amnicola GN=Prpf6_3 PE=4 SV=1	EVWMK(1)EAEAAER	2	-2.5042	1	1									1	53.3875	0.0284552	53.388
Gene.15672::TRINITY_DN33493_c0_g1::g.15672::m.15672	279	K	Beta-catenin-like protein 1 OS=Anthurium amnicola GN=CTNNBL1_1 PE=4 SV=1	FVENEYEK(1)IDR	2	0.88602	3	3	1	110.077	8.92e-06	110.08	1	116.238	1.25e-05	116.24	1	131.172	2.07e-06	131.17
Gene.15683::TRINITY_DN33498_c0_g3::g.15683::m.15683	39	K	Histone H4 OS=Hordeum vulgare subsp. vulgare PE=3 SV=1	DNIQGITK(1)PAIR	2	2.6048	3	3	1	112.023	1.26e-05	112.02	1	105.384	3.92e-05	105.38	1	111.926	1.3e-05	111.93
Gene.15683::TRINITY_DN33498_c0_g3::g.15683::m.15683	20	K	Histone H4 OS=Hordeum vulgare subsp. vulgare PE=3 SV=1	GLGK(1)GGAK	2	-0.46275	2	2	1	48.5612	0.0377188	48.561					1	54.1572	0.053074	54.157
Gene.15683::TRINITY_DN33498_c0_g3::g.15683::m.15683	99	K	Histone H4 OS=Hordeum vulgare subsp. vulgare PE=3 SV=1	TVTAMDVVYALK(1)R	2	-0.013201	3	2	1	176.051	3.83e-17	176.05					1	136.013	1.22e-09	136.01
Gene.15688::TRINITY_DN33500_c0_g2::g.15688::m.15688	135	K	Proteasome subunit alpha type OS=Anthurium amnicola GN=PAB1_8 PE=3 SV=1	LYK(1)ESIPVTQLVR	2	0.93059	1	1	1	61.6572	0.00724882	61.657
Gene.15688::TRINITY_DN33500_c0_g2::g.15688::m.15688	204	K	Proteasome subunit alpha type OS=Anthurium amnicola GN=PAB1_8 PE=3 SV=1	NVSNAK(1)TFLEK	2	0.99615	2	2	1	56.2048	0.0130205	56.205	1	93.6143	0.000149949	93.614
Gene.15733::TRINITY_DN33531_c0_g1::g.15733::m.15733	76	K	Protein-ribulosamine 3-kinase, chloroplastic (Fragment) OS=Anthurium amnicola GN=OsI_09747_1 PE=4 SV=1	GWILSEGK(1)ATQITR	2	0.7125	2	2					1	53.168	0.00952865	53.168	1	117.081	5.68e-08	117.08
Gene.15760::TRINITY_DN33543_c0_g4::g.15760::m.15760	361	K	DEAD-box ATP-dependent RNA helicase 37 (Fragment) OS=Anthurium amnicola GN=PL10A_4 PE=4 SV=1	SFK(1)SGATPILVATDVAAR	2	-2.2644	2	2	1	101.382	1.7e-12	101.38					1	137.612	7.25e-24	137.61
Gene.15778::TRINITY_DN33556_c0_g1::g.15778::m.15778	233	K	Monothiol glutaredoxin-S16, chloroplastic (Fragment) OS=Anthurium amnicola GN=GRXS16 PE=4 SV=1	GEIETVFK(1)N	2	1.3441	5	3	1	99.1355	0.00111359	99.136	1	85.6701	0.00430276	85.67	1	76.2215	0.00733672	76.221
Gene.15784::TRINITY_DN33558_c0_g1::g.15784::m.15784	95	K	RanBP2-type zinc finger protein At1g67325 OS=Anthurium amnicola GN=At1g67325_14 PE=4 SV=1	PADHSAK(1)FGAK	3	0.047022	2	2	1	89.266	0.000270346	89.266					1	98.1563	7.28e-05	98.156
Gene.15798::TRINITY_DN33565_c1_g1::g.15798::m.15798	224	K	Heme-binding-like protein At3g10130, chloroplastic OS=Anthurium amnicola GN=At3g10130_7 PE=4 SV=1	YYK(1)TPDLETPQYQILK	2	1.0022	3	3	1	122.745	3.73e-09	122.75	1	114.539	6.48e-09	114.54	1	147.695	1.13e-12	147.7
Gene.15805::TRINITY_DN33568_c1_g2::g.15805::m.15805	165	K	Peptidylprolyl isomerase OS=Nelumbo nucifera GN=LOC104597153 PE=4 SV=1	GSSLGSVSDEK(1)AR	2	-0.60028	1	1	1	80.9595	0.000602939	80.96
Gene.15851::TRINITY_DN33592_c0_g1::g.15851::m.15851	127	K	Superoxide dismutase [Cu-Zn] OS=Amborella trichopoda GN=AMTR_s00057p00145850 PE=3 SV=1	AVVVHADPDDLGK(1)GGHELSK	3	0.37028	3	2	1	178.033	1.5e-33	178.03					1	198.244	1.07e-42	198.24
Gene.15851::TRINITY_DN33592_c0_g1::g.15851::m.15851	134	K	Superoxide dismutase [Cu-Zn] OS=Amborella trichopoda GN=AMTR_s00057p00145850 PE=3 SV=1	GGHELSK(1)TTGNAGGR	3	0.47938	2	2	1	40.0082	0.0323989	40.008					1	77.3674	0.000171955	77.367
Gene.15860::TRINITY_DN33598_c0_g1::g.15860::m.15860	15	K	Glycine-rich RNA-binding protein 8 OS=Anthurium amnicola GN=GRP8_3 PE=4 SV=1	AEPK(1)LGSDGSDR	2	-0.068526	2	2					1	56.5691	0.0129583	56.569	1	56.5691	0.0129583	56.569
Gene.15860::TRINITY_DN33598_c0_g1::g.15860::m.15860	11	K	Glycine-rich RNA-binding protein 8 OS=Anthurium amnicola GN=GRP8_3 PE=4 SV=1	VISVNK(1)AEPK	2	-0.3302	2	2	1	94.3627	0.000626115	94.363					1	79.07	0.00324345	79.07
Gene.15874::TRINITY_DN33603_c1_g2::g.15874::m.15874	87	K	phosphoenolpyruvate carboxylase-like OS=Gossypium hirsutum GN=LOC107917197 PE=4 SV=1	DAK(1)HYIEFWK	2	2.3678	3	3	1	124.423	4.48e-06	124.42	1	107.088	6.93e-05	107.09	1	114.239	3.26e-05	114.24
Gene.15874::TRINITY_DN33603_c1_g2::g.15874::m.15874	94	K	phosphoenolpyruvate carboxylase-like OS=Gossypium hirsutum GN=LOC107917197 PE=4 SV=1	HYIEFWK(1)QVPPNEPYR	3	-2.1774	2	1	1	56.3391	0.000798343	61.962
Gene.15874::TRINITY_DN33603_c1_g2::g.15874::m.15874	112	K	phosphoenolpyruvate carboxylase-like OS=Gossypium hirsutum GN=LOC107917197 PE=4 SV=1	DK(1)LYNTR	2	-0.27238	5	3	1	117.388	0.00317576	117.39	1	98.6294	0.00495082	98.629	1	91.8534	0.00714441	91.853
Gene.15875::TRINITY_DN33603_c1_g3::g.15875::m.15875	251	K	Phosphoenolpyruvate carboxylase OS=Symplocarpus renifolius GN=SrPEPC PE=2 SV=1	AGMSYFHETIWK(1)GVPK	3	-1.1411	3	3	1	62.8609	0.00169093	62.861	1	109.075	5.51e-07	109.07	1	76.3411	0.000190312	76.341
Gene.15875::TRINITY_DN33603_c1_g3::g.15875::m.15875	255	K	Phosphoenolpyruvate carboxylase OS=Symplocarpus renifolius GN=SrPEPC PE=2 SV=1	GVPK(1)FLR	2	0.13843	6	3	1	99.3838	0.00486607	99.384	1	73.0388	0.02264	73.039	1	75.3106	0.0169595	75.311
Gene.15875::TRINITY_DN33603_c1_g3::g.15875::m.15875	25	K	Phosphoenolpyruvate carboxylase OS=Symplocarpus renifolius GN=SrPEPC PE=2 SV=1	LLAPAK(1)VSEDDK	2	0.93973	3	3	1	84.3649	0.000626933	84.365	1	74.9873	0.00135476	74.987	1	87.7194	0.000453169	87.719
Gene.15875::TRINITY_DN33603_c1_g3::g.15875::m.15875	152	K	Phosphoenolpyruvate carboxylase OS=Symplocarpus renifolius GN=SrPEPC PE=2 SV=1	LVMQLK(1)K	2	-0.25644	5	3	1	73.0388	0.00497178	89.673	1	88.7343	0.0140921	88.734	1	88.7343	0.00302896	97.071
Gene.15875::TRINITY_DN33603_c1_g3::g.15875::m.15875	200	K	Phosphoenolpyruvate carboxylase OS=Symplocarpus renifolius GN=SrPEPC PE=2 SV=1	NCLTQLNAK(1)DITPDDKQELDEALQR	3	1.133	3	3	1	81.6866	6.47e-60	220.17	0.999998	56.9805	4.93e-73	250.62	1	105.958	3.45e-98	281.24
Gene.15875::TRINITY_DN33603_c1_g3::g.15875::m.15875	265	K	Phosphoenolpyruvate carboxylase OS=Symplocarpus renifolius GN=SrPEPC PE=2 SV=1	VDTALK(1)NIGIDER	2	1.1881	3	3	1	123.291	8.34e-07	123.29	1	71.3538	0.00015877	71.354	1	176.893	6.15e-17	176.89
Gene.15875::TRINITY_DN33603_c1_g3::g.15875::m.15875	186	K	Phosphoenolpyruvate carboxylase OS=Symplocarpus renifolius GN=SrPEPC PE=2 SV=1	SLLQK(1)HAR	2	-1.138	3	3	1	120.868	0.000843876	120.87	1	52.7161	0.0632429	52.716	1	117.399	0.000860021	117.4
Gene.15877::TRINITY_DN33604_c0_g3::g.15877::m.15877	126	K	Polyadenylate-binding protein 2 OS=Anthurium amnicola GN=pab2_7 PE=4 SV=1	VTILTDK(1)FGQPK	2	-0.64129	2	2	1	84.1687	0.000637097	84.169	1	124.124	1.56e-06	124.12
Gene.15898::TRINITY_DN33612_c1_g2::g.15898::m.15898	215	K	Nodulin family protein OS=Populus trichocarpa GN=POPTR_0018s02190g PE=4 SV=1	ANWELYEK(1)QK	2	2.4356	2	2	1	128.811	7.74e-06	128.81	1	104.434	2.22e-06	104.43
Gene.15914::TRINITY_DN33620_c0_g1::g.15914::m.15914	28	K	60S ribosomal protein L7-2-like OS=Nelumbo nucifera GN=LOC104611390 PE=4 SV=1	ADEWALAK(1)K	2	0.21172	3	3	1	111.455	0.000459063	111.46	1	91.8667	0.002313	91.867	1	105.358	0.000782988	105.36
Gene.15914::TRINITY_DN33620_c0_g1::g.15914::m.15914	55	K	60S ribosomal protein L7-2-like OS=Nelumbo nucifera GN=LOC104611390 PE=4 SV=1	ALQYAK(1)EYESQDK	2	-0.46565	1	1	1	174.394	7.14e-17	174.39
Gene.15914::TRINITY_DN33620_c0_g1::g.15914::m.15914	217	K	60S ribosomal protein L7-2-like OS=Nelumbo nucifera GN=LOC104611390 PE=4 SV=1	APLGGLK(1)K	2	-0.22932	2	2	1	67.9808	0.0333562	67.981					1	71.3424	0.0236574	71.342
Gene.15914::TRINITY_DN33620_c0_g1::g.15914::m.15914	68	K	60S ribosomal protein L7-2-like OS=Nelumbo nucifera GN=LOC104611390 PE=4 SV=1	ELIQLK(1)R	2	-0.067223	4	3	1	105.2	0.0066252	105.2	1	123.989	0.00498123	123.99	1	110.337	0.00571771	110.34
Gene.15914::TRINITY_DN33620_c0_g1::g.15914::m.15914	100	K	60S ribosomal protein L7-2-like OS=Nelumbo nucifera GN=LOC104611390 PE=4 SV=1	GINAMHPK(1)TR	3	0.52682	3	2	1	79.2014	0.00102451	79.201	1	46.955	0.00102451	79.201
Gene.15914::TRINITY_DN33620_c0_g1::g.15914::m.15914	157	K	60S ribosomal protein L7-2-like OS=Nelumbo nucifera GN=LOC104611390 PE=4 SV=1	GYGK(1)LNK	2	0.14626	1	1					1	73.0388	0.02264	73.039
Gene.15914::TRINITY_DN33620_c0_g1::g.15914::m.15914	74	K	60S ribosomal protein L7-2-like OS=Nelumbo nucifera GN=LOC104611390 PE=4 SV=1	LK(1)GGFYVSPEPK	2	1.9843	3	3	1	89.46	0.000363003	89.46	1	76.3572	0.00104174	76.357	1	73.9271	0.00202267	73.927
Gene.15914::TRINITY_DN33620_c0_g1::g.15914::m.15914	120	K	60S ribosomal protein L7-2-like OS=Nelumbo nucifera GN=LOC104611390 PE=4 SV=1	QIFNGVFLK(1)VNK	2	0.20016	2	2	1	105.46	3.89e-05	105.46					1	105.46	3.89e-05	105.46
Gene.15914::TRINITY_DN33620_c0_g1::g.15914::m.15914	147	K	60S ribosomal protein L7-2-like OS=Nelumbo nucifera GN=LOC104611390 PE=4 SV=1	SVK(1)ELIYK	2	0.13226	7	3	1	105.521	0.00134371	105.52	1	116.051	0.000866295	116.05	1	116.051	0.000866295	116.05
Gene.15921::TRINITY_DN33625_c1_g2::g.15921::m.15921	246	K	Reticulon-like protein OS=Macleaya cordata GN=BVC80_8935g26 PE=4 SV=1	AMIEIK(1)K	2	-0.44747	6	3	1	68.9149	0.0394298	68.915	1	68.9149	0.0518222	68.915	1	68.9149	0.0394298	68.915
Gene.15921::TRINITY_DN33625_c1_g2::g.15921::m.15921	78	K	Reticulon-like protein OS=Macleaya cordata GN=BVC80_8935g26 PE=4 SV=1	EK(0.001)PVHK(0.999)VFGGGK	3	-0.42042	2	2					0.996777	24.9029	0.0498097	42.976	0.99871	28.8871	0.0555029	41.242
Gene.15921::TRINITY_DN33625_c1_g2::g.15921::m.15921	255	K	Reticulon-like protein OS=Macleaya cordata GN=BVC80_8935g26 PE=4 SV=1	QYAVFDAK(1)VLSK	2	0.033115	5	3	1	98.9421	6.5e-05	98.942	1	86.803	0.00050064	86.803	1	127.018	1.1e-06	127.02
Gene.15921::TRINITY_DN33625_c1_g2::g.15921::m.15921	233	K	Reticulon-like protein OS=Macleaya cordata GN=BVC80_8935g26 PE=4 SV=1	YEDK(1)VDAFGEK	2	-2.3833	2	2					1	75.0877	0.00256764	75.088	1	61.4189	0.0153015	61.419
Gene.15936::TRINITY_DN33632_c0_g1::g.15936::m.15936	120	K	60S ribosomal protein L5 (Fragment) OS=Anthurium amnicola GN=RPL5_18 PE=3 SV=1	GIGPDDVEALYK(1)K	2	-0.81502	5	3	1	94.6877	8.6e-05	94.688	1	93.3481	0.000170117	93.348	1	79.0886	0.00106575	79.089
Gene.15936::TRINITY_DN33632_c0_g1::g.15936::m.15936	137	K	60S ribosomal protein L5 (Fragment) OS=Anthurium amnicola GN=RPL5_18 PE=3 SV=1	STK(1)EEPK	2	1.0155	2	2	1	84.4978	0.00294775	84.498					1	84.4978	0.00294775	84.498
Gene.15936::TRINITY_DN33632_c0_g1::g.15936::m.15936	43	K	60S ribosomal protein L5 (Fragment) OS=Anthurium amnicola GN=RPL5_18 PE=3 SV=1	VFGALK(1)GALDGGLDIPHSDKR	4	0.2056	5	3	1	167.53	5.56e-25	167.53	1	98.5336	2.27e-11	114.55	1	95.1628	4.04e-25	168.99
Gene.15936::TRINITY_DN33632_c0_g1::g.15936::m.15936	107	K	60S ribosomal protein L5 (Fragment) OS=Anthurium amnicola GN=RPL5_18 PE=3 SV=1	YNSHFSEYLK(1)K	3	0.092593	4	3	1	110.306	2.56e-05	110.31	1	68.6757	0.0032176	68.676	1	120.033	3.71e-06	120.03
Gene.15944::TRINITY_DN33638_c0_g2::g.15944::m.15944	93	K	Ribosomal protein L26/L24P OS=Macleaya cordata GN=BVC80_9025g33 PE=3 SV=1	EGK(1)VVQVYR	2	-0.86357	1	1	1	54.9816	0.0399207	54.982
Gene.15944::TRINITY_DN33638_c0_g2::g.15944::m.15944	132	K	Ribosomal protein L26/L24P OS=Macleaya cordata GN=BVC80_9025g33 PE=3 SV=1	VVVTK(1)LK	2	0.16389	3	3	1	64.7574	0.0433466	64.757	1	64.7574	0.0433466	64.757	1	68.9149	0.0329513	68.915
Gene.15967::TRINITY_DN33651_c0_g7::g.15967::m.15967	53	K	Putative ATP-dependent zinc metalloprotease FTSH, chloroplastic-like OS=Solanum chacoense PE=3 SV=1	ALAK(1)DVDFEK	2	-0.64737	5	3	1	69.7206	0.0112893	69.721	1	101.393	0.000365624	101.39	1	93.0956	0.000842982	93.096
Gene.15967::TRINITY_DN33651_c0_g7::g.15967::m.15967	59	K	Putative ATP-dependent zinc metalloprotease FTSH, chloroplastic-like OS=Solanum chacoense PE=3 SV=1	DVDFEK(1)IAR	2	-0.075597	6	3	1	107.205	0.000435467	107.21	1	100.246	0.000670583	100.25	1	133.134	0.000126613	133.13
Gene.24358::TRINITY_DN37963_c0_g4::g.24358::m.24358	364	K	ATP-dependent zinc metalloprotease FTSH, chloroplastic OS=Cucumis melo GN=LOC103493800 PE=3 SV=1	DLK(1)EISKDEISDALER	3	-0.69884	3	3	1	98.6381	3.19e-29	199.65	1	71.692	0.0260075	71.692	1	94.5008	7.04e-24	186.94
Gene.24358::TRINITY_DN37963_c0_g4::g.24358::m.24358	368	K	ATP-dependent zinc metalloprotease FTSH, chloroplastic OS=Cucumis melo GN=LOC103493800 PE=3 SV=1	EISK(1)DEISDALER	2	0.16637	2	2	1	132.31	1.26e-07	132.31					1	161.206	1.52e-13	161.21
Gene.15967::TRINITY_DN33651_c0_g7::g.15967::m.15967	118	K	Putative ATP-dependent zinc metalloprotease FTSH, chloroplastic-like OS=Solanum chacoense PE=3 SV=1	NAVVSEEK(1)K	2	0.71758	2	2					1	54.5394	0.0667704	54.539	1	65.1572	0.0322062	65.157
Gene.24358::TRINITY_DN37963_c0_g4::g.24358::m.24358	315	K	ATP-dependent zinc metalloprotease FTSH, chloroplastic OS=Cucumis melo GN=LOC103493800 PE=3 SV=1	VK(1)ILQVHSR	3	0.33032	2	2	1	91.6583	0.000481334	91.658					1	94.6921	0.000284312	94.692
Gene.27928::TRINITY_DN39544_c1_g1::g.27928::m.27928	120	K	Transketolase, chloroplastic OS=Anthurium amnicola GN=TKTC_1 PE=4 SV=1	PADGNETAGAYK(1)VAVLNR	2	-3.1836	17	3	1	148.325	7.36e-121	343.59	1	100.042	3.99e-201	415.67	1	250.265	1.63e-104	314.73
Gene.15972::TRINITY_DN33656_c0_g4::g.15972::m.15972	14	K	Transketolase, chloroplastic OS=Ananas comosus GN=ACMD2_24747 PE=4 SV=1	TYGDFQK(1)DTPEER	2	-0.099532	1	1	1	225.86	3.2e-29	225.86
Gene.15987::TRINITY_DN33664_c0_g1::g.15987::m.15987	151	K	PsbP domain-containing protein 4, chloroplastic OS=Anthurium amnicola GN=PPD4 PE=4 SV=1	FANSK(1)EGR	2	-0.065988	3	3	1	99.1386	0.000119404	99.139	1	100.017	0.00163494	100.02	1	78.5161	0.00668161	78.516
Gene.15996::TRINITY_DN33670_c0_g1::g.15996::m.15996	63	K	Histone H2A (Fragment) OS=Anthurium amnicola GN=At1g51060 PE=3 SV=1	AGK(1)YAER	2	-0.79531	3	3	1	75.2127	0.0172045	75.213	1	64.2645	0.0445789	64.265	1	61.9623	0.0503353	61.962
Gene.15996::TRINITY_DN33670_c0_g1::g.15996::m.15996	45	K	Histone H2A (Fragment) OS=Anthurium amnicola GN=At1g51060 PE=3 SV=1	SSK(1)AGLQFPVGR	2	0.47553	2	2	1	82.7744	0.000709322	82.774					1	96.8199	7.35e-05	96.82
Gene.18348::TRINITY_DN34961_c1_g3::g.18348::m.18348	37	K	Histone H2A OS=Eutrema salsugineum GN=EUTSA_v10014920mg PE=3 SV=1	SVK(1)AGLQFPVGR	2	0.15419	3	3	1	87.6405	0.000184298	87.641	1	59.1298	0.0113451	59.13	1	59.731	0.00557763	59.731
Gene.16003::TRINITY_DN33672_c0_g2::g.16003::m.16003	119	K	Putative ADP-ribosylation factor GTPase-activating protein AGD14 OS=Anthurium amnicola GN=AGD14_5 PE=4 SV=1	SVYVDK(1)K	2	0.24393	1	1					1	67.032	0.0592261	67.032
Gene.16023::TRINITY_DN33684_c0_g2::g.16023::m.16023	226	K	Putative aldehyde oxidase 4 OS=Anthurium amnicola GN=Os07g0282300_0 PE=4 SV=1	EVEHYDK(1)YIDIR	3	-1.0268	2	2					1	58.32	0.00377086	58.32	1	98.1049	2.17e-05	98.105
Gene.16023::TRINITY_DN33684_c0_g2::g.16023::m.16023	219	K	Putative aldehyde oxidase 4 OS=Anthurium amnicola GN=Os07g0282300_0 PE=4 SV=1	LVAGNTSSGYYK(1)EVEHYDK	3	0.050618	2	2					1	139.813	4.36e-16	139.81	1	124.633	5.11e-11	124.63
Gene.16027::TRINITY_DN33686_c0_g2::g.16027::m.16027	338	K	Peptide chain release factor 1 (Fragment) OS=Anthurium amnicola GN=prfA_1 PE=3 SV=1	LYEIK(1)VR	2	0.13029	2	2	1	81.7839	0.0130076	81.784	1	81.7839	0.0130076	81.784
Gene.16027::TRINITY_DN33686_c0_g2::g.16027::m.16027	147	K	Peptide chain release factor 1 (Fragment) OS=Anthurium amnicola GN=prfA_1 PE=3 SV=1	QHK(1)ELEEK	2	0.10828	3	3	1	79.474	0.00640241	79.474	1	78.1127	0.00216265	78.113	1	107.574	0.00123503	107.57
Gene.16027::TRINITY_DN33686_c0_g2::g.16027::m.16027	70	K	Peptide chain release factor 1 (Fragment) OS=Anthurium amnicola GN=prfA_1 PE=3 SV=1	TWK(1)ELSVK	2	-0.16879	3	3	1	85.6757	0.00459474	85.676	1	66.9619	0.0230788	66.962	1	94.3095	0.0020782	94.309
Gene.16027::TRINITY_DN33686_c0_g2::g.16027::m.16027	369	K	Peptide chain release factor 1 (Fragment) OS=Anthurium amnicola GN=prfA_1 PE=3 SV=1	TYNYK(1)DNR	2	0.29062	6	3	1	131.223	0.000795694	131.22	1	113.706	0.000910527	113.71	1	116.73	0.000863134	116.73
Gene.16052::TRINITY_DN33698_c0_g1::g.16052::m.16052	15	K	Isocitrate dehydrogenase [NADP] peroxisomal (Fragment) OS=Anthurium amnicola GN=IDP2_0 PE=4 SV=1	FK(1)DDFNDLTR	2	0.043657	3	3	1	93.3452	0.000800267	93.345	1	93.3452	0.000800267	93.345	1	103.909	0.000300401	103.91
Gene.16058::TRINITY_DN33706_c0_g2::g.16058::m.16058	275	K	Putative voltage-gated potassium channel subunit beta OS=Anthurium amnicola GN=KAB1 PE=4 SV=1	FSLENYK(1)NLASR	2	-0.45589	3	3	1	181.672	8.71e-17	181.67	1	177.833	1.18e-16	177.83	1	147.522	1.42e-09	147.52
Gene.16058::TRINITY_DN33706_c0_g2::g.16058::m.16058	288	K	Putative voltage-gated potassium channel subunit beta OS=Anthurium amnicola GN=KAB1 PE=4 SV=1	SLVDDVLK(1)K	2	0.12475	3	3	1	64.8406	0.0329665	64.841	1	67.3338	0.0269802	67.334	1	58.6986	0.0477137	58.699
Gene.16058::TRINITY_DN33706_c0_g2::g.16058::m.16058	260	K	Putative voltage-gated potassium channel subunit beta OS=Anthurium amnicola GN=KAB1 PE=4 SV=1	YSK(1)GYIPSDSR	2	-1.2154	1	1	1	82.202	0.00157429	82.202
Gene.16061::TRINITY_DN33707_c0_g1::g.16061::m.16061	166	K	PsbP domain-containing protein 6, chloroplastic (Fragment) OS=Anthurium amnicola GN=PPD6_1 PE=4 SV=1	FEDDK(1)QGK	2	-0.98283	1	1									1	80.4381	0.00612139	80.438
Gene.16061::TRINITY_DN33707_c0_g1::g.16061::m.16061	169	K	PsbP domain-containing protein 6, chloroplastic (Fragment) OS=Anthurium amnicola GN=PPD6_1 PE=4 SV=1	QGK(1)VQVVASPLIR	2	0.46383	2	2	1	58.32	0.00284293	58.32					1	55.7239	0.00569784	55.724
Gene.16072::TRINITY_DN33713_c0_g3::g.16072::m.16072	208	K	Endoplasmin (Fragment) OS=Anthurium amnicola GN=ENPL_8 PE=3 SV=1	HDDK(1)GFAHPER	3	0.23802	3	3	1	84.1691	0.000436583	84.169	1	66.3263	0.00332879	66.326	1	79.8749	0.000576641	79.875
Gene.16072::TRINITY_DN33713_c0_g3::g.16072::m.16072	293	K	Endoplasmin (Fragment) OS=Anthurium amnicola GN=ENPL_8 PE=3 SV=1	NPK(1)DVTTEEYNEFYK	2	-1.06	1	1	1	263.995	4.3e-55	263.99
Gene.16076::TRINITY_DN33714_c0_g4::g.16076::m.16076	376	K	Protein disulfide isomerase-like 2-3 (Fragment) OS=Anthurium amnicola GN=PDIL2-3_1 PE=3 SV=1	SPYSYVWAASGK(1)QPDLEK	2	-0.87354	1	1					1	216.174	7.48e-44	216.17
Gene.16078::TRINITY_DN33715_c0_g2::g.16078::m.16078	297	K	30S ribosomal protein S5 OS=Anthurium amnicola GN=rpsE_2 PE=3 SV=1	IAIQK(1)AYEK	2	1.2573	1	1	1	51.3458	0.0607662	51.346
Gene.16078::TRINITY_DN33715_c0_g2::g.16078::m.16078	162	K	30S ribosomal protein S5 OS=Anthurium amnicola GN=rpsE_2 PE=3 SV=1	YTDFEK(1)EK	2	0.1927	1	1									1	88.3697	0.00380952	88.37
Gene.1608::TRINITY_DN24082_c0_g1::g.1608::m.1608	19	K	40S ribosomal protein S26 OS=Vitis vinifera GN=VIT_13s0067g02700 PE=3 SV=1	GHVK(1)FIR	2	0.88285	5	3	1	68.9149	0.0329513	68.915	1	76.0346	0.0163553	76.035	1	88.0288	0.00937135	88.029
Gene.16094::TRINITY_DN33721_c0_g1::g.16094::m.16094	127	K	40S ribosomal protein S6 (Fragment) OS=Anthurium amnicola GN=rps6_10 PE=4 SV=1	ADAAEYQK(1)LLQAR	2	-0.54423	2	2	1	139.476	1.65e-09	139.48					1	129.368	3.57e-07	129.37
Gene.16094::TRINITY_DN33721_c0_g1::g.16094::m.16094	119	K	40S ribosomal protein S6 (Fragment) OS=Anthurium amnicola GN=rps6_10 PE=4 SV=1	SK(1)ADAAEYQK	2	0.61306	3	3	1	113.419	5.39e-05	113.42	1	106.667	0.000228902	106.67	1	132.25	2.79e-06	132.25
Gene.16129::TRINITY_DN33742_c0_g1::g.16129::m.16129	202	K	Nucleolin (Fragment) OS=Anthurium amnicola GN=ncl_3 PE=4 SV=1	PVK(1)LDLAR	2	-0.39545	4	3	1	52.7161	0.00739633	76.064	1	65.2243	0.0262664	65.224	1	72.9281	0.0121337	72.928
Gene.16155::TRINITY_DN33757_c0_g1::g.16155::m.16155	114	K	Ribosomal RNA processing protein 36 OS=Anthurium amnicola GN=v1g245966_2 PE=3 SV=1	K(1)LQQVVK	2	-1.5325	1	1	1	65.672	0.064574	65.672
Gene.16173::TRINITY_DN33767_c1_g1::g.16173::m.16173	159	K	Acyl-coenzyme A thioesterase 13 OS=Anthurium amnicola GN=ACOT13_3 PE=4 SV=1	HTK(1)YLAVSSK	2	0.21093	3	3	1	181.664	4.85e-12	181.66	1	147.244	1.39e-07	147.24	1	162.486	5.89e-09	162.49
Gene.23206::TRINITY_DN37421_c0_g1::g.23206::m.23206	50	K	40S ribosomal protein S12 OS=Anthurium amnicola GN=RPS12_11 PE=3 SV=1	GLHEGAK(1)AIEK	3	-0.14636	3	3	1	87.1843	0.000338242	87.184	1	65.1792	0.00375278	65.179	1	74.6109	0.00095799	74.611
Gene.23206::TRINITY_DN37421_c0_g1::g.23206::m.23206	109	K	40S ribosomal protein S12 OS=Anthurium amnicola GN=RPS12_11 PE=3 SV=1	IDSEGK(1)AR	2	-0.58486	4	3	1	121.048	0.000843037	121.05	1	68.2235	0.0207644	68.224	1	135.83	0.000710206	135.83
Gene.23206::TRINITY_DN37421_c0_g1::g.23206::m.23206	103	K	40S ribosomal protein S12 OS=Anthurium amnicola GN=RPS12_11 PE=3 SV=1	TLGEWAGLCK(1)IDSEGK	2	0.75706	1	1	1	215.476	7.19e-36	215.48
Gene.16195::TRINITY_DN33778_c0_g1::g.16195::m.16195	305	K	BAG family molecular chaperone regulator 7 (Fragment) OS=Anthurium amnicola GN=BAG7 PE=4 SV=1	K(1)FDLPDGGASR	2	0.021687	3	3	1	78.3239	0.00310126	78.324	1	87.2407	0.00166331	87.241	1	130.563	3.93e-06	130.56
Gene.16195::TRINITY_DN33778_c0_g1::g.16195::m.16195	243	K	BAG family molecular chaperone regulator 7 (Fragment) OS=Anthurium amnicola GN=BAG7 PE=4 SV=1	VAK(1)DAEER	2	-0.33702	2	2	1	71.6136	0.0145452	71.614					1	64.7115	0.0272073	64.711
Gene.16195::TRINITY_DN33778_c0_g1::g.16195::m.16195	79	K	BAG family molecular chaperone regulator 7 (Fragment) OS=Anthurium amnicola GN=BAG7 PE=4 SV=1	WTTEIK(1)GADGADR	2	-1.5548	3	3	1	130.613	2.6e-07	130.61	1	58.3203	0.00284288	58.32	1	151.994	1.66e-10	151.99
Gene.16195::TRINITY_DN33778_c0_g1::g.16195::m.16195	89	K	BAG family molecular chaperone regulator 7 (Fragment) OS=Anthurium amnicola GN=BAG7 PE=4 SV=1	YK(1)WQTEVK	2	-1.0164	2	2	1	105.101	0.0013659	105.1					1	121.092	0.000842835	121.09
Gene.16195::TRINITY_DN33778_c0_g1::g.16195::m.16195	73	K	BAG family molecular chaperone regulator 7 (Fragment) OS=Anthurium amnicola GN=BAG7 PE=4 SV=1	YK(1)WTTEIK	2	0.50447	3	3	1	115.714	0.000867859	115.71	1	66.2702	0.0320381	66.27	1	103.546	0.00144818	103.55
Gene.16232::TRINITY_DN33797_c2_g1::g.16232::m.16232	40	K	Vesicle transport v-SNARE 13 OS=Anthurium amnicola GN=VTI13_1 PE=4 SV=1	EYK(1)SDLNNLK	2	-3.5164	2	2	1	123.749	1.5e-05	123.75					1	107.788	0.00019986	107.79
Gene.16268::TRINITY_DN33818_c1_g1::g.16268::m.16268	422	K	Protein SUPPRESSOR OF GENE SILENCING 3 (Fragment) OS=Anthurium amnicola GN=SGS3_7 PE=4 SV=1	LVEFFEK(1)DNHGR	3	-0.3764	3	3	1	70.0893	0.00141242	70.089	1	77.1846	0.000317719	77.185	1	77.1846	0.000317719	77.185
Gene.16268::TRINITY_DN33818_c1_g1::g.16268::m.16268	454	K	Protein SUPPRESSOR OF GENE SILENCING 3 (Fragment) OS=Anthurium amnicola GN=SGS3_7 PE=4 SV=1	VDEK(1)TGEK	2	-0.18783	3	3	1	57.5896	0.048038	57.59	1	65.2243	0.00719328	65.224	1	68.2235	0.0207644	68.224
Gene.16274::TRINITY_DN33824_c0_g1::g.16274::m.16274	128	K	Putative ovule protein OS=Solanum chacoense PE=4 SV=1	LLFEK(1)ELK	2	0.031078	3	3	1	80.4381	0.00612139	80.438	1	68.2235	0.0207644	68.224	1	55.1117	0.0477815	55.112
Gene.16292::TRINITY_DN33835_c2_g1::g.16292::m.16292	110	K	heat shock cognate 70 kDa protein 2 OS=Gossypium hirsutum GN=LOC107939927 PE=3 SV=1	DEK(1)ISGK	2	-0.15734	2	2	1	66.073	0.040057	66.073					1	72.7893	0.023264	72.789
Gene.20265::TRINITY_DN36003_c0_g1::g.20265::m.20265	464	K	Heat shock protein 70 OS=Albuca bracteata GN=HSP70-3 PE=2 SV=1	NK(1)ITITNDK(1)GR	2	-0.68973	13	3	1	90.6136	0.000166716	121.73	1	153.946	2.43e-08	153.95	1	117.091	3.56e-05	148.52
Gene.21301::TRINITY_DN36523_c0_g3::g.21301::m.21301	104	K	Heat shock protein 70 family OS=Macleaya cordata GN=BVC80_1835g769 PE=3 SV=1	LSK(1)DEIER	2	0.95092	2	2	1	76.1697	0.00736554	76.17					1	66.9619	0.0230788	66.962
Gene.21301::TRINITY_DN36523_c0_g3::g.21301::m.21301	189	K	Heat shock protein 70 family OS=Macleaya cordata GN=BVC80_1835g769 PE=3 SV=1	MK(1)ELESICNPIIAK	2	0.67799	3	3	1	207.641	3.96e-24	207.64	1	167.614	2.05e-15	167.61	1	173.441	2.16e-18	173.44
Gene.20265::TRINITY_DN36003_c0_g1::g.20265::m.20265	481	K	Heat shock protein 70 OS=Albuca bracteata GN=HSP70-3 PE=2 SV=1	MVQEAEK(1)YK	2	0.38177	5	2	1	103.546	0.000244781	103.55					1	111.607	0.000182047	111.61
Gene.21301::TRINITY_DN36523_c0_g3::g.21301::m.21301	118	K	Heat shock protein 70 family OS=Macleaya cordata GN=BVC80_1835g769 PE=3 SV=1	YK(1)SEDEEHKK	3	-0.10124	4	2					1	93.553	1.93e-06	153.97	1	125.747	4.85e-05	125.75
Gene.20265::TRINITY_DN36003_c0_g1::g.20265::m.20265	457	K	Heat shock protein 70 OS=Albuca bracteata GN=HSP70-3 PE=2 SV=1	NK(1)ITITNDK(1)GR	2	-0.68973	10	3	1	90.6136	0.000138159	129.85	1	153.946	2.43e-08	153.95	1	117.091	6.58e-05	117.09
Gene.16294::TRINITY_DN33836_c0_g1::g.16294::m.16294	175	K	Photosystem II stability/assembly factor HCF136, chloroplastic OS=Anthurium amnicola GN=HCF136_1 PE=4 SV=1	FNSISFK(1)GK	2	-0.020748	4	3	1	113.622	0.000218698	113.62	1	135.711	0.000112963	135.71	1	126.067	0.000151469	126.07
Gene.16294::TRINITY_DN33836_c0_g1::g.16294::m.16294	177	K	Photosystem II stability/assembly factor HCF136, chloroplastic OS=Anthurium amnicola GN=HCF136_1 PE=4 SV=1	GK(1)EGWIVGK	2	-0.099694	5	3	1	79.1482	0.00406752	79.148	1	67.704	0.0165902	67.704	1	83.8618	0.00310513	83.862
Gene.16294::TRINITY_DN33836_c0_g1::g.16294::m.16294	146	K	Photosystem II stability/assembly factor HCF136, chloroplastic OS=Anthurium amnicola GN=HCF136_1 PE=4 SV=1	QTILETK(1)DGGNTWFSR	2	-0.18904	3	3	1	168.64	1.67e-17	168.64	1	213.489	8.09e-36	213.49	1	165.582	2.87e-17	165.58
Gene.16294::TRINITY_DN33836_c0_g1::g.16294::m.16294	365	K	Photosystem II stability/assembly factor HCF136, chloroplastic OS=Anthurium amnicola GN=HCF136_1 PE=4 SV=1	SK(1)DEAWAAGGSGVLLR	2	1.5942	1	1					1	101.783	4.1e-06	101.78
Gene.16294::TRINITY_DN33836_c0_g1::g.16294::m.16294	281	K	Photosystem II stability/assembly factor HCF136, chloroplastic OS=Anthurium amnicola GN=HCF136_1 PE=4 SV=1	SPDGK(1)YVAVSSR	2	0.65903	3	3	1	97.2033	7.19e-05	97.203	1	121.182	2.03e-06	121.18	1	127.355	1.05e-06	127.36
Gene.16294::TRINITY_DN33836_c0_g1::g.16294::m.16294	385	K	Photosystem II stability/assembly factor HCF136, chloroplastic OS=Anthurium amnicola GN=HCF136_1 PE=4 SV=1	TTDGGK(1)TWSR	2	0.18112	4	3	1	150.103	7.94e-08	150.1	1	120.062	2.04e-05	120.06	1	132.25	2.79e-06	132.25
Gene.16300::TRINITY_DN33841_c0_g1::g.16300::m.16300	33	K	Synaptobrevin OS=Macleaya cordata GN=BVC80_1665g44 PE=3 SV=1	DADFYK(1)QQAK	2	0.91573	3	3	1	145.248	1.8e-07	145.25	1	107.952	1.7e-06	107.95	1	147.405	1.36e-07	147.4
Gene.16308::TRINITY_DN33846_c0_g1::g.16308::m.16308	93	K	Dethiobiotin synthetase (Fragment) OS=Anthurium amnicola GN=BIO4 PE=4 SV=1	YAYVEK(1)R	2	0.82674	2	2	1	82.6713	0.0196443	82.671					1	94.6624	0.00866361	94.662
Gene.16309::TRINITY_DN33847_c0_g1::g.16309::m.16309	143	K	Transaldolase 2 (Fragment) OS=Oryza sativa subsp. indica PE=2 SV=1	LEVEGVDSFK(1)K	2	-1.3595	6	3	1	99.4999	0.00033209	99.5	1	117.091	2.08e-06	117.09	1	122.699	1.26e-05	122.7
Gene.16309::TRINITY_DN33847_c0_g1::g.16309::m.16309	50	K	Transaldolase 2 (Fragment) OS=Oryza sativa subsp. indica PE=2 SV=1	WEALAK(1)K	2	0.93123	3	3	1	68.9149	0.0518222	68.915	1	69.9985	0.0475612	69.998	1	79.116	0.0228999	79.116
Gene.18983::TRINITY_DN35324_c0_g1::g.18983::m.18983	150	K	ATP synthase subunit O, mitochondrial OS=Anthurium amnicola GN=ATPO_2 PE=3 SV=1	HIEK(1)IAK	2	-0.090261	1	1					1	58.9807	0.0577906	58.981
Gene.16310::TRINITY_DN33848_c0_g1::g.16310::m.16310	163	K	ATP synthase subunit O, mitochondrial OS=Anthurium amnicola GN=ATPO_2 PE=3 SV=1	SFSDLTMAHK(1)GEVK	3	-1.7555	1	1	1	68.0444	0.000894775	68.044
Gene.16376::TRINITY_DN33879_c0_g1::g.16376::m.16376	53	K	Putative nucleolar protein 5-2 OS=Anthurium amnicola GN=NOP5-2 PE=4 SV=1	IEFYDK(1)DR	2	0.88696	1	1									1	55.4614	0.0458424	55.461
Gene.16388::TRINITY_DN33883_c0_g1::g.16388::m.16388	133	K	Iron-sulfur assembly protein IscA-like 2, mitochondrial OS=Anthurium amnicola GN=At5g03905_0 PE=4 SV=1	VFEK(1)EGVK	2	0.52567	3	3	1	59.3497	0.0370435	59.35	1	71.5012	0.0147515	71.501	1	58.9807	0.0377206	58.981
Gene.16394::TRINITY_DN33887_c1_g4::g.16394::m.16394	54	K	UDP-sugar pyrophospharylase (Fragment) OS=Anthurium amnicola GN=USP_0 PE=4 SV=1	LALDPSDSYK(1)IQTK	2	-1.3847	1	1									1	45.5405	0.0271377	45.54
Gene.16403::TRINITY_DN33894_c2_g1::g.16403::m.16403	67	K	GDSL esterase/lipase APG OS=Anthurium amnicola GN=APG_3 PE=4 SV=1	DFK(1)NHQPTGR	3	0.68157	1	1					1	68.5357	0.00408266	68.536
Gene.16408::TRINITY_DN33898_c0_g2::g.16408::m.16408	297	K	Aldose 1-epimerase OS=Anthurium amnicola GN=GALM_7 PE=3 SV=1	AAVAK(1)DDK	2	0.89333	3	3	1	56.2581	0.051262	56.258	1	56.2581	0.0427152	56.258	1	66.6919	0.0235742	66.692
Gene.16415::TRINITY_DN33903_c0_g2::g.16415::m.16415	162	K	Apolipoprotein A-IV (Fragment) OS=Anthurium amnicola GN=APOA4_0 PE=4 SV=1	AADLEK(1)QIENLR	2	-0.11412	3	3	1	170.658	5.94e-14	170.66	1	141.581	2.86e-09	141.58	1	177.815	1.18e-16	177.81
Gene.16415::TRINITY_DN33903_c0_g2::g.16415::m.16415	221	K	Apolipoprotein A-IV (Fragment) OS=Anthurium amnicola GN=APOA4_0 PE=4 SV=1	ALK(1)VAEEELMK	2	-0.41203	5	3	1	85.8127	0.000333676	85.813	1	75.8194	0.00157056	75.819	1	61.4803	0.0008227	79.23
Gene.16415::TRINITY_DN33903_c0_g2::g.16415::m.16415	229	K	Apolipoprotein A-IV (Fragment) OS=Anthurium amnicola GN=APOA4_0 PE=4 SV=1	VAEEELMK(1)VR	2	-0.96713	4	3	1	135.859	3.76e-07	135.86	1	89.1712	0.00151464	89.171	1	112.129	1.08e-06	112.13
Gene.16415::TRINITY_DN33903_c0_g2::g.16415::m.16415	421	K	Apolipoprotein A-IV (Fragment) OS=Anthurium amnicola GN=APOA4_0 PE=4 SV=1	EVLEK(1)HELTK	2	0.025824	1	1									1	72.2004	0.00805345	72.2
Gene.16415::TRINITY_DN33903_c0_g2::g.16415::m.16415	402	K	Apolipoprotein A-IV (Fragment) OS=Anthurium amnicola GN=APOA4_0 PE=4 SV=1	FLK(1)SATTYHR	3	1.1964	2	2	1	61.2126	0.00712219	61.213					1	50.4517	0.0195535	50.452
Gene.16415::TRINITY_DN33903_c0_g2::g.16415::m.16415	152	K	Apolipoprotein A-IV (Fragment) OS=Anthurium amnicola GN=APOA4_0 PE=4 SV=1	GTVNTEELVGK(1)AHAR	3	3.7704	1	1					1	58.972	0.0020243	58.972
Gene.16415::TRINITY_DN33903_c0_g2::g.16415::m.16415	282	K	Apolipoprotein A-IV (Fragment) OS=Anthurium amnicola GN=APOA4_0 PE=4 SV=1	PACDAFVQK(1)VTK	2	-1.6802	1	1									1	68.0334	0.00573574	68.033
Gene.16415::TRINITY_DN33903_c0_g2::g.16415::m.16415	285	K	Apolipoprotein A-IV (Fragment) OS=Anthurium amnicola GN=APOA4_0 PE=4 SV=1	VTK(1)ILAQAHK	3	0.31108	1	1	1	56.7249	0.00898484	56.725
Gene.16415::TRINITY_DN33903_c0_g2::g.16415::m.16415	381	K	Apolipoprotein A-IV (Fragment) OS=Anthurium amnicola GN=APOA4_0 PE=4 SV=1	PYIDQVATITK(0.048)PHVEK(0.952)VR	4	0.3371	1	1	0.952048	12.9786	0.0156737	47.726
Gene.16415::TRINITY_DN33903_c0_g2::g.16415::m.16415	92	K	Apolipoprotein A-IV (Fragment) OS=Anthurium amnicola GN=APOA4_0 PE=4 SV=1	SK(1)ISALESSIAEGNR	2	0.78691	1	1					1	71.1426	0.00209539	71.143
Gene.16420::TRINITY_DN33905_c2_g3::g.16420::m.16420	25	K	Vesicle-associated membrane protein 726 isoform 1 OS=Theobroma cacao GN=TCM_020369 PE=3 SV=1	AQVSEVK(1)GVMMENIEK	2	-3.6907	1	1	1	62.9405	0.000411575	62.94
Gene.16420::TRINITY_DN33905_c2_g3::g.16420::m.16420	41	K	Vesicle-associated membrane protein 726 isoform 1 OS=Theobroma cacao GN=TCM_020369 PE=3 SV=1	GEK(1)IELLVDK	2	0.26648	2	2	1	81.9197	0.00275574	81.92					1	78.9027	0.00327209	78.903
Gene.16420::TRINITY_DN33905_c2_g3::g.16420::m.16420	48	K	Vesicle-associated membrane protein 726 isoform 1 OS=Theobroma cacao GN=TCM_020369 PE=3 SV=1	IELLVDK(1)TENLR	2	1.3542	2	2	1	149.41	9.65e-10	149.41					1	146.503	1.67e-09	146.5
Gene.16431::TRINITY_DN33914_c0_g2::g.16431::m.16431	16	K	Peptidylprolyl isomerase OS=Zea mays GN=100272703 PE=4 SV=1	ETPSGLQYK(1)DLR	2	0.78475	2	2	1	134.99	4.46e-09	134.99					1	135.098	4.43e-09	135.1
Gene.16431::TRINITY_DN33914_c0_g2::g.16431::m.16431	68	K	Peptidylprolyl isomerase OS=Zea mays GN=100272703 PE=4 SV=1	GGSFEGNDK(0.003)DFFK(0.997)FK	3	-1.2449	1	1	0.996653	24.7387	0.0199989	51.03
Gene.16439::TRINITY_DN33918_c0_g2::g.16439::m.16439	359	K	Pantothenate kinase 2 OS=Citrus sinensis GN=CISIN_1g042742mg PE=3 SV=1	FK(1)CDVLK	2	0.82338	2	2	1	82.4525	0.0126183	82.452	1	76.4776	0.0160973	76.478
Gene.16441::TRINITY_DN33919_c0_g3::g.16441::m.16441	196	K	Calcyclin-binding protein (Fragment) OS=Anthurium amnicola GN=Cacybp_1 PE=4 SV=1	ASK(1)GNWLDLHFK	3	-0.31678	1	1									1	60.1571	0.00340273	60.157
Gene.16441::TRINITY_DN33919_c0_g3::g.16441::m.16441	146	K	Calcyclin-binding protein (Fragment) OS=Anthurium amnicola GN=Cacybp_1 PE=4 SV=1	VDAVFK(1)TNSLDVK	2	-0.19219	1	1	1	83.8688	0.000486749	83.869
Gene.16455::TRINITY_DN33926_c1_g2::g.16455::m.16455	237	K	Eukaryotic translation initiation factor 3 subunit I OS=Anthurium amnicola GN=TIF3I1 PE=3 SV=1	ESDKESAHTK(1)TITSLSK	3	0.41767	2	2	0.999969	45.0777	0.000283318	78.95					1	74.6313	5.88e-11	131.45
Gene.16455::TRINITY_DN33926_c1_g2::g.16455::m.16455	316	K	Eukaryotic translation initiation factor 3 subunit I OS=Anthurium amnicola GN=TIF3I1 PE=3 SV=1	FEAK(1)FFHK	2	0.77973	5	3	1	68.2235	0.00203644	79.474	1	83.2061	0.00531459	83.206	1	68.2235	0.0172154	68.224
Gene.16455::TRINITY_DN33926_c1_g2::g.16455::m.16455	320	K	Eukaryotic translation initiation factor 3 subunit I OS=Anthurium amnicola GN=TIF3I1 PE=3 SV=1	FFHK(1)ILQEEIGGVK	3	-0.057753	3	3	1	45.8253	0.015722	45.825	1	41.7491	0.0213092	41.749	1	57.2674	0.0020103	57.267
Gene.16455::TRINITY_DN33926_c1_g2::g.16455::m.16455	370	K	Eukaryotic translation initiation factor 3 subunit I OS=Anthurium amnicola GN=TIF3I1 PE=3 SV=1	LHHFDPDYFNIK(1)M	3	-1.091	1	1					1	40.4755	0.0247665	40.475
Gene.16455::TRINITY_DN33926_c1_g2::g.16455::m.16455	261	K	Eukaryotic translation initiation factor 3 subunit I OS=Anthurium amnicola GN=TIF3I1 PE=3 SV=1	TAK(1)LWDIR	2	-1.0842	2	2	1	58.6993	0.0382367	58.699					1	52.7253	0.0610129	52.725
Gene.16515::TRINITY_DN33961_c0_g1::g.16515::m.16515	321	K	EEIG1/EHBP1 N-terminal domain OS=Macleaya cordata GN=BVC80_8827g3 PE=4 SV=1	SIAAVK(1)R	2	-1.8194	2	2					1	83.6143	0.0187807	83.614	1	83.6143	0.0187807	83.614
Gene.16519::TRINITY_DN33962_c0_g2::g.16519::m.16519	137	K	Putative mitochondrial-processing peptidase subunit beta (Fragment) OS=Anthurium amnicola GN=At3g02090_3 PE=3 SV=1	EQTTYYAK(1)VMAEDVPK	2	-0.22313	5	3	1	148.441	9.79e-13	148.44	1	148.441	9.79e-13	148.44	1	95.2051	1.6e-09	129.11
Gene.16519::TRINITY_DN33962_c0_g2::g.16519::m.16519	446	K	Putative mitochondrial-processing peptidase subunit beta (Fragment) OS=Anthurium amnicola GN=At3g02090_3 PE=3 SV=1	IDAVDASTLK(1)R	2	0.56255	2	2	1	108.564	9.21e-06	108.56					1	99.4999	2.01e-05	99.5
Gene.16519::TRINITY_DN33962_c0_g2::g.16519::m.16519	255	K	Putative mitochondrial-processing peptidase subunit beta (Fragment) OS=Anthurium amnicola GN=At3g02090_3 PE=3 SV=1	LFTK(1)LSDNPTTASQLVAK	2	-0.24986	5	3	1	78.4412	9.7e-45	229.4	1	220.64	5.28e-44	220.64	1	221.47	4.88e-44	221.47
Gene.16519::TRINITY_DN33962_c0_g2::g.16519::m.16519	241	K	Putative mitochondrial-processing peptidase subunit beta (Fragment) OS=Anthurium amnicola GN=At3g02090_3 PE=3 SV=1	MVISAAGAVK(1)HEDIVGQVQK	3	-0.44495	4	3	1	145.882	1.86e-17	145.88	1	104.837	2.17e-07	104.84	1	128.382	9.09e-12	128.38
Gene.16519::TRINITY_DN33962_c0_g2::g.16519::m.16519	326	K	Putative mitochondrial-processing peptidase subunit beta (Fragment) OS=Anthurium amnicola GN=At3g02090_3 PE=3 SV=1	NAGGGK(1)HMGSELVQR	3	-0.84232	1	1									1	55.0106	0.00406534	55.011
Gene.16519::TRINITY_DN33962_c0_g2::g.16519::m.16519	220	K	Putative mitochondrial-processing peptidase subunit beta (Fragment) OS=Anthurium amnicola GN=At3g02090_3 PE=3 SV=1	QHLK(1)DYISTHYTAPR	3	0.34666	5	3	1	76.3218	3.98e-13	150.76	1	140.928	1.89e-12	140.93	1	125.5	1.98e-09	125.5
Gene.16565::TRINITY_DN33982_c1_g1::g.16565::m.16565	207	K	ATP synthase gamma chain, chloroplastic OS=Nelumbo nucifera GN=LOC104610940 PE=3 SV=1	GLCGGFNNAIIK(1)K	2	-0.13865	3	3	1	105.204	3.55e-05	105.2	1	147.624	1.08e-09	147.62	1	132.323	1.97e-07	132.32
Gene.16565::TRINITY_DN33982_c1_g1::g.16565::m.16565	123	K	ATP synthase gamma chain, chloroplastic OS=Nelumbo nucifera GN=LOC104610940 PE=3 SV=1	IQSVK(1)NTQK	2	-0.03133	3	3	1	143.034	6.88e-05	143.03	1	99.815	0.000685126	99.815	1	111.607	0.000286776	111.61
Gene.16565::TRINITY_DN33982_c1_g1::g.16565::m.16565	127	K	ATP synthase gamma chain, chloroplastic OS=Nelumbo nucifera GN=LOC104610940 PE=3 SV=1	NTQK(1)ITEAMK	2	-0.39863	1	1									1	124.669	6.01e-06	124.67
Gene.16565::TRINITY_DN33982_c1_g1::g.16565::m.16565	133	K	ATP synthase gamma chain, chloroplastic OS=Nelumbo nucifera GN=LOC104610940 PE=3 SV=1	ITEAMK(1)LVAAAK	2	-0.67955	3	3	1	60.1615	0.00468269	60.161	1	89.1886	0.000377063	89.189	1	68.6757	0.00233415	68.676
Gene.16565::TRINITY_DN33982_c1_g1::g.16565::m.16565	139	K	ATP synthase gamma chain, chloroplastic OS=Nelumbo nucifera GN=LOC104610940 PE=3 SV=1	LVAAAK(1)VR	2	0.14836	6	3	1	75.2435	0.0078862	75.243	1	101.643	0.00154889	101.64	1	101.643	0.00154889	101.64
Gene.16565::TRINITY_DN33982_c1_g1::g.16565::m.16565	231	K	ATP synthase gamma chain, chloroplastic OS=Nelumbo nucifera GN=LOC104610940 PE=3 SV=1	K(1)GNSYFLR	2	-0.24013	3	3	1	97.4306	0.00278652	97.431	1	116.051	0.00136241	116.05	1	83.1675	0.00837588	83.168
Gene.16565::TRINITY_DN33982_c1_g1::g.16565::m.16565	328	K	ATP synthase gamma chain, chloroplastic OS=Nelumbo nucifera GN=LOC104610940 PE=3 SV=1	LTTK(1)EGK	2	-0.013647	3	2	1	77.0577	0.0157595	77.058	1	86.4723	0.0102777	86.472
Gene.16565::TRINITY_DN33982_c1_g1::g.16565::m.16565	402	K	ATP synthase gamma chain, chloroplastic OS=Nelumbo nucifera GN=LOC104610940 PE=3 SV=1	MSAMSNATDNADELK(1)K	2	-0.77424	16	3	1	191.776	7.96e-56	265.56	1	266.165	1.86e-81	292.8	1	186.772	1.23e-55	258.14
Gene.8562::TRINITY_DN29315_c0_g1::g.8562::m.8562	210	K	40S ribosomal protein S8 OS=Zea mays GN=ZEAMMB73_Zm00001d053630 PE=2 SV=1	ELEFYMK(1)K	2	-1.089	6	3	1	82.4525	0.00374217	82.452	1	65.2463	0.00126162	94.114	1	82.4525	0.00405049	82.452
Gene.8562::TRINITY_DN29315_c0_g1::g.8562::m.8562	55	K	40S ribosomal protein S8 OS=Zea mays GN=ZEAMMB73_Zm00001d053630 PE=2 SV=1	GGNVK(1)WR	2	-0.12388	1	1					1	92.6765	0.00666511	92.677
Gene.8562::TRINITY_DN29315_c0_g1::g.8562::m.8562	42	K	40S ribosomal protein S8 OS=Zea mays GN=ZEAMMB73_Zm00001d053630 PE=2 SV=1	LSSNK(1)TVR	2	0.091002	2	2	1	115.494	0.000868885	115.49					1	95.5016	0.00187389	95.502
Gene.16576::TRINITY_DN33989_c1_g1::g.16576::m.16576	94	K	Monodehydroascorbate reductase, chloroplastic OS=Anthurium amnicola GN=At1g63940_0 PE=4 SV=1	LCIVSK(1)EAVAPYER	2	-0.25502	4	3	1	124.163	3.29e-08	124.16	1	145.52	3.27e-11	145.52	1	114.329	1.14e-07	114.33
Gene.16578::TRINITY_DN33990_c0_g2::g.16578::m.16578	176	K	NADH dehydrogenase [ubiquinone] iron-sulfur protein 4, mitochondrial-like isoform X1 OS=Nelumbo nucifera GN=LOC104609721 PE=4 SV=1	SYSDNFK(1)WK	2	-0.025744	4	3	1	74.9199	0.00557363	74.92	1	66.9619	0.0177232	66.962	1	85.6701	0.00273593	85.67
Gene.16578::TRINITY_DN33990_c0_g2::g.16578::m.16578	101	K	NADH dehydrogenase [ubiquinone] iron-sulfur protein 4, mitochondrial-like isoform X1 OS=Nelumbo nucifera GN=LOC104609721 PE=4 SV=1	TASQQGSGK(1)VGR	2	-0.77891	3	3	1	90.7928	0.000293964	90.793	1	80.3185	0.000836543	80.318	1	108.685	2.6e-05	108.68
Gene.166::TRINITY_DN22505_c1_g5::g.166::m.166	49	K	Tubulin beta chain OS=Gossypium raimondii GN=B456_004G211800 PE=3 SV=1	MSTK(1)EVDEQMINVQNK	2	0.028824	1	1					1	204.516	3.49e-29	204.52
Gene.1661::TRINITY_DN24126_c0_g2::g.1661::m.1661	233	K	Fructose-1,6-bisphosphatase, chloroplastic OS=Anthurium amnicola GN=Os03g0267300_1 PE=3 SV=1	KLDVVSNEVFTSCLK(1)SSGR	3	1.1235	3	3	0.999769	36.3579	0.0433467	41.615	1	128.117	1.08e-15	133.93	1	72.814	0.000186534	81.44
Gene.23629::TRINITY_DN37622_c0_g1::g.23629::m.23629	446	K	Heat shock protein 14 OS=Anthurium amnicola GN=HSP70-14_0 PE=3 SV=1	GVYIAK(1)LEELK	2	-0.70758	7	3	1	111.855	4.75e-05	111.86	1	115.287	1.32e-05	115.29	1	105.46	0.000132185	105.46
Gene.16620::TRINITY_DN34011_c0_g2::g.16620::m.16620	21	K	Heat shock protein 14 OS=Anthurium amnicola GN=HSP70-14_2 PE=3 SV=1	IDVYK(1)NAR	2	0.23556	2	2	1	86.8328	0.00425747	86.833					1	82.2405	0.00559603	82.241
Gene.16624::TRINITY_DN34013_c0_g1::g.16624::m.16624	56	K	DNA-directed RNA polymerase II subunit RPB7 (Fragment) OS=Anthurium amnicola GN=RPB7_3 PE=4 SV=1	VDTIGK(1)GLIR	3	-0.020681	2	2	1	47.7058	0.0247	47.706	1	53.7511	0.0133699	53.751
Gene.16629::TRINITY_DN34015_c0_g1::g.16629::m.16629	219	K	Dihydrodipicolinate reductase 2, chloroplastic OS=Anthurium amnicola GN=DAPB2_6 PE=4 SV=1	AIISCFK(1)K	2	-1.7178	2	2	1	83.2061	0.0083582	83.206					1	63.5651	0.0460961	63.565
Gene.16642::TRINITY_DN34022_c0_g1::g.16642::m.16642	178	K	Thioredoxin-like protein HCF164, chloroplastic OS=Anthurium amnicola GN=Os03g0767500_2 PE=4 SV=1	ELAPDVYK(1)VEQEYK	2	1.7423	3	3	1	138.549	6.16e-11	138.55	1	148.406	2.07e-11	148.41	1	115.064	6.37e-08	115.06
Gene.16642::TRINITY_DN34022_c0_g1::g.16642::m.16642	184	K	Thioredoxin-like protein HCF164, chloroplastic OS=Anthurium amnicola GN=Os03g0767500_2 PE=4 SV=1	VEQEYK(1)DR	2	0.76786	5	3	1	143.034	0.000438625	143.03	1	138.975	0.000591638	138.98	1	138.975	0.000591638	138.98
Gene.1667::TRINITY_DN24134_c0_g1::g.1667::m.1667	23	K	Ribosomal protein S17 OS=Corchorus capsularis GN=CCACVL1_19341 PE=3 SV=1	AFLK(1)QPK	2	-1.0768	1	1									1	71.9493	0.0253642	71.949
Gene.1667::TRINITY_DN24134_c0_g1::g.1667::m.1667	108	K	Ribosomal protein S17 OS=Corchorus capsularis GN=CCACVL1_19341 PE=3 SV=1	DYLHYVK(1)K	2	-0.81641	3	2	1	101.542	0.00244436	101.54					1	63.5333	0.00815299	68.847
Gene.1667::TRINITY_DN24134_c0_g1::g.1667::m.1667	69	K	Ribosomal protein S17 OS=Corchorus capsularis GN=CCACVL1_19341 PE=3 SV=1	EAIEGTYIDK(1)K	2	-0.90444	6	3	1	111.63	7.93e-05	111.63	1	117.091	1.87e-05	117.09	1	110.077	0.000111689	110.08
Gene.1667::TRINITY_DN24134_c0_g1::g.1667::m.1667	92	K	Ribosomal protein S17 OS=Corchorus capsularis GN=CCACVL1_19341 PE=3 SV=1	ILSGICHSAK(1)MNR	3	0.85332	1	1					1	49.3332	0.0183934	49.333
Gene.1667::TRINITY_DN24134_c0_g1::g.1667::m.1667	146	K	Ribosomal protein S17 OS=Corchorus capsularis GN=CCACVL1_19341 PE=3 SV=1	PLSK(1)TVR	2	0.8223	3	3	1	100.188	0.00477574	100.19	1	118.051	0.00317491	118.05	1	109.012	0.00378445	109.01
Gene.1667::TRINITY_DN24134_c0_g1::g.1667::m.1667	56	K	Ribosomal protein S17 OS=Corchorus capsularis GN=CCACVL1_19341 PE=3 SV=1	SIGLGFK(1)VPR	2	0.38671	6	3	1	74.8411	0.00460763	74.841	1	83.8686	0.00242218	83.869	1	96.6184	0.000489406	96.618
Gene.1667::TRINITY_DN24134_c0_g1::g.1667::m.1667	32	K	Ribosomal protein S17 OS=Corchorus capsularis GN=CCACVL1_19341 PE=3 SV=1	VFLCSK(1)K	2	-1.1071	1	1					1	66.7992	0.0601417	66.799
Gene.1667::TRINITY_DN24134_c0_g1::g.1667::m.1667	49	K	Ribosomal protein S17 OS=Corchorus capsularis GN=CCACVL1_19341 PE=3 SV=1	YWK(1)SIGLGFK	2	-0.02594	2	2	1	121.899	1.77e-05	121.9					1	105.975	0.000246854	105.98
Gene.16671::TRINITY_DN34034_c1_g3::g.16671::m.16671	217	K	Pyridoxal biosynthesis protein PDX2 (Fragment) OS=Anthurium amnicola GN=PDX2_4 PE=3 SV=1	WHSFFLK(1)MGK	3	0.59976	1	1									1	47.5611	0.0281675	47.561
Gene.16677::TRINITY_DN34037_c0_g2::g.16677::m.16677	134	K	Isocitrate dehydrogenase [NADP] OS=Triticum aestivum PE=3 SV=1	ATDMVIQGPGK(1)LK	2	-4.2113	1	1					1	75.89	0.000805405	75.89
Gene.16677::TRINITY_DN34037_c0_g2::g.16677::m.16677	366	K	Isocitrate dehydrogenase [NADP] OS=Triticum aestivum PE=3 SV=1	DLALLSHGPK(1)VSR	3	0.67539	1	1	1	61.4093	0.00234252	61.409
Gene.16677::TRINITY_DN34037_c0_g2::g.16677::m.16677	220	K	Isocitrate dehydrogenase [NADP] OS=Triticum aestivum PE=3 SV=1	EK(1)FEEQSIWYEHR	3	-0.5367	1	1	1	92.9393	3.96e-05	92.939
Gene.16677::TRINITY_DN34037_c0_g2::g.16677::m.16677	356	K	Isocitrate dehydrogenase [NADP] OS=Triticum aestivum PE=3 SV=1	MTK(1)DLALLSHGPK	3	-0.11355	3	3	1	101.608	9.79e-06	101.61	1	97.2033	1.3e-05	97.203	1	112.022	2.22e-06	112.02
Gene.5992::TRINITY_DN27669_c0_g2::g.5992::m.5992	158	K	THO complex subunit 4A-like isoform X1 OS=Nelumbo nucifera GN=LOC104594587 PE=4 SV=1	ELFSEVGDLK(1)R	2	1.3443	3	3	1	93.3452	0.000678878	93.345	1	178.102	4.16e-12	178.1	1	103.213	0.000254709	103.21
Gene.16696::TRINITY_DN34048_c0_g2::g.16696::m.16696	175	K	EH domain-containing protein 1 OS=Nelumbo nucifera GN=LOC104606517 PE=3 SV=1	GHDDK(1)IR	2	0.2637	2	2	1	69.9985	0.030242	69.998					1	79.4686	0.00403142	79.469
Gene.16706::TRINITY_DN34054_c0_g1::g.16706::m.16706	236	K	Glycine--tRNA ligase 1, mitochondrial (Fragment) OS=Anthurium amnicola GN=GLYRS-1_0 PE=4 SV=1	ADHLLK(1)DFCK	3	-0.047476	5	3	1	80.1016	0.000975503	80.102	1	71.0658	0.00303254	71.066	1	89.7312	0.000451282	89.731
Gene.16706::TRINITY_DN34054_c0_g1::g.16706::m.16706	110	K	Glycine--tRNA ligase 1, mitochondrial (Fragment) OS=Anthurium amnicola GN=GLYRS-1_0 PE=4 SV=1	ALK(1)VEHGAVAR	3	-0.03765	3	3	1	67.9304	0.00293756	67.93	1	77.0624	0.000668371	77.062	1	58.1721	0.00582913	58.172
Gene.16706::TRINITY_DN34054_c0_g1::g.16706::m.16706	245	K	Glycine--tRNA ligase 1, mitochondrial (Fragment) OS=Anthurium amnicola GN=GLYRS-1_0 PE=4 SV=1	LEK(1)DLTLTPEK	2	0.2539	4	3	1	122.392	8.2e-06	122.39	1	144.883	7.84e-08	144.88	1	75.1019	0.0017278	75.102
Gene.16706::TRINITY_DN34054_c0_g1::g.16706::m.16706	221	K	Glycine--tRNA ligase 1, mitochondrial (Fragment) OS=Anthurium amnicola GN=GLYRS-1_0 PE=4 SV=1	FTDLMVK(1)DEK	2	-2.1311	5	3	1	124.669	5.15e-06	126.03	1	61.363	0.0139721	61.363	1	103.083	1.35e-07	139.15
Gene.16706::TRINITY_DN34054_c0_g1::g.16706::m.16706	503	K	Glycine--tRNA ligase 1, mitochondrial (Fragment) OS=Anthurium amnicola GN=GLYRS-1_0 PE=4 SV=1	SGIQLVAHEK(1)FPEPR	3	0.56163	3	3	1	87.3878	7.54e-05	87.388	1	97.2353	2.66e-06	97.235	1	75.0178	0.000234157	75.018
Gene.16706::TRINITY_DN34054_c0_g1::g.16706::m.16706	74	K	Glycine--tRNA ligase 1, mitochondrial (Fragment) OS=Anthurium amnicola GN=GLYRS-1_0 PE=4 SV=1	VLVEK(1)QDAVDR	2	-0.18259	2	2					1	60.1571	0.0164771	60.157	1	108.564	9.11e-05	108.56
Gene.16715::TRINITY_DN34061_c0_g3::g.16715::m.16715	10	K	ERBB-3 binding protein 1 OS=Ananas comosus GN=ACMD2_01432 PE=4 SV=1	EEK(1)ELDLSSPDVVTK	2	-0.79216	1	1									1	44.9984	0.0264337	44.998
Gene.16715::TRINITY_DN34061_c0_g3::g.16715::m.16715	22	K	ERBB-3 binding protein 1 OS=Ananas comosus GN=ACMD2_01432 PE=4 SV=1	ELDLSSPDVVTK(1)YK	2	0.18902	1	1	1	128.223	1.92e-08	128.22
Gene.16715::TRINITY_DN34061_c0_g3::g.16715::m.16715	24	K	ERBB-3 binding protein 1 OS=Ananas comosus GN=ACMD2_01432 PE=4 SV=1	YK(1)TAAEIVNK	2	0.6335	5	3	1	141.879	2.51e-07	141.88	1	138.763	3.15e-07	138.76	1	149.959	8.24e-08	149.96
Gene.16715::TRINITY_DN34061_c0_g3::g.16715::m.16715	67	K	ERBB-3 binding protein 1 OS=Ananas comosus GN=ACMD2_01432 PE=4 SV=1	EQAGNVYK(1)NVK	2	0.28565	6	3	1	98.0402	0.000230501	98.04	1	91.5493	0.00061582	91.549	1	96.1135	0.00025603	96.113
Gene.16715::TRINITY_DN34061_c0_g3::g.16715::m.16715	163	K	ERBB-3 binding protein 1 OS=Ananas comosus GN=ACMD2_01432 PE=4 SV=1	NK(1)DVTEAIQK	2	0.82187	2	2	1	92.8661	0.000882261	92.866					1	113.687	4.69e-05	113.69
Gene.16716::TRINITY_DN34062_c0_g4::g.16716::m.16716	28	K	Serpin-ZX (Fragment) OS=Anthurium amnicola GN=PAZX_0 PE=3 SV=1	ANDGFK(1)SLK	2	0.70956	3	3	1	85.2904	0.00281345	85.29	1	75.509	0.00843085	75.509	1	66.0557	0.0191068	66.056
Gene.16716::TRINITY_DN34062_c0_g4::g.16716::m.16716	31	K	Serpin-ZX (Fragment) OS=Anthurium amnicola GN=PAZX_0 PE=3 SV=1	SLK(1)LPYLQGDDR	2	-0.34025	1	1									1	45.6537	0.0265499	45.654
Gene.16716::TRINITY_DN34062_c0_g4::g.16716::m.16716	78	K	Serpin-ZX (Fragment) OS=Anthurium amnicola GN=PAZX_0 PE=3 SV=1	YLPAGK(1)AGVGEFR	2	1.5215	2	2	1	65.0429	0.00566686	65.043					1	54.1994	0.00956442	54.199
Gene.16744::TRINITY_DN34076_c1_g1::g.16744::m.16744	178	K	Endothelin-converting enzyme 2 OS=Anthurium amnicola GN=ECE2_11 PE=4 SV=1	PELK(1)YIK	2	-0.85722	3	3	1	70.9125	0.0169595	70.912	1	73.6163	0.0148524	73.616	1	66.7992	0.0259506	66.799
Gene.16800::TRINITY_DN34106_c0_g1::g.16800::m.16800	68	K	Peptidylprolyl isomerase (Fragment) OS=Anthurium amnicola GN=FKBP12 PE=4 SV=1	GGDLSQK(1)FWSTK	2	0.76052	1	1	1	117.942	2.55e-06	117.94
Gene.16809::TRINITY_DN34113_c1_g4::g.16809::m.16809	234	K	Pyrophosphate--fructose 6-phosphate 1-phosphotransferase subunit beta (Fragment) OS=Anthurium amnicola GN=PFP-BETA_1 PE=3 SV=1	DK(1)IETPEQFK	2	-0.5591	3	3	1	108.105	0.000191646	108.1	1	94.3627	0.000626115	94.363	1	114.862	2.79e-05	114.86
Gene.16809::TRINITY_DN34113_c1_g4::g.16809::m.16809	242	K	Pyrophosphate--fructose 6-phosphate 1-phosphotransferase subunit beta (Fragment) OS=Anthurium amnicola GN=PFP-BETA_1 PE=3 SV=1	DKIETPEQFK(1)QAEETVTK	3	-2.5355	4	3	1	97.2783	1.35e-15	141.07	1	134.541	5.02e-22	169.67	1	151.142	4.01e-36	194.94
Gene.16809::TRINITY_DN34113_c1_g4::g.16809::m.16809	466	K	Pyrophosphate--fructose 6-phosphate 1-phosphotransferase subunit beta (Fragment) OS=Anthurium amnicola GN=PFP-BETA_1 PE=3 SV=1	DPHGNVQVAK(1)IETEK	3	-0.17111	3	3	1	61.2648	0.0017685	61.265	1	70.6378	0.000722803	70.638	1	82.5896	0.000121641	82.59
Gene.16809::TRINITY_DN34113_c1_g4::g.16809::m.16809	495	K	Pyrophosphate--fructose 6-phosphate 1-phosphotransferase subunit beta (Fragment) OS=Anthurium amnicola GN=PFP-BETA_1 PE=3 SV=1	EFK(1)GQSHFFGYEGR	3	-0.63242	4	3	1	83.6916	0.000107603	83.692	1	41.0145	1.04e-18	183.23	1	101.304	2.94e-06	101.3
Gene.16809::TRINITY_DN34113_c1_g4::g.16809::m.16809	197	K	Pyrophosphate--fructose 6-phosphate 1-phosphotransferase subunit beta (Fragment) OS=Anthurium amnicola GN=PFP-BETA_1 PE=3 SV=1	GSTLYGFK(1)GGPAGIMR	2	1.0021	4	3	1	67.6479	5.02e-06	98.943	1	81.4475	1.17e-06	81.448	1	98.8953	2.21e-06	98.895
Gene.16809::TRINITY_DN34113_c1_g4::g.16809::m.16809	569	K	Pyrophosphate--fructose 6-phosphate 1-phosphotransferase subunit beta (Fragment) OS=Anthurium amnicola GN=PFP-BETA_1 PE=3 SV=1	HGK(0.953)FK(0.047)PVIK	3	-0.52179	1	1					0.953199	13.0893	0.039071	49.536
Gene.16809::TRINITY_DN34113_c1_g4::g.16809::m.16809	329	K	Pyrophosphate--fructose 6-phosphate 1-phosphotransferase subunit beta (Fragment) OS=Anthurium amnicola GN=PFP-BETA_1 PE=3 SV=1	STGK(1)YYHFVR	3	0.41536	5	3	1	64.82	0.0056249	64.82	1	77.6625	0.00110828	77.662	1	64.82	0.0056249	64.82
Gene.16809::TRINITY_DN34113_c1_g4::g.16809::m.16809	296	K	Pyrophosphate--fructose 6-phosphate 1-phosphotransferase subunit beta (Fragment) OS=Anthurium amnicola GN=PFP-BETA_1 PE=3 SV=1	TIDGDLK(1)CK	2	-0.65593	3	3	1	80.6884	0.00375306	80.688	1	80.6884	0.00375306	80.688	1	60.3978	0.0277447	60.398
Gene.16809::TRINITY_DN34113_c1_g4::g.16809::m.16809	289	K	Pyrophosphate--fructose 6-phosphate 1-phosphotransferase subunit beta (Fragment) OS=Anthurium amnicola GN=PFP-BETA_1 PE=3 SV=1	VIGCPK(1)TIDGDLK	2	2.1408	2	2	1	110.379	1.07e-05	110.38					1	96.4641	4.26e-05	96.464
Gene.16827::TRINITY_DN34124_c0_g4::g.16827::m.16827	312	K	Eukaryotic peptide chain release factor GTP-binding subunit ERF3A OS=Anthurium amnicola GN=Gspt1_6 PE=4 SV=1	SSGYNK(1)K	2	-0.14497	4	3	1	114.186	0.00503782	114.19	1	97.0676	0.00806203	97.068	1	88.0288	0.0147382	88.029
Gene.16874::TRINITY_DN34150_c1_g1::g.16874::m.16874	19	K	Mitochondrial outer membrane protein porin (Fragment) OS=Anthurium amnicola GN=VDAC1_0 PE=4 SV=1	DLLYK(1)DYQTDQK	2	0.15743	3	2	1	138.449	1.69e-15	138.45	1	167.711	1.38e-13	167.71
Gene.16874::TRINITY_DN34150_c1_g1::g.16874::m.16874	234	K	Mitochondrial outer membrane protein porin (Fragment) OS=Anthurium amnicola GN=VDAC1_0 PE=4 SV=1	FNNFGK(1)ASALIQHEWRPK	4	-0.41474	7	3	1	115.728	1.7e-10	130.01	1	168.047	4.27e-22	168.05	1	100.77	6.49e-07	104.2
Gene.16874::TRINITY_DN34150_c1_g1::g.16874::m.16874	11	K	Mitochondrial outer membrane protein porin (Fragment) OS=Anthurium amnicola GN=VDAC1_0 PE=4 SV=1	GPGLYSDVGK(1)K	2	-0.42751	3	3	1	78.5482	0.0030651	78.548	1	96.2294	0.000400239	96.229	1	66.2667	0.016962	66.267
Gene.16874::TRINITY_DN34150_c1_g1::g.16874::m.16874	68	K	Mitochondrial outer membrane protein porin (Fragment) OS=Anthurium amnicola GN=VDAC1_0 PE=4 SV=1	GVTTDLK(1)LSSDSK	2	0.98798	3	3	1	132.966	7.5e-08	132.97	1	161.206	1.52e-13	161.21	1	107.994	1.62e-05	107.99
Gene.16894::TRINITY_DN34160_c1_g2::g.16894::m.16894	164	K	Carboxypeptidase OS=Anthurium amnicola GN=CBP1_0 PE=3 SV=1	ADYTTGDLK(1)TASDSHTFLLK	3	0.23499	1	1					1	145.882	1.93e-17	145.88
Gene.16894::TRINITY_DN34160_c1_g2::g.16894::m.16894	280	K	Carboxypeptidase OS=Anthurium amnicola GN=CBP1_0 PE=3 SV=1	NSLDK(1)VDR	2	1.3881	1	1					1	63.1842	0.00792088	63.184
Gene.16914::TRINITY_DN34168_c0_g1::g.16914::m.16914	81	K	Dimethylaniline monooxygenase [N-oxide-forming] 1 OS=Anthurium amnicola GN=FMO1_0 PE=4 SV=1	GSAK(1)SSESEETIPSWARPDSEEPPPWAR	3	-0.38296	1	1	1	217.677	1.07e-60	217.68
Gene.16917::TRINITY_DN34170_c0_g2::g.16917::m.16917	302	K	Pyruvate kinase OS=Anthurium amnicola GN=KPYC_7 PE=3 SV=1	AAVYK(1)CNMAGK	2	-1.2076	5	3	1	57.1739	0.00843106	57.174	1	66.9202	0.00122478	74.841	1	56.5476	0.00122478	74.841
Gene.16917::TRINITY_DN34170_c0_g2::g.16917::m.16917	244	K	Pyruvate kinase OS=Anthurium amnicola GN=KPYC_7 PE=3 SV=1	EFLSK(1)LGDLHQTQIFAK	3	-0.29337	2	2	1	139.491	1.34e-15	139.49					1	146.2	6.93e-16	146.2
Gene.16917::TRINITY_DN34170_c0_g2::g.16917::m.16917	214	K	Pyruvate kinase OS=Anthurium amnicola GN=KPYC_7 PE=3 SV=1	EVISK(1)WGLR	2	0.064305	1	1					1	59.1529	0.0296454	59.153
Gene.16917::TRINITY_DN34170_c0_g2::g.16917::m.16917	490	K	Pyruvate kinase OS=Anthurium amnicola GN=KPYC_7 PE=3 SV=1	HPAESTSATNESVLK(1)VALDHGK	4	0.62236	3	3	1	266.354	8.29e-75	266.35	1	192.09	1.4e-35	192.09	1	100.534	1.28e-07	100.53
Gene.16917::TRINITY_DN34170_c0_g2::g.16917::m.16917	497	K	Pyruvate kinase OS=Anthurium amnicola GN=KPYC_7 PE=3 SV=1	VALDHGK(1)ASGIVKPHDR	4	-0.10901	2	2	0.999767	36.3301	0.000988937	69.188					0.999863	38.6312	0.00010732	84.249
Gene.16917::TRINITY_DN34170_c0_g2::g.16917::m.16917	39	K	Pyruvate kinase OS=Anthurium amnicola GN=KPYC_7 PE=3 SV=1	IVGTLGPK(1)SR	2	0.024125	3	3	1	99.2826	0.000420343	99.283	1	119.528	2.11e-05	119.53	1	102.524	0.000336325	102.52
Gene.16917::TRINITY_DN34170_c0_g2::g.16917::m.16917	297	K	Pyruvate kinase OS=Anthurium amnicola GN=KPYC_7 PE=3 SV=1	VFLFQK(1)AAVYK	2	0.08733	4	2	1	123.792	7.22e-06	123.79					1	108.47	9.23e-05	108.47
Gene.16917::TRINITY_DN34170_c0_g2::g.16917::m.16917	381	K	Pyruvate kinase OS=Anthurium amnicola GN=KPYC_7 PE=3 SV=1	VFNQEVYFK(1)K	2	0.084115	6	3	1	137.976	5.22e-07	137.98	1	60.064	8.48e-07	133.81	1	121.899	2.79e-05	121.9
Gene.16930::TRINITY_DN34176_c2_g1::g.16930::m.16930	185	K	Adenylosuccinate synthetase, chloroplastic OS=Anthurium amnicola GN=PURA_0 PE=3 SV=1	GIGPCYSSK(1)VIR	2	0.65856	3	3	1	68.6757	0.00533112	68.676	1	91.1231	0.000276855	91.123	1	97.7788	6.96e-05	97.779
Gene.16930::TRINITY_DN34176_c2_g1::g.16930::m.16930	69	K	Adenylosuccinate synthetase, chloroplastic OS=Anthurium amnicola GN=PURA_0 PE=3 SV=1	LVDILAK(1)R	2	-0.083712	2	2	1	130.272	0.00125834	130.27	1	80.4381	0.00962704	80.438
Gene.16930::TRINITY_DN34176_c2_g1::g.16930::m.16930	228	K	Adenylosuccinate synthetase, chloroplastic OS=Anthurium amnicola GN=PURA_0 PE=3 SV=1	YSSDMLK(1)DEVEK	2	4.018	2	2	1	125.818	1.29e-06	125.82	1	105.652	3.81e-05	105.65
Gene.16939::TRINITY_DN34180_c0_g1::g.16939::m.16939	199	K	cDNA clone:J033136A05, full insert sequence OS=Oryza sativa subsp. japonica GN=OsJ_19376 PE=2 SV=1	NK(1)TGEVEYR	2	-0.98892	3	3	1	96.3419	0.000802455	96.342	1	112.357	0.000261422	112.36	1	82.0082	0.00348359	82.008
Gene.16943::TRINITY_DN34181_c0_g2::g.16943::m.16943	15	K	Type III polyketide synthase 3 OS=Musa acuminata AAA Group PE=2 SV=1	DVPGLISK(1)NIEK	2	1.0114	3	3	1	48.5269	0.057512	48.527	1	98.9017	6.51e-05	98.902	1	61.4227	0.00990054	61.423
Gene.16955::TRINITY_DN34187_c1_g1::g.16955::m.16955	360	K	ATP-dependent RNA helicase DBP2 (Fragment) OS=Anthurium amnicola GN=DBP2_0 PE=3 SV=1	VTESEK(1)IDR	2	1.0859	2	2	1	109.664	0.000352418	109.66					1	96.1429	0.000809176	96.143
Gene.16963::TRINITY_DN34189_c0_g2::g.16963::m.16963	250	K	Rhodanese-like domain-containing protein 4, chloroplastic OS=Anthurium amnicola GN=STR4_2 PE=4 SV=1	AAFAIK(1)DGAEGR	2	0.45079	2	2	1	72.8912	0.00267528	72.891	1	72.8912	0.00267528	72.891
Gene.16963::TRINITY_DN34189_c0_g2::g.16963::m.16963	207	K	Rhodanese-like domain-containing protein 4, chloroplastic OS=Anthurium amnicola GN=STR4_2 PE=4 SV=1	GDDKPGFLK(1)K	2	-0.046782	3	2	0.999997	55.8218	0.0230166	73.655					0.999999	59.497	0.0156404	81.525
Gene.16963::TRINITY_DN34189_c0_g2::g.16963::m.16963	270	K	Rhodanese-like domain-containing protein 4, chloroplastic OS=Anthurium amnicola GN=STR4_2 PE=4 SV=1	GWVNSGLPWSPPK(1)K	2	-2.4298	2	2					1	127.322	3.5e-08	127.32	1	83.0611	0.000560743	83.061
Gene.16963::TRINITY_DN34189_c0_g2::g.16963::m.16963	332	K	Rhodanese-like domain-containing protein 4, chloroplastic OS=Anthurium amnicola GN=STR4_2 PE=4 SV=1	K(1)FLFPEDR	2	-0.47896	6	3	1	106.683	0.00201649	106.68	1	85.6757	0.00722611	85.676	1	95.3581	0.002959	95.358
Gene.16963::TRINITY_DN34189_c0_g2::g.16963::m.16963	154	K	Rhodanese-like domain-containing protein 4, chloroplastic OS=Anthurium amnicola GN=STR4_2 PE=4 SV=1	PYGVETAK(1)TAYAK	2	0.93777	2	2	1	148.52	5.78e-10	148.52					1	143.249	1.2e-09	143.25
Gene.16963::TRINITY_DN34189_c0_g2::g.16963::m.16963	159	K	Rhodanese-like domain-containing protein 4, chloroplastic OS=Anthurium amnicola GN=STR4_2 PE=4 SV=1	TAYAK(1)LSEEEDTQLLDIR	2	-0.21221	3	2	1	296.454	6.67e-90	296.45					1	212.691	3.88e-44	212.69
Gene.16963::TRINITY_DN34189_c0_g2::g.16963::m.16963	178	K	Rhodanese-like domain-containing protein 4, chloroplastic OS=Anthurium amnicola GN=STR4_2 PE=4 SV=1	QGQDFK(1)DVGSPDLR	2	0.52923	1	1					1	212.392	3.17e-30	212.39
Gene.16977::TRINITY_DN34197_c0_g3::g.16977::m.16977	95	K	60S ribosomal protein L18-3 OS=Nelumbo nucifera GN=LOC104598903 PE=4 SV=1	APGVPHSHTK(1)PYVR	4	0.3816	4	3	1	62.2875	0.00129566	62.287	1	86.9442	6.69e-05	86.944	1	55.196	0.000142754	79.875
Gene.16977::TRINITY_DN34197_c0_g3::g.16977::m.16977	30	K	60S ribosomal protein L18-3 OS=Nelumbo nucifera GN=LOC104598903 PE=4 SV=1	VHDVPALK(1)VTALR	3	0.93326	2	2	1	65.0429	0.00180248	65.043					1	72.29	0.000725415	72.29
Gene.16989::TRINITY_DN34202_c1_g3::g.16989::m.16989	276	K	DNA photolyase OS=Zostera marina GN=ZOSMA_66G00230 PE=4 SV=1	TEDLGK(1)LYPGELK	2	1.8953	2	2	1	142.384	1.31e-09	142.38	1	109.835	1.2e-05	109.83
Gene.1699::TRINITY_DN24167_c2_g1::g.1699::m.1699	119	K	Uncharacterized protein	NDAASK(1)EVV	2	-1.9073	1	1					1	53.7748	0.0468401	53.775
Gene.17032::TRINITY_DN34222_c1_g2::g.17032::m.17032	252	K	Carboxypeptidase OS=Nicotiana tabacum GN=LOC107783408 PE=3 SV=1	IQK(1)QIEGGQYR	2	0.87723	2	2	1	161.669	2.61e-09	161.67	1	141.084	1.11e-07	141.08
Gene.17066::TRINITY_DN34239_c1_g2::g.17066::m.17066	124	K	acetyl-coenzyme A carboxylase carboxyl transferase subunit alpha, chloroplastic-like OS=Nelumbo nucifera GN=LOC104601192 PE=3 SV=1	ITDK(1)WVELHGDR	3	0.10507	1	1	1	76.0727	0.000336039	76.073
Gene.17069::TRINITY_DN34242_c0_g3::g.17069::m.17069	287	K	Aldehyde dehydrogenase family 2 member C4 OS=Ananas comosus GN=ACMD2_20096 PE=3 SV=1	FK(1)TIEEAIER	2	-2.058	2	2	1	51.7271	0.0378326	51.727	1	59.1984	0.0250198	59.198
Gene.17080::TRINITY_DN34247_c0_g2::g.17080::m.17080	125	K	Zinc-binding protein (Fragment) OS=Anthurium amnicola GN=ZBP14_1 PE=4 SV=1	DINPQAPVHVLVIPK(1)VR	3	-0.36559	2	2	1	84.5076	0.000107347	84.508					1	86.4967	8.7e-05	86.497
Gene.17082::TRINITY_DN34249_c1_g1::g.17082::m.17082	160	K	Uridine kinase (Fragment) OS=Anthurium amnicola GN=UKL1_0 PE=3 SV=1	IGK(1)ILIHR	2	-1.2641	3	3	1	71.5012	0.0147515	71.501	1	101.542	0.00155425	101.54	1	69.8246	0.0178272	69.825
Gene.17082::TRINITY_DN34249_c1_g1::g.17082::m.17082	180	K	Uridine kinase (Fragment) OS=Anthurium amnicola GN=UKL1_0 PE=3 SV=1	LPK(1)DISER	2	-0.32689	2	2	1	71.4507	0.0148441	71.451					1	68.3707	0.0204945	68.371
Gene.17086::TRINITY_DN34253_c1_g1::g.17086::m.17086	331	K	Lysine--tRNA ligase OS=Anthurium amnicola GN=lysS_1 PE=3 SV=1	IATELHLK(1)R	3	-0.037928	5	3	1	112.711	5.81e-05	112.71	1	70.9084	0.0012909	82.287	1	104.198	0.000202327	104.2
Gene.17088::TRINITY_DN34254_c0_g1::g.17088::m.17088	130	K	Beta-hexosaminidase subunit B2 OS=Anthurium amnicola GN=hexb2_5 PE=4 SV=1	GSYTK(1)WER	2	-0.52135	1	1					1	66.2702	0.00682031	66.27
Gene.17126::TRINITY_DN34274_c0_g1::g.17126::m.17126	173	K	uracil phosphoribosyltransferase OS=Nelumbo nucifera GN=LOC104601122 PE=4 SV=1	GVENK(1)QIK	2	0.68339	2	2	1	54.1572	0.053074	54.157	1	52.7857	0.0606781	52.786
Gene.17141::TRINITY_DN34280_c0_g1::g.17141::m.17141	297	K	ABC transporter C family member 4 OS=Anthurium amnicola GN=ABCC4_1 PE=4 SV=1	SALK(1)LEDVPSLAPEHR	3	-0.28797	2	2	1	54.7643	0.0046586	54.764					1	100.45	4.73e-10	100.45
Gene.17142::TRINITY_DN34280_c0_g2::g.17142::m.17142	451	K	ABC transporter C family member 4 OS=Anthurium amnicola GN=ABCC4_1 PE=4 SV=1	GINLSGGQK(1)QR	2	-0.07145	1	1	1	87.1843	0.0010634	87.184
Gene.17142::TRINITY_DN34280_c0_g2::g.17142::m.17142	189	K	ABC transporter C family member 4 OS=Anthurium amnicola GN=ABCC4_1 PE=4 SV=1	VIK(1)FQAWEEHFNR	3	-1.221	3	3	1	50.1084	0.0144549	50.108	1	54.2757	0.00556371	54.276	1	56.5691	0.00211023	56.569
Gene.17152::TRINITY_DN34283_c1_g2::g.17152::m.17152	300	K	Ubiquitin carboxyl-terminal hydrolase (Fragment) OS=Anthurium amnicola GN=uch2_0 PE=3 SV=1	WK(1)TENIR	2	-1.6375	3	3	1	71.3424	0.0268815	71.342	1	101.284	0.00465261	101.28	1	74.255	0.0195989	74.255
Gene.17174::TRINITY_DN34298_c0_g1::g.17174::m.17174	86	K	Pyrophosphate--fructose 6-phosphate 1-phosphotransferase subunit alpha (Fragment) OS=Anthurium amnicola GN=PFP-ALPHA_4 PE=3 SV=1	ATAK(1)VPDAQIITEHPVIR	3	0.74101	1	1					1	69.1882	3.98e-05	69.188
Gene.17182::TRINITY_DN34303_c0_g1::g.17182::m.17182	174	K	30S ribosomal protein S1 A (Fragment) OS=Anthurium amnicola GN=rps1A_2 PE=4 SV=1	AFLPK(1)AELMNR	2	-1.1932	1	1	1	44.5638	0.0495219	44.564
Gene.17187::TRINITY_DN34304_c0_g1::g.17187::m.17187	389	K	Galactokinase OS=Anthurium amnicola GN=GAL1_1 PE=4 SV=1	AYHVYSEAK(1)R	3	-0.36237	2	2					1	104.221	0.000459714	104.22	1	95.7746	0.000192609	95.775
Gene.17187::TRINITY_DN34304_c0_g1::g.17187::m.17187	376	K	Galactokinase OS=Anthurium amnicola GN=GAL1_1 PE=4 SV=1	HFK(1)LFQR	2	0.51789	1	1					1	89.5498	0.00848572	89.55
Gene.17187::TRINITY_DN34304_c0_g1::g.17187::m.17187	105	K	Galactokinase OS=Anthurium amnicola GN=GAL1_1 PE=4 SV=1	TDGEK(1)VLR	2	-3.368	1	1	1	89.3546	0.00352242	89.355
Gene.17227::TRINITY_DN34317_c0_g4::g.17227::m.17227	71	K	Valine--tRNA ligase (Fragment) OS=Anthurium amnicola GN=valS_7 PE=3 SV=1	VWDWK(1)QK	2	0.72633	2	2	1	100.742	0.00471351	100.74					1	97.4727	0.00508076	97.473
Gene.17228::TRINITY_DN34318_c0_g1::g.17228::m.17228	107	K	Glutelin type-A 2 OS=Anthurium amnicola GN=GLUA2_1 PE=4 SV=1	DGAK(1)LPEPVEK	2	3.1195	1	1									1	62.7049	0.0141035	62.705
Gene.17245::TRINITY_DN34325_c0_g1::g.17245::m.17245	227	K	Casein kinase 1-like protein 2 isoform 1 OS=Theobroma cacao GN=TCM_037626 PE=3 SV=1	YEK(1)ISER	2	0.028401	1	1	1	69.8117	0.030709	69.812
Gene.17261::TRINITY_DN34336_c0_g2::g.17261::m.17261	150	K	Cold-inducible RNA-binding protein (Fragment) OS=Anthurium amnicola GN=cirbp_3 PE=4 SV=1	AIEGMHGK(1)FLDGR	3	-0.12421	2	2	1	58.32	0.00280165	58.32					1	71.8787	0.000786551	71.879
Gene.9596::TRINITY_DN29979_c0_g1::g.9596::m.9596	102	K	Putative 6-phosphogluconolactonase 2 OS=Anthurium amnicola GN=Os07g0604000_2 PE=4 SV=1	NHVDSNYK(1)LAK	2	-0.74107	2	2	1	131.172	2.07e-06	131.17					1	80.2447	0.00177499	80.245
Gene.17269::TRINITY_DN34343_c0_g1::g.17269::m.17269	53	K	V-type proton ATPase subunit B2 (Fragment) OS=Anthurium amnicola GN=VHA-B2_1 PE=3 SV=1	GPK(1)YQEIVNIR	2	0.46471	6	3	1	124.423	6.78e-06	124.42	1	181.661	1.99e-12	181.66	1	116.737	1.21e-05	116.74
Gene.17269::TRINITY_DN34343_c0_g1::g.17269::m.17269	488	K	V-type proton ATPase subunit B2 (Fragment) OS=Anthurium amnicola GN=VHA-B2_1 PE=3 SV=1	IPAK(1)TLDQYYAR	2	-0.39437	1	1					1	147.262	1.49e-09	147.26
Gene.17269::TRINITY_DN34343_c0_g1::g.17269::m.17269	451	K	V-type proton ATPase subunit B2 (Fragment) OS=Anthurium amnicola GN=VHA-B2_1 PE=3 SV=1	K(1)FVSQGAYDTR	2	0.3858	3	3	1	173.721	5.44e-12	173.72	1	158.417	5.28e-09	158.42	1	158.417	5.28e-09	158.42
Gene.17275::TRINITY_DN34346_c1_g1::g.17275::m.17275	232	K	4-alpha-glucanotransferase (Fragment) OS=Anthurium amnicola GN=DPEP_0 PE=3 SV=1	GDLK(1)IQFEDFR	2	-0.96552	1	1									1	63.0912	0.0137437	63.091
Gene.17275::TRINITY_DN34346_c1_g1::g.17275::m.17275	228	K	4-alpha-glucanotransferase (Fragment) OS=Anthurium amnicola GN=DPEP_0 PE=3 SV=1	LISSK(1)GDLK	2	0.83508	2	2	1	52.5786	0.0536981	52.579	1	61.1614	0.026579	61.161
Gene.17275::TRINITY_DN34346_c1_g1::g.17275::m.17275	213	K	4-alpha-glucanotransferase (Fragment) OS=Anthurium amnicola GN=DPEP_0 PE=3 SV=1	VAEVK(1)DPLIAK	2	1.0185	2	2					1	61.235	0.0154728	61.235	1	55.0402	0.0255859	55.04
Gene.17317::TRINITY_DN34372_c0_g2::g.17317::m.17317	293	K	Glyceraldehyde-3-phosphate dehydrogenase OS=Anthurium amnicola GN=GAPA_2 PE=3 SV=1	AVALVLPSLK(1)GK	2	-0.25356	5	3	1	135.987	4.22e-09	135.99	1	47.5704	0.0306168	47.57	1	124.423	1.52e-06	124.42
Gene.17317::TRINITY_DN34372_c0_g2::g.17317::m.17317	295	K	Glyceraldehyde-3-phosphate dehydrogenase OS=Anthurium amnicola GN=GAPA_2 PE=3 SV=1	GK(1)LNGIALR	2	-0.18974	6	3	1	85.6757	0.00273477	85.676	1	79.0587	0.0040858	79.059	1	122.516	0.000163959	122.52
Gene.17317::TRINITY_DN34372_c0_g2::g.17317::m.17317	178	K	Glyceraldehyde-3-phosphate dehydrogenase OS=Anthurium amnicola GN=GAPA_2 PE=3 SV=1	DGAGK(1)HIQAGAK(1)K	3	0.79043	7	3	1	83.2035	0.000349684	83.204	1	87.7194	0.000205413	87.719	1	84.3649	0.000314117	84.365
Gene.17317::TRINITY_DN34372_c0_g2::g.17317::m.17317	185	K	Glyceraldehyde-3-phosphate dehydrogenase OS=Anthurium amnicola GN=GAPA_2 PE=3 SV=1	HIQAGAK(1)K	2	0.04316	5	3	1	83.2035	0.000349684	83.204	1	103.833	0.000205413	103.83	1	84.3649	0.000314117	84.365
Gene.17317::TRINITY_DN34372_c0_g2::g.17317::m.17317	186	K	Glyceraldehyde-3-phosphate dehydrogenase OS=Anthurium amnicola GN=GAPA_2 PE=3 SV=1	K(1)VLITAPGK	2	-1.2933	2	2	1	75.509	0.00756551	75.509					1	76.2278	0.0073347	76.228
Gene.17317::TRINITY_DN34372_c0_g2::g.17317::m.17317	336	K	Glyceraldehyde-3-phosphate dehydrogenase OS=Anthurium amnicola GN=GAPA_2 PE=3 SV=1	ETAEK(1)ELK	2	0.16461	9	3	1	107.693	0.00122873	107.69	1	88.1769	0.0038657	88.177	1	98.582	0.00171089	98.582
Gene.17317::TRINITY_DN34372_c0_g2::g.17317::m.17317	241	K	Glyceraldehyde-3-phosphate dehydrogenase OS=Anthurium amnicola GN=GAPA_2 PE=3 SV=1	FGIIK(1)GTMTTTHSYTGDQR	3	0.027529	6	3	1	142.258	3.57e-16	142.26	1	142.258	3.57e-16	142.26	1	125.728	4.51e-11	125.73
Gene.17317::TRINITY_DN34372_c0_g2::g.17317::m.17317	320	K	Glyceraldehyde-3-phosphate dehydrogenase OS=Anthurium amnicola GN=GAPA_2 PE=3 SV=1	K(1)TFAEEVNAAFR	2	0.458	1	1									1	170.658	1.88e-23	170.66
Gene.17317::TRINITY_DN34372_c0_g2::g.17317::m.17317	115	K	Glyceraldehyde-3-phosphate dehydrogenase OS=Anthurium amnicola GN=GAPA_2 PE=3 SV=1	QASHLLK(1)YDSTLGIFDADVKPAGDAAISVDGK	4	0.79731	5	2	1	185.251	1.32e-64	212.15					1	130.885	4.96e-12	130.89
Gene.17317::TRINITY_DN34372_c0_g2::g.17317::m.17317	236	K	Glyceraldehyde-3-phosphate dehydrogenase OS=Anthurium amnicola GN=GAPA_2 PE=3 SV=1	VLDQK(1)FGIIK	2	0.16995	12	3	1	105.46	0.000260197	105.46	1	157.777	8.56e-09	157.78	1	133.42	1.1e-06	133.42
Gene.17338::TRINITY_DN34385_c1_g2::g.17338::m.17338	264	K	Acyl-CoA dehydrogenase family member 10 OS=Anthurium amnicola GN=Acad10_3 PE=4 SV=1	AFGK(1)SIAEHGSFLSDLAK	3	0.12916	1	1	1	94.2811	6.57e-06	94.281
Gene.17338::TRINITY_DN34385_c1_g2::g.17338::m.17338	368	K	Acyl-CoA dehydrogenase family member 10 OS=Anthurium amnicola GN=Acad10_3 PE=4 SV=1	IADGPDEVHLGTIAK(1)LELQR	3	0.75593	1	1									1	129.024	8.03e-12	129.02
Gene.17339::TRINITY_DN34388_c0_g1::g.17339::m.17339	147	K	Acetyl-CoA decarbonylase/synthase complex subunit alpha 1 (Fragment) OS=Anthurium amnicola GN=cdhA1_1 PE=4 SV=1	FK(1)SSPVLK	2	0.17499	1	1	1	90.1504	0.00329048	90.15
Gene.22153::TRINITY_DN36912_c0_g3::g.22153::m.22153	57	K	Geranylgeranyl reductase (Fragment) OS=Zantedeschia aethiopica PE=2 SV=1	ISDEK(1)MEYYK	2	3.463	8	3	1	105.46	0.000260197	105.46	1	145.457	1.76e-07	145.46	1	143.96	9.07e-08	143.96
Gene.17342::TRINITY_DN34389_c1_g2::g.17342::m.17342	12	K	Geranylgeranyl diphosphate reductase, chloroplastic OS=Anthurium amnicola GN=CHLP_3 PE=4 SV=1	SSPK(1)LPSGR	2	0.84853	3	3	1	63.4265	0.0231208	63.426	1	64.82	0.0209933	64.82	1	52.5995	0.0535782	52.6
Gene.17342::TRINITY_DN34389_c1_g2::g.17342::m.17342	184	K	Geranylgeranyl diphosphate reductase, chloroplastic OS=Anthurium amnicola GN=CHLP_3 PE=4 SV=1	VAK(1)AIGAGDYEYAIAFQER	3	-0.28153	2	2	1	80.2359	0.000117632	80.236					1	61.2759	6.44e-05	61.276
Gene.22153::TRINITY_DN36912_c0_g3::g.22153::m.22153	52	K	Geranylgeranyl reductase (Fragment) OS=Zantedeschia aethiopica PE=2 SV=1	VK(1)ISDEK	2	0.027709	1	1									1	67.1694	0.00866691	67.169
Gene.17359::TRINITY_DN34400_c0_g1::g.17359::m.17359	399	K	Protein disulfide isomerase-like 2-2 OS=Anthurium amnicola GN=PDIL2-2_0 PE=3 SV=1	ADEFIIK(1)K	2	-0.0074947	2	2	1	89.3546	0.00553968	89.355					1	91.0686	0.00475402	91.069
Gene.17359::TRINITY_DN34400_c0_g1::g.17359::m.17359	333	K	Protein disulfide isomerase-like 2-2 OS=Anthurium amnicola GN=PDIL2-2_0 PE=3 SV=1	EFLNTADDAK(1)K	2	-1.3353	1	1	1	120.77	1.47e-05	120.77
Gene.17359::TRINITY_DN34400_c0_g1::g.17359::m.17359	375	K	Protein disulfide isomerase-like 2-2 OS=Anthurium amnicola GN=PDIL2-2_0 PE=3 SV=1	GADYAQK(1)EIDR	2	-0.12646	6	3	1	131.172	2.07e-06	131.17	1	138.236	1.36e-07	138.24	1	120.749	9.34e-06	120.75
Gene.17359::TRINITY_DN34400_c0_g1::g.17359::m.17359	356	K	Protein disulfide isomerase-like 2-2 OS=Anthurium amnicola GN=PDIL2-2_0 PE=3 SV=1	HGK(1)VYLK	2	-0.84167	2	2					1	91.9062	0.00711362	91.906	1	91.9062	0.00711362	91.906
Gene.17359::TRINITY_DN34400_c0_g1::g.17359::m.17359	114	K	Protein disulfide isomerase-like 2-2 OS=Anthurium amnicola GN=PDIL2-2_0 PE=3 SV=1	LAPEYEK(1)LGSSFK	2	1.2319	3	2					1	65.4951	0.00545557	65.495	1	44.2518	0.0347937	44.252
Gene.17359::TRINITY_DN34400_c0_g1::g.17359::m.17359	120	K	Protein disulfide isomerase-like 2-2 OS=Anthurium amnicola GN=PDIL2-2_0 PE=3 SV=1	LGSSFK(1)K	2	0.22099	2	1					1	69.9985	0.0475612	69.998
Gene.17359::TRINITY_DN34400_c0_g1::g.17359::m.17359	233	K	Protein disulfide isomerase-like 2-2 OS=Anthurium amnicola GN=PDIL2-2_0 PE=3 SV=1	NLAPTYEK(1)VADAYK	2	1.0923	5	3	1	102.52	8.39e-06	102.52	1	105.191	6.52e-06	105.19	1	102.52	8.39e-06	102.52
Gene.17359::TRINITY_DN34400_c0_g1::g.17359::m.17359	368	K	Protein disulfide isomerase-like 2-2 OS=Anthurium amnicola GN=PDIL2-2_0 PE=3 SV=1	SCLEK(1)GADYAQK	2	0.2904	2	2	1	91.202	0.000272767	91.202	1	113.24	7.75e-06	113.24
Gene.17359::TRINITY_DN34400_c0_g1::g.17359::m.17359	276	K	Protein disulfide isomerase-like 2-2 OS=Anthurium amnicola GN=PDIL2-2_0 PE=3 SV=1	SNK(1)AGEDYDGGR	2	0.11494	3	3	1	65.3289	0.00743961	65.329	1	73.9271	0.00202267	73.927	1	74.1329	0.00189302	74.133
Gene.17359::TRINITY_DN34400_c0_g1::g.17359::m.17359	129	K	Protein disulfide isomerase-like 2-2 OS=Anthurium amnicola GN=PDIL2-2_0 PE=3 SV=1	SVLIAK(1)VDCDDHK	3	-0.33462	3	3	1	40.8801	0.025735	40.88	1	102.731	3.92e-07	102.73	1	84.2973	0.00014938	84.297
Gene.17359::TRINITY_DN34400_c0_g1::g.17359::m.17359	136	K	Protein disulfide isomerase-like 2-2 OS=Anthurium amnicola GN=PDIL2-2_0 PE=3 SV=1	VDCDDHK(1)SLCSK	3	-0.76277	3	3	1	71.5575	0.00111821	71.558	1	73.9271	0.00064336	73.927	1	57.4342	0.00394835	57.434
Gene.17359::TRINITY_DN34400_c0_g1::g.17359::m.17359	254	K	Protein disulfide isomerase-like 2-2 OS=Anthurium amnicola GN=PDIL2-2_0 PE=3 SV=1	YK(1)DLAEK	2	0.5035	4	3	1	107.574	0.00394598	107.57	1	83.9477	0.0117476	83.948	1	87.4761	0.00969319	87.476
Gene.17360::TRINITY_DN34401_c0_g1::g.17360::m.17360	155	K	Calnexin 1 OS=Anthurium amnicola GN=CNX1_1 PE=3 SV=1	GK(1)IIDLIEK	2	-0.10861	3	3	1	63.3202	0.0232831	63.32	1	89.1712	0.00202109	89.171	1	123.792	0.000159471	123.79
Gene.17360::TRINITY_DN34401_c0_g1::g.17360::m.17360	162	K	Calnexin 1 OS=Anthurium amnicola GN=CNX1_1 PE=3 SV=1	IIDLIEK(1)GEK	2	-0.32846	1	1					1	81.0165	0.00291031	81.017
Gene.17360::TRINITY_DN34401_c0_g1::g.17360::m.17360	33	K	Calnexin 1 OS=Anthurium amnicola GN=CNX1_1 PE=3 SV=1	GK(1)WHAPLIDNPNYK	3	-0.95355	4	3	1	170.114	1.08e-15	170.11	1	87.0829	7.64e-05	87.083	1	103.834	2.37e-06	103.83
Gene.17360::TRINITY_DN34401_c0_g1::g.17360::m.17360	135	K	Calnexin 1 OS=Anthurium amnicola GN=CNX1_1 PE=3 SV=1	K(1)VFDVLYK	2	0.41191	3	3	1	91.8667	0.00438814	91.867	1	80.6884	0.00951232	80.688	1	91.8667	0.00438814	91.867
Gene.17360::TRINITY_DN34401_c0_g1::g.17360::m.17360	31	K	Calnexin 1 OS=Anthurium amnicola GN=CNX1_1 PE=3 SV=1	NPAYK(1)GK	2	0.19571	3	3	1	71.7148	0.0259506	71.715	1	71.7148	0.0259506	71.715	1	56.1218	0.0649388	56.122
Gene.17360::TRINITY_DN34401_c0_g1::g.17360::m.17360	108	K	Calnexin 1 OS=Anthurium amnicola GN=CNX1_1 PE=3 SV=1	PK(1)YDVEK	2	1.8973	10	3	1	86.6702	0.000749202	90.05	1	56.8102	0.000200798	101.39	1	85.6757	0.00269547	85.676
Gene.17362::TRINITY_DN34402_c0_g2::g.17362::m.17362	34	K	phosphoglycerate mutase-like protein 1 isoform X4 OS=Gossypium hirsutum GN=LOC107894185 PE=4 SV=1	HAQGIHNVAGEK(1)DHK	3	-0.7505	1	1					1	87.4472	7.48e-05	87.447
Gene.17399::TRINITY_DN34428_c0_g1::g.17399::m.17399	118	K	Cysteine synthase OS=Anthurium amnicola GN=CYS1_2 PE=3 SV=1	GAVQK(1)AEELAAK	2	-0.18177	2	2	1	69.2612	0.00230531	69.261					1	72.2905	0.00175845	72.29
Gene.17399::TRINITY_DN34428_c0_g1::g.17399::m.17399	22	K	Cysteine synthase OS=Anthurium amnicola GN=CYS1_2 PE=3 SV=1	IAAK(1)LEMMEPCSSVK	2	-0.079913	2	2	1	75.0178	0.00073617	75.018	1	105.527	4.33e-06	105.53
Gene.17399::TRINITY_DN34428_c0_g1::g.17399::m.17399	204	K	Cysteine synthase OS=Anthurium amnicola GN=CYS1_2 PE=3 SV=1	LYGVEPVESAVLSGGK(1)PGPHK	3	-0.70521	3	3	1	95.4997	3.13e-07	95.5	1	101.169	2.19e-07	101.17	1	85.7374	4.69e-05	85.737
Gene.17399::TRINITY_DN34428_c0_g1::g.17399::m.17399	18	K	Cysteine synthase OS=Anthurium amnicola GN=CYS1_2 PE=3 SV=1	VVDGCVGK(1)IAAK	2	0.96669	3	3	1	110.077	2.04e-05	110.08	1	109.721	2.18e-05	109.72	1	134.13	4.67e-09	134.13
Gene.17399::TRINITY_DN34428_c0_g1::g.17399::m.17399	181	K	Cysteine synthase OS=Anthurium amnicola GN=CYS1_2 PE=3 SV=1	YLK(1)EQNPNIK	2	1.1156	3	3	1	112.845	6.88e-05	112.85	1	94.3627	0.000626115	94.363	1	134.844	3.97e-07	134.84
Gene.17419::TRINITY_DN34437_c0_g1::g.17419::m.17419	132	K	30S ribosomal protein S20, chloroplastic OS=Anthurium amnicola GN=RPS20_2 PE=3 SV=1	VFEALDDLK(1)K	2	-0.32404	3	3	1	91.5493	0.00174197	91.549	1	102.524	0.000528935	102.52	1	91.5493	0.00174197	91.549
Gene.17436::TRINITY_DN34450_c0_g1::g.17436::m.17436	203	K	30S ribosomal protein S9, chloroplastic OS=Spinacia oleracea GN=PRPS9 PE=1 SV=2	ALLK(1)VSENHR	3	0.86875	1	1									1	57.1739	0.0120176	57.174
Gene.17436::TRINITY_DN34450_c0_g1::g.17436::m.17436	243	K	30S ribosomal protein S9, chloroplastic OS=Spinacia oleracea GN=PRPS9 PE=1 SV=2	APQFSK(1)R	2	0.49396	1	1									1	79.116	0.0228999	79.116
Gene.17436::TRINITY_DN34450_c0_g1::g.17436::m.17436	140	K	30S ribosomal protein S9, chloroplastic OS=Spinacia oleracea GN=PRPS9 PE=1 SV=2	VVLQEGTGK(1)LIINYR	2	-0.6081	1	1	1	184.764	4.32e-23	184.76
Gene.17458::TRINITY_DN34465_c0_g1::g.17458::m.17458	163	K	V-type proton ATPase subunit E (Fragment) OS=Anthurium amnicola GN=VATE_2 PE=3 SV=1	ATVHPPK(1)VTIDEQVYLPSPPK	3	0.15033	3	2	1	136.965	3.07e-17	136.96					1	122.526	1.37e-11	122.53
Gene.18491::TRINITY_DN35049_c0_g2::g.18491::m.18491	101	K	V-type proton ATPase subunit E OS=Anthurium amnicola GN=VATE_0 PE=3 SV=1	LQLVEAEK(1)K	2	0.17312	2	2	1	61.5599	0.0408437	61.56					1	85.5332	0.00434672	85.533
Gene.17458::TRINITY_DN34465_c0_g1::g.17458::m.17458	156	K	V-type proton ATPase subunit E (Fragment) OS=Anthurium amnicola GN=VATE_2 PE=3 SV=1	QEYAAK(1)ATVHPPK	3	-1.019	1	1	1	46.797	0.0209013	46.797
Gene.17523::TRINITY_DN34509_c0_g1::g.17523::m.17523	342	K	UBX domain-containing protein 1-A OS=Anthurium amnicola GN=ubxn1-a PE=4 SV=1	NPNEEK(1)FR	2	-0.53357	4	3	1	131.062	0.000796443	131.06	1	54.4363	0.0515262	54.436	1	124.983	0.000824727	124.98
Gene.17523::TRINITY_DN34509_c0_g1::g.17523::m.17523	298	K	UBX domain-containing protein 1-A OS=Anthurium amnicola GN=ubxn1-a PE=4 SV=1	SSLPIK(0.001)PATK(0.999)AER	3	0.37436	3	3	0.960122	13.8159	0.0249582	50.108	0.998198	27.4343	0.00344995	63.727	0.9986	28.5317	0.00289346	65.895
Gene.17523::TRINITY_DN34509_c0_g1::g.17523::m.17523	63	K	UBX domain-containing protein 1-A OS=Anthurium amnicola GN=ubxn1-a PE=4 SV=1	TESDLHTK(1)R	2	1.1919	3	2	1	72.8477	0.00215891	72.848					1	52.7055	0.0176853	53.756
Gene.17532::TRINITY_DN34515_c1_g1::g.17532::m.17532	356	K	Putative 26S proteasome non-ATPase regulatory subunit 3 (Fragment) OS=Anthurium amnicola GN=21D7_1 PE=4 SV=1	ISLADVAK(1)K	2	1.2782	3	3	1	80.6884	0.00590239	80.688	1	79.1482	0.00639695	79.148	1	83.647	0.00495236	83.647
Gene.17532::TRINITY_DN34515_c1_g1::g.17532::m.17532	70	K	Putative 26S proteasome non-ATPase regulatory subunit 3 (Fragment) OS=Anthurium amnicola GN=21D7_1 PE=4 SV=1	LSSHLPK(1)EDDHDMDVDTATSASQGPAK	4	-0.5176	5	3	1	68.6575	4.22e-37	187.17	1	82.4789	7.49e-07	82.479	1	89.2721	1.06e-19	139
Gene.17539::TRINITY_DN34518_c0_g4::g.17539::m.17539	54	K	Protein TIC 21, chloroplastic OS=Anthurium amnicola GN=TIC21_0 PE=4 SV=1	AK(1)LSQVSK	2	0.61887	3	3	1	58.9156	0.0378398	58.916	1	55.0637	0.0480474	55.064	1	66.2987	0.0242955	66.299
Gene.17539::TRINITY_DN34518_c0_g4::g.17539::m.17539	60	K	Protein TIC 21, chloroplastic OS=Anthurium amnicola GN=TIC21_0 PE=4 SV=1	LSQVSK(1)R	2	1.503	3	3	1	113.499	0.00515909	113.5	1	86.8328	0.0158334	86.833	1	113.499	0.00515909	113.5
Gene.17539::TRINITY_DN34518_c0_g4::g.17539::m.17539	152	K	Protein TIC 21, chloroplastic OS=Anthurium amnicola GN=TIC21_0 PE=4 SV=1	TEVVK(1)SLR	2	0.86987	3	3	1	86.6702	0.00430487	86.67	1	85.6757	0.00459474	85.676	1	85.6757	0.00459474	85.676
Gene.17543::TRINITY_DN34520_c0_g2::g.17543::m.17543	43	K	dnaJ homolog subfamily C member 8-like isoform X1 OS=Nelumbo nucifera GN=LOC104590464 PE=4 SV=1	SDVHVK(1)QQHEEDEDALLK	3	0.39708	1	1	1	54.1033	0.00560981	54.103
Gene.17557::TRINITY_DN34529_c0_g1::g.17557::m.17557	220	K	Adenylate kinase B OS=Anthurium amnicola GN=ADK-B_0 PE=3 SV=1	QTEPVIDYYSK(1)K	2	-0.085794	3	3	1	101.532	8.59e-05	101.53	1	91.6203	0.000394899	91.62	1	122.511	2.86e-06	122.51
Gene.17557::TRINITY_DN34529_c0_g1::g.17557::m.17557	172	K	Adenylate kinase B OS=Anthurium amnicola GN=ADK-B_0 PE=3 SV=1	TYHTK(1)FAPPK	3	-0.20285	9	3	1	92.5385	0.000298461	92.538	1	85.8209	2.42e-06	128.91	1	94.6921	0.00018122	94.692
Gene.17569::TRINITY_DN34536_c0_g1::g.17569::m.17569	104	K	UMP-CMP kinase OS=Nelumbo nucifera GN=LOC104606422 PE=3 SV=1	ESGNNK(1)FLIDGFPR	2	1.6106	2	2	1	89.6238	0.000166534	89.624					1	129.045	1.64e-08	129.04
Gene.1757::TRINITY_DN24230_c0_g1::g.1757::m.1757	54	K	NADH dehydrogenase [ubiquinone] 1 beta subcomplex subunit 2-like OS=Nelumbo nucifera GN=LOC104587085 PE=4 SV=1	GVTLHQPK(1)R	3	0.18119	3	3	1	123.86	0.000250424	123.86	1	61.5599	0.0408437	61.56	1	58.4333	0.0115819	58.433
Gene.17575::TRINITY_DN34543_c0_g1::g.17575::m.17575	135	K	SRP54 domain-containing protein/SRP54_N domain-containing protein OS=Cephalotus follicularis GN=CFOL_v3_29012 PE=4 SV=1	ISGK(1)IVDSLR	2	0.66864	3	3	1	66.2667	0.0157964	66.267	1	65.1792	0.0172155	65.179	1	66.2667	0.0157964	66.267
Gene.17575::TRINITY_DN34543_c0_g1::g.17575::m.17575	202	K	SRP54 domain-containing protein/SRP54_N domain-containing protein OS=Cephalotus follicularis GN=CFOL_v3_29012 PE=4 SV=1	TTSLGK(1)LAQR	2	0.29476	1	1					1	77.1917	0.00163333	77.192
Gene.17592::TRINITY_DN34553_c1_g3::g.17592::m.17592	246	K	Mitogen-activated protein kinase OS=Anthurium amnicola GN=MPK4_2 PE=3 SV=1	EPLFPGK(1)DYVHQLR	3	-0.43348	3	3	1	77.7756	0.000162087	77.776	1	142.384	1.45e-11	142.38	1	68.9722	0.000282347	68.972
Gene.17592::TRINITY_DN34553_c1_g3::g.17592::m.17592	157	K	Mitogen-activated protein kinase OS=Anthurium amnicola GN=MPK4_2 PE=3 SV=1	GLK(1)YVHSASVLHR	3	-2.4178	1	1	1	75.5888	0.000260005	75.589
Gene.21645::TRINITY_DN36685_c0_g1::g.21645::m.21645	588	K	RuBisCO large subunit-binding protein subunit beta, chloroplastic (Fragment) OS=Anthurium amnicola GN=RUBB_1 PE=3 SV=1	ALSYPLK(1)LIAK	2	-0.25088	2	2	1	96.1135	0.00025603	96.113					1	81.0165	0.00169584	81.017
Gene.17602::TRINITY_DN34559_c1_g1::g.17602::m.17602	33	K	RuBisCO large subunit-binding protein subunit beta, chloroplastic (Fragment) OS=Anthurium amnicola GN=RUBB_1 PE=3 SV=1	LAAK(1)VDGIK	2	-0.051907	9	3	1	75.509	0.000685126	99.815	1	87.149	1.41e-22	171.98	1	67.704	0.00373947	80.755
Gene.17602::TRINITY_DN34559_c1_g1::g.17602::m.17602	54	K	RuBisCO large subunit-binding protein subunit beta, chloroplastic (Fragment) OS=Anthurium amnicola GN=RUBB_1 PE=3 SV=1	VGADIVK(1)R	2	0.43094	7	3	1	78.5161	0.0105081	78.516	1	107.008	0.00198949	107.01	1	72.23	0.0210968	72.23
Gene.17604::TRINITY_DN34563_c0_g3::g.17604::m.17604	175	K	Ribonucleoprotein, chloroplastic OS=Anthurium amnicola GN=ROC3_1 PE=4 SV=1	AVIEK(1)FDSYELK	2	-1.241	2	2	1	49.4829	0.0517973	49.483					1	70.5633	0.00172708	70.563
Gene.17604::TRINITY_DN34563_c0_g3::g.17604::m.17604	182	K	Ribonucleoprotein, chloroplastic OS=Anthurium amnicola GN=ROC3_1 PE=4 SV=1	FDSYELK(1)ER	2	-0.44769	6	3	1	107.788	0.000415789	107.79	1	138.08	9.87e-05	138.08	1	116.518	0.00018506	116.52
Gene.17604::TRINITY_DN34563_c0_g3::g.17604::m.17604	233	K	Ribonucleoprotein, chloroplastic OS=Anthurium amnicola GN=ROC3_1 PE=4 SV=1	EFFSEK(1)FNPVSAR	2	0.98692	1	1									1	103.109	2.74e-05	103.11
Gene.17604::TRINITY_DN34563_c0_g3::g.17604::m.17604	220	K	Ribonucleoprotein, chloroplastic OS=Anthurium amnicola GN=ROC3_1 PE=4 SV=1	IYISNLAWK(1)AR	2	0.71857	1	1	1	135.795	1.57e-07	135.8
Gene.17604::TRINITY_DN34563_c0_g3::g.17604::m.17604	211	K	Ribonucleoprotein, chloroplastic OS=Anthurium amnicola GN=ROC3_1 PE=4 SV=1	NK(1)IYISNLAWK	2	-0.047582	2	2	1	92.707	0.000497105	92.707	1	73.4351	0.00410723	73.435
Gene.17604::TRINITY_DN34563_c0_g3::g.17604::m.17604	192	K	Ribonucleoprotein, chloroplastic OS=Anthurium amnicola GN=ROC3_1 PE=4 SV=1	VEFAK(1)NLK	2	-0.18842	4	3	1	75.7382	0.00344371	75.738	1	71.5012	0.0147515	71.501	1	75.7382	0.00749132	75.738
Gene.17608::TRINITY_DN34566_c0_g1::g.17608::m.17608	30	K	Protein mago nashi OS=Ananas comosus GN=ACMD2_20817 PE=4 SV=1	GK(1)FGHEFLEFEFRPDGK	4	-0.38148	2	2	1	141.072	2.05e-15	141.07					1	44.788	0.0211804	44.788
Gene.17608::TRINITY_DN34566_c0_g1::g.17608::m.17608	55	K	Protein mago nashi OS=Ananas comosus GN=ACMD2_20817 PE=4 SV=1	YANNSNYK(1)NDTMIR	2	-0.37648	1	1	1	167.028	9.95e-16	167.03
Gene.17617::TRINITY_DN34569_c0_g1::g.17617::m.17617	106	K	Putative NAD(P)-binding Rossmann-fold superfamily protein OS=Helianthus annuus GN=HannXRQ_Chr01g0003071 PE=4 SV=1	AGGLQDK(1)DGGIR	2	-0.42039	3	3	1	154.357	4.93e-13	154.36	1	173.756	1.51e-16	173.76	1	129.343	7.3e-07	129.34
Gene.17617::TRINITY_DN34569_c0_g1::g.17617::m.17617	117	K	Putative NAD(P)-binding Rossmann-fold superfamily protein OS=Helianthus annuus GN=HannXRQ_Chr01g0003071 PE=4 SV=1	ELIVGK(1)DDELLQTETR	2	-1.3882	2	2	1	268.121	6.29e-56	268.12					1	252.472	5.02e-55	252.47
Gene.17617::TRINITY_DN34569_c0_g1::g.17617::m.17617	150	K	Putative NAD(P)-binding Rossmann-fold superfamily protein OS=Helianthus annuus GN=HannXRQ_Chr01g0003071 PE=4 SV=1	FK(1)AFDLASKPEGTGTPTTDFK	3	0.39891	4	3	1	108.8	2.5e-24	153.65	1	103.25	5.41e-17	136.62	1	110.685	1.95e-17	147.35
Gene.17617::TRINITY_DN34569_c0_g1::g.17617::m.17617	10	K	Putative NAD(P)-binding Rossmann-fold superfamily protein OS=Helianthus annuus GN=HannXRQ_Chr01g0003071 PE=4 SV=1	MK(1)PGFDPSK	2	-2.216	1	1									1	48.9809	0.0325421	48.981
Gene.17617::TRINITY_DN34569_c0_g1::g.17617::m.17617	47	K	Putative NAD(P)-binding Rossmann-fold superfamily protein OS=Helianthus annuus GN=HannXRQ_Chr01g0003071 PE=4 SV=1	NQIDVAK(1)AAGVK	2	-1.097	1	1					1	72.2905	0.00305377	72.29
Gene.17618::TRINITY_DN34569_c0_g2::g.17618::m.17618	121	K	NAD(P)-binding Rossmann-fold superfamily protein isoform 2 OS=Theobroma cacao GN=TCM_021916 PE=4 SV=1	TDQFVGK(1)GLVR	2	-0.24452	6	2	1	107.055	0.000111051	107.06					1	100.037	0.000204044	100.04
Gene.17618::TRINITY_DN34569_c0_g2::g.17618::m.17618	109	K	NAD(P)-binding Rossmann-fold superfamily protein isoform 2 OS=Theobroma cacao GN=TCM_021916 PE=4 SV=1	TGQIVYK(1)K	2	0.052629	6	3	1	80.4381	0.00962704	80.438	1	71.692	0.022649	71.692	1	80.4381	0.00962704	80.438
Gene.17624::TRINITY_DN34571_c0_g1::g.17624::m.17624	700	K	FRIGIDA-like protein (Fragment) OS=Anthurium amnicola GN=FRI_14 PE=3 SV=1	IEEK(1)ISELEK	2	1.7205	2	2					1	93.8392	0.000715711	93.839	1	90.6136	0.00126778	90.614
Gene.17624::TRINITY_DN34571_c0_g1::g.17624::m.17624	541	K	FRIGIDA-like protein (Fragment) OS=Anthurium amnicola GN=FRI_14 PE=3 SV=1	VAAVAWK(1)K	2	0.58203	2	2	1	77.0577	0.0111767	77.058					1	65.2521	0.0412288	65.252
Gene.17630::TRINITY_DN34572_c0_g1::g.17630::m.17630	78	K	Elongation factor 1-gamma 2 OS=Anthurium amnicola GN=Os02g0220500_4 PE=4 SV=1	LK(1)ADTTLYGSSLIDYAR	2	-2.981	1	1	1	65.4225	0.000166227	65.423
Gene.17630::TRINITY_DN34572_c0_g1::g.17630::m.17630	290	K	Elongation factor 1-gamma 2 OS=Anthurium amnicola GN=Os02g0220500_4 PE=4 SV=1	LYSNTK(1)TNFR	2	2.2713	3	3	1	157.663	8.62e-09	157.66	1	160.531	7e-09	160.53	1	170.471	1.37e-09	170.47
Gene.17630::TRINITY_DN34572_c0_g1::g.17630::m.17630	283	K	Elongation factor 1-gamma 2 OS=Anthurium amnicola GN=Os02g0220500_4 PE=4 SV=1	MILDEWK(1)R	2	-0.46208	6	3	1	80.4381	0.00107841	104.44	1	127.021	0.00128213	127.02	1	68.2235	0.000538046	127.46
Gene.17630::TRINITY_DN34572_c0_g1::g.17630::m.17630	361	K	Elongation factor 1-gamma 2 OS=Anthurium amnicola GN=Os02g0220500_4 PE=4 SV=1	MLVIGSEPPYK(1)VK	2	0.74	10	3	1	113.24	5.17e-07	118.87	1	116.135	3.68e-07	123.2	1	106.258	1.47e-05	106.26
Gene.17630::TRINITY_DN34572_c0_g1::g.17630::m.17630	199	K	Elongation factor 1-gamma 2 OS=Anthurium amnicola GN=Os02g0220500_4 PE=4 SV=1	YFWTMVNQPK(1)VK	2	-1.7716	5	3	1	143.238	1.35e-16	143.24	1	102.047	2.3e-05	102.05	1	142.085	2.74e-09	142.08
Gene.17641::TRINITY_DN34577_c0_g2::g.17641::m.17641	5	K	Major intrinsic protein OS=Corchorus capsularis GN=CCACVL1_14115 PE=3 SV=1	AESK(1)EEDVR	2	-0.18731	6	3	1	86.8981	0.0012879	86.898	1	102.524	0.000307633	102.52	1	86.8981	0.0012879	86.898
Gene.17641::TRINITY_DN34577_c0_g2::g.17641::m.17641	15	K	Major intrinsic protein OS=Corchorus capsularis GN=CCACVL1_14115 PE=3 SV=1	LGANK(1)FSER	2	0.16992	6	3	1	132.01	0.000130565	132.01	1	117.3	0.000182309	117.3	1	157.994	4.77e-06	157.99
Gene.17642::TRINITY_DN34577_c0_g3::g.17642::m.17642	95	K	Putative aquaporin PIP2-2 (Fragment) OS=Anthurium amnicola GN=PIP2-2_2 PE=3 SV=1	SFQK(1)AYYNR	2	0.13168	3	3	1	164.683	2.63e-06	164.68	1	83.4559	0.000907521	83.456	1	106.683	0.000453108	106.68
Gene.17663::TRINITY_DN34585_c0_g1::g.17663::m.17663	177	K	Peroxiredoxin-2F, mitochondrial OS=Anthurium amnicola GN=PRXIIF_1 PE=4 SV=1	LQAK(1)DDIEFYGDFDGSFHK	3	-1.6012	1	1	1	136.613	5.39e-16	136.61
Gene.17663::TRINITY_DN34585_c0_g1::g.17663::m.17663	220	K	Peroxiredoxin-2F, mitochondrial OS=Anthurium amnicola GN=PRXIIF_1 PE=4 SV=1	WSAFVVDGK(1)VK	2	-0.7491	3	3	1	98.1563	0.000228962	98.156	1	81.9197	0.00160324	81.92	1	98.1563	0.000228962	98.156
Gene.17680::TRINITY_DN34594_c0_g6::g.17680::m.17680	21	K	UbiB domain OS=Macleaya cordata GN=BVC80_1761g26 PE=4 SV=1	SVEEIGQEEAWFK(1)K	2	-2.7262	2	2	1	192.65	2.83e-23	192.65					1	232.502	1.76e-38	232.5
Gene.17693::TRINITY_DN34602_c0_g2::g.17693::m.17693	33	K	50S ribosomal protein L29, chloroplastic (Fragment) OS=Anthurium amnicola GN=RPL29_0 PE=3 SV=1	EEELK(1)EIR	2	0.68647	7	3	1	122.516	0.000836207	122.52	1	109.11	0.00115378	109.11	1	122.516	0.000836207	122.52
Gene.17693::TRINITY_DN34602_c0_g2::g.17693::m.17693	97	K	50S ribosomal protein L29, chloroplastic (Fragment) OS=Anthurium amnicola GN=RPL29_0 PE=3 SV=1	EIEEGINK(1)R	2	2.2073	2	2	1	90.6404	0.00270677	90.64					1	83.6233	0.00496	83.623
Gene.17693::TRINITY_DN34602_c0_g2::g.17693::m.17693	68	K	50S ribosomal protein L29, chloroplastic (Fragment) OS=Anthurium amnicola GN=RPL29_0 PE=3 SV=1	NEFK(1)PSEFGR	2	-2.0443	2	2	1	112.834	6.91e-05	112.83					1	107.114	0.000217338	107.11
Gene.17695::TRINITY_DN34604_c0_g3::g.17695::m.17695	79	K	Polyamine oxidase OS=Ananas comosus GN=ACMD2_21423 PE=4 SV=1	MHK(1)TQFAGLSVEK	3	0.89992	1	1					1	41.7427	0.0307408	41.743
Gene.1770::TRINITY_DN24243_c1_g1::g.1770::m.1770	29	K	Zinc-binding alcohol dehydrogenase domain-containing protein 2 OS=Anthurium amnicola GN=Zadh2 PE=4 SV=1	DNK(1)DLHPDR	2	0.69958	2	2	1	182.997	3.84e-09	183					1	108.348	0.000396854	108.35
Gene.17704::TRINITY_DN34609_c0_g1::g.17704::m.17704	183	K	NAD_binding_10 domain-containing protein OS=Cephalotus follicularis GN=CFOL_v3_21305 PE=4 SV=1	YLLQGYYEGK(1)K	2	0.080306	3	3	1	99.752	0.000326837	99.752	1	93.3452	0.001564	93.345	1	83.0814	0.00233405	83.081
Gene.17710::TRINITY_DN34611_c1_g2::g.17710::m.17710	281	K	Pyruvate kinase OS=Anthurium amnicola GN=KPYC_10 PE=3 SV=1	IFLAQK(1)MMIYK	2	1.4488	2	2	1	96.3419	8.44e-05	96.342					1	105.975	4.18e-05	105.98
Gene.17721::TRINITY_DN34621_c0_g2::g.17721::m.17721	298	K	Peroxisomal membrane protein PEX14 OS=Anthurium amnicola GN=PEX14_5 PE=4 SV=1	ACQDLLSEK(1)SEEK	2	-2.7812	1	1									1	88.2818	0.000310503	88.282
Gene.17722::TRINITY_DN34622_c1_g3::g.17722::m.17722	455	K	alanine--glyoxylate aminotransferase 2 homolog 1, mitochondrial OS=Nelumbo nucifera GN=LOC104605885 PE=3 SV=1	DLGVLVGK(1)GGLHGNVFR	3	-0.20567	3	3	1	148.701	4.52e-16	148.7	1	112.235	1.37e-07	112.24	1	139.582	1.33e-15	139.58
Gene.17722::TRINITY_DN34622_c1_g3::g.17722::m.17722	447	K	alanine--glyoxylate aminotransferase 2 homolog 1, mitochondrial OS=Nelumbo nucifera GN=LOC104605885 PE=3 SV=1	LK(1)DLGVLVGK	2	0.011599	1	1									1	65.1792	0.0172155	65.179
Gene.17725::TRINITY_DN34626_c0_g2::g.17725::m.17725	195	K	Proteasome subunit alpha type (Fragment) OS=Anthurium amnicola GN=PAG1_2 PE=3 SV=1	EGVVEVAK(1)IIYGVHDEAK	3	-0.53536	1	1									1	88.5736	5.83e-05	88.574
Gene.17725::TRINITY_DN34626_c0_g2::g.17725::m.17725	205	K	Proteasome subunit alpha type (Fragment) OS=Anthurium amnicola GN=PAG1_2 PE=3 SV=1	IIYGVHDEAK(1)DK	3	-0.62192	5	3	1	84.3649	0.000199412	84.365	1	78.3239	0.000298947	78.324	1	66.9887	0.00203374	66.989
Gene.17725::TRINITY_DN34626_c0_g2::g.17725::m.17725	236	K	Proteasome subunit alpha type (Fragment) OS=Anthurium amnicola GN=PAG1_2 PE=3 SV=1	VPDDLLEQAK(1)EAAK	2	0.91701	1	1					1	79.6515	1.63e-05	79.652
Gene.17725::TRINITY_DN34626_c0_g2::g.17725::m.17725	110	K	Proteasome subunit alpha type (Fragment) OS=Anthurium amnicola GN=PAG1_2 PE=3 SV=1	VYGEPIPVK(1)ELAER	2	0.55445	1	1	1	69.8783	0.00232804	69.878
Gene.17725::TRINITY_DN34626_c0_g2::g.17725::m.17725	167	K	Proteasome subunit alpha type (Fragment) OS=Anthurium amnicola GN=PAG1_2 PE=3 SV=1	YFGAAIGK(1)GR	2	0.57864	1	1					1	82.2868	0.0026929	82.287
Gene.17750::TRINITY_DN34639_c0_g5::g.17750::m.17750	140	K	Thylakoid membrane phosphoprotein, chloroplastic (Fragment) OS=Anthurium amnicola GN=TMP14_2 PE=4 SV=1	TIQEAWDK(1)VEDK	2	-2.2197	3	3	1	116.511	2.78e-06	116.51	1	131.664	3.6e-07	131.66	1	137.836	3.77e-09	137.84
Gene.17785::TRINITY_DN34655_c0_g1::g.17785::m.17785	158	K	30S ribosomal protein 2, chloroplastic (Fragment) OS=Anthurium amnicola GN=PSRP2 PE=4 SV=1	AEVMYDK(1)YSR	2	-1.5426	4	3	1	86.0142	0.00184892	86.014	1	68.5357	0.0128355	68.536	1	88.5961	0.000696304	88.596
Gene.17785::TRINITY_DN34655_c0_g1::g.17785::m.17785	246	K	30S ribosomal protein 2, chloroplastic (Fragment) OS=Anthurium amnicola GN=PSRP2 PE=4 SV=1	FFSEK(1)GK	2	-0.069628	3	3	1	94.4072	0.00565736	94.407	1	72.1384	0.00679413	72.138	1	81.2967	0.0132913	81.297
Gene.17785::TRINITY_DN34655_c0_g1::g.17785::m.17785	253	K	30S ribosomal protein 2, chloroplastic (Fragment) OS=Anthurium amnicola GN=PSRP2 PE=4 SV=1	VLSAK(1)VSR	2	0.31635	4	3	1	76.2215	0.00735044	76.221	1	85.6701	0.00459639	85.67	1	63.8162	0.0288498	63.816
Gene.17827::TRINITY_DN34678_c0_g2::g.17827::m.17827	572	K	UPF0061 protein AZOSEA38000 (Fragment) OS=Anthurium amnicola GN=AZOSEA38000 PE=3 SV=1	AVLLDIGK(1)ER	2	0.43913	2	2	1	97.8134	0.000458429	97.813					1	91.5493	0.00110764	91.549
Gene.17827::TRINITY_DN34678_c0_g2::g.17827::m.17827	507	K	UPF0061 protein AZOSEA38000 (Fragment) OS=Anthurium amnicola GN=AZOSEA38000 PE=3 SV=1	FMDDYK(1)SIMTR	2	0.90681	2	2					1	84.1687	0.00137262	84.169	1	59.1551	0.00399183	59.155
Gene.17827::TRINITY_DN34678_c0_g2::g.17827::m.17827	128	K	UPF0061 protein AZOSEA38000 (Fragment) OS=Anthurium amnicola GN=AZOSEA38000 PE=3 SV=1	GK(1)LNLEELEWDHSFVR	3	1.2752	1	1									1	124.251	1.03e-09	124.25
Gene.17827::TRINITY_DN34678_c0_g2::g.17827::m.17827	521	K	UPF0061 protein AZOSEA38000 (Fragment) OS=Anthurium amnicola GN=AZOSEA38000 PE=3 SV=1	YNK(1)DLISK	2	-2.3197	3	3	1	69.2755	0.0188345	69.275	1	63.4265	0.0295646	63.426	1	93.0983	0.00243124	93.098
Gene.17866::TRINITY_DN34698_c0_g1::g.17866::m.17866	137	K	Thioredoxin-like protein CITRX, chloroplastic (Fragment) OS=Anthurium amnicola GN=At3g06730_0 PE=4 SV=1	EDYLVK(1)K	2	0.029428	1	1					1	68.9149	0.0518222	68.915
Gene.17866::TRINITY_DN34698_c0_g1::g.17866::m.17866	142	K	Thioredoxin-like protein CITRX, chloroplastic (Fragment) OS=Anthurium amnicola GN=At3g06730_0 PE=4 SV=1	VSAK(1)ELGELVK	2	-3.7958	1	1									1	59.976	0.0166457	59.976
Gene.17875::TRINITY_DN34705_c0_g3::g.17875::m.17875	25	K	Poly(RC)-binding protein 1 OS=Anthurium amnicola GN=PCBP1_1 PE=4 SV=1	ISENDEAAAQDNTQIVEK(1)GNHDEDLGAGGGEK	3	0.13579	2	2	1	246.893	1.47e-93	246.89					1	235.804	7.09e-79	235.8
Gene.179::TRINITY_DN22536_c1_g3::g.179::m.179	128	K	Putative peroxygenase 4 (Fragment) OS=Anthurium amnicola GN=PXG4_1 PE=4 SV=1	FEEIFK(1)K	2	0.45614	3	3	1	81.7839	0.0204569	81.784	1	73.6163	0.0333349	73.616	1	89.5498	0.0133454	89.55
Gene.17933::TRINITY_DN34733_c1_g1::g.17933::m.17933	243	K	Peptidyl-prolyl cis-trans isomerase CYP19-4 OS=Anthurium amnicola GN=CYP19-4_7 PE=4 SV=1	SGK(1)LEIDEEEIR	2	0.11055	2	2	1	102.903	4.91e-05	102.9	1	97.6896	7e-05	97.69
Gene.17978::TRINITY_DN34755_c0_g1::g.17978::m.17978	293	K	calmodulin-binding protein 60 C isoform X2 OS=Nelumbo nucifera GN=LOC104603183 PE=4 SV=1	TEAFAVK(1)DHR	3	-0.37047	2	2	1	117.52	2.4e-05	117.52	1	41.5977	0.0361476	41.598
Gene.17983::TRINITY_DN34759_c0_g1::g.17983::m.17983	81	K	UDP-N-acetylmuramate--L-alanine ligase OS=Anthurium amnicola GN=murC_24 PE=4 SV=1	PK(1)FDLVSK	2	0.9454	3	3	1	105.975	0.00131966	105.98	0.811975	6.35328	0.0563562	42.031	1	147.405	0.000273827	147.4
Gene.17983::TRINITY_DN34759_c0_g1::g.17983::m.17983	87	K	UDP-N-acetylmuramate--L-alanine ligase OS=Anthurium amnicola GN=murC_24 PE=4 SV=1	FDLVSK(1)HIHK	3	-0.16476	1	1									1	73.8866	0.00186175	73.887
Gene.17987::TRINITY_DN34763_c0_g1::g.17987::m.17987	79	K	Lysine--tRNA ligase OS=Musa acuminata subsp. malaccensis GN=103969450 PE=3 SV=1	AAGLNPYPHK(1)FDVK	3	0.34535	1	1					1	59.7088	0.00176447	59.709
Gene.17987::TRINITY_DN34763_c0_g1::g.17987::m.17987	528	K	Lysine--tRNA ligase OS=Musa acuminata subsp. malaccensis GN=103969450 PE=3 SV=1	FASQLK(1)DR	2	-0.82451	3	3	1	71.6136	0.0145452	71.614	1	94.3095	0.0020782	94.309	1	76.2215	0.00327134	76.221
Gene.17987::TRINITY_DN34763_c0_g1::g.17987::m.17987	383	K	Lysine--tRNA ligase OS=Musa acuminata subsp. malaccensis GN=103969450 PE=3 SV=1	LTGGYK(1)IK	2	0.44132	1	1	1	63.4188	0.0295787	63.419
Gene.17987::TRINITY_DN34763_c0_g1::g.17987::m.17987	234	K	Lysine--tRNA ligase OS=Musa acuminata subsp. malaccensis GN=103969450 PE=3 SV=1	NPETYVLK(1)DQETR	2	0.20862	1	1									1	216.884	8.42e-29	216.88
Gene.17987::TRINITY_DN34763_c0_g1::g.17987::m.17987	333	K	Lysine--tRNA ligase OS=Musa acuminata subsp. malaccensis GN=103969450 PE=3 SV=1	VYEIGK(1)QFR	2	2.029	1	1					1	57.5496	0.0314224	57.55
Gene.17992::TRINITY_DN34766_c0_g1::g.17992::m.17992	313	K	aspartic proteinase A1-like OS=Nelumbo nucifera GN=LOC104594044 PE=3 SV=1	K(1)FSLTPEQYILK	2	0.70346	2	2	1	126.832	1.78e-06	126.83					1	107.529	4.81e-05	107.53
Gene.17992::TRINITY_DN34766_c0_g1::g.17992::m.17992	116	K	aspartic proteinase A1-like OS=Nelumbo nucifera GN=LOC104594044 PE=3 SV=1	NAEEEEGGEIVFGGVDPK(1)HFK	3	-0.41465	5	3	1	155.756	1.29e-24	155.76	1	155.756	1.29e-24	155.76	1	174.632	1.34e-33	174.63
Gene.18003::TRINITY_DN34771_c0_g3::g.18003::m.18003	191	K	Glucosidase 2 subunit beta (Fragment) OS=Anthurium amnicola GN=PRKCSH_8 PE=4 SV=1	ITMYK(1)DGVVLR	2	3.8754	1	1									1	56.2952	0.0118614	56.295
Gene.18018::TRINITY_DN34781_c0_g3::g.18018::m.18018	106	K	Glutamyl-tRNA reductase OS=Anthurium amnicola GN=HEMA1 PE=3 SV=1	EVVEANK(1)EDR	2	0.72495	3	3	1	130.982	4.61e-06	130.98	1	84.687	0.00228211	84.687	1	140.485	2.79e-07	140.49
Gene.1804::TRINITY_DN24263_c0_g2::g.1804::m.1804	110	K	Adenylate kinase B OS=Anthurium amnicola GN=ADK-B_0 PE=3 SV=1	TSCHK(1)GFILDGFPR	3	0.046786	1	1					1	93.4784	1.75e-05	93.478
Gene.1804::TRINITY_DN24263_c0_g2::g.1804::m.1804	171	K	Adenylate kinase B OS=Anthurium amnicola GN=ADK-B_0 PE=3 SV=1	TYHSK(1)FAPPK	3	-0.066975	3	2					1	79.659	0.0009996	79.659	1	76.3317	0.00118073	76.332
Gene.18044::TRINITY_DN34799_c0_g1::g.18044::m.18044	150	K	T-complex protein 1 subunit delta OS=Anthurium amnicola GN=cct4_2 PE=3 SV=1	GLVFDK(1)K	2	-0.50413	1	1	1	74.4152	0.0301932	74.415
Gene.18069::TRINITY_DN34811_c0_g4::g.18069::m.18069	260	K	Stromal cell-derived factor 2-like protein OS=Anthurium amnicola GN=At2g25110_16 PE=4 SV=1	TWK(1)QDQR	2	-1.7374	2	2					1	71.8775	0.0255438	71.877	1	60.4363	0.0541508	60.436
Gene.18094::TRINITY_DN34826_c1_g2::g.18094::m.18094	379	K	Nuclease domain-containing protein 1 OS=Anthurium amnicola GN=SND1_0 PE=4 SV=1	AIHDQK(1)FTGR	3	0.27308	2	2	1	115.574	8.53e-06	115.57					1	132.319	8.54e-07	132.32
Gene.18094::TRINITY_DN34826_c1_g2::g.18094::m.18094	420	K	Nuclease domain-containing protein 1 OS=Anthurium amnicola GN=SND1_0 PE=4 SV=1	APK(1)VGNPR	2	0.18077	3	3	1	106.042	0.00131612	106.04	1	82.4525	0.00553425	82.452	1	94.1145	0.00213504	94.114
Gene.18094::TRINITY_DN34826_c1_g2::g.18094::m.18094	373	K	Nuclease domain-containing protein 1 OS=Anthurium amnicola GN=SND1_0 PE=4 SV=1	IWTNYVPPVTNSK(1)AIHDQK	3	0.73705	2	2	1	96.3913	6.38e-07	96.391	1	69.2557	0.00091129	69.256
Gene.18094::TRINITY_DN34826_c1_g2::g.18094::m.18094	355	K	Nuclease domain-containing protein 1 OS=Anthurium amnicola GN=SND1_0 PE=4 SV=1	TAELQAK(1)K	2	-1.1433	3	3	1	71.3794	0.0235508	71.379	1	69.8246	0.0317035	69.825	1	80.4381	0.00962704	80.438
Gene.18127::TRINITY_DN34842_c0_g3::g.18127::m.18127	117	K	Protein tas OS=Anthurium amnicola GN=tas_7 PE=4 SV=1	AFQEVIDEGK(1)VR	2	0.035739	3	3	1	89.4303	0.000364544	89.43	1	96.0589	7.65e-05	96.059	1	101.532	5.46e-05	101.53
Gene.18127::TRINITY_DN34842_c0_g3::g.18127::m.18127	24	K	Protein tas OS=Anthurium amnicola GN=tas_7 PE=4 SV=1	DK(1)IILATK	2	-1.0081	3	3	1	85.7159	0.00458303	85.716	1	68.5575	0.0201518	68.557	1	82.2868	0.00558253	82.287
Gene.18127::TRINITY_DN34842_c0_g3::g.18127::m.18127	61	K	Protein tas OS=Anthurium amnicola GN=tas_7 PE=4 SV=1	ESVEK(1)SLK	2	-0.045964	4	3	1	87.6395	0.00402235	87.639	1	87.6395	0.00402235	87.639	1	78.5161	0.00668161	78.516
Gene.18128::TRINITY_DN34843_c0_g1::g.18128::m.18128	116	K	Glutathione S-transferase DHAR3, chloroplastic (Fragment) OS=Anthurium amnicola GN=DHAR3_1 PE=4 SV=1	ILLTLEEK(1)R	2	-0.60957	4	3	1	125.83	0.000239527	125.83	1	134.247	0.000191562	134.25	1	102.01	0.000960847	102.01
Gene.18128::TRINITY_DN34843_c0_g1::g.18128::m.18128	142	K	Glutathione S-transferase DHAR3, chloroplastic (Fragment) OS=Anthurium amnicola GN=DHAR3_1 PE=4 SV=1	LYPEGK(1)VPVIK	2	-0.59632	3	3	1	60.2551	0.0163858	60.255	1	82.4167	0.00155228	82.417	1	72.2004	0.00525743	72.2
Gene.18135::TRINITY_DN34848_c0_g1::g.18135::m.18135	158	K	VAMP-like protein YKT61 OS=Anthurium amnicola GN=YKT61_1 PE=3 SV=1	DLDETK(1)IILHK	3	-0.086314	2	2	1	163.117	2.27e-09	163.12					1	70.9415	0.00204529	70.942
Gene.18135::TRINITY_DN34848_c0_g1::g.18135::m.18135	163	K	VAMP-like protein YKT61 OS=Anthurium amnicola GN=YKT61_1 PE=3 SV=1	IILHK(1)TIDSVLAR	3	0.32516	2	2	1	130.186	9.32e-08	130.19					1	177.419	1.89e-17	177.42
Gene.18135::TRINITY_DN34848_c0_g1::g.18135::m.18135	74	K	VAMP-like protein YKT61 OS=Anthurium amnicola GN=YKT61_1 PE=3 SV=1	QSVQHEEYK(1)VHSYNR	3	0.37324	1	1									1	93.4784	1.67e-05	93.478
Gene.18139::TRINITY_DN34851_c2_g2::g.18139::m.18139	154	K	Malic enzyme (Fragment) OS=Anthurium amnicola GN=MAON_0 PE=3 SV=1	GMYFSAK(1)DK	2	0.73263	1	1					1	72.607	0.00910481	72.607
Gene.18139::TRINITY_DN34851_c2_g2::g.18139::m.18139	372	K	Malic enzyme (Fragment) OS=Anthurium amnicola GN=MAON_0 PE=3 SV=1	HGLITK(1)DR	2	-1.1292	2	2					1	63.2161	0.0299507	63.216	1	61.48	0.0331355	61.48
Gene.18139::TRINITY_DN34851_c2_g2::g.18139::m.18139	97	K	Malic enzyme (Fragment) OS=Anthurium amnicola GN=MAON_0 PE=3 SV=1	NEHPNVVSLAK(1)WR	3	-0.21146	3	3	1	92.2953	4.78e-05	92.295	1	61.1674	0.00237847	61.167	1	79.8749	0.000205558	79.875
Gene.25030::TRINITY_DN38279_c1_g2::g.25030::m.25030	87	K	Zinc finger CCCH domain-containing protein ZFN-like OS=Anthurium amnicola GN=ZFNL_1 PE=4 SV=1	FGATCK(1)FHHPK	3	0.60829	1	1	1	52.2469	0.0133989	52.247
Gene.18187::TRINITY_DN34881_c0_g2::g.18187::m.18187	51	K	Enoyl-CoA hydratase 2, peroxisomal OS=Anthurium amnicola GN=ECH2_1 PE=4 SV=1	DAVDEK(1)ELK	2	-0.21933	1	1	1	59.9076	0.0284932	59.908
Gene.18189::TRINITY_DN34882_c0_g1::g.18189::m.18189	422	K	Putative sodium-dependent transporter yocS (Fragment) OS=Anthurium amnicola GN=yocS_13 PE=4 SV=1	NMPIPQDDK(0.01)DDFK(0.99)E	2	4.0327	2	2	0.99049	20.1765	0.0129412	76.156					0.928977	11.166	0.0554114	51.643
Gene.18228::TRINITY_DN34906_c0_g1::g.18228::m.18228	223	K	Succinate-semialdehyde dehydrogenase, mitochondrial (Fragment) OS=Anthurium amnicola GN=ALDH5F1_1 PE=3 SV=1	GSLAAK(1)FR	2	0.61068	2	2					1	73.2601	0.0115248	73.26	1	89.2957	0.00353961	89.296
Gene.18229::TRINITY_DN34907_c0_g3::g.18229::m.18229	146	K	Phosphoserine aminotransferase 2, chloroplastic OS=Ananas comosus GN=ACMD2_06242 PE=3 SV=1	K(1)FIEEAAK	2	-0.33061	2	2	1	85.6757	0.00722611	85.676					1	97.4306	0.00278652	97.431
Gene.18246::TRINITY_DN34915_c1_g2::g.18246::m.18246	99	K	Endo-1,31,4-beta-D-glucanase (Fragment) OS=Anthurium amnicola GN=E134_7 PE=4 SV=1	SHSPEK(1)GFEDAEK	3	0.077147	4	3	1	115.342	4.64e-07	115.34	1	107.529	5.48e-06	107.53	1	108.971	4.44e-06	108.97
Gene.18246::TRINITY_DN34915_c1_g2::g.18246::m.18246	219	K	Endo-1,31,4-beta-D-glucanase (Fragment) OS=Anthurium amnicola GN=E134_7 PE=4 SV=1	YQSHDEDAVK(1)K	3	0.61631	2	2					1	43.8967	0.0344951	43.897	1	42.629	0.0373228	42.629
Gene.18262::TRINITY_DN34924_c0_g1::g.18262::m.18262	274	K	Neutral ceramidase OS=Anthurium amnicola GN=Os01g0624000_0 PE=4 SV=1	FMEDWYEK(1)R	2	0.097642	1	1									1	58.592	0.0246313	58.592
Gene.18262::TRINITY_DN34924_c0_g1::g.18262::m.18262	189	K	Neutral ceramidase OS=Anthurium amnicola GN=Os01g0624000_0 PE=4 SV=1	SIIQAHESLHPGSIFVNK(1)GELLDAGVNR	4	-0.30384	1	1									1	116.285	3.64e-14	116.28
Gene.18267::TRINITY_DN34925_c0_g2::g.18267::m.18267	161	K	Putative aldo-keto reductase 1 OS=Anthurium amnicola GN=AKR1_6 PE=4 SV=1	LVEEGK(1)VK	2	0.78637	3	3	1	82.4525	0.00159633	82.452	1	56.8102	0.0417024	56.81	1	94.1145	0.000564098	94.114
Gene.18268::TRINITY_DN34926_c0_g1::g.18268::m.18268	64	K	Ribosomal protein OS=Nelumbo nucifera GN=LOC104606334 PE=3 SV=1	AALLLK(1)R	2	-0.31984	1	1					1	103.286	0.00696345	103.29
Gene.18268::TRINITY_DN34926_c0_g1::g.18268::m.18268	132	K	Ribosomal protein OS=Nelumbo nucifera GN=LOC104606334 PE=3 SV=1	ATVNLPK(1)GTGQTVK	2	-3.1225	1	1	1	60.5499	0.00528108	60.55
Gene.18268::TRINITY_DN34926_c0_g1::g.18268::m.18268	298	K	Ribosomal protein OS=Nelumbo nucifera GN=LOC104606334 PE=3 SV=1	EMLDYK(1)LPAS	2	-0.22343	3	3	1	136.566	8.3e-11	136.57	1	109.29	7.05e-05	109.29	1	123.86	6.52e-06	123.86
Gene.18268::TRINITY_DN34926_c0_g1::g.18268::m.18268	78	K	Ribosomal protein OS=Nelumbo nucifera GN=LOC104606334 PE=3 SV=1	FLEIQK(1)LR	2	-0.10614	2	2	1	103.739	0.00143799	103.74					1	103.739	0.00143799	103.74
Gene.18268::TRINITY_DN34926_c0_g1::g.18268::m.18268	118	K	Ribosomal protein OS=Nelumbo nucifera GN=LOC104606334 PE=3 SV=1	LNIDPK(1)YNDQQLR	2	0.27491	3	3	1	154.102	2.44e-13	154.1	1	143.976	1.12e-09	143.98	1	179.673	5.04e-17	179.67
Gene.18268::TRINITY_DN34926_c0_g1::g.18268::m.18268	102	K	Ribosomal protein OS=Nelumbo nucifera GN=LOC104606334 PE=3 SV=1	MASTK(1)FVESAEAHFR	2	-0.94225	11	3	1	119.65	2.55e-17	164.15	1	140.031	3.98e-17	159.22	1	184.987	4.19e-23	184.99
Gene.18268::TRINITY_DN34926_c0_g1::g.18268::m.18268	270	K	Ribosomal protein OS=Nelumbo nucifera GN=LOC104606334 PE=3 SV=1	SVETNKPSGAK(1)GVYWK	2	-0.28533	5	3	0.999944	42.5462	0.000168285	85.493	0.999981	47.1449	3.87e-11	144.97	0.999999	61.9242	2.01e-27	193.64
Gene.18268::TRINITY_DN34926_c0_g1::g.18268::m.18268	194	K	Ribosomal protein OS=Nelumbo nucifera GN=LOC104606334 PE=3 SV=1	VASLGK(1)ILGPR	2	-0.23686	6	3	1	121.287	8.97e-06	121.29	1	145.405	7.39e-08	145.41	1	126.194	5.54e-06	126.19
Gene.18268::TRINITY_DN34926_c0_g1::g.18268::m.18268	148	K	Ribosomal protein OS=Nelumbo nucifera GN=LOC104606334 PE=3 SV=1	VAVLTQGEK(1)VDEAK	2	0.42687	5	3	1	182.325	1.15e-18	182.33	1	178.669	1.56e-18	178.67	1	199.315	1.18e-23	199.31
Gene.1827::TRINITY_DN24280_c2_g3::g.1827::m.1827	189	K	Eukaryotic translation initiation factor 4E-2 (Fragment) OS=Anthurium amnicola GN=IF4E2_0 PE=3 SV=1	ITYNFHDDSK(1)R	3	-0.57506	3	3	1	63.0912	0.00517749	63.091	1	55.2612	0.00914582	55.261	1	73.4351	0.00154727	73.435
Gene.1827::TRINITY_DN24280_c2_g3::g.1827::m.1827	171	K	Eukaryotic translation initiation factor 4E-2 (Fragment) OS=Anthurium amnicola GN=IF4E2_0 PE=3 SV=1	WK(1)EIIDVTDK	2	-0.79938	2	2	1	125.97	1.18e-05	125.97	1	69.3425	0.0117828	69.342
Gene.18296::TRINITY_DN34937_c0_g3::g.18296::m.18296	210	K	B2 protein OS=Anthurium amnicola GN=B2_9 PE=4 SV=1	DNYNNK(1)GR	2	-0.37194	2	2	1	73.2075	0.0116212	73.208					1	81.2963	0.00587125	81.296
Gene.18296::TRINITY_DN34937_c0_g3::g.18296::m.18296	133	K	B2 protein OS=Anthurium amnicola GN=B2_9 PE=4 SV=1	GK(1)LEEVEK	2	-0.37795	2	2	1	97.4306	0.00177182	97.431	1	104.2	0.00141357	104.2
Gene.18296::TRINITY_DN34937_c0_g3::g.18296::m.18296	91	K	B2 protein OS=Anthurium amnicola GN=B2_9 PE=4 SV=1	KPLASENGAAK(1)GEASSGK	3	-0.078785	1	1	1	85.0657	8.78e-07	103.99
Gene.18296::TRINITY_DN34937_c0_g3::g.18296::m.18296	189	K	B2 protein OS=Anthurium amnicola GN=B2_9 PE=4 SV=1	VLK(1)DSYPLPESSLR	2	-1.7573	1	1	1	104.939	6.69e-06	104.94
Gene.18299::TRINITY_DN34938_c0_g1::g.18299::m.18299	124	K	26S proteasome non-ATPase regulatory subunit 6 (Fragment) OS=Anthurium amnicola GN=RPN7_1 PE=4 SV=1	ALEQLK(1)VTESK	2	3.026	1	1					1	56.0202	0.0141757	56.02
Gene.18299::TRINITY_DN34938_c0_g1::g.18299::m.18299	106	K	26S proteasome non-ATPase regulatory subunit 6 (Fragment) OS=Anthurium amnicola GN=RPN7_1 PE=4 SV=1	EAHLAK(1)SLFYIK	3	-0.19228	3	3	1	121.021	6.54e-07	121.02	1	70.6847	0.00100803	70.685	1	91.9612	7.43e-05	91.961
Gene.18299::TRINITY_DN34938_c0_g1::g.18299::m.18299	112	K	26S proteasome non-ATPase regulatory subunit 6 (Fragment) OS=Anthurium amnicola GN=RPN7_1 PE=4 SV=1	SLFYIK(1)IGDK	2	-0.67713	2	2	1	68.3555	0.0130707	68.355					1	60.2551	0.023641	60.255
Gene.18299::TRINITY_DN34938_c0_g1::g.18299::m.18299	86	K	26S proteasome non-ATPase regulatory subunit 6 (Fragment) OS=Anthurium amnicola GN=RPN7_1 PE=4 SV=1	LDEK(1)IADAEENLGESEVR	2	-1.2563	2	2	1	167.53	1.52e-21	167.53					1	181.639	6.87e-28	181.64
Gene.18299::TRINITY_DN34938_c0_g1::g.18299::m.18299	81	K	26S proteasome non-ATPase regulatory subunit 6 (Fragment) OS=Anthurium amnicola GN=RPN7_1 PE=4 SV=1	VEDEIK(1)K	2	-0.091216	1	1									1	69.9985	0.0475612	69.998
Gene.18303::TRINITY_DN34939_c0_g3::g.18303::m.18303	38	K	Autophagy-related protein 23 OS=Anthurium amnicola GN=ATG23_0 PE=4 SV=1	VDGK(1)EFFR	2	-0.47246	1	1									1	65.2243	0.0339658	65.224
Gene.18327::TRINITY_DN34951_c0_g4::g.18327::m.18327	116	K	Putative splicing factor 3A subunit 1 OS=Anthurium amnicola GN=At1g14650_2 PE=4 SV=1	TSSFVAK(1)NGPEFER	2	1.5456	2	2	1	182.016	1.18e-18	182.02					1	163.991	3.45e-15	163.99
Gene.18368::TRINITY_DN34974_c0_g1::g.18368::m.18368	169	K	Tetratricopeptide repeat-containing domain OS=Macleaya cordata GN=BVC80_8959g15 PE=4 SV=1	ELDLSAK(1)ELQEQVR	2	-0.4966	1	1									1	163.991	3.45e-15	163.99
Gene.18368::TRINITY_DN34974_c0_g1::g.18368::m.18368	238	K	Tetratricopeptide repeat-containing domain OS=Macleaya cordata GN=BVC80_8959g15 PE=4 SV=1	LEK(1)GILQFENAVK	2	-0.11137	2	2	1	115.682	1.43e-06	115.68					1	137.796	1.85e-09	137.8
Gene.18368::TRINITY_DN34974_c0_g1::g.18368::m.18368	305	K	Tetratricopeptide repeat-containing domain OS=Macleaya cordata GN=BVC80_8959g15 PE=4 SV=1	VAMYK(1)GVPIK	2	-0.072904	3	3	1	68.5575	0.0128072	68.557	1	77.6625	0.00348435	77.662	1	61.5599	0.0219384	61.56
Gene.18377::TRINITY_DN34978_c0_g1::g.18377::m.18377	184	K	CBS domain-containing protein CBSX3, mitochondrial (Fragment) OS=Anthurium amnicola GN=CBSX3_0 PE=4 SV=1	HIPVIDSK(1)GMAGMVSIGDVVR	3	0.03891	3	3	1	110.747	7.06e-08	110.75	1	102.45	2.31e-07	102.45	1	99.4067	2.9e-07	99.407
Gene.18377::TRINITY_DN34978_c0_g1::g.18377::m.18377	112	K	CBS domain-containing protein CBSX3, mitochondrial (Fragment) OS=Anthurium amnicola GN=CBSX3_0 PE=4 SV=1	SMTQNNVGALVVVK(1)PGEGK	2	0.74598	4	3	1	180.858	1.09e-53	240.21	1	140.628	1.29e-15	140.63	1	233.587	1.77e-53	233.59
Gene.18384::TRINITY_DN34983_c0_g2::g.18384::m.18384	274	K	Leucine-rich repeat (LRR) family protein OS=Theobroma cacao GN=TCM_015299 PE=4 SV=1	IPAYLSNFK(1)K	2	-0.71139	3	3	1	83.8686	0.00380933	83.869	1	77.1399	0.00562048	77.14	1	97.2773	0.000742823	97.277
Gene.18389::TRINITY_DN34985_c1_g1::g.18389::m.18389	126	K	50S ribosomal protein L17, chloroplastic OS=Anthurium amnicola GN=RPL17_3 PE=3 SV=1	GLTTQLLK(1)YGR	2	-2.8177	1	1					1	91.7011	0.000433934	91.701
Gene.18389::TRINITY_DN34985_c1_g1::g.18389::m.18389	146	K	50S ribosomal protein L17, chloroplastic OS=Anthurium amnicola GN=RPL17_3 PE=3 SV=1	YVDK(1)MITLAK	2	0.30296	5	3	1	54.2858	0.00157054	77.062	1	115.287	2.72e-05	115.29	1	72.34	0.00344633	72.34
Gene.18417::TRINITY_DN35001_c1_g3::g.18417::m.18417	76	K	Soluble inorganic pyrophosphatase OS=Anthurium amnicola GN=PPA_2 PE=3 SV=1	TGLIK(1)VDR	2	-0.81573	2	2	1	63.1842	0.0300092	63.184					1	68.657	0.0199692	68.657
Gene.21221::TRINITY_DN36483_c1_g1::g.21221::m.21221	107	K	Inorganic pyrophosphatase OS=Corchorus olitorius GN=COLO4_22046 PE=3 SV=1	VK(1)YELDK	2	-1.613	2	2	1	71.3794	0.026789	71.379					1	60.1183	0.0549462	60.118
Gene.18423::TRINITY_DN35004_c1_g3::g.18423::m.18423	47	K	NADH-cytochrome b5 reductase OS=Amborella trichopoda GN=AMTR_s00119p00071880 PE=3 SV=1	DFK(1)LVER	2	-0.38786	4	3	1	75.2127	0.0172045	75.213	1	95.8152	0.00526696	95.815	1	105.249	0.00420721	105.25
Gene.18423::TRINITY_DN35004_c1_g3::g.18423::m.18423	60	K	NADH-cytochrome b5 reductase OS=Amborella trichopoda GN=AMTR_s00119p00071880 PE=3 SV=1	QLSHNVAK(1)FR	3	0.2639	2	2					1	50.1303	0.0201559	50.13	1	47.7058	0.0247	47.706
Gene.18462::TRINITY_DN35030_c0_g1::g.18462::m.18462	115	K	Clathrin heavy chain OS=Anthurium amnicola GN=Os11g0104900_0 PE=3 SV=1	DK(1)LEASNEVK	2	0.27651	3	3	1	84.1883	0.00236747	84.188	1	88.1551	0.00168854	88.155	1	76.8433	0.00362455	76.843
Gene.28392::TRINITY_DN39729_c1_g3::g.28392::m.28392	1251	K	Clathrin heavy chain OS=Anthurium amnicola GN=Os11g0104900_0 PE=3 SV=1	IAAYIYK(1)K	2	-0.0871	2	2	1	75.1893	0.0125588	75.189					1	75.1893	0.0125588	75.189
Gene.28392::TRINITY_DN39729_c1_g3::g.28392::m.28392	1257	K	Clathrin heavy chain OS=Anthurium amnicola GN=Os11g0104900_0 PE=3 SV=1	WK(1)QSIALSK	2	-2.5737	1	1					1	64.1031	0.0220878	64.103
Gene.18466::TRINITY_DN35032_c0_g1::g.18466::m.18466	281	K	PsbP domain-containing protein 1, chloroplastic OS=Anthurium amnicola GN=PPD1_0 PE=4 SV=1	LQTPESVFSEEEK(1)ELR	2	0.87079	2	2	1	126.422	2.5e-09	126.42	1	149.987	6.73e-13	149.99
Gene.18466::TRINITY_DN35032_c0_g1::g.18466::m.18466	184	K	PsbP domain-containing protein 1, chloroplastic OS=Anthurium amnicola GN=PPD1_0 PE=4 SV=1	SVEDLGPPEAAGEK(1)VLR	3	-2.3899	6	3	1	43.1349	1.41e-27	178.14	1	186.717	5.59e-28	186.72	1	56.8168	1.73e-27	174.87
Gene.18466::TRINITY_DN35032_c0_g1::g.18466::m.18466	170	K	PsbP domain-containing protein 1, chloroplastic OS=Anthurium amnicola GN=PPD1_0 PE=4 SV=1	YK(1)SVEDLGPPEAAGEK	2	-0.14619	3	3	1	157.114	6.2e-17	157.11	1	152.939	8.91e-14	152.94	1	164.93	3.13e-17	164.93
Gene.18477::TRINITY_DN35039_c1_g3::g.18477::m.18477	83	K	40S ribosomal protein S15 OS=Anthurium amnicola GN=RPS15_0 PE=3 SV=1	DAPPGEK(1)PEPVR	2	0.17087	5	3	1	85.5541	0.000565333	85.554	1	102.872	4.92e-05	102.87	1	66.9887	0.00639392	66.989
Gene.18485::TRINITY_DN35044_c0_g2::g.18485::m.18485	68	K	Calmodulin-6 (Fragment) OS=Noccaea caerulescens GN=LE_TR3604_c0_g1_i1_g.11837 PE=4 SV=1	DGDGCITTK(1)ELGTVMR	2	-0.46359	2	1									1	89.3114	3.63e-06	89.311
Gene.18485::TRINITY_DN35044_c0_g2::g.18485::m.18485	124	K	Calmodulin-6 (Fragment) OS=Noccaea caerulescens GN=LE_TR3604_c0_g1_i1_g.11837 PE=4 SV=1	MKDTDSEEELK(1)EAFR	3	-0.14514	5	3	1	102.914	4.49e-10	132.65	0.999998	58.1456	0.00124801	70.638	1	131.323	1.44e-59	275.63
Gene.18485::TRINITY_DN35044_c0_g2::g.18485::m.18485	115	K	Calmodulin-6 (Fragment) OS=Noccaea caerulescens GN=LE_TR3604_c0_g1_i1_g.11837 PE=4 SV=1	MK(1)DTDSEEELKEAFR	3	-0.16024	15	3	1	95.578	6.72e-08	141.58	1	135.018	8.41e-09	151.7	1	158.533	5.08e-23	176.08
Gene.18485::TRINITY_DN35044_c0_g2::g.18485::m.18485	132	K	Calmodulin-6 (Fragment) OS=Noccaea caerulescens GN=LE_TR3604_c0_g1_i1_g.11837 PE=4 SV=1	VFDK(1)DQNGFISAAELR	3	-1.5682	2	2	1	149.605	2.38e-13	149.6					1	143.877	5.99e-13	143.88
Gene.18491::TRINITY_DN35049_c0_g2::g.18491::m.18491	209	K	V-type proton ATPase subunit E OS=Anthurium amnicola GN=VATE_0 PE=3 SV=1	HEYAEK(1)ANVHHPEIVIDNHTYLPPAR	5	0.18758	1	1									1	131.378	2.6e-14	131.38
Gene.18491::TRINITY_DN35049_c0_g2::g.18491::m.18491	105	K	V-type proton ATPase subunit E OS=Anthurium amnicola GN=VATE_0 PE=3 SV=1	IK(1)QEYER	2	1.7347	1	1	1	85.2117	0.0110117	85.212
Gene.1855::TRINITY_DN24303_c2_g2::g.1855::m.1855	24	K	RuvB-like helicase OS=Macleaya cordata GN=BVC80_1591g59 PE=3 SV=1	IATHTHIK(1)GLGLESSGR	3	-0.65365	1	1									1	74.1408	1.49e-05	74.141
Gene.18569::TRINITY_DN35088_c0_g4::g.18569::m.18569	86	K	DNA gyrase subunit A, chloroplastic/mitochondrial OS=Anthurium amnicola GN=GYRA_3 PE=4 SV=1	NK(1)FGTPR	2	-0.0097726	2	2	1	112.37	0.00340729	112.37					1	93.5608	0.00615022	93.561
Gene.18580::TRINITY_DN35096_c0_g1::g.18580::m.18580	53	K	Tricetin 3',4',5'-O-trimethyltransferase OS=Ananas comosus GN=ACMD2_19952 PE=3 SV=1	WILHDWSDEHCVK(1)VLK	4	0.3132	1	1	1	83.54	0.000100977	83.54
Gene.18583::TRINITY_DN35098_c0_g2::g.18583::m.18583	303	K	CBS domain-containing protein CBSX1, chloroplastic OS=Anthurium amnicola GN=CBSX1_5 PE=4 SV=1	AALHIK(1)HETEK	3	1.2129	2	2	1	79.492	0.00058913	79.492					1	61.235	0.00492152	61.235
Gene.18595::TRINITY_DN35106_c0_g2::g.18595::m.18595	10	K	Ferritin OS=Anthurium amnicola GN=FRI3_13 PE=3 SV=1	EHAEK(1)LMEYQNK	3	-0.06388	7	3	1	49.4481	0.000472802	74.698	1	85.6723	0.00017787	85.672	1	113.609	1.99e-06	113.61
Gene.18595::TRINITY_DN35106_c0_g2::g.18595::m.18595	17	K	Ferritin OS=Anthurium amnicola GN=FRI3_13 PE=3 SV=1	LMEYQNK(1)R	2	-0.16369	14	3	1	132.567	0.000327435	139.97	1	145.342	0.000502995	145.34	1	161.681	4.36e-05	161.68
Gene.18595::TRINITY_DN35106_c0_g2::g.18595::m.18595	116	K	Ferritin OS=Anthurium amnicola GN=FRI3_13 PE=3 SV=1	GHGVWHFDQK(1)LLHGDAA	3	-0.037404	5	3	1	126.633	1.01e-10	126.63	1	177.041	4.81e-28	177.04	1	96.0959	1.15e-06	96.096
Gene.18595::TRINITY_DN35106_c0_g2::g.18595::m.18595	93	K	Ferritin OS=Anthurium amnicola GN=FRI3_13 PE=3 SV=1	K(1)ISEYVAQLR	2	1.4143	3	3	1	91.7519	0.00168743	91.752	1	90.0503	0.00214544	90.05	1	88.0565	0.00268211	88.056
Gene.18595::TRINITY_DN35106_c0_g2::g.18595::m.18595	106	K	Ferritin OS=Anthurium amnicola GN=FRI3_13 PE=3 SV=1	VGK(1)GHGVWHFDQK	4	0.083461	3	3	1	126.705	1.8e-07	126.71	1	48.5269	0.0150965	48.527	1	43.7611	0.0230848	43.761
Gene.18624::TRINITY_DN35121_c1_g2::g.18624::m.18624	58	K	Eukaryotic peptide chain release factor subunit 1-3 OS=Anthurium amnicola GN=ERF1-3_0 PE=4 SV=1	NIEIWK(1)IK	2	-0.43652	4	3	1	64.2681	0.0280206	64.268	1	51.3458	0.0678779	51.346	1	63.2161	0.0299507	63.216
Gene.18635::TRINITY_DN35123_c1_g2::g.18635::m.18635	175	K	Ribosome association toxin RatA (Fragment) OS=Anthurium amnicola GN=ratA_2 PE=4 SV=1	NQK(1)IHWR	2	-1.184	2	2	1	58.9811	0.0577894	58.981					1	71.1411	0.0273849	71.141
Gene.18646::TRINITY_DN35130_c0_g3::g.18646::m.18646	128	K	Translationally-controlled tumor protein OS=Ananas comosus GN=ACMD2_01171 PE=3 SV=1	FLLSK(1)IK	2	0.074603	6	3	1	72.1384	0.0248914	72.138	1	68.9149	0.0329513	68.915	1	68.9149	0.0329513	68.915
Gene.18646::TRINITY_DN35130_c0_g3::g.18646::m.18646	110	K	Translationally-controlled tumor protein OS=Ananas comosus GN=ACMD2_01171 PE=3 SV=1	LDEEK(1)QEVFK	2	0.33221	6	3	1	133.807	5.39e-07	133.81	1	158.08	8.39e-09	158.08	1	172.612	1.62e-10	172.61
Gene.18646::TRINITY_DN35130_c0_g3::g.18646::m.18646	123	K	Translationally-controlled tumor protein OS=Ananas comosus GN=ACMD2_01171 PE=3 SV=1	NIEPATK(1)FLLSK	2	-0.027516	6	3	1	98.9017	6.51e-05	98.902	1	94.1217	0.000121523	94.122	1	125.542	1.34e-06	125.54
Gene.18646::TRINITY_DN35130_c0_g3::g.18646::m.18646	105	K	Translationally-controlled tumor protein OS=Ananas comosus GN=ACMD2_01171 PE=3 SV=1	NLTAK(1)LDEEK	2	0.60747	5	3	1	128.035	8.86e-06	128.03	1	130.006	6.85e-10	130.01	1	128.015	8.89e-06	128.01
Gene.18646::TRINITY_DN35130_c0_g3::g.18646::m.18646	96	K	Translationally-controlled tumor protein OS=Ananas comosus GN=ACMD2_01171 PE=3 SV=1	QFVVFMK(1)R	2	-0.28298	4	2	1	104.747	0.00217766	104.75					1	113.499	0.00144923	113.5
Gene.18646::TRINITY_DN35130_c0_g3::g.18646::m.18646	100	K	Translationally-controlled tumor protein OS=Ananas comosus GN=ACMD2_01171 PE=3 SV=1	YIK(1)NLTAK	2	-0.74767	3	3	1	90.6009	0.00315918	90.601	1	97.4306	0.00177182	97.431	1	96.9477	0.00179737	96.948
Gene.18654::TRINITY_DN35136_c0_g1::g.18654::m.18654	132	K	Ribosomal protein OS=Anthurium amnicola GN=RPL10AA_1 PE=3 SV=1	AGK(1)FPTLVTHQESLESK	3	0.31499	5	3	1	94.5693	4.62e-06	94.569	1	56.8168	0.00263169	56.817	1	61.4775	0.00202208	61.477
Gene.18654::TRINITY_DN35136_c0_g1::g.18654::m.18654	146	K	Ribosomal protein OS=Anthurium amnicola GN=RPL10AA_1 PE=3 SV=1	FPTLVTHQESLESK(1)VNETK	3	0.4552	4	3	1	218.249	9.99e-45	218.25	1	182.763	9.5e-29	182.76	1	241.798	6.73e-54	241.8
Gene.18654::TRINITY_DN35136_c0_g1::g.18654::m.18654	211	K	Ribosomal protein OS=Anthurium amnicola GN=RPL10AA_1 PE=3 SV=1	STMGK(1)PIR	2	-0.46478	2	2	1	54.1572	0.0232377	54.157					1	101.601	0.000679144	101.6
Gene.18658::TRINITY_DN35138_c0_g2::g.18658::m.18658	402	K	NADH dehydrogenase [ubiquinone] flavoprotein 1, mitochondrial (Fragment) OS=Anthurium amnicola GN=At5g08530_0 PE=3 SV=1	LSYFYK(1)HESCGQCTPCR	3	-0.31313	2	2	1	127.966	8.26e-11	127.97					1	129.876	5.6e-11	129.88
Gene.18658::TRINITY_DN35138_c0_g2::g.18658::m.18658	63	K	NADH dehydrogenase [ubiquinone] flavoprotein 1, mitochondrial (Fragment) OS=Anthurium amnicola GN=At5g08530_0 PE=3 SV=1	THFGGLK(1)DEDR	3	0.81492	2	2					1	66.5599	0.00334367	66.56	1	44.5638	0.0278689	44.564
Gene.18658::TRINITY_DN35138_c0_g2::g.18658::m.18658	93	K	NADH dehydrogenase [ubiquinone] flavoprotein 1, mitochondrial (Fragment) OS=Anthurium amnicola GN=At5g08530_0 PE=3 SV=1	TK(1)DLVLK	2	-0.28224	1	1	1	82.2787	0.0127195	82.279
Gene.18711::TRINITY_DN35165_c1_g3::g.18711::m.18711	165	K	Methylmalonate-semialdehyde dehydrogenase [acylating], mitochondrial OS=Anthurium amnicola GN=ALDH6B2_3 PE=4 SV=1	TLK(1)DAQGDVFR	2	1.1471	2	2	1	106.258	0.000121621	106.26	1	110.306	6.8e-05	110.31
Gene.18731::TRINITY_DN35174_c0_g6::g.18731::m.18731	156	K	Nuclease domain-containing protein 1 OS=Anthurium amnicola GN=Snd1_5 PE=4 SV=1	EFK(1)AQVEER	2	-0.79433	2	2	1	83.8686	0.000885165	83.869					1	67.704	0.0165902	67.704
Gene.18759::TRINITY_DN35191_c0_g1::g.18759::m.18759	105	K	Aldehyde dehydrogenase OS=Anthurium amnicola GN=ALDH3H1_4 PE=3 SV=1	STLTEFYGKDPLESK(1)DLSR	3	-0.51488	5	3	1	76.11	6.92e-22	163.79	1	154.15	1.06e-08	154.15	1	82.2609	1.21e-21	157
Gene.18759::TRINITY_DN35191_c0_g1::g.18759::m.18759	254	K	Aldehyde dehydrogenase OS=Anthurium amnicola GN=ALDH3H1_4 PE=3 SV=1	FSFDTFSHK(1)K	2	1.7364	2	1	1	55.8063	0.000232892	93.096
Gene.18759::TRINITY_DN35191_c0_g1::g.18759::m.18759	127	K	Aldehyde dehydrogenase OS=Anthurium amnicola GN=ALDH3H1_4 PE=3 SV=1	LLDDEK(1)VSDK	2	-2.4627	1	1					1	67.2143	0.0145598	67.214
Gene.18759::TRINITY_DN35191_c0_g1::g.18759::m.18759	131	K	Aldehyde dehydrogenase OS=Anthurium amnicola GN=ALDH3H1_4 PE=3 SV=1	VSDK(1)IVYGGQR	2	0.58945	1	1	1	91.1231	0.000659524	91.123
Gene.18759::TRINITY_DN35191_c0_g1::g.18759::m.18759	121	K	Aldehyde dehydrogenase OS=Anthurium amnicola GN=ALDH3H1_4 PE=3 SV=1	LTK(1)LLDDEK	2	0.090357	3	3	1	104.221	0.000536266	104.22	1	123.792	0.000159471	123.79	1	104.221	1.28e-05	104.22
Gene.18759::TRINITY_DN35191_c0_g1::g.18759::m.18759	84	K	Aldehyde dehydrogenase OS=Anthurium amnicola GN=ALDH3H1_4 PE=3 SV=1	SFAPK(1)LVEAFK	2	0.11508	2	2	1	66.2667	0.0107854	66.267					1	66.2667	0.0107854	66.267
Gene.18759::TRINITY_DN35191_c0_g1::g.18759::m.18759	99	K	Aldehyde dehydrogenase OS=Anthurium amnicola GN=ALDH3H1_4 PE=3 SV=1	STLTEFYGK(1)DPLESK	2	-0.8089	1	1					1	162.461	9.87e-17	162.46
Gene.18794::TRINITY_DN35210_c0_g2::g.18794::m.18794	117	K	Malic enzyme OS=Anthurium amnicola GN=MAOM_2 PE=3 SV=1	DGPSDTMALAK(1)WR	2	4.056	1	1	1	48.5269	0.0241352	48.527
Gene.18794::TRINITY_DN35210_c0_g2::g.18794::m.18794	99	K	Malic enzyme OS=Anthurium amnicola GN=MAOM_2 PE=3 SV=1	FMVDLK(1)R	2	-1.0772	3	3	1	65.6761	0.0645581	65.676	1	79.116	0.0228999	79.116	1	100.67	0.00742553	100.67
Gene.18794::TRINITY_DN35210_c0_g2::g.18794::m.18794	250	K	Malic enzyme OS=Anthurium amnicola GN=MAOM_2 PE=3 SV=1	LLK(1)DPLYLGLQQHR	3	-0.28009	4	3	1	146.959	8.49e-12	146.96	1	146.959	8.49e-12	146.96	1	139.295	1.86e-11	139.3
Gene.18794::TRINITY_DN35210_c0_g2::g.18794::m.18794	411	K	Malic enzyme OS=Anthurium amnicola GN=MAOM_2 PE=3 SV=1	NVK(1)EADR	2	-0.047172	1	1									1	65.2463	0.00939174	65.246
Gene.18794::TRINITY_DN35210_c0_g2::g.18794::m.18794	49	K	Malic enzyme OS=Anthurium amnicola GN=MAOM_2 PE=3 SV=1	PSIVHK(1)R	2	-1.6662	2	2	1	139.313	0.00367205	139.31					1	94.6624	0.00866361	94.662
Gene.18813::TRINITY_DN35225_c0_g3::g.18813::m.18813	115	K	26S protease regulatory subunit 7 homolog A OS=Nicotiana sylvestris GN=LOC104226944 PE=3 SV=1	QIAK(1)FVVGLGDK	2	-0.33831	2	2	1	108.997	4.92e-07	109					1	92.2953	0.000114713	92.295
Gene.18813::TRINITY_DN35225_c0_g3::g.18813::m.18813	351	K	26S protease regulatory subunit 7 homolog A OS=Nicotiana sylvestris GN=LOC104226944 PE=3 SV=1	TQIFK(1)IHTR	3	-0.39126	4	3	1	65.8417	0.0208069	65.842	1	40.7274	0.0386923	40.727	1	88.4955	0.000686738	88.495
Gene.18816::TRINITY_DN35226_c0_g1::g.18816::m.18816	98	K	Polyadenylate-binding protein RBP45 OS=Anthurium amnicola GN=RBP45_3 PE=4 SV=1	QVFGQYGELVHVK(1)IPVGK	3	0.043044	1	1									1	96.0959	8.94e-07	96.096
Gene.25198::TRINITY_DN38350_c0_g1::g.25198::m.25198	241	K	Polyadenylate-binding protein RBP45 OS=Anthurium amnicola GN=RBP45_3 PE=4 SV=1	SK(1)GYGFVR	2	0.81592	3	3	1	105.136	0.00136408	105.14	1	52.8667	0.0602292	52.867	1	105.136	0.00136408	105.14
Gene.18841::TRINITY_DN35243_c0_g4::g.18841::m.18841	136	K	Putative vesicle-associated membrane protein 726 OS=Morus notabilis GN=L484_015199 PE=3 SV=1	TENLHSQAQDFK(1)R	3	0.28765	1	1					1	146.586	3.04e-10	146.59
Gene.18855::TRINITY_DN35253_c0_g3::g.18855::m.18855	236	K	Long chain acyl-CoA synthetase 4 OS=Anthurium amnicola GN=LACS4_4 PE=4 SV=1	DK(1)ISAGGFLK	2	-0.32475	4	3	1	74.5333	0.00500924	74.533	1	68.5253	0.0128491	68.525	1	79.3106	0.00320227	79.311
Gene.18855::TRINITY_DN35253_c0_g3::g.18855::m.18855	77	K	Long chain acyl-CoA synthetase 4 OS=Anthurium amnicola GN=LACS4_4 PE=4 SV=1	FLK(1)TLVSFGK	2	-0.20137	2	2	1	120.062	2.04e-05	120.06					1	128.015	8.89e-06	128.01
Gene.18855::TRINITY_DN35253_c0_g3::g.18855::m.18855	84	K	Long chain acyl-CoA synthetase 4 OS=Anthurium amnicola GN=LACS4_4 PE=4 SV=1	TLVSFGK(1)VSPEQK	2	0.71846	1	1					1	131.322	2.04e-07	131.32
Gene.18855::TRINITY_DN35253_c0_g3::g.18855::m.18855	510	K	Long chain acyl-CoA synthetase 4 OS=Anthurium amnicola GN=LACS4_4 PE=4 SV=1	LK(1)GFEFIK	2	0.0222	5	3	1	74.1727	0.00985061	74.173	1	83.647	0.00518606	83.647	1	93.5976	0.0022857	93.598
Gene.18855::TRINITY_DN35253_c0_g3::g.18855::m.18855	384	K	Long chain acyl-CoA synthetase 4 OS=Anthurium amnicola GN=LACS4_4 PE=4 SV=1	TLFSGYYK(1)R	2	0.43488	3	3	1	59.9308	0.0447553	59.931	1	128.361	9.8e-08	128.36	1	58.2462	0.0487999	58.246
Gene.18855::TRINITY_DN35253_c0_g3::g.18855::m.18855	90	K	Long chain acyl-CoA synthetase 4 OS=Anthurium amnicola GN=LACS4_4 PE=4 SV=1	VSPEQK(1)EEVEK	2	-0.30908	3	3	1	111.525	5.18e-05	111.52	1	92.2466	0.00054432	92.247	1	92.2466	0.00054432	92.247
Gene.18855::TRINITY_DN35253_c0_g3::g.18855::m.18855	255	K	Long chain acyl-CoA synthetase 4 OS=Anthurium amnicola GN=LACS4_4 PE=4 SV=1	YK(1)LHNMR	2	0.75036	3	3	1	146.206	0.00129254	146.21	1	107.673	0.00393486	107.67	1	94.6624	0.00550878	94.662
Gene.18858::TRINITY_DN35254_c0_g1::g.18858::m.18858	43	K	Dolichyl-diphosphooligosaccharide--protein glycosyltransferase subunit 2 OS=Anthurium amnicola GN=RPN2_3 PE=4 SV=1	GLSSDSK(1)DIPALEGK	2	0.14264	3	3	1	124.251	7.14e-09	124.25	1	109.102	2.59e-06	109.1	1	123.023	8.05e-09	123.02
Gene.18893::TRINITY_DN35276_c2_g2::g.18893::m.18893	230	K	PfkB-type carbohydrate kinase family protein OS=Populus trichocarpa GN=POPTR_0004s08820g PE=3 SV=1	YYSK(1)DFSGK	2	2.5727	2	2	1	69.2755	0.014191	69.275					1	51.2762	0.0611652	51.276
Gene.18913::TRINITY_DN35288_c0_g2::g.18913::m.18913	222	K	Developmentally regulated G-protein 1 OS=Anthurium amnicola GN=DRG1_2 PE=4 SV=1	YVLAWGTSAK(1)HYPQR	3	0.44549	1	1					1	98.5924	1.22e-09	98.592
Gene.18920::TRINITY_DN35292_c1_g2::g.18920::m.18920	41	K	Aldose reductase OS=Elaeis guineensis var. tenera PE=2 SV=1	AVK(1)AGFR	2	0.11496	3	3	1	86.5121	0.0102545	86.512	1	76.8333	0.0158902	76.833	1	81.3812	0.0132421	81.381
Gene.18920::TRINITY_DN35292_c1_g2::g.18920::m.18920	57	K	Aldose reductase OS=Elaeis guineensis var. tenera PE=2 SV=1	NEK(1)EVGLALK	2	-0.10888	2	2	1	69.7206	0.0112893	69.721					1	79.659	0.00314266	79.659
Gene.18920::TRINITY_DN35292_c1_g2::g.18920::m.18920	191	K	Aldose reductase OS=Elaeis guineensis var. tenera PE=2 SV=1	VPPAVNQVECHPVWPQTK(1)LR	3	0.15122	2	2	1	92.5631	1.67e-05	92.563	1	149.527	9.92e-18	149.53
Gene.18924::TRINITY_DN35294_c0_g1::g.18924::m.18924	390	K	Histidinol-phosphate aminotransferase, chloroplastic OS=Anthurium amnicola GN=HPA_2 PE=3 SV=1	HYNNK(1)ELR	2	1.0865	2	2	1	97.4306	0.00177182	97.431					1	104.2	0.00141357	104.2
Gene.18934::TRINITY_DN35299_c0_g2::g.18934::m.18934	117	K	30S ribosomal protein 1, chloroplastic OS=Anthurium amnicola GN=RPS30_1 PE=3 SV=1	HVEDK(1)VGK	2	1.4143	3	3	1	81.9717	0.0056744	81.972	1	72.3251	0.0132399	72.325	1	83.647	0.00518606	83.647
Gene.18934::TRINITY_DN35299_c0_g2::g.18934::m.18934	289	K	30S ribosomal protein 1, chloroplastic OS=Anthurium amnicola GN=RPS30_1 PE=3 SV=1	NDETDEINILYK(1)R	2	-1.5545	3	3	1	275.353	2.31e-59	275.35	1	288.52	2.13e-60	288.52	1	228.803	2.35e-29	228.8
Gene.18934::TRINITY_DN35299_c0_g2::g.18934::m.18934	301	K	30S ribosomal protein 1, chloroplastic OS=Anthurium amnicola GN=RPS30_1 PE=3 SV=1	NDGGYGLIIPK(1)K	2	0.77053	3	3	1	154.852	7.55e-13	154.85	1	142.117	4.3e-09	142.12	1	95.2734	0.000125254	95.273
Gene.18938::TRINITY_DN35300_c0_g1::g.18938::m.18938	108	K	4-hydroxy-3-methylbut-2-enyl diphosphate reductase OS=Anthurium amnicola GN=ispH_5 PE=3 SV=1	EYTSDVIK(1)TLR	2	0.89738	2	2	1	103.433	0.000159048	103.43	1	73.4351	0.00410723	73.435
Gene.18938::TRINITY_DN35300_c0_g1::g.18938::m.18938	335	K	4-hydroxy-3-methylbut-2-enyl diphosphate reductase OS=Anthurium amnicola GN=ispH_5 PE=3 SV=1	GETEEIGK(1)LVEK	2	2.1835	3	3	1	141.581	2.86e-09	141.58	1	141.128	2.97e-09	141.13	1	133.148	1.23e-07	133.15
Gene.18938::TRINITY_DN35300_c0_g1::g.18938::m.18938	169	K	4-hydroxy-3-methylbut-2-enyl diphosphate reductase OS=Anthurium amnicola GN=ispH_5 PE=3 SV=1	IWITNEIIHNPTVNK(1)R	3	-0.0068213	2	2	1	106.377	9.83e-07	106.38					1	92.3804	3.27e-05	92.38
Gene.18938::TRINITY_DN35300_c0_g1::g.18938::m.18938	373	K	4-hydroxy-3-methylbut-2-enyl diphosphate reductase OS=Anthurium amnicola GN=ispH_5 PE=3 SV=1	QDAMYK(1)LVEEK	2	2.8838	3	2	1	138.894	5.71e-08	138.89	1	152.307	1.39e-08	152.31
Gene.18940::TRINITY_DN35300_c0_g2::g.18940::m.18940	199	K	4-hydroxy-3-methylbut-2-enyl diphosphate reductase OS=Anthurium amnicola GN=ispH_5 PE=3 SV=1	LEEMEVK(1)NIPLEDGK	2	-2.8198	1	1	1	183.995	4.76e-23	184
Gene.18943::TRINITY_DN35300_c0_g6::g.18943::m.18943	49	K	LYTB-like protein 1 (Fragment) OS=Epipremnum aureum PE=2 SV=1	ISYK(1)LHHGELVEK	3	-0.24805	4	3	1	103.761	8.23e-06	103.76	1	43.0301	3.16e-07	121.24	1	66.2152	0.00162827	66.215
Gene.18961::TRINITY_DN35311_c1_g4::g.18961::m.18961	596	K	Heat shock protein 16 OS=Anthurium amnicola GN=HSP70-16_1 PE=3 SV=1	FK(1)EEEAR	2	0.080491	2	2	1	73.2482	0.00637585	73.248					1	65.2463	0.00939174	65.246
Gene.18983::TRINITY_DN35324_c0_g1::g.18983::m.18983	196	K	ATP synthase subunit O, mitochondrial OS=Anthurium amnicola GN=ATPO_2 PE=3 SV=1	QTLQDIIGHGK(1)TVNIEQK	3	-2.443	1	1									1	42.7164	0.0156112	42.716
Gene.18983::TRINITY_DN35324_c0_g1::g.18983::m.18983	226	K	ATP synthase subunit O, mitochondrial OS=Anthurium amnicola GN=ATPO_2 PE=3 SV=1	VFDMSIK(1)TR	2	-0.44437	1	1	1	70.3627	0.0150192	70.363
Gene.18994::TRINITY_DN35330_c0_g1::g.18994::m.18994	320	K	Protein TRIGALACTOSYLDIACYLGLYCEROL 3, chloroplastic OS=Anthurium amnicola GN=TGD3_0 PE=4 SV=1	SVHFK(1)GR	2	-0.21579	1	1					1	55.9018	0.0231645	55.902
Gene.19018::TRINITY_DN35338_c0_g1::g.19018::m.19018	136	K	Eukaryotic translation initiation factor 3 subunit B OS=Solanum chacoense PE=3 SV=1	IIAFAWEPK(1)GHR	3	0.26021	3	3	1	70.0893	0.00141242	70.089	1	99.4999	2e-05	99.5	1	64.1212	0.00260836	64.121
Gene.19018::TRINITY_DN35338_c0_g1::g.19018::m.19018	281	K	Eukaryotic translation initiation factor 3 subunit B OS=Solanum chacoense PE=3 SV=1	PRPPSMLSAEK(1)EEEISK	3	-0.88909	2	2					1	179.098	7.2e-28	179.1	1	135.088	2.67e-15	135.09
Gene.19038::TRINITY_DN35345_c0_g1::g.19038::m.19038	257	K	6-phosphofructokinase 3 (Fragment) OS=Anthurium amnicola GN=PFK3_10 PE=4 SV=1	GASVIFEEVQK(1)R	2	1.4261	3	3	1	126.118	1.96e-06	126.12	1	99.5386	9.84e-05	99.539	1	89.3005	0.000583882	89.301
Gene.19049::TRINITY_DN35350_c0_g2::g.19049::m.19049	111	K	2-Cys peroxiredoxin BAS1-like, chloroplastic (Fragment) OS=Anthurium amnicola GN=At5g06290_1 PE=4 SV=1	LSDYIGK(1)K	2	0.38537	12	3	1	87.6964	0.00133785	119.41	1	91.8534	0.00131758	122.18	1	82.2787	0.00196558	107.29
Gene.19049::TRINITY_DN35350_c0_g2::g.19049::m.19049	104	K	2-Cys peroxiredoxin BAS1-like, chloroplastic (Fragment) OS=Anthurium amnicola GN=At5g06290_1 PE=4 SV=1	VK(1)LSDYIGK	2	-0.39434	6	3	1	80.6884	0.00375306	80.688	1	74.8411	0.00569395	74.841	1	67.3338	0.00548426	67.334
Gene.1907::TRINITY_DN24369_c3_g1::g.1907::m.1907	47	K	Chalcone--flavonone isomerase OS=Anthurium amnicola GN=CHI_15 PE=4 SV=1	DEYK(1)IPR	2	2.1062	3	3	1	87.2836	0.00245129	87.284	1	77.7407	0.0153618	77.741	1	83.7525	0.0118613	83.753
Gene.1907::TRINITY_DN24369_c3_g1::g.1907::m.1907	32	K	Chalcone--flavonone isomerase OS=Anthurium amnicola GN=CHI_15 PE=4 SV=1	FSGSDNK(1)ELLQR	2	0.24744	1	1									1	85.5355	0.000566293	85.536
Gene.1907::TRINITY_DN24369_c3_g1::g.1907::m.1907	43	K	Chalcone--flavonone isomerase OS=Anthurium amnicola GN=CHI_15 PE=4 SV=1	FTSLFK(1)DEYK	2	-2.9224	1	1					1	100.878	0.000378977	100.88
Gene.1907::TRINITY_DN24369_c3_g1::g.1907::m.1907	25	K	Chalcone--flavonone isomerase OS=Anthurium amnicola GN=CHI_15 PE=4 SV=1	LLK(1)FSGSDNK	2	2.6856	1	1									1	53.7981	0.0417569	53.798
Gene.19075::TRINITY_DN35365_c1_g1::g.19075::m.19075	198	K	Aspartate aminotransferase OS=Anthurium amnicola GN=Os01g0760600 PE=4 SV=1	VGAEFLAK(1)HYHER	3	-0.085987	2	2	1	105.029	7.3e-06	105.03					1	95.2645	1.44e-05	95.264
Gene.19084::TRINITY_DN35370_c0_g1::g.19084::m.19084	269	K	Clathrin light chain OS=Anthurium amnicola GN=At2g20760 PE=3 SV=1	LFLANQEK(1)FHANVDK	3	0.20632	2	2	1	55.0106	0.00406534	55.011					1	86.4967	8.4e-05	86.497
Gene.19089::TRINITY_DN35372_c1_g2::g.19089::m.19089	158	K	Photosystem I reaction center subunit III, chloroplastic (Fragment) OS=Anthurium amnicola GN=PSAF PE=4 SV=1	ATMEK(1)TK	2	0.039595	5	3	1	75.7382	0.0165278	75.738	1	75.7382	0.0165278	75.738	1	87.3226	0.00978257	87.323
Gene.19089::TRINITY_DN35372_c1_g2::g.19089::m.19089	122	K	Photosystem I reaction center subunit III, chloroplastic (Fragment) OS=Anthurium amnicola GN=PSAF PE=4 SV=1	DSK(1)AFAK	2	-0.15247	3	3	1	72.7893	0.023264	72.789	1	60.5078	0.0539721	60.508	1	66.073	0.040057	66.073
Gene.19089::TRINITY_DN35372_c1_g2::g.19089::m.19089	134	K	Photosystem I reaction center subunit III, chloroplastic (Fragment) OS=Anthurium amnicola GN=PSAF PE=4 SV=1	K(1)LESSLK	2	-0.32321	2	2	1	91.0686	0.0119546	91.069					1	91.0686	0.0177806	91.069
Gene.19089::TRINITY_DN35372_c1_g2::g.19089::m.19089	140	K	Photosystem I reaction center subunit III, chloroplastic (Fragment) OS=Anthurium amnicola GN=PSAF PE=4 SV=1	LESSLK(1)K	2	0.75103	9	3	1	77.0577	0.0247849	91.867	1	82.6713	6.57e-06	127.94	1	89.5498	0.0133454	115.13
Gene.19089::TRINITY_DN35372_c1_g2::g.19089::m.19089	141	K	Photosystem I reaction center subunit III, chloroplastic (Fragment) OS=Anthurium amnicola GN=PSAF PE=4 SV=1	K(1)YDPESAPALAIK	2	-1.4019	3	3	1	76.7593	0.00121205	76.759	1	133.159	9.42e-08	133.16	1	101.452	4.9e-05	101.45
Gene.19089::TRINITY_DN35372_c1_g2::g.19089::m.19089	227	K	Photosystem I reaction center subunit III, chloroplastic (Fragment) OS=Anthurium amnicola GN=PSAF PE=4 SV=1	KPTEK(1)EIIIDVPLASR	2	-0.47143	1	1									0.999999	59.5625	5.67e-11	141.07
Gene.19089::TRINITY_DN35372_c1_g2::g.19089::m.19089	153	K	Photosystem I reaction center subunit III, chloroplastic (Fragment) OS=Anthurium amnicola GN=PSAF PE=4 SV=1	YDPESAPALAIK(1)ATMEK	2	-0.41139	11	3	1	98.0621	1.42e-06	98.062	1	95.2076	5.28e-07	108.14	1	86.7997	0.000115552	86.8
Gene.1909::TRINITY_DN24372_c1_g10::g.1909::m.1909	117	K	Ferritin OS=Zea mays PE=2 SV=1	EHAEK(1)LMK	2	-0.22782	15	3	1	158.874	3.47e-05	158.87	1	138.396	0.00057871	138.4	1	152.341	8.77e-05	152.34
Gene.19122::TRINITY_DN35393_c0_g2::g.19122::m.19122	68	K	ran-binding protein 1 homolog b-like OS=Nelumbo nucifera GN=LOC104594939 PE=4 SV=1	EGNQWK(1)ER	2	0.22141	1	1					1	123.355	0.000832305	123.35
Gene.19122::TRINITY_DN35393_c0_g2::g.19122::m.19122	62	K	ran-binding protein 1 homolog b-like OS=Nelumbo nucifera GN=LOC104594939 PE=4 SV=1	FDK(1)EGNQWK	2	1.9253	3	3	1	87.8065	0.00229973	87.806	1	76.2819	0.00465274	76.282	1	115.059	0.00019019	115.06
Gene.19127::TRINITY_DN35395_c0_g1::g.19127::m.19127	306	K	Putative ornithine aminotransferase OS=Anthurium amnicola GN=oatA PE=3 SV=1	FPHIIK(1)EVR	3	-0.046543	4	3	1	93.0983	0.000387822	93.098	1	93.0983	0.000387822	93.098	1	101.646	0.000198245	101.65
Gene.22607::TRINITY_DN37135_c0_g2::g.22607::m.22607	195	K	Monosaccharide-sensing protein 2 OS=Anthurium amnicola GN=MSSP2_5 PE=3 SV=1	WLVSK(1)GR	2	0.37193	2	2	1	60.9719	0.0528116	60.972					1	56.2698	0.0645687	56.27
Gene.19175::TRINITY_DN35422_c0_g1::g.19175::m.19175	159	K	GDSL esterase/lipase APG OS=Anthurium amnicola GN=APG_3 PE=4 SV=1	QLEYYK(1)EYR	2	-2.0291	3	3	1	70.389	0.012491	70.389	1	104.221	0.000536266	104.22	1	64.3898	0.0216502	64.39
Gene.19198::TRINITY_DN35437_c1_g2::g.19198::m.19198	252	K	Proline--tRNA ligase (Fragment) OS=Anthurium amnicola GN=proS_4 PE=3 SV=1	AAISEGK(1)WAR	2	0.36326	3	3	1	60.167	0.0237559	60.167	1	72.8477	0.00720879	72.848	1	70.9415	0.00969619	70.942
Gene.19198::TRINITY_DN35437_c1_g2::g.19198::m.19198	147	K	Proline--tRNA ligase (Fragment) OS=Anthurium amnicola GN=proS_4 PE=3 SV=1	VK(1)VDDSEQR	2	-1.775	3	3	1	94.6921	0.000893853	94.692	1	68.657	0.0151353	68.657	1	118.712	0.000177342	118.71
Gene.19203::TRINITY_DN35441_c1_g4::g.19203::m.19203	273	K	Ribonucleoprotein, chloroplastic (Fragment) OS=Anthurium amnicola GN=RBP31_4 PE=4 SV=1	AIEK(1)FHR	2	0.054802	7	3	1	109.012	0.00378445	109.01	1	130.221	0.00315938	130.22	1	123.69	0.00316771	123.69
Gene.19203::TRINITY_DN35441_c1_g4::g.19203::m.19203	332	K	Ribonucleoprotein, chloroplastic (Fragment) OS=Anthurium amnicola GN=RBP31_4 PE=4 SV=1	LEQAFSEYGK(1)VLDSR	3	0.080495	8	3	1	169.923	2.8e-17	169.92	1	188.467	2.22e-23	188.47	1	64.4542	1.84e-35	214.53
Gene.19230::TRINITY_DN35457_c0_g1::g.19230::m.19230	100	K	Putative aldo-keto reductase 2 OS=Ananas comosus GN=ACMD2_17638 PE=4 SV=1	GHVQLATK(1)FGIR	3	0.19599	2	2	1	84.6051	0.000195455	84.605					1	101.349	1.76e-05	101.35
Gene.19230::TRINITY_DN35457_c0_g1::g.19230::m.19230	167	K	Putative aldo-keto reductase 2 OS=Ananas comosus GN=ACMD2_17638 PE=4 SV=1	IK(1)YIGLSEASASTIR	2	-0.068405	2	2	1	145.692	3.67e-12	145.69					1	108.634	2.82e-06	108.63
Gene.19230::TRINITY_DN35457_c0_g1::g.19230::m.19230	165	K	Putative aldo-keto reductase 2 OS=Ananas comosus GN=ACMD2_17638 PE=4 SV=1	LVEEGK(1)IK	2	0.34428	4	3	1	82.4525	0.00553425	82.452	1	58.9807	0.0377206	58.981	1	73.6646	0.0107826	73.665
Gene.19255::TRINITY_DN35465_c0_g3::g.19255::m.19255	171	K	Chloroplast ribulose-1,5-bisphosphate carboxylase/oxygenase activase (Fragment) OS=Morus alba var.multicaulis PE=2 SV=1	LLEYGNMLVQEQENVK(1)R	2	0.57794	9	3	1	169.369	5.82e-22	169.37	1	156.572	5.22e-44	227	1	239.746	4.87e-53	239.75
Gene.19255::TRINITY_DN35465_c0_g3::g.19255::m.19255	65	K	Chloroplast ribulose-1,5-bisphosphate carboxylase/oxygenase activase (Fragment) OS=Morus alba var.multicaulis PE=2 SV=1	MEK(1)FYWAPTR	2	0.097329	51	3	1	127.174	1.01e-05	127.17	1	138.449	3.22e-07	138.45	1	120.855	1.9e-06	131.17
Gene.19263::TRINITY_DN35470_c0_g2::g.19263::m.19263	310	K	Hydroxymethylglutaryl-CoA synthase OS=Nelumbo nucifera GN=LOC104596203 PE=3 SV=1	ASQVAAK(1)HLYDEK	2	0.0999	3	3	1	84.7534	0.000143586	84.753	1	57.2674	0.00295809	57.267	1	160.042	1.67e-13	160.04
Gene.19263::TRINITY_DN35470_c0_g2::g.19263::m.19263	411	K	Hydroxymethylglutaryl-CoA synthase OS=Nelumbo nucifera GN=LOC104596203 PE=3 SV=1	FVETLK(1)LMEHR	3	0.31772	3	3	1	83.1822	0.000340782	83.182	1	91.9612	0.000182441	91.961	1	93.3452	0.000134622	93.345
Gene.19263::TRINITY_DN35470_c0_g2::g.19263::m.19263	420	K	Hydroxymethylglutaryl-CoA synthase OS=Nelumbo nucifera GN=LOC104596203 PE=3 SV=1	YGAK(1)DFVTSK	2	-0.062692	1	1					1	102.4	0.000339522	102.4
Gene.27644::TRINITY_DN39435_c0_g1::g.27644::m.27644	275	K	Protein ROOT HAIR DEFECTIVE 3 homolog OS=Anthurium amnicola GN=At5g45160_3 PE=3 SV=1	ENK(1)DLDLPAHK	3	-0.64221	2	2	1	64.2239	0.00403587	64.224					1	62.7049	0.00448597	62.705
Gene.19276::TRINITY_DN35477_c0_g1::g.19276::m.19276	144	K	Mitogen-activated protein kinase (Fragment) OS=Anthurium amnicola GN=MPK1_0 PE=3 SV=1	IANAFDNK(1)IDAK	2	0.20662	2	2					1	101.532	5.46e-05	101.53	1	82.202	0.000247191	82.202
Gene.19312::TRINITY_DN35494_c0_g2::g.19312::m.19312	76	K	26S protease regulatory subunit S10B B (Fragment) OS=Anthurium amnicola GN=RPT4B_2 PE=3 SV=1	EFAK(1)TEDDLK	2	2.4772	1	1	1	70.9415	0.00969619	70.942
Gene.19312::TRINITY_DN35494_c0_g2::g.19312::m.19312	54	K	26S protease regulatory subunit S10B B (Fragment) OS=Anthurium amnicola GN=RPT4B_2 PE=3 SV=1	LLQYK(1)ELETR	2	0.82058	6	3	1	105.204	0.000266851	105.2	1	93.3452	1.93e-05	120.77	1	117.091	2.46e-05	117.09
Gene.19312::TRINITY_DN35494_c0_g2::g.19312::m.19312	348	K	26S protease regulatory subunit S10B B (Fragment) OS=Anthurium amnicola GN=RPT4B_2 PE=3 SV=1	MEILK(1)IHAAGIAK	3	0.33375	2	2	1	82.8505	0.000167759	82.85					1	70.0893	0.00105249	70.089
Gene.19333::TRINITY_DN35501_c0_g1::g.19333::m.19333	255	K	Protein transport protein SEC23 (Fragment) OS=Anthurium amnicola GN=SEC23_20 PE=4 SV=1	SHK(1)DLDK	2	0.70531	1	1					1	73.2332	0.0221539	73.233
Gene.19344::TRINITY_DN35508_c0_g1::g.19344::m.19344	123	K	Peptidylprolyl isomerase (Fragment) OS=Anthurium amnicola GN=FKBP16-3_2 PE=4 SV=1	ELENVPMVTTESGLQYK(1)DIK	3	4.4889	1	1	1	156.667	1.68e-24	156.67
Gene.19344::TRINITY_DN35508_c0_g1::g.19344::m.19344	98	K	Peptidylprolyl isomerase (Fragment) OS=Anthurium amnicola GN=FKBP16-3_2 PE=4 SV=1	PK(1)LCNDECEK	2	-0.56082	2	2	1	144.103	2.04e-07	144.1					1	144.103	2.04e-07	144.1
Gene.19364::TRINITY_DN35519_c0_g1::g.19364::m.19364	326	K	Translocase of chloroplast OS=Anthurium amnicola GN=TOC34_1 PE=3 SV=1	AITVDQK(1)LIDGPDPNHR	3	-0.38906	1	1									1	72.4328	0.000589146	72.433
Gene.19364::TRINITY_DN35519_c0_g1::g.19364::m.19364	366	K	Translocase of chloroplast OS=Anthurium amnicola GN=TOC34_1 PE=3 SV=1	IMEDIAK(1)EPK	2	-0.45917	1	1									1	51.2519	0.0351205	51.252
Gene.19364::TRINITY_DN35519_c0_g1::g.19364::m.19364	257	K	Translocase of chloroplast OS=Anthurium amnicola GN=TOC34_1 PE=3 SV=1	SEALLK(1)IIR	2	0.18544	2	2	1	64.7115	0.021159	64.711					1	109.29	0.000365038	109.29
Gene.19379::TRINITY_DN35528_c0_g1::g.19379::m.19379	108	K	Peptidyl-prolyl cis-trans isomerase (Fragment) OS=Anthurium amnicola GN=PIN1_4 PE=4 SV=1	GGDLGPFK(1)R	2	0.42917	4	3	1	74.3762	0.010071	74.376	1	73.2332	0.0128154	73.233	1	66.2702	0.029534	66.27
Gene.19388::TRINITY_DN35533_c0_g2::g.19388::m.19388	25	K	Coatomer subunit zeta-2 OS=Anthurium amnicola GN=COPZ2_1 PE=4 SV=1	NILLLDSEGK(1)R	2	0.26621	2	2	1	71.0845	0.00990321	71.085					1	71.1757	0.00976971	71.176
Gene.19731::TRINITY_DN35728_c0_g2::g.19731::m.19731	95	K	GTP-binding nuclear protein (Fragment) OS=Anthurium amnicola GN=RAN3_0 PE=3 SV=1	LTYK(1)NVPTWHR	3	-0.18324	1	1					1	44.7099	0.0275936	44.71
Gene.19407::TRINITY_DN35545_c1_g1::g.19407::m.19407	78	K	Non-intrinsic ABC protein 9 OS=Theobroma cacao GN=TCM_021928 PE=4 SV=1	TTILK(1)IIGGK	2	-0.77545	1	1									1	80.2397	0.00304326	80.24
Gene.19423::TRINITY_DN35556_c2_g2::g.19423::m.19423	181	K	Apoptosis inhibitor 5 OS=Anthurium amnicola GN=API5_5 PE=4 SV=1	ASLSGLFK(1)HVESSDENIR	3	0.95629	2	2	1	78.6737	0.000147988	78.674					1	71.5923	0.000660699	71.592
Gene.19423::TRINITY_DN35556_c2_g2::g.19423::m.19423	305	K	Apoptosis inhibitor 5 OS=Anthurium amnicola GN=API5_5 PE=4 SV=1	GASSSK(1)FLTYYNK	2	-2.3043	2	2	1	158.591	1.86e-13	158.59	1	138.02	1.82e-09	138.02
Gene.19423::TRINITY_DN35556_c2_g2::g.19423::m.19423	320	K	Apoptosis inhibitor 5 OS=Anthurium amnicola GN=API5_5 PE=4 SV=1	HVLPVFEK(1)LPDER	3	0.98354	2	2	1	85.5355	0.00013365	85.536	1	100.223	1.08e-05	100.22
Gene.19423::TRINITY_DN35556_c2_g2::g.19423::m.19423	225	K	Apoptosis inhibitor 5 OS=Anthurium amnicola GN=API5_5 PE=4 SV=1	HVTDLVK(1)K	2	0.034837	2	2	1	76.0998	0.0116158	76.1					1	66.5676	0.0374334	66.568
Gene.19427::TRINITY_DN35559_c0_g2::g.19427::m.19427	265	K	Dolichyl-diphosphooligosaccharide--protein glycosyltransferase 48 kDa subunit (Fragment) OS=Anthurium amnicola GN=ddost_4 PE=3 SV=1	FFK(1)SGVQK	2	2.3954	1	1									1	79.0587	0.00652346	79.059
Gene.19427::TRINITY_DN35559_c0_g2::g.19427::m.19427	77	K	Dolichyl-diphosphooligosaccharide--protein glycosyltransferase 48 kDa subunit (Fragment) OS=Anthurium amnicola GN=ddost_4 PE=3 SV=1	LADDPK(1)LALQR	2	0.79746	3	3	1	119.386	1.03e-05	119.39	1	160.675	2.84e-09	160.67	1	131.172	2.07e-06	131.17
Gene.19430::TRINITY_DN35562_c0_g1::g.19430::m.19430	101	K	Putative nucleosome assembly protein C2D10.11C OS=Anthurium amnicola GN=SPBC2D10.11c_0 PE=3 SV=1	LYEPLYTK(1)R	2	1.663	1	1									1	61.7646	0.0403522	61.765
Gene.19501::TRINITY_DN35603_c1_g2::g.19501::m.19501	22	K	Phospholipase D Y (Fragment) OS=Anthurium amnicola GN=pldY_0 PE=4 SV=1	EVYK(1)SLEDAADR	2	1.8684	1	1					1	133.321	9.58e-08	133.32
Gene.19503::TRINITY_DN35605_c0_g1::g.19503::m.19503	204	K	Stem-specific protein TSJT1 OS=Anthurium amnicola GN=TSJT1_5 PE=4 SV=1	GLQSFEHPLNEVK(1)PVPR	3	0.38836	1	1									1	91.4006	3.7e-05	91.401
Gene.19503::TRINITY_DN35605_c0_g1::g.19503::m.19503	171	K	Stem-specific protein TSJT1 OS=Anthurium amnicola GN=TSJT1_5 PE=4 SV=1	LVFSDDADIIK(1)K	2	-2.9121	1	1	1	76.0727	0.0107644	76.073
Gene.19517::TRINITY_DN35614_c0_g2::g.19517::m.19517	277	K	NEDD4-binding protein 2 OS=Anthurium amnicola GN=N4BP2_4 PE=4 SV=1	MNWK(1)EAVK	2	2.6837	1	1	1	70.5248	0.0165427	70.525
Gene.19548::TRINITY_DN35628_c0_g2::g.19548::m.19548	324	K	Calcium sensing receptor, chloroplastic (Fragment) OS=Anthurium amnicola GN=CAS_13 PE=4 SV=1	NK(1)AGVPR	2	0.34304	3	3	1	64.7574	0.0433466	64.757	1	60.3582	0.0543461	60.358	1	55.5042	0.0676509	55.504
Gene.19548::TRINITY_DN35628_c0_g2::g.19548::m.19548	241	K	Calcium sensing receptor, chloroplastic (Fragment) OS=Anthurium amnicola GN=CAS_13 PE=4 SV=1	TVTDAAQQTTK(1)VIEGAK	2	0.11288	2	2	1	206.797	3.38e-36	206.8					1	229.156	1.68e-44	229.16
Gene.19548::TRINITY_DN35628_c0_g2::g.19548::m.19548	377	K	Calcium sensing receptor, chloroplastic (Fragment) OS=Anthurium amnicola GN=CAS_13 PE=4 SV=1	VNK(1)DSNIVIMDSYSDAAK	2	0.12667	2	2					1	187.394	3.19e-28	187.39	1	167.988	6.1e-22	167.99
Gene.19548::TRINITY_DN35628_c0_g2::g.19548::m.19548	335	K	Calcium sensing receptor, chloroplastic (Fragment) OS=Anthurium amnicola GN=CAS_13 PE=4 SV=1	VPSSAK(1)NK	2	-0.046431	1	1									1	53.7526	0.0553171	53.753
Gene.19552::TRINITY_DN35630_c0_g1::g.19552::m.19552	81	K	50S ribosomal protein L5, chloroplastic (Fragment) OS=Anthurium amnicola GN=RPL5_22 PE=3 SV=1	AEADK(1)VHR	2	0.55335	5	3	1	66.2702	0.0243478	66.27	1	136.566	0.000682457	136.57	1	89.3546	0.00352242	89.355
Gene.19552::TRINITY_DN35630_c0_g1::g.19552::m.19552	111	K	50S ribosomal protein L5, chloroplastic (Fragment) OS=Anthurium amnicola GN=RPL5_22 PE=3 SV=1	EEFSYTNMHQVPK(1)VEK	3	0.40331	3	3	1	91.6567	3.38e-05	91.657	1	125.5	8.95e-10	125.5	1	85.9881	8.94e-05	85.988
Gene.19552::TRINITY_DN35630_c0_g1::g.19552::m.19552	98	K	50S ribosomal protein L5, chloroplastic (Fragment) OS=Anthurium amnicola GN=RPL5_22 PE=3 SV=1	IVPILK(1)EEFSYTNMHQVPK	3	-0.94371	6	3	1	122.009	6.56e-11	122.01	1	127.608	3.47e-11	127.61	1	122.009	6.56e-11	122.01
Gene.19552::TRINITY_DN35630_c0_g1::g.19552::m.19552	274	K	50S ribosomal protein L5, chloroplastic (Fragment) OS=Anthurium amnicola GN=RPL5_22 PE=3 SV=1	LK(1)SAHFDSK	3	-0.19937	1	1									1	45.653	0.0297099	45.653
Gene.19552::TRINITY_DN35630_c0_g1::g.19552::m.19552	86	K	50S ribosomal protein L5, chloroplastic (Fragment) OS=Anthurium amnicola GN=RPL5_22 PE=3 SV=1	LK(1)TVYLER	2	0.73107	2	2	1	117.89	0.000857736	117.89					1	93.1779	0.00240803	93.178
Gene.19552::TRINITY_DN35630_c0_g1::g.19552::m.19552	76	K	50S ribosomal protein L5, chloroplastic (Fragment) OS=Anthurium amnicola GN=RPL5_22 PE=3 SV=1	VVLVEK(1)AEADK	2	-0.059074	2	2	1	83.1822	0.00147378	83.182					1	83.1822	0.00147378	83.182
Gene.19552::TRINITY_DN35630_c0_g1::g.19552::m.19552	229	K	50S ribosomal protein L5, chloroplastic (Fragment) OS=Anthurium amnicola GN=RPL5_22 PE=3 SV=1	YEALGK(1)QR	2	-2.4562	4	3	1	93.3738	0.00235093	93.374	1	90.3698	0.00322652	90.37	1	107.895	0.00121804	107.9
Gene.19557::TRINITY_DN35632_c0_g2::g.19557::m.19557	231	K	GDSL esterase/lipase At2g42990 OS=Anthurium amnicola GN=At2g42990_1 PE=4 SV=1	FNAK(1)QAALVGR	2	0.299	3	3	1	149.166	4.12e-08	149.17	1	143.502	9.04e-08	143.5	1	149.332	3.98e-08	149.33
Gene.19570::TRINITY_DN35645_c0_g3::g.19570::m.19570	350	K	Peptide chain release factor 2 (Fragment) OS=Anthurium amnicola GN=prfB_9 PE=4 SV=1	ASEIK(1)QIR	2	-0.87077	1	1									1	80.4381	0.00612139	80.438
Gene.19570::TRINITY_DN35645_c0_g3::g.19570::m.19570	237	K	Peptide chain release factor 2 (Fragment) OS=Anthurium amnicola GN=prfB_9 PE=4 SV=1	FAYGYLSGEK(1)GTHR	3	0.50483	3	2	1	51.0043	0.000351882	67.102					1	45.6139	0.0160117	45.614
Gene.19579::TRINITY_DN35649_c0_g1::g.19579::m.19579	320	K	T-complex protein 1 subunit theta (Fragment) OS=Anthurium amnicola GN=cct8_4 PE=3 SV=1	ISSK(1)FELR	2	-1.712	2	2	1	54.9816	0.0485026	54.982					1	60.8284	0.0343308	60.828
Gene.19579::TRINITY_DN35649_c0_g1::g.19579::m.19579	426	K	T-complex protein 1 subunit theta (Fragment) OS=Anthurium amnicola GN=cct8_4 PE=3 SV=1	LK(1)EFSFK	2	0.36722	2	2	1	85.2117	0.0110117	85.212					1	97.7981	0.0050442	97.798
Gene.19579::TRINITY_DN35649_c0_g1::g.19579::m.19579	158	K	T-complex protein 1 subunit theta (Fragment) OS=Anthurium amnicola GN=cct8_4 PE=3 SV=1	NK(1)EEVVLR	2	-1.0268	2	2					1	52.255	0.0636208	52.255	1	51.7487	0.0664279	51.749
Gene.19579::TRINITY_DN35649_c0_g1::g.19579::m.19579	277	K	T-complex protein 1 subunit theta (Fragment) OS=Anthurium amnicola GN=cct8_4 PE=3 SV=1	TEEAK(1)VEDLIK	2	1.5534	1	1	1	69.8636	0.00743439	69.864
Gene.1958::TRINITY_DN24404_c0_g3::g.1958::m.1958	90	K	Glyoxalase/bleomycin resistance protein/dioxygenase OS=Zostera marina GN=ZOSMA_56G00510 PE=4 SV=1	AAFGAEEVK(1)R	2	-3.5046	2	2	1	101.381	0.000575526	101.38					1	80.706	0.00466061	80.706
Gene.19623::TRINITY_DN35667_c0_g1::g.19623::m.19623	87	K	Betaine aldehyde dehydrogenase 1, chloroplastic OS=Anthurium amnicola GN=ALDH10A8 PE=3 SV=1	AIAAK(1)ISER	2	0.36079	5	3	1	79.9855	0.00389656	79.986	1	61.5599	0.0259706	61.56	1	65.5354	0.0199011	65.535
Gene.19623::TRINITY_DN35667_c0_g1::g.19623::m.19623	347	K	Betaine aldehyde dehydrogenase 1, chloroplastic OS=Anthurium amnicola GN=ALDH10A8 PE=3 SV=1	LGPVVSEGQYEK(1)IK	2	-0.598	4	3	1	121.182	4.3e-08	121.18	1	151.223	8.99e-12	151.22	1	135.025	7.62e-11	135.02
Gene.19665::TRINITY_DN35688_c0_g3::g.19665::m.19665	109	K	Ran-binding protein 1 c (Fragment) OS=Anthurium amnicola GN=RANBP1C_2 PE=4 SV=1	FDKDGNQWK(1)ER	3	-0.076583	6	3	1	108.396	6.98e-08	139.29	1	101.513	2.17e-09	155.86	1	123.722	1.2e-09	163.51
Gene.19665::TRINITY_DN35688_c0_g3::g.19665::m.19665	103	K	Ran-binding protein 1 c (Fragment) OS=Anthurium amnicola GN=RANBP1C_2 PE=4 SV=1	FDK(1)DGNQWK	2	1.5678	3	3	1	157.956	4.78e-06	157.96	1	148.944	3.31e-05	148.94	1	142.982	6.91e-05	142.98
Gene.19679::TRINITY_DN35695_c0_g1::g.19679::m.19679	124	K	Peptidylprolyl isomerase OS=Anthurium amnicola GN=FKBP16-4_4 PE=4 SV=1	GEK(1)IPETDYTTLPNGLK	2	0.90394	1	1					1	80.3608	0.000470595	80.361
Gene.19679::TRINITY_DN35695_c0_g1::g.19679::m.19679	143	K	Peptidylprolyl isomerase OS=Anthurium amnicola GN=FKBP16-4_4 PE=4 SV=1	YYDLK(1)VGSGAEAVK	2	0.22796	3	3	1	47.5475	0.0225041	47.548	1	72.3155	0.00155653	72.315	1	69.1825	0.0025483	69.183
Gene.19682::TRINITY_DN35696_c0_g1::g.19682::m.19682	187	K	U11/U12 small nuclear ribonucleoprotein OS=Anthurium amnicola GN=SNRNP25_4 PE=4 SV=1	LVDDK(1)ASIK	2	0.54857	1	1					1	57.5896	0.0320321	57.59
Gene.19694::TRINITY_DN35705_c0_g1::g.19694::m.19694	58	K	Isoflavone reductase P3 (Fragment) OS=Anthurium amnicola GN=At1g75280_3 PE=4 SV=1	AK(1)LLQGFK	2	-0.4733	3	3	1	65.2463	0.0262262	65.246	1	71.5012	0.0147515	71.501	1	71.5012	0.0147515	71.501
Gene.19694::TRINITY_DN35705_c0_g1::g.19694::m.19694	187	K	Isoflavone reductase P3 (Fragment) OS=Anthurium amnicola GN=At1g75280_3 PE=4 SV=1	DK(1)VIILGDGNPK	2	0.39244	6	3	1	82.0687	0.000745878	82.069	1	73.9271	0.00202267	73.927	1	72.8912	0.00267528	72.891
Gene.19694::TRINITY_DN35705_c0_g1::g.19694::m.19694	117	K	Isoflavone reductase P3 (Fragment) OS=Anthurium amnicola GN=At1g75280_3 PE=4 SV=1	EAGNVK(1)R	2	-0.04389	2	2	1	71.7148	0.0408122	71.715					1	68.4847	0.0535138	68.485
Gene.19694::TRINITY_DN35705_c0_g1::g.19694::m.19694	111	K	Isoflavone reductase P3 (Fragment) OS=Anthurium amnicola GN=At1g75280_3 PE=4 SV=1	IVAAIK(1)EAGNVK	2	0.55401	3	3	1	80.6901	0.000817293	80.69	1	71.1757	0.00375611	71.176	1	90.6136	0.000303247	90.614
Gene.19694::TRINITY_DN35705_c0_g1::g.19694::m.19694	144	K	Isoflavone reductase P3 (Fragment) OS=Anthurium amnicola GN=At1g75280_3 PE=4 SV=1	SAFEGK(1)AK	2	0.91683	4	3	1	68.2235	0.0207644	68.224	1	68.2235	0.0207644	68.224	1	68.2235	0.0207644	68.224
Gene.19694::TRINITY_DN35705_c0_g1::g.19694::m.19694	138	K	Isoflavone reductase P3 (Fragment) OS=Anthurium amnicola GN=At1g75280_3 PE=4 SV=1	VHAVEPAK(1)SAFEGK	3	0.61137	2	2	1	46.2061	0.0214457	46.206					1	57.0343	0.00203377	57.034
Gene.19697::TRINITY_DN35707_c1_g1::g.19697::m.19697	183	K	Dynamin-related protein 1E OS=Anthurium amnicola GN=DRP1E_1 PE=3 SV=1	IFK(1)EHLDGGR	3	-2.2883	3	3	1	69.7206	0.00359086	69.721	1	52.2469	0.016189	52.247	1	60.2551	0.0075196	60.255
Gene.19700::TRINITY_DN35711_c0_g2::g.19700::m.19700	182	K	C-type lectin domain family 4 member F OS=Anthurium amnicola GN=Clec4f_0 PE=4 SV=1	EVIQK(1)LR	2	-0.5168	5	3	1	89.6734	0.00841373	89.673	1	83.3769	0.01208	83.377	1	86.5121	0.0102545	86.512
Gene.19703::TRINITY_DN35713_c0_g2::g.19703::m.19703	134	K	Ycf54-like protein OS=Anthurium amnicola GN=slr1780 PE=4 SV=1	FLDK(1)FPSITR	2	-4.1377	1	1									1	84.0602	0.00238938	84.06
Gene.19709::TRINITY_DN35717_c2_g1::g.19709::m.19709	99	K	Filamin A-interacting protein 1-like (Fragment) OS=Anthurium amnicola GN=filip1l_2 PE=4 SV=1	ADK(1)EVQMR	2	-0.57732	2	2	1	51.9491	0.0285981	51.949					1	82.7505	0.00238505	82.75
Gene.19715::TRINITY_DN35718_c0_g1::g.19715::m.19715	59	K	Syntaxin/epimorphin, conserved site-containing protein OS=Cynara cardunculus var. scolymus GN=Ccrd_007500 PE=3 SV=1	AELASK(1)EK	2	0.14435	1	1	1	66.2987	0.0242955	66.299
Gene.19715::TRINITY_DN35718_c0_g1::g.19715::m.19715	219	K	Syntaxin/epimorphin, conserved site-containing protein OS=Cynara cardunculus var. scolymus GN=Ccrd_007500 PE=3 SV=1	VEK(1)ATADLK	2	-4.3801	1	1									1	54.9816	0.0212828	54.982
Gene.19719::TRINITY_DN35723_c0_g1::g.19719::m.19719	148	K	Vacuolar protein sorting-associated protein 35 OS=Anthurium amnicola GN=VPS35B_0 PE=3 SV=1	LSGK(1)AK(1)LEDSK	2	0.029467	1	1					1	72.2004	0.0250635	72.2
Gene.19719::TRINITY_DN35723_c0_g1::g.19719::m.19719	150	K	Vacuolar protein sorting-associated protein 35 OS=Anthurium amnicola GN=VPS35B_0 PE=3 SV=1	LSGK(1)AK(1)LEDSK	2	0.029467	1	1					1	72.2004	0.0250635	72.2
Gene.1972::TRINITY_DN24424_c0_g1::g.1972::m.1972	146	K	Exportin-2 OS=Anthurium amnicola GN=CAS_0 PE=4 SV=1	LSSVSPGK(1)FPVVIEK	2	1.2541	1	1	1	61.1654	0.00559486	61.165
Gene.22420::TRINITY_DN37044_c0_g2::g.22420::m.22420	59	K	40S ribosomal protein S20-2 (Fragment) OS=Anthurium amnicola GN=RPS20B_1 PE=3 SV=1	ITLSSK(1)SVK	2	-0.40943	4	3	1	101.646	0.000623264	101.65	1	90.1504	0.00182116	90.15	1	90.1504	0.00182116	90.15
Gene.22420::TRINITY_DN37044_c0_g2::g.22420::m.22420	62	K	40S ribosomal protein S20-2 (Fragment) OS=Anthurium amnicola GN=RPS20B_1 PE=3 SV=1	SVK(1)NLEK	2	1.0952	3	3	1	63.5339	0.0464059	63.534	1	75.825	0.0164773	75.825	1	66.5043	0.0389787	66.504
Gene.22420::TRINITY_DN37044_c0_g2::g.22420::m.22420	91	K	40S ribosomal protein S20-2 (Fragment) OS=Anthurium amnicola GN=RPS20B_1 PE=3 SV=1	MPTK(1)VLNITTR	2	0.14939	1	1					1	76.3572	0.00195146	76.357
Gene.19721::TRINITY_DN35723_c0_g3::g.19721::m.19721	51	K	40S ribosomal protein S20-2 (Fragment) OS=Anthurium amnicola GN=RPS20B_0 PE=3 SV=1	NLEK(1)VCADLVK	2	0.26877	1	1	1	61.1103	0.00512488	61.11
Gene.19731::TRINITY_DN35728_c0_g2::g.19731::m.19731	67	K	GTP-binding nuclear protein (Fragment) OS=Anthurium amnicola GN=RAN3_0 PE=3 SV=1	FNCWDTAGQEK(1)FGGLR	2	-0.44634	2	2	1	94.2034	2.86e-05	94.203	1	178.026	3.38e-23	178.03
Gene.19731::TRINITY_DN35728_c0_g2::g.19731::m.19731	33	K	GTP-binding nuclear protein (Fragment) OS=Anthurium amnicola GN=RAN3_0 PE=3 SV=1	HLTGEFEK(1)K	2	0.97793	6	3	1	132.875	0.000200555	132.88	1	99.9731	0.00106909	99.973	1	123.749	0.000251041	123.75
Gene.19731::TRINITY_DN35728_c0_g2::g.19731::m.19731	19	K	GTP-binding nuclear protein (Fragment) OS=Anthurium amnicola GN=RAN3_0 PE=3 SV=1	LVIVGDGGTGK(1)TTFVK	2	3.6948	2	2					1	94.0069	3.49e-05	94.007	1	71.7807	0.000110684	71.781
Gene.19734::TRINITY_DN35730_c1_g2::g.19734::m.19734	135	K	4-hydroxy-4-methyl-2-oxoglutarate aldolase OS=Musa acuminata subsp. malaccensis GN=103981225 PE=3 SV=1	GTGEK(1)HVAVNIAGTR	3	-0.44029	1	1	1	96.2077	2.82e-06	96.208
Gene.19747::TRINITY_DN35739_c1_g1::g.19747::m.19747	39	K	Omega-3 fatty acid desaturase, chloroplastic (Fragment) OS=Anthurium amnicola GN=FAD7_3 PE=4 SV=1	IYK(1)SLDPVTR	2	-0.12012	3	3	1	89.7312	0.00141879	89.731	1	89.9003	0.00138986	89.9	1	78.3416	0.00336812	78.342
Gene.19747::TRINITY_DN35739_c1_g1::g.19747::m.19747	208	K	Omega-3 fatty acid desaturase, chloroplastic (Fragment) OS=Anthurium amnicola GN=FAD7_3 PE=4 SV=1	PVLGK(1)YYK	2	0.82229	2	2	1	66.073	0.0247095	66.073					1	72.7893	0.0123885	72.789
Gene.19747::TRINITY_DN35739_c1_g1::g.19747::m.19747	211	K	Omega-3 fatty acid desaturase, chloroplastic (Fragment) OS=Anthurium amnicola GN=FAD7_3 PE=4 SV=1	YYK(1)EPER	2	-0.16685	4	3	1	82.6713	0.0124909	82.671	1	86.7939	0.0100904	86.794	1	111.008	0.00356033	111.01
Gene.19754::TRINITY_DN35743_c0_g3::g.19754::m.19754	181	K	Uroporphyrinogen decarboxylase (Fragment) OS=Anthurium amnicola GN=At3g14930_7 PE=3 SV=1	LHFVGESLK(1)ILR	3	0.56463	2	2					1	137.895	1.19e-09	137.89	1	150.043	2.58e-10	150.04
Gene.19754::TRINITY_DN35743_c0_g3::g.19754::m.19754	220	K	Uroporphyrinogen decarboxylase (Fragment) OS=Anthurium amnicola GN=At3g14930_7 PE=3 SV=1	TYTTIK(1)R	2	0.48008	2	2	1	75.1092	0.0274643	75.109					1	89.1423	0.0137186	89.142
Gene.19758::TRINITY_DN35745_c0_g1::g.19758::m.19758	157	K	Glutamyl-tRNA(Gln) amidotransferase subunit B, chloroplastic/mitochondrial OS=Anthurium amnicola GN=GATB_0 PE=3 SV=1	K(1)QYFYPDLPK	2	0.047583	1	1	1	58.2738	0.0412458	58.274
Gene.19758::TRINITY_DN35745_c0_g1::g.19758::m.19758	211	K	Glutamyl-tRNA(Gln) amidotransferase subunit B, chloroplastic/mitochondrial OS=Anthurium amnicola GN=GATB_0 PE=3 SV=1	VHMEEDAGK(1)LLHSESGDYSQVDLNR	4	-0.16075	1	1									1	139.043	2.33e-19	139.04
Gene.19767::TRINITY_DN35751_c0_g1::g.19767::m.19767	82	K	Glyoxylate reductase OS=Anthurium amnicola GN=gyaR_3 PE=3 SV=1	FSGK(1)TVGIIGLGR	2	0.45894	3	3	1	109.024	1.38e-05	109.02	1	142.104	1.34e-09	142.1	1	97.2728	4.07e-05	97.273
Gene.19767::TRINITY_DN35751_c0_g1::g.19767::m.19767	78	K	Glyoxylate reductase OS=Anthurium amnicola GN=gyaR_3 PE=3 SV=1	GDYELTSK(1)FSGK	2	0.31313	1	1					1	112.498	1.07e-05	112.5
Gene.19767::TRINITY_DN35751_c0_g1::g.19767::m.19767	98	K	Glyoxylate reductase OS=Anthurium amnicola GN=gyaR_3 PE=3 SV=1	IGMAVAK(1)R	2	-0.45722	1	1					1	66.073	0.0388604	66.073
Gene.25442::TRINITY_DN38455_c1_g3::g.25442::m.25442	136	K	Eukaryotic initiation factor 4A-3 OS=Anthurium amnicola GN=Os02g0146600_0 PE=3 SV=1	ELAQQIEK(1)VMR	2	0.62794	8	3	1	74.0767	1.97e-09	153.54	1	142.097	1.03e-07	142.1	1	112.452	9.22e-10	163.83
Gene.25440::TRINITY_DN38455_c1_g2::g.25440::m.25440	119	K	Eukaryotic initiation factor 4A-3 OS=Anthurium amnicola GN=Os02g0146600_0 PE=3 SV=1	FMNK(1)PVR	2	1.0513	3	3	1	80.4623	0.00603209	80.462	1	110.612	0.00360479	110.61	1	82.3855	0.0126573	82.386
Gene.25440::TRINITY_DN38455_c1_g2::g.25440::m.25440	115	K	Eukaryotic initiation factor 4A-3 OS=Anthurium amnicola GN=Os02g0146600_0 PE=3 SV=1	K(1)FMNKPVR	3	0.021578	5	3	0.99997	45.2184	0.018535	58.596	0.999984	47.9091	0.0192493	60.436	0.999548	33.445	0.0533741	45.972
Gene.1978::TRINITY_DN24427_c0_g5::g.1978::m.1978	62	K	Peptidylprolyl isomerase OS=Setaria italica GN=LOC101782607 PE=4 SV=1	ALLTVK(1)PQYAFGEK	2	0.88553	2	2					1	140.824	5.21e-11	140.82	1	124.417	3.21e-08	124.42
Gene.24518::TRINITY_DN38045_c0_g1::g.24518::m.24518	252	K	Peptidylprolyl isomerase OS=Ananas comosus GN=ACMD2_03897 PE=4 SV=1	EEGNVLFK(1)LGK	2	1.0921	3	3	1	105.46	0.000132185	105.46	1	55.721	0.0215547	55.721	1	122.691	7.99e-06	122.69
Gene.24518::TRINITY_DN38045_c0_g1::g.24518::m.24518	226	K	Peptidylprolyl isomerase OS=Ananas comosus GN=ACMD2_03897 PE=4 SV=1	EK(1)ESWDLNTAEK	2	0.031858	3	3	1	80.3096	0.000837001	80.31	1	104.175	4.4e-05	104.17	1	82.7048	0.000712931	82.705
Gene.1978::TRINITY_DN24427_c0_g5::g.1978::m.1978	135	K	Peptidylprolyl isomerase OS=Setaria italica GN=LOC101782607 PE=4 SV=1	FTGK(1)LQDGTVFVR	2	0.55557	2	2					1	116.635	1.36e-06	116.63	1	103.834	2.57e-05	103.83
Gene.1978::TRINITY_DN24427_c0_g5::g.1978::m.1978	5	K	Peptidylprolyl isomerase OS=Setaria italica GN=LOC101782607 PE=4 SV=1	WENPK(1)DPDEVLVK	2	0.90881	1	1					1	145.098	9.84e-10	145.1
Gene.19786::TRINITY_DN35763_c1_g1::g.19786::m.19786	416	K	NHL repeat-containing protein 2 isoform X2 OS=Nelumbo nucifera GN=LOC104598746 PE=4 SV=1	EK(1)PFTVIGVHSAK	3	-0.16671	2	2	1	71.7259	0.000809256	71.726					1	59.7088	0.00259525	59.709
Gene.19786::TRINITY_DN35763_c1_g1::g.19786::m.19786	427	K	NHL repeat-containing protein 2 isoform X2 OS=Nelumbo nucifera GN=LOC104598746 PE=4 SV=1	EKPFTVIGVHSAK(1)FDNEK	3	1.3138	4	3	1	73.3897	0.000206501	81.807	1	66.783	0.000254983	78.708	1	75.0398	0.000132467	86.539
Gene.19786::TRINITY_DN35763_c1_g1::g.19786::m.19786	432	K	NHL repeat-containing protein 2 isoform X2 OS=Nelumbo nucifera GN=LOC104598746 PE=4 SV=1	FDNEK(1)DLEAIR	2	-0.15371	3	3	1	132.502	1.14e-06	132.5	1	88.0206	0.000977652	88.021	1	127.852	4.39e-06	127.85
Gene.19786::TRINITY_DN35763_c1_g1::g.19786::m.19786	636	K	NHL repeat-containing protein 2 isoform X2 OS=Nelumbo nucifera GN=LOC104598746 PE=4 SV=1	GSDYK(1)GGGK	2	-1.1538	3	3	1	60.0191	0.0283229	60.019	1	57.8586	0.0316214	57.859	1	55.0637	0.0210942	55.064
Gene.19812::TRINITY_DN35778_c0_g1::g.19812::m.19812	311	K	photosynthetic NDH subunit of subcomplex B 1, chloroplastic OS=Nelumbo nucifera GN=LOC104603275 PE=4 SV=1	EFVEAK(1)YK	2	0.28228	3	3	1	64.2073	0.0281323	64.207	1	73.2601	0.0115248	73.26	1	71.5012	0.0147515	71.501
Gene.19812::TRINITY_DN35778_c0_g1::g.19812::m.19812	313	K	photosynthetic NDH subunit of subcomplex B 1, chloroplastic OS=Nelumbo nucifera GN=LOC104603275 PE=4 SV=1	YK(1)QAGAEK	2	-0.65647	6	3	1	93.6488	0.00227076	93.649	1	133.134	0.000786799	133.13	1	86.6702	0.00430487	86.67
Gene.19812::TRINITY_DN35778_c0_g1::g.19812::m.19812	321	K	photosynthetic NDH subunit of subcomplex B 1, chloroplastic OS=Nelumbo nucifera GN=LOC104603275 PE=4 SV=1	GK(1)YIVIHGIQSDSIASMQSK	3	-0.42473	1	1									1	56.8825	0.00226313	56.882
Gene.19812::TRINITY_DN35778_c0_g1::g.19812::m.19812	362	K	photosynthetic NDH subunit of subcomplex B 1, chloroplastic OS=Nelumbo nucifera GN=LOC104603275 PE=4 SV=1	GLGDVK(1)PVFVIPHEK	3	-0.003551	1	1					1	95.7512	2.89e-06	95.751
Gene.19812::TRINITY_DN35778_c0_g1::g.19812::m.19812	432	K	photosynthetic NDH subunit of subcomplex B 1, chloroplastic OS=Nelumbo nucifera GN=LOC104603275 PE=4 SV=1	QSIALFSSDEK(1)GR	2	-1.4983	3	3	1	204.134	2.52e-22	204.13	1	192.178	7.97e-19	192.18	1	132.31	1.26e-07	132.31
Gene.19812::TRINITY_DN35778_c0_g1::g.19812::m.19812	454	K	photosynthetic NDH subunit of subcomplex B 1, chloroplastic OS=Nelumbo nucifera GN=LOC104603275 PE=4 SV=1	TGK(1)LADIDVDAVK	2	1.0286	1	1					1	66.6737	0.00490487	66.674
Gene.19829::TRINITY_DN35785_c0_g1::g.19829::m.19829	119	K	Glutathione peroxidase OS=Zantedeschia aethiopica GN=gpx PE=2 SV=1	DIDGK(1)DVPLGK	2	-1.4955	3	3	1	66.3263	0.00386448	66.326	1	73.4351	0.00410723	73.435	1	66.5376	0.010533	66.538
Gene.19829::TRINITY_DN35785_c0_g1::g.19829::m.19829	241	K	Glutathione peroxidase OS=Zantedeschia aethiopica GN=gpx PE=2 SV=1	NGK(1)VVER	2	-0.11129	3	3	1	62.5462	0.0488753	62.546	1	58.9807	0.0577906	58.981	1	73.2482	0.0221165	73.248
Gene.19829::TRINITY_DN35785_c0_g1::g.19829::m.19829	114	K	Glutathione peroxidase OS=Zantedeschia aethiopica GN=gpx PE=2 SV=1	SIHDFTVK(1)DIDGK	3	-0.08024	5	3	1	98.9017	1.18e-05	98.902	1	81.9184	0.000179599	81.918	1	90.0053	7.69e-05	90.005
Gene.19829::TRINITY_DN35785_c0_g1::g.19829::m.19829	257	K	Glutathione peroxidase OS=Zantedeschia aethiopica GN=gpx PE=2 SV=1	YPPTTSPFQIEK(1)DIK	2	3.0716	4	3	1	136.814	7.9e-12	136.81	1	161.824	1.05e-16	161.82	1	107.496	3.37e-06	107.5
Gene.19836::TRINITY_DN35788_c0_g1::g.19836::m.19836	89	K	Threonine--tRNA ligase OS=Anthurium amnicola GN=thrS_47 PE=3 SV=1	AYLHFK(1)EEAK	2	0.23136	4	3	1	50.9502	0.0186193	50.95	1	94.3627	0.000360954	94.363	1	86.0142	0.00205496	86.014
Gene.19836::TRINITY_DN35788_c0_g1::g.19836::m.19836	136	K	Threonine--tRNA ligase OS=Anthurium amnicola GN=thrS_47 PE=3 SV=1	HIIEDSWK(1)K	2	-1.3116	2	2	1	105.975	0.000750219	105.98	1	94.8039	0.00136986	94.804
Gene.19836::TRINITY_DN35788_c0_g1::g.19836::m.19836	303	K	Threonine--tRNA ligase OS=Anthurium amnicola GN=thrS_47 PE=3 SV=1	NALDDK(1)GWDYK	2	2.101	3	3	1	56.2048	0.020159	56.205	1	125.818	5.81e-06	125.82	1	40.5156	0.0620114	40.516
Gene.19855::TRINITY_DN35796_c1_g3::g.19855::m.19855	189	K	Serine/threonine-protein phosphatase 2A regulatory subunit A beta isoform OS=Anthurium amnicola GN=PP2AA2_3 PE=4 SV=1	AAASNLGK(1)FAATIEPSHLK	3	0.4761	2	1					1	199.993	7.92e-37	199.99
Gene.19858::TRINITY_DN35798_c2_g2::g.19858::m.19858	117	K	Transmembrane protein 87A (Fragment) OS=Anthurium amnicola GN=tmem87a_4 PE=4 SV=1	TIWK(1)NPSGYLPGR	2	2.6856	1	1	1	57.0423	0.00878945	57.042
Gene.19882::TRINITY_DN35807_c1_g3::g.19882::m.19882	75	K	Purine catabolism regulatory protein OS=Anthurium amnicola GN=pucR_2 PE=4 SV=1	SQLDGTSGPPAK(1)VSESFFR	2	-2.1648	1	1					1	64.3177	8.64e-05	64.318
Gene.28071::TRINITY_DN39605_c0_g1::g.28071::m.28071	238	K	Beta-galactosidase OS=Musa acuminata subsp. malaccensis GN=103991209 PE=3 SV=1	QPK(1)WGHLR	3	-0.74164	2	2					1	63.5651	0.0093229	63.565	1	45.0814	0.0328876	45.081
Gene.19913::TRINITY_DN35826_c0_g1::g.19913::m.19913	155	K	Methylthioribose-1-phosphate isomerase (Fragment) OS=Anthurium amnicola GN=POPTRDRAFT_832064_3 PE=3 SV=1	K(1)IGFHGATFIR	3	-0.3838	2	2	1	56.2048	0.00759428	56.205					1	91.1231	0.000248455	91.123
Gene.19913::TRINITY_DN35826_c0_g1::g.19913::m.19913	315	K	Methylthioribose-1-phosphate isomerase (Fragment) OS=Anthurium amnicola GN=POPTRDRAFT_832064_3 PE=3 SV=1	SEK(1)ELLYSHGGLGQR	2	-3.1677	3	3	1	86.4967	8.4e-05	86.497	1	77.7461	0.000168306	77.746	1	183.358	5.12e-23	183.36
Gene.19927::TRINITY_DN35832_c1_g1::g.19927::m.19927	160	K	Adenosylhomocysteinase (Fragment) OS=Anthurium amnicola GN=SAHH_8 PE=3 SV=1	AEEEYEK(1)SGK	2	-0.55389	5	3	1	120.062	2.04e-05	120.06	1	114.894	2.78e-05	114.89	1	133.807	5.39e-07	133.81
Gene.19929::TRINITY_DN35832_c1_g2::g.19929::m.19929	235	K	Adenosylhomocysteinase (Fragment) OS=Anthurium amnicola GN=SAHH_8 PE=3 SV=1	LVGVSEETTTGVK(1)R	2	0.008737	3	3	1	143.976	6.14e-11	143.98	1	176.252	2.89e-18	176.25	1	139.295	9.2e-11	139.3
Gene.19927::TRINITY_DN35832_c1_g1::g.19927::m.19927	54	K	Adenosylhomocysteinase (Fragment) OS=Anthurium amnicola GN=SAHH_8 PE=3 SV=1	TEFGPSQPFK(1)GAR	2	-0.77623	2	2	1	113.987	2.47e-06	113.99					1	140.454	1.54e-09	140.45
Gene.19929::TRINITY_DN35832_c1_g2::g.19929::m.19929	41	K	Adenosylhomocysteinase (Fragment) OS=Anthurium amnicola GN=SAHH_8 PE=3 SV=1	VK(1)DMSQADFGR	2	-0.99441	5	2	1	96.6043	0.000249526	96.604					1	98.1049	0.000229644	98.105
Gene.19929::TRINITY_DN35832_c1_g2::g.19929::m.19929	183	K	Adenosylhomocysteinase (Fragment) OS=Anthurium amnicola GN=SAHH_8 PE=3 SV=1	AEEEFEK(1)TGK	2	-0.26889	8	3	1	136.958	3.53e-07	136.96	1	138.219	3.27e-07	138.22	1	126.707	1.08e-05	126.71
Gene.19929::TRINITY_DN35832_c1_g2::g.19929::m.19929	77	K	Adenosylhomocysteinase (Fragment) OS=Anthurium amnicola GN=SAHH_8 PE=3 SV=1	AEFGPSQPFK(1)GAR	2	0.43939	1	1	1	64.313	0.00195331	64.313
Gene.19929::TRINITY_DN35832_c1_g2::g.19929::m.19929	210	K	Adenosylhomocysteinase (Fragment) OS=Anthurium amnicola GN=SAHH_8 PE=3 SV=1	DGLK(1)VDPR	2	0.012926	5	3	1	59.3497	0.0370435	59.35	1	88.2666	0.00383956	88.267	1	58.2462	0.0277412	64.42
Gene.19935::TRINITY_DN35833_c0_g2::g.19935::m.19935	293	K	Aldehyde dehydrogenase family 3 member F1 (Fragment) OS=Anthurium amnicola GN=ALDH3F1_9 PE=4 SV=1	IVNK(1)HHFDR	3	-0.31317	2	2	1	77.6625	0.00139026	77.662					1	67.3338	0.00545672	67.334
Gene.19939::TRINITY_DN35834_c0_g1::g.19939::m.19939	206	K	Pantothenate kinase 2 OS=Nelumbo nucifera GN=LOC104587232 PE=3 SV=1	FADVFK(1)ER	2	0.14524	4	3	1	106.599	0.00128663	106.6	1	120.155	0.000847197	120.15	1	94.8498	0.00192071	94.85
Gene.19939::TRINITY_DN35834_c0_g1::g.19939::m.19939	277	K	Pantothenate kinase 2 OS=Nelumbo nucifera GN=LOC104587232 PE=3 SV=1	VDGEGK(1)FQR	2	0.24191	1	1					1	91.2652	0.00159354	91.265
Gene.19943::TRINITY_DN35836_c0_g1::g.19943::m.19943	80	K	Eukaryotic translation initiation factor 3 subunit G OS=Anthurium amnicola GN=eif3g_1 PE=3 SV=1	GWAK(1)FGDAVR	2	0.060282	3	3	1	72.2004	0.00805345	72.2	1	71.0303	0.00958032	71.03	1	90.827	0.00123126	90.827
Gene.19946::TRINITY_DN35838_c0_g1::g.19946::m.19946	114	K	Putative steroid-binding protein 3 (Fragment) OS=Anthurium amnicola GN=MP3_0 PE=4 SV=1	ELGVLDDWEK(1)K	2	-0.39563	1	1									1	145.915	1.09e-07	145.91
Gene.19946::TRINITY_DN35838_c0_g1::g.19946::m.19946	78	K	Putative steroid-binding protein 3 (Fragment) OS=Anthurium amnicola GN=MP3_0 PE=4 SV=1	GFYGPGGDYCMFAGK(1)DASR	2	-2.5055	1	1					1	59.9754	0.00644738	59.975
Gene.19946::TRINITY_DN35838_c0_g1::g.19946::m.19946	89	K	Putative steroid-binding protein 3 (Fragment) OS=Anthurium amnicola GN=MP3_0 PE=4 SV=1	MSK(1)SEEDVR	2	0.3083	2	2	1	94.3092	0.00097204	94.309	1	90.827	0.00168302	90.827
Gene.19954::TRINITY_DN35843_c0_g1::g.19954::m.19954	81	K	Glutaredoxin-C2 (Fragment) OS=Anthurium amnicola GN=GRXC2_0 PE=4 SV=1	FK(1)VIELDEENDGSK	2	-0.23103	3	3	1	128.063	1.98e-08	128.06	1	137.207	6.71e-11	137.21	1	95.7553	1.31e-05	95.755
Gene.19954::TRINITY_DN35843_c0_g1::g.19954::m.19954	79	K	Glutaredoxin-C2 (Fragment) OS=Anthurium amnicola GN=GRXC2_0 PE=4 SV=1	QLLTQLGAK(1)FK	2	0.11422	4	3	1	168.22	1.09e-09	168.22	1	158.94	3.24e-09	158.94	1	183.853	1.58e-12	183.85
Gene.19968::TRINITY_DN35852_c0_g1::g.19968::m.19968	280	K	GTP-dependent nucleic acid-binding protein engD (Fragment) OS=Anthurium amnicola GN=engD_1 PE=3 SV=1	DSQSK(1)LK	2	-0.39513	1	1									1	69.9985	0.0433767	69.998
Gene.19973::TRINITY_DN35855_c0_g1::g.19973::m.19973	190	K	Glyoxalase-like domain OS=Macleaya cordata GN=BVC80_1717g37 PE=4 SV=1	LK(1)DIFDK	2	0.20068	4	3	1	59.3497	0.0568678	59.35	1	96.6681	0.00517115	96.668	1	76.8248	0.0158951	76.825
Gene.19973::TRINITY_DN35855_c0_g1::g.19973::m.19973	140	K	Glyoxalase-like domain OS=Macleaya cordata GN=BVC80_1717g37 PE=4 SV=1	PHDK(1)LPYR	3	1.0951	4	3	1	84.5678	0.00156419	84.568	1	73.2482	0.00367268	73.248	1	84.5678	0.00156419	84.568
Gene.19998::TRINITY_DN35867_c0_g2::g.19998::m.19998	220	K	Prohibitin-1, mitochondrial OS=Anthurium amnicola GN=phbA_1 PE=4 SV=1	SK(1)YVVMK	2	0.90266	2	2	1	49.3252	0.0441626	49.325					1	57.0474	0.0373561	57.047
Gene.19998::TRINITY_DN35867_c0_g2::g.19998::m.19998	225	K	Prohibitin-1, mitochondrial OS=Anthurium amnicola GN=phbA_1 PE=4 SV=1	YVVMK(1)TDQER	2	-0.25185	5	3	1	130.982	4.61e-06	130.98	1	89.8266	0.00140248	89.827	1	101.381	0.00036595	101.38
Gene.20016::TRINITY_DN35877_c0_g1::g.20016::m.20016	59	K	dTDP-glucose 4,6-dehydratase OS=Anthurium amnicola GN=rmlB_1 PE=4 SV=1	FDK(1)VFQK	2	0.37848	3	3	1	122.128	0.00316971	122.13	1	60.8954	0.0530031	60.895	1	113.499	0.00328042	113.5
Gene.20016::TRINITY_DN35877_c0_g1::g.20016::m.20016	63	K	dTDP-glucose 4,6-dehydratase OS=Anthurium amnicola GN=rmlB_1 PE=4 SV=1	VFQK(1)FTGTDGPLGK	2	-1.2671	1	1	1	117.704	5.47e-08	117.7
Gene.7314::TRINITY_DN28539_c0_g1::g.7314::m.7314	57	K	Cellulose synthase (Fragment) OS=Anthurium amnicola GN=CESA8_4 PE=3 SV=1	IDYLK(1)DK	2	1.3565	2	2					1	64.2073	0.00978333	64.207	1	86.7939	0.0100904	86.794
Gene.20049::TRINITY_DN35898_c0_g3::g.20049::m.20049	49	K	3-isopropylmalate dehydratase (Fragment) OS=Anthurium amnicola GN=IIL1_0 PE=4 SV=1	FIHDYK(1)IDVSK	3	-0.072233	3	3	1	92.8564	0.000153243	92.856	1	60.1571	0.00524095	60.157	1	70.5633	0.00215737	70.563
Gene.20097::TRINITY_DN35923_c0_g1::g.20097::m.20097	277	K	UPF0603 protein At1g54780, chloroplastic (Fragment) OS=Anthurium amnicola GN=At1g54780_2 PE=4 SV=1	EETEEK(1)R	2	-0.72203	2	2	1	69.9985	0.0475612	69.998					1	67.032	0.0592261	67.032
Gene.20097::TRINITY_DN35923_c0_g1::g.20097::m.20097	269	K	UPF0603 protein At1g54780, chloroplastic (Fragment) OS=Anthurium amnicola GN=At1g54780_2 PE=4 SV=1	ESNFK(1)TK	2	0.36198	5	3	1	85.8127	0.0106617	85.813	1	99.799	0.000220944	99.799	1	93.1955	0.00636295	93.195
Gene.20097::TRINITY_DN35923_c0_g1::g.20097::m.20097	258	K	UPF0603 protein At1g54780, chloroplastic (Fragment) OS=Anthurium amnicola GN=At1g54780_2 PE=4 SV=1	LVAAIDGLPDPGGPK(1)FNDNK	2	0.40391	5	3	1	136.425	1.37e-16	136.43	0.988954	19.5199	5.82e-12	131.09	1	165.304	2.47e-24	165.3
Gene.20104::TRINITY_DN35924_c0_g2::g.20104::m.20104	128	K	40S ribosomal protein SA OS=Vitis vinifera GN=VIT_09s0002g00610 PE=3 SV=1	AVLK(1)FAHYTGAHPIAGR	3	0.19856	5	3	1	57.5251	0.00218613	57.525	1	70.8023	0.000690888	70.802	1	61.4775	0.00087266	69.188
Gene.20104::TRINITY_DN35924_c0_g2::g.20104::m.20104	96	K	40S ribosomal protein SA OS=Vitis vinifera GN=VIT_09s0002g00610 PE=3 SV=1	TWEK(1)LQLAAR	2	0.78171	5	3	1	163.382	5.39e-09	163.38	1	168.462	2.51e-09	168.46	1	149.332	9.54e-08	149.33
Gene.20126::TRINITY_DN35933_c0_g1::g.20126::m.20126	124	K	Glycine--tRNA ligase 1, mitochondrial (Fragment) OS=Anthurium amnicola GN=GLYRS-1_0 PE=4 SV=1	ADAFDEVAK(1)SISR	2	0.62396	2	2					1	128.223	4.47e-07	128.22	1	118.522	1.21e-06	118.52
Gene.20139::TRINITY_DN35938_c1_g3::g.20139::m.20139	125	K	Nop domain OS=Macleaya cordata GN=BVC80_1431g54 PE=4 SV=1	LK(1)FPELESLVHHPIDYAR	4	-0.53074	1	1									1	107.724	2.81e-07	107.72
Gene.20147::TRINITY_DN35942_c0_g3::g.20147::m.20147	37	K	Serine hydroxymethyltransferase OS=Solanum chacoense PE=3 SV=1	GVK(1)EINK	2	-0.28185	2	2					1	83.2061	0.0121795	83.206	1	66.7992	0.0382413	66.799
Gene.20181::TRINITY_DN35958_c0_g1::g.20181::m.20181	41	K	WD-40 repeat-containing protein MSI4 (Fragment) OS=Anthurium amnicola GN=MSI4_2 PE=4 SV=1	FK(1)TIIHPGEVNR	3	1.6855	3	3	1	110.923	5.41e-06	110.92	1	112.084	3.93e-06	112.08	1	135.018	9.67e-12	135.02
Gene.20208::TRINITY_DN35974_c0_g1::g.20208::m.20208	462	K	5'-3' exoribonuclease 2 OS=Anthurium amnicola GN=rat1_2 PE=4 SV=1	IFQSK(1)ALDDK	2	1.3505	2	2	1	90.0503	0.00124759	90.05					1	97.7338	6.82e-05	97.734
Gene.20209::TRINITY_DN35975_c0_g4::g.20209::m.20209	70	K	Soluble inorganic pyrophosphatase OS=Anthurium amnicola GN=IPP_0 PE=3 SV=1	FFEDYK(1)K	2	-0.018898	4	3	1	79.116	0.0228999	79.116	1	68.9149	0.0518222	68.915	1	79.116	0.0228999	79.116
Gene.20209::TRINITY_DN35975_c0_g4::g.20209::m.20209	52	K	Soluble inorganic pyrophosphatase OS=Anthurium amnicola GN=IPP_0 PE=3 SV=1	HYNDIK(1)ELSPHR	3	-0.31448	1	1	1	95.4173	2.51e-05	95.417
Gene.20211::TRINITY_DN35976_c1_g1::g.20211::m.20211	148	K	ATP-dependent zinc metalloprotease FTSH, chloroplastic OS=Anthurium amnicola GN=FTSH PE=3 SV=1	YSEFLTAVK(1)K	2	-0.15137	2	2	1	125.747	1.91e-05	125.75					1	135.859	5.91e-07	135.86
Gene.20219::TRINITY_DN35981_c0_g4::g.20219::m.20219	207	K	Hypersensitive-induced response protein 4 (Fragment) OS=Anthurium amnicola GN=HIR4 PE=4 SV=1	LQLASVYK(1)GEAEK	2	-0.21376	3	3	1	106.578	1.94e-05	106.58	1	94.0899	7.85e-05	94.09	1	94.0899	7.85e-05	94.09
Gene.2022::TRINITY_DN24473_c0_g2::g.2022::m.2022	49	K	60S acidic ribosomal protein P2B (Fragment) OS=Anthurium amnicola GN=RPP2B_2 PE=3 SV=1	GK(1)DITELIASGR	2	-0.26979	1	1	1	54.4397	0.0115063	54.44
Gene.20265::TRINITY_DN36003_c0_g1::g.20265::m.20265	276	K	Heat shock protein 70 OS=Albuca bracteata GN=HSP70-3 PE=2 SV=1	CMEPVEK(1)CLR	2	0.7031	7	3	1	104.221	7.98e-05	108.47	1	123.957	1.47e-05	123.96	1	99.5681	0.000160226	101.38
Gene.20265::TRINITY_DN36003_c0_g1::g.20265::m.20265	514	K	Heat shock protein 70 OS=Albuca bracteata GN=HSP70-3 PE=2 SV=1	DDK(1)IASK	2	0.62477	3	3	1	79.474	0.00402936	79.474	1	59.3684	0.0568211	59.368	1	84.7431	0.0112845	84.743
Gene.20265::TRINITY_DN36003_c0_g1::g.20265::m.20265	142	K	Heat shock protein 70 OS=Albuca bracteata GN=HSP70-3 PE=2 SV=1	IINEPTAAAIAYGLDK(1)K	3	-0.51477	3	3	1	112.818	1.18e-07	112.82	1	82.4494	0.000152027	82.449	1	114.986	3.12e-10	114.99
Gene.20265::TRINITY_DN36003_c0_g1::g.20265::m.20265	469	K	Heat shock protein 70 OS=Albuca bracteata GN=HSP70-3 PE=2 SV=1	LSK(1)DDIER	2	-0.53307	1	1					1	61.7795	0.032586	61.78
Gene.20265::TRINITY_DN36003_c0_g1::g.20265::m.20265	203	K	Heat shock protein 70 OS=Albuca bracteata GN=HSP70-3 PE=2 SV=1	MVNHFVQEFK(1)R	3	0.11102	16	3	1	157.378	1.36e-09	157.38	1	161.19	1.02e-09	161.19	1	167.179	5e-10	167.18
Gene.20265::TRINITY_DN36003_c0_g1::g.20265::m.20265	25	K	Heat shock protein 70 OS=Albuca bracteata GN=HSP70-3 PE=2 SV=1	NQVAMNPTNTVFDAK(1)R	2	-0.36128	12	3	1	152.003	1.21e-23	183.7	1	217.479	2.88e-36	220.59	1	206.627	4.25e-36	215.48
Gene.20265::TRINITY_DN36003_c0_g1::g.20265::m.20265	496	K	Heat shock protein 70 OS=Albuca bracteata GN=HSP70-3 PE=2 SV=1	VESK(1)NALENYAYNMR	2	0.026234	1	1									1	163.203	4.02e-17	163.2
Gene.20269::TRINITY_DN36006_c0_g1::g.20269::m.20269	134	K	Glyceraldehyde-3-phosphate dehydrogenase (Fragment) OS=Tradescantia pallida GN=GAPC-2 PE=4 SV=1	AAIK(1)EESEGK	2	1.472	3	2	1	99.2826	0.000420343	99.283					1	96.1135	0.000502496	96.113
Gene.20269::TRINITY_DN36006_c0_g1::g.20269::m.20269	140	K	Glyceraldehyde-3-phosphate dehydrogenase (Fragment) OS=Tradescantia pallida GN=GAPC-2 PE=4 SV=1	EESEGK(1)LK	2	0.24489	14	3	1	106.042	1.04e-07	135.02	1	106.042	7.34e-07	125.54	1	106.042	4.05e-05	106.04
Gene.5830::TRINITY_DN27550_c0_g1::g.5830::m.5830	202	K	Glyceraldehyde-3-phosphate dehydrogenase (Fragment) OS=Anthurium amnicola GN=GAPC_1 PE=3 SV=1	AASFNIIPSSTGAAK(1)AVGK	2	1.6777	3	3	1	98.3905	1.78e-06	98.391	1	93.8124	2.95e-05	93.812	1	92.6794	5.79e-05	92.679
Gene.5830::TRINITY_DN27550_c0_g1::g.5830::m.5830	206	K	Glyceraldehyde-3-phosphate dehydrogenase (Fragment) OS=Anthurium amnicola GN=GAPC_1 PE=3 SV=1	AVGK(1)VLPSLNGK	2	-0.10542	6	3	1	120.574	2.13e-06	120.57	1	116.737	2.74e-06	116.74	1	124.124	1.56e-06	124.12
Gene.20269::TRINITY_DN36006_c0_g1::g.20269::m.20269	122	K	Glyceraldehyde-3-phosphate dehydrogenase (Fragment) OS=Tradescantia pallida GN=GAPC-2 PE=4 SV=1	LEK(1)SATYDQIK	2	0.17898	8	3	1	113.224	2.93e-05	113.22	1	140.244	1.19e-07	140.24	1	146.503	6.44e-08	146.5
Gene.20269::TRINITY_DN36006_c0_g1::g.20269::m.20269	130	K	Glyceraldehyde-3-phosphate dehydrogenase (Fragment) OS=Tradescantia pallida GN=GAPC-2 PE=4 SV=1	SATYDQIK(1)AAIK	2	0.92473	3	3	1	114.764	3.06e-06	114.76	1	105.032	4.06e-05	105.03	1	83.1822	0.000688199	83.182
Gene.5830::TRINITY_DN27550_c0_g1::g.5830::m.5830	181	K	Glyceraldehyde-3-phosphate dehydrogenase (Fragment) OS=Anthurium amnicola GN=GAPC_1 PE=3 SV=1	TVDGPSAK(1)DWR	2	-0.60986	6	3	1	72.2905	0.00517354	72.29	1	118.905	1.06e-05	118.9	1	102.4	0.00017273	102.4
Gene.20270::TRINITY_DN36007_c0_g2::g.20270::m.20270	177	K	Succinate/fumarate mitochondrial transporter (Fragment) OS=Anthurium amnicola GN=SFC1_2 PE=3 SV=1	YK(1)GPIHCAR	3	-2.1902	2	2	1	73.2332	0.00259191	73.233					1	41.8761	0.0442665	41.876
Gene.20292::TRINITY_DN36018_c0_g1::g.20292::m.20292	394	K	CIA30 domain-containing protein/NAD_binding_10 domain-containing protein OS=Cephalotus follicularis GN=CFOL_v3_17709 PE=4 SV=1	AFQDYNNK(1)LAQLR	2	-0.92709	1	1					1	159.496	1.74e-13	159.5
Gene.20292::TRINITY_DN36018_c0_g1::g.20292::m.20292	251	K	CIA30 domain-containing protein/NAD_binding_10 domain-containing protein OS=Cephalotus follicularis GN=CFOL_v3_17709 PE=4 SV=1	K(1)FSGLGQLSR	2	-0.61585	1	1	1	109.721	0.000235492	109.72
Gene.20300::TRINITY_DN36024_c1_g2::g.20300::m.20300	501	K	Importin subunit alpha OS=Anthurium amnicola GN=Os05g0155500_3 PE=3 SV=1	IENLQSHDNTEIYEK(1)AVK	3	-0.051174	6	3	1	162.757	9.17e-22	162.76	1	236.164	2.25e-53	236.16	1	229.6	2.77e-45	229.6
Gene.20307::TRINITY_DN36027_c1_g1::g.20307::m.20307	274	K	kinesin-like protein KIN-14B isoform X1 OS=Nelumbo nucifera GN=LOC104611908 PE=3 SV=1	DIAGTLATEEADDSAHVNK(1)LR	3	-2.2934	1	1									1	166.288	4.97e-25	166.29
Gene.20307::TRINITY_DN36027_c1_g1::g.20307::m.20307	285	K	kinesin-like protein KIN-14B isoform X1 OS=Nelumbo nucifera GN=LOC104611908 PE=3 SV=1	SALESVDHK(1)R	2	0.65134	2	2	1	82.4167	0.00350424	82.417					1	112.129	0.000137315	112.13
Gene.20317::TRINITY_DN36033_c0_g2::g.20317::m.20317	153	K	Heat shock protein, mitochondrial OS=Anthurium amnicola GN=HSP7M_0 PE=3 SV=1	EMK(1)MVPYK	2	-0.24795	1	1									1	45.0814	0.0344955	45.081
Gene.20317::TRINITY_DN36033_c0_g2::g.20317::m.20317	199	K	Heat shock protein, mitochondrial OS=Anthurium amnicola GN=HSP7M_0 PE=3 SV=1	ETAEAYLGK(1)SVSK	2	-0.68538	3	3	1	97.6306	1.74e-05	97.631	1	124.068	7.73e-07	124.07	1	97.2728	2.01e-05	97.273
Gene.20317::TRINITY_DN36033_c0_g2::g.20317::m.20317	150	K	Heat shock protein, mitochondrial OS=Anthurium amnicola GN=HSP7M_0 PE=3 SV=1	FDDPQTQK(1)EMK	2	-1.3528	3	2	1	131.172	2.07e-06	131.17					1	128.675	1.68e-08	151.98
Gene.20317::TRINITY_DN36033_c0_g2::g.20317::m.20317	190	K	Heat shock protein, mitochondrial OS=Anthurium amnicola GN=HSP7M_0 PE=3 SV=1	MK(1)ETAEAYLGK	2	1.8819	6	3	1	89.3005	0.000846405	89.301	1	48.1146	1.35e-05	114.72	1	46.282	0.000151865	103.97
Gene.20317::TRINITY_DN36033_c0_g2::g.20317::m.20317	91	K	Heat shock protein, mitochondrial OS=Anthurium amnicola GN=HSP7M_0 PE=3 SV=1	NAK(1)VIENSEGSR	2	1.0606	6	3	1	117.948	2.55e-06	117.95	1	124.207	1.55e-06	124.21	1	126.344	1.21e-06	126.34
Gene.20317::TRINITY_DN36033_c0_g2::g.20317::m.20317	136	K	Heat shock protein, mitochondrial OS=Anthurium amnicola GN=HSP7M_0 PE=3 SV=1	QAVTNPTNTVFGTK(1)R	2	-0.44613	2	2	1	131.556	2.73e-09	131.56	1	176.397	1.43e-22	176.4
Gene.20317::TRINITY_DN36033_c0_g2::g.20317::m.20317	364	K	Heat shock protein, mitochondrial OS=Anthurium amnicola GN=HSP7M_0 PE=3 SV=1	SK(1)FESLVNHLIER	2	1.2482	2	1	1	55.8512	4.72e-06	108.58
Gene.20317::TRINITY_DN36033_c0_g2::g.20317::m.20317	314	K	Heat shock protein, mitochondrial OS=Anthurium amnicola GN=HSP7M_0 PE=3 SV=1	TEGIDLSK(1)DR	2	-0.16785	4	3	1	84.896	0.00224634	84.896	1	101.295	6.02e-06	130.01	1	91.7011	0.00108165	91.701
Gene.20319::TRINITY_DN36034_c0_g1::g.20319::m.20319	314	K	mitochondrial phosphate carrier protein 3, mitochondrial-like OS=Gossypium hirsutum GN=LOC107897295 PE=3 SV=1	GATVGDAVK(1)K	2	0.30415	3	3	1	65.7195	0.0259658	65.719	1	66.0557	0.0252758	66.056	1	56.5476	0.0447883	56.548
Gene.20319::TRINITY_DN36034_c0_g1::g.20319::m.20319	216	K	mitochondrial phosphate carrier protein 3, mitochondrial-like OS=Gossypium hirsutum GN=LOC107897295 PE=3 SV=1	GLSDGLPK(1)FVR	2	1.4208	4	3	1	126.707	5.19e-06	126.71	1	143.96	8.65e-08	143.96	1	122.691	7.99e-06	122.69
Gene.20319::TRINITY_DN36034_c0_g1::g.20319::m.20319	111	K	mitochondrial phosphate carrier protein 3, mitochondrial-like OS=Gossypium hirsutum GN=LOC107897295 PE=3 SV=1	YK(1)GISSGFGVLLK	2	0.07638	2	2	1	80.3706	0.000626461	80.371					1	111.116	9.04e-06	111.12
Gene.20325::TRINITY_DN36036_c0_g1::g.20325::m.20325	7	K	Late embryogenesis abundant protein Lea14-A (Fragment) OS=Anthurium amnicola GN=LEA14-A_2 PE=4 SV=1	EEEK(1)DEDK	2	0.42056	2	2	1	68.2235	0.0207644	68.224					1	69.8246	0.0178272	69.825
Gene.20325::TRINITY_DN36036_c0_g1::g.20325::m.20325	17	K	Late embryogenesis abundant protein Lea14-A (Fragment) OS=Anthurium amnicola GN=LEA14-A_2 PE=4 SV=1	GGFIEK(1)VK	2	-0.23399	1	1	1	56.8102	0.0417024	56.81
Gene.20325::TRINITY_DN36036_c0_g1::g.20325::m.20325	19	K	Late embryogenesis abundant protein Lea14-A (Fragment) OS=Anthurium amnicola GN=LEA14-A_2 PE=4 SV=1	VK(1)DFIHDIGEK	3	2.4087	4	3	1	55.196	0.00784479	55.196	1	79.8749	0.000576641	79.875	1	71.2079	0.00196635	71.208
Gene.20325::TRINITY_DN36036_c0_g1::g.20325::m.20325	111	K	Late embryogenesis abundant protein Lea14-A (Fragment) OS=Anthurium amnicola GN=LEA14-A_2 PE=4 SV=1	IPVK(1)LIYDDIK	2	-0.00016219	4	2	1	101.532	0.000184231	101.53					1	115.574	1.3e-05	115.57
Gene.20325::TRINITY_DN36036_c0_g1::g.20325::m.20325	279	K	Late embryogenesis abundant protein Lea14-A (Fragment) OS=Anthurium amnicola GN=LEA14-A_2 PE=4 SV=1	LPISK(1)EGGTTR	2	-0.049394	1	1									1	75.7391	0.00223699	75.739
Gene.20340::TRINITY_DN36047_c0_g2::g.20340::m.20340	55	K	Mitochondrial import receptor subunit TOM20 (Fragment) OS=Anthurium amnicola GN=TOM20_2 PE=4 SV=1	TSEANYAK(1)NPLDAENLTR	2	0.023811	2	2	1	250.948	1.72e-63	250.95					1	221.91	4.66e-44	221.91
Gene.20361::TRINITY_DN36058_c0_g1::g.20361::m.20361	169	K	Alkyl transferase OS=Anthurium amnicola GN=At5g58770 PE=3 SV=1	ENLEDFK(1)R	2	-0.29718	6	3	1	156.508	6.38e-05	156.51	1	119.211	0.00133928	119.21	1	109.478	0.00178386	109.48
Gene.20361::TRINITY_DN36058_c0_g1::g.20361::m.20361	183	K	Alkyl transferase OS=Anthurium amnicola GN=At5g58770 PE=3 SV=1	LCIIGDSSK(1)LPK	2	0.45673	2	2					1	96.7446	7.38e-05	96.745	1	61.1103	0.0100974	61.11
Gene.20361::TRINITY_DN36058_c0_g1::g.20361::m.20361	186	K	Alkyl transferase OS=Anthurium amnicola GN=At5g58770 PE=3 SV=1	LPK(1)SVHDLAK	3	0.18121	1	1									1	51.9983	0.0166549	51.998
Gene.20377::TRINITY_DN36064_c1_g1::g.20377::m.20377	27	K	Nudix hydrolase 3 OS=Anthurium amnicola GN=NUDT3_5 PE=4 SV=1	YK(1)SDNVVAAPIR	2	1.0914	1	1					1	122.392	1.84e-06	122.39
Gene.20378::TRINITY_DN36065_c0_g1::g.20378::m.20378	651	K	Protein TOC75-3, chloroplastic (Fragment) OS=Anthurium amnicola GN=TOC75-3_1 PE=4 SV=1	DVK(1)GNPTEFYR	2	0.16222	2	2					1	138.236	1.36e-07	138.24	1	81.709	0.00162484	81.709
Gene.20378::TRINITY_DN36065_c0_g1::g.20378::m.20378	160	K	Protein TOC75-3, chloroplastic (Fragment) OS=Anthurium amnicola GN=TOC75-3_1 PE=4 SV=1	EK(1)LEYFR	2	-0.18332	6	3	1	122.128	4.14e-07	122.13	1	143.107	0.0017612	143.11	1	137.179	0.00265764	137.18
Gene.20378::TRINITY_DN36065_c0_g1::g.20378::m.20378	200	K	Protein TOC75-3, chloroplastic (Fragment) OS=Anthurium amnicola GN=TOC75-3_1 PE=4 SV=1	EQGK(1)VSAR	2	0.51363	2	2	1	48.4235	0.038042	48.423	1	56.4338	0.0423928	56.434
Gene.20378::TRINITY_DN36065_c0_g1::g.20378::m.20378	291	K	Protein TOC75-3, chloroplastic (Fragment) OS=Anthurium amnicola GN=TOC75-3_1 PE=4 SV=1	GHVFNIEAGK(1)QALR	3	0.69719	1	1									1	136.932	2.17e-11	136.93
Gene.20378::TRINITY_DN36065_c0_g1::g.20378::m.20378	327	K	Protein TOC75-3, chloroplastic (Fragment) OS=Anthurium amnicola GN=TOC75-3_1 PE=4 SV=1	LK(1)ELEQK	2	0.90938	3	3	1	128.607	0.00316143	128.61	1	71.3794	0.0396863	71.379	1	113.706	0.00325715	113.71
Gene.8929::TRINITY_DN29564_c0_g3::g.8929::m.8929	101	K	Cytochrome b-c1 complex subunit Rieske, mitochondrial (Fragment) OS=Anthurium amnicola GN=UCRI_1 PE=4 SV=1	NPTSK(1)IVYDEHNHER	4	0.66971	3	2	1	131.556	5.53e-10	131.56					1	49.2228	5.76e-13	149.59
Gene.20409::TRINITY_DN36083_c0_g2::g.20409::m.20409	93	K	Thiamine thiazole synthase 2, chloroplastic (Fragment) OS=Anthurium amnicola GN=THI1-2 PE=3 SV=1	FEPIK(1)ESIVSR	2	0.3465	3	3	1	58.0403	0.018449	58.04	1	57.7916	0.010377	57.792	1	74.6982	0.0029305	74.698
Gene.20409::TRINITY_DN36083_c0_g2::g.20409::m.20409	277	K	Thiamine thiazole synthase 2, chloroplastic (Fragment) OS=Anthurium amnicola GN=THI1-2 PE=3 SV=1	VVVSSCGHDGPFGATGVK(1)R	3	-0.23958	2	2	1	55.4527	0.00387528	55.453	1	131.666	1.46e-11	131.67
Gene.20414::TRINITY_DN36086_c0_g1::g.20414::m.20414	86	K	tRNA(Ile)-lysidine synthase (Fragment) OS=Anthurium amnicola GN=tilS_8 PE=4 SV=1	AIFNHK(1)FPR	3	-0.29805	1	1	1	67.8972	0.0107912	67.897
Gene.20421::TRINITY_DN36090_c0_g2::g.20421::m.20421	103	K	L-galactono-1,4-lactone dehydrogenase, mitochondrial (Fragment) OS=Anthurium amnicola GN=GLDH PE=4 SV=1	DK(1)DELAALQAR	2	3.2775	1	1									1	64.8267	0.0121268	64.827
Gene.20424::TRINITY_DN36093_c0_g1::g.20424::m.20424	72	K	2-hydroxyacyl-CoA lyase (Fragment) OS=Anthurium amnicola GN=HACL PE=3 SV=1	HAERPLIVFGK(1)GAAYAR	3	-0.0012918	3	3	1	69.0695	0.00177681	69.069	1	98.0621	1.78e-06	98.062	1	74.7318	0.000498027	74.732
Gene.20460::TRINITY_DN36111_c1_g4::g.20460::m.20460	428	K	2,3-bisphosphoglycerate-independent phosphoglycerate mutase OS=Anthurium amnicola GN=PGM1_4 PE=4 SV=1	AVEIAEK(1)AR	2	0.034012	4	3	1	93.5976	0.00111733	93.598	1	92.0512	0.00143306	92.051	1	83.647	0.00314898	83.647
Gene.20460::TRINITY_DN36111_c1_g4::g.20460::m.20460	213	K	2,3-bisphosphoglycerate-independent phosphoglycerate mutase OS=Anthurium amnicola GN=PGM1_4 PE=4 SV=1	EK(1)GVDAQIASGGGR	2	-0.0039771	3	3	1	115.101	6.35e-08	115.1	1	133.47	1.51e-09	133.47	1	101.878	8.84e-06	101.88
Gene.20460::TRINITY_DN36111_c1_g4::g.20460::m.20460	264	K	2,3-bisphosphoglycerate-independent phosphoglycerate mutase OS=Anthurium amnicola GN=PGM1_4 PE=4 SV=1	FQNAVEAVK(1)K	2	-1.4527	3	3	1	99.2826	0.000661069	99.283	1	83.8618	0.00381117	83.862	1	63.3202	0.0586068	63.32
Gene.20460::TRINITY_DN36111_c1_g4::g.20460::m.20460	78	K	2,3-bisphosphoglycerate-independent phosphoglycerate mutase OS=Anthurium amnicola GN=PGM1_4 PE=4 SV=1	HGAPEK(1)WR	2	-2.1476	2	1					1	82.7505	0.00544739	82.75
Gene.20460::TRINITY_DN36111_c1_g4::g.20460::m.20460	118	K	2,3-bisphosphoglycerate-independent phosphoglycerate mutase OS=Anthurium amnicola GN=PGM1_4 PE=4 SV=1	IYAQGAK(1)LVDHALASGK	3	0.041975	5	3	1	115.728	2.53e-10	115.73	1	99.0441	9.68e-07	99.044	1	115.728	2.53e-10	115.73
Gene.20460::TRINITY_DN36111_c1_g4::g.20460::m.20460	128	K	2,3-bisphosphoglycerate-independent phosphoglycerate mutase OS=Anthurium amnicola GN=PGM1_4 PE=4 SV=1	LVDHALASGK(1)IYDGEGFK	3	0.46722	7	3	1	94.2034	7.28e-06	94.203	1	136.342	1.08e-15	136.34	1	92.4392	2.33e-05	92.439
Gene.20460::TRINITY_DN36111_c1_g4::g.20460::m.20460	136	K	2,3-bisphosphoglycerate-independent phosphoglycerate mutase OS=Anthurium amnicola GN=PGM1_4 PE=4 SV=1	IYDGEGFK(1)YIK	2	0.046481	5	3	1	110.838	6.09e-05	110.84	1	110.077	7.1e-05	110.08	1	105.46	0.000132185	105.46
Gene.20460::TRINITY_DN36111_c1_g4::g.20460::m.20460	34	K	2,3-bisphosphoglycerate-independent phosphoglycerate mutase OS=Anthurium amnicola GN=PGM1_4 PE=4 SV=1	LADHPK(1)LPK	3	-0.40254	5	3	1	76.2819	0.00746718	76.282	1	100.017	0.000215751	100.02	1	43.3077	0.0339867	43.308
Gene.20460::TRINITY_DN36111_c1_g4::g.20460::m.20460	314	K	2,3-bisphosphoglycerate-independent phosphoglycerate mutase OS=Anthurium amnicola GN=PGM1_4 PE=4 SV=1	MVMVAK(1)AFEYEDFDKFDR	3	-0.43895	1	1									1	80.9865	1.64e-10	120.9
Gene.20460::TRINITY_DN36111_c1_g4::g.20460::m.20460	241	K	2,3-bisphosphoglycerate-independent phosphoglycerate mutase OS=Anthurium amnicola GN=PGM1_4 PE=4 SV=1	YENDWDVVK(1)R	2	-1.4742	6	3	1	139.323	4.78e-07	139.32	1	152.696	4e-08	152.7	1	119.274	3.38e-05	119.27
Gene.20466::TRINITY_DN36114_c0_g1::g.20466::m.20466	154	K	Putative 26S proteasome non-ATPase regulatory subunit 7 (Fragment) OS=Anthurium amnicola GN=RPN8_2 PE=4 SV=1	INAK(1)EHVVGWYSTGPK	3	1.0739	3	3	1	92.2638	2.88e-05	92.264	1	49.9236	0.013327	49.924	1	101.055	1.38e-06	101.05
Gene.20466::TRINITY_DN36114_c0_g1::g.20466::m.20466	266	K	Putative 26S proteasome non-ATPase regulatory subunit 7 (Fragment) OS=Anthurium amnicola GN=RPN8_2 PE=4 SV=1	LAALK(1)GLDAR	2	0.054018	3	3	1	87.5679	0.00178904	87.568	1	77.7442	0.00347037	77.744	1	94.3627	0.000626115	94.363
Gene.20490::TRINITY_DN36129_c0_g3::g.20490::m.20490	16	K	rRNA 2'-O-methyltransferase fibrillarin 2 (Fragment) OS=Anthurium amnicola GN=FIB2_2 PE=3 SV=1	HGGVFVAK(1)GK	2	0.47621	3	3	1	126.067	1.17e-05	126.07	1	101.46	0.000363902	101.46	1	134.26	4.09e-07	134.26
Gene.20490::TRINITY_DN36129_c0_g3::g.20490::m.20490	37	K	rRNA 2'-O-methyltransferase fibrillarin 2 (Fragment) OS=Anthurium amnicola GN=FIB2_2 PE=3 SV=1	NMAVGESVYGEK(1)R	2	1.6036	3	3	1	116.511	8.07e-07	116.51	1	122.639	1.39e-06	122.64	1	101.32	4.95e-05	101.32
Gene.20532::TRINITY_DN36144_c1_g1::g.20532::m.20532	155	K	Methyltransferase-like protein 7B (Fragment) OS=Anthurium amnicola GN=Mettl7b PE=4 SV=1	SYEAEVAGYK(1)EK	2	-0.48562	1	1	1	43.5943	0.0416784	43.594
Gene.20536::TRINITY_DN36146_c1_g1::g.20536::m.20536	56	K	Peroxidase OS=Anthurium amnicola GN=PER21 PE=3 SV=1	NFK(1)YVATIK	2	-0.31955	3	3	1	86.8981	0.0024852	86.898	1	60.5475	0.0275162	60.547	1	64.82	0.0209933	64.82
Gene.20546::TRINITY_DN36150_c1_g1::g.20546::m.20546	46	K	Peroxisomal (S)-2-hydroxy-acid oxidase GLO1 OS=Anthurium amnicola GN=GLO1_0 PE=3 SV=1	SLSWK(1)DVK	2	0.7096	8	3	1	69.5982	0.0182426	69.598	1	68.2235	0.0207644	68.224	1	76.6789	0.00721711	76.679
Gene.20548::TRINITY_DN36151_c0_g2::g.20548::m.20548	149	K	Transmembrane 9 superfamily member (Fragment) OS=Anthurium amnicola GN=TM9SF4_0 PE=3 SV=1	EK(1)IEDEYR	2	0.74923	2	2	1	74.9199	0.00847979	74.92					1	85.6757	0.00459474	85.676
Gene.20555::TRINITY_DN36154_c1_g2::g.20555::m.20555	612	K	Importin-5 OS=Anthurium amnicola GN=Ipo5_3 PE=4 SV=1	DK(1)TAEER	2	1.4038	1	1									1	60.4363	0.0121857	60.436
Gene.20555::TRINITY_DN36154_c1_g2::g.20555::m.20555	468	K	Importin-5 OS=Anthurium amnicola GN=Ipo5_3 PE=4 SV=1	LAVEK(1)GQAQGR	2	-0.7624	3	3	1	87.6673	0.00101388	87.667	1	103.433	0.000159048	103.43	1	113.687	2.32e-05	113.69
Gene.20555::TRINITY_DN36154_c1_g2::g.20555::m.20555	463	K	Importin-5 OS=Anthurium amnicola GN=Ipo5_3 PE=4 SV=1	SAK(1)LAVEK	2	-0.05635	3	3	1	67.704	0.0217174	67.704	1	51.7622	0.0663532	51.762	1	67.3338	0.00644098	67.334
Gene.20564::TRINITY_DN36160_c0_g1::g.20564::m.20564	449	K	Putative Coiled-coil domain-containing protein 47 OS=Zostera marina GN=ZOSMA_78G00860 PE=4 SV=1	YK(1)LSPQAR	2	-0.99719	3	3	1	53.7526	0.0553171	53.753	1	97.4306	0.00177182	97.431	1	91.318	0.00295013	91.318
Gene.20575::TRINITY_DN36164_c1_g1::g.20575::m.20575	307	K	Metacaspase-5 (Fragment) OS=Anthurium amnicola GN=AMC5_1 PE=4 SV=1	QK(1)LDENDEGYAK	2	0.50738	1	1	1	117.86	2.56e-06	117.86
Gene.20585::TRINITY_DN36166_c0_g1::g.20585::m.20585	69	K	Vignain OS=Anthurium amnicola GN=CYSEP_4 PE=3 SV=1	FNVFK(1)HNAR	3	0.22122	2	2	1	66.2702	0.00503311	66.27					1	56.4315	0.010751	56.432
Gene.20585::TRINITY_DN36166_c0_g1::g.20585::m.20585	91	K	Vignain OS=Anthurium amnicola GN=CYSEP_4 PE=3 SV=1	LALNK(1)FADMTHEEFR	3	-0.34207	1	1									1	116.995	3.98e-09	117
Gene.20585::TRINITY_DN36166_c0_g1::g.20585::m.20585	80	K	Vignain OS=Anthurium amnicola GN=CYSEP_4 PE=3 SV=1	YIHEFNK(1)K	3	-0.27455	1	1	1	73.2482	0.00434982	73.248
Gene.20588::TRINITY_DN36168_c0_g1::g.20588::m.20588	242	K	Serine--tRNA ligase (Fragment) OS=Anthurium amnicola GN=SYS_1 PE=4 SV=1	NSEDFYK(1)ELK	2	0.46534	5	3	1	169.205	2.09e-09	169.21	1	122.691	1.66e-05	122.69	1	170.889	1.14e-09	170.89
Gene.20592::TRINITY_DN36171_c1_g1::g.20592::m.20592	177	K	Dihydrolipoyl dehydrogenase OS=Anthurium amnicola GN=lpdA_1 PE=3 SV=1	AEK(1)EGFK	2	-0.49572	1	1	1	68.3826	0.0342823	68.383
Gene.20592::TRINITY_DN36171_c1_g1::g.20592::m.20592	190	K	Dihydrolipoyl dehydrogenase OS=Anthurium amnicola GN=lpdA_1 PE=3 SV=1	TSFK(1)ANTK	2	0.31086	4	3	1	87.6395	0.00402235	87.639	1	150.362	0.000162354	150.36	1	138.062	0.000626056	138.06
Gene.20631::TRINITY_DN36191_c0_g2::g.20631::m.20631	332	K	Protein ABCI7, chloroplastic (Fragment) OS=Anthurium amnicola GN=ABCI7 PE=4 SV=1	VASHIK(1)DLLAAR	3	0.57316	3	3	1	70.4379	0.00134257	70.438	1	112.437	3.48e-06	112.44	1	90.8606	9.24e-05	90.861
Gene.20636::TRINITY_DN36192_c0_g2::g.20636::m.20636	261	K	Chaperone protein ClpD2, chloroplastic OS=Anthurium amnicola GN=CLPD2 PE=3 SV=1	LHFEK(1)DK	2	-0.37411	3	3	1	91.8534	0.00714441	91.853	1	95.7414	0.00527525	95.741	1	105.136	0.00421995	105.14
Gene.20652::TRINITY_DN36198_c0_g1::g.20652::m.20652	209	K	Tryptophan--tRNA ligase OS=Anthurium amnicola GN=trpS_4 PE=3 SV=1	MIQFK(1)EK	2	0.54099	10	3	1	100.188	0.00477574	100.19	1	100.188	0.00477574	100.19	1	85.2117	0.0110117	85.212
Gene.20687::TRINITY_DN36213_c0_g2::g.20687::m.20687	388	K	Dihydrolipoamide acetyltransferase component of pyruvate dehydrogenase complex OS=Anthurium amnicola GN=pdhC_8 PE=3 SV=1	ELVGK(1)AR	2	0.63611	1	1					1	56.0908	0.0650164	56.091
Gene.20687::TRINITY_DN36213_c0_g2::g.20687::m.20687	80	K	Dihydrolipoamide acetyltransferase component of pyruvate dehydrogenase complex OS=Anthurium amnicola GN=pdhC_8 PE=3 SV=1	IVSWMK(1)AEGDR	2	-0.69755	2	2	1	85.4173	0.00124459	85.417	1	73.4351	0.00410723	73.435
Gene.20687::TRINITY_DN36213_c0_g2::g.20687::m.20687	383	K	Dihydrolipoamide acetyltransferase component of pyruvate dehydrogenase complex OS=Anthurium amnicola GN=pdhC_8 PE=3 SV=1	WK(1)ELVGK	2	-0.037597	4	3	1	90.3698	0.00800824	90.37	1	98.4581	0.00497006	98.458	1	74.255	0.0195989	74.255
Gene.20689::TRINITY_DN36214_c0_g2::g.20689::m.20689	313	K	Fasciclin-like arabinogalactan protein 1 (Fragment) OS=Anthurium amnicola GN=FLA1 PE=4 SV=1	AFMPK(1)FK	2	-0.98349	2	2	1	77.7484	0.00672397	77.748					1	79.4536	0.00628926	79.454
Gene.20727::TRINITY_DN36228_c0_g4::g.20727::m.20727	83	K	Coproporphyrinogen-III oxidase, chloroplastic OS=Anthurium amnicola GN=CPX_1 PE=4 SV=1	FK(1)EDVWSR	2	0.012794	7	3	1	109.664	0.00112446	109.66	1	101.646	0.00154874	101.65	1	96.665	0.00181233	96.665
Gene.20727::TRINITY_DN36228_c0_g4::g.20727::m.20727	318	K	Coproporphyrinogen-III oxidase, chloroplastic OS=Anthurium amnicola GN=CPX_1 PE=4 SV=1	GTTFGLK(1)TGGR	2	-1.5548	1	1	1	40.4755	0.0621353	40.475
Gene.20727::TRINITY_DN36228_c0_g4::g.20727::m.20727	211	K	Coproporphyrinogen-III oxidase, chloroplastic OS=Anthurium amnicola GN=CPX_1 PE=4 SV=1	HFHTVQK(1)QACDK	3	0.40952	1	1					1	131.06	1.45e-07	131.06
Gene.20727::TRINITY_DN36228_c0_g4::g.20727::m.20727	216	K	Coproporphyrinogen-III oxidase, chloroplastic OS=Anthurium amnicola GN=CPX_1 PE=4 SV=1	QACDK(1)FDPSFYPR	2	0.24043	1	1					1	127.777	4.82e-07	127.78
Gene.20727::TRINITY_DN36228_c0_g4::g.20727::m.20727	227	K	Coproporphyrinogen-III oxidase, chloroplastic OS=Anthurium amnicola GN=CPX_1 PE=4 SV=1	K(1)WCDDYFLITHR	3	-0.48257	2	2	1	143.976	8.6e-10	143.98	1	133.159	4.59e-08	133.16
Gene.20727::TRINITY_DN36228_c0_g4::g.20727::m.20727	341	K	Coproporphyrinogen-III oxidase, chloroplastic OS=Anthurium amnicola GN=CPX_1 PE=4 SV=1	WEYDHK(1)PEEGSEEWK	3	0.16766	4	3	1	163.804	2.74e-17	163.8	1	145.692	1.17e-12	145.69	1	135.466	2.72e-12	135.47
Gene.20727::TRINITY_DN36228_c0_g4::g.20727::m.20727	350	K	Coproporphyrinogen-III oxidase, chloroplastic OS=Anthurium amnicola GN=CPX_1 PE=4 SV=1	WEYDHKPEEGSEEWK(1)LLDACINPK	4	-0.31765	2	2	0.999999	60.8391	2.4e-19	143.47					0.999958	43.7617	7.34e-10	112.85
Gene.20727::TRINITY_DN36228_c0_g4::g.20727::m.20727	176	K	Coproporphyrinogen-III oxidase, chloroplastic OS=Anthurium amnicola GN=CPX_1 PE=4 SV=1	YFETDAPK(1)DAPGAPR	2	-0.18047	3	3	1	106.14	4.03e-06	106.14	1	160.78	1.15e-16	160.78	1	114.31	5.68e-08	114.31
Gene.20740::TRINITY_DN36233_c0_g2::g.20740::m.20740	63	K	BnaC08g43170D protein OS=Brassica napus GN=BnaC08g43170D PE=3 SV=1	AK(1)EDEEAQR	2	0.25536	3	2	1	79.1482	0.00406752	79.148					1	137.976	9.93e-05	137.98
Gene.20740::TRINITY_DN36233_c0_g2::g.20740::m.20740	58	K	BnaC08g43170D protein OS=Brassica napus GN=BnaC08g43170D PE=3 SV=1	EAFEEAEK(1)VR	2	-4.4289	1	1	1	114.894	2.78e-05	114.89
Gene.20740::TRINITY_DN36233_c0_g2::g.20740::m.20740	50	K	BnaC08g43170D protein OS=Brassica napus GN=BnaC08g43170D PE=3 SV=1	ETEK(1)EAFEEAEK	2	-1.1104	1	1	1	105.659	3.81e-05	105.66
Gene.20758::TRINITY_DN36239_c0_g2::g.20758::m.20758	354	K	NAD(P)-binding Rossmann-fold superfamily protein isoform 1 OS=Theobroma cacao GN=TCM_016597 PE=4 SV=1	EAAAK(1)VR	2	2.2163	1	1	1	74.4152	0.0191985	74.415
Gene.20758::TRINITY_DN36239_c0_g2::g.20758::m.20758	276	K	NAD(P)-binding Rossmann-fold superfamily protein isoform 1 OS=Theobroma cacao GN=TCM_016597 PE=4 SV=1	YPNSGVVLRPGFIYGK(1)R	3	0.68171	8	3	1	102.649	1.28e-06	102.65	1	122.958	2.63e-10	122.96	1	104.206	1.11e-06	104.21
Gene.20767::TRINITY_DN36242_c0_g1::g.20767::m.20767	313	K	Abhydrolase_6 domain-containing protein OS=Cephalotus follicularis GN=CFOL_v3_23658 PE=4 SV=1	LLLPK(1)YAIR	2	0.30053	3	3	1	56.2581	0.034065	56.258	1	66.6919	0.0181355	66.692	1	67.8972	0.0162953	67.897
Gene.20771::TRINITY_DN36246_c0_g3::g.20771::m.20771	90	K	Histone H2B OS=Cucumis melo GN=LOC103490588 PE=3 SV=1	GTETYK(1)MYIFK	2	-0.32075	15	3	1	117.52	4.85e-06	118.28	1	100.878	3.16e-06	123.79	1	100.687	1.92e-05	112.13
Gene.20771::TRINITY_DN36246_c0_g3::g.20771::m.20771	95	K	Histone H2B OS=Cucumis melo GN=LOC103490588 PE=3 SV=1	MYIFK(1)VLK	2	-0.47446	13	3	1	101.284	0.00073948	101.28	1	89.2957	0.00154977	89.296	1	98.9966	0.000767248	98.997
Gene.20771::TRINITY_DN36246_c0_g3::g.20771::m.20771	138	K	Histone H2B OS=Cucumis melo GN=LOC103490588 PE=3 SV=1	K(1)PTITSR	2	0.018964	2	2	1	91.0686	0.0119546	91.069					1	77.7321	0.0241673	77.732
Gene.20771::TRINITY_DN36246_c0_g3::g.20771::m.20771	160	K	Histone H2B OS=Cucumis melo GN=LOC103490588 PE=3 SV=1	LVLPGELAK(1)HAVSEGTK	2	-0.021042	5	3	1	124.675	1.28e-10	124.68	1	165.664	3.17e-21	165.66	1	135.088	5.54e-15	135.09
Gene.20771::TRINITY_DN36246_c0_g3::g.20771::m.20771	98	K	Histone H2B OS=Cucumis melo GN=LOC103490588 PE=3 SV=1	VLK(1)QVHPDIGISSK	3	-0.081	4	3	1	216.001	2.56e-30	216	1	75.3164	5.66e-15	158.29	1	76.3575	1.16e-05	76.358
Gene.20771::TRINITY_DN36246_c0_g3::g.20771::m.20771	53	K	Histone H2B OS=Cucumis melo GN=LOC103490588 PE=3 SV=1	TVAEK(1)APAEK	2	-0.16081	7	3	1	86.0142	0.00205496	86.014	1	96.1713	0.000500996	96.171	1	86.879	0.00190695	86.879
Gene.20771::TRINITY_DN36246_c0_g3::g.20771::m.20771	137	K	Histone H2B OS=Cucumis melo GN=LOC103490588 PE=3 SV=1	YNK(0.997)K(0.003)PTITSR	3	0.32623	4	3	0.972046	15.4125	0.00269547	74.611	0.976798	16.2428	0.00101859	87.184	0.996861	25.0182	0.00101859	87.184
Gene.20774::TRINITY_DN36248_c0_g1::g.20774::m.20774	393	K	Extended synaptotagmin-2 OS=Glycine soja GN=glysoja_042095 PE=4 SV=1	ILYHEFTK(1)EEQLAALEEEKR	4	-0.65123	5	2	1	84.8384	1.27e-36	192.85					1	182.313	9.95e-29	182.31
Gene.20774::TRINITY_DN36248_c0_g1::g.20774::m.20774	358	K	Extended synaptotagmin-2 OS=Glycine soja GN=glysoja_042095 PE=4 SV=1	LPLIELEPDK(0.228)LK(0.772)EHEIR	4	0.30795	1	1					0.771952	5.29563	0.00305352	55.688
Gene.20776::TRINITY_DN36249_c0_g4::g.20776::m.20776	37	K	14-3-3 protein, putative OS=Ricinus communis GN=RCOM_1727270 PE=3 SV=1	YLAEFK(1)TGAER	2	-0.58398	6	3	1	116.837	1.21e-05	116.84	1	127.52	4.62e-06	127.52	1	128.847	3.69e-06	128.85
Gene.20788::TRINITY_DN36256_c0_g1::g.20788::m.20788	192	K	Luc7-like protein 3 (Fragment) OS=Anthurium amnicola GN=LUC7L3_3 PE=4 SV=1	EK(1)EAEER	2	-0.37912	1	1									1	63.5651	0.0605687	63.565
Gene.20794::TRINITY_DN36258_c0_g1::g.20794::m.20794	319	K	ABC transporter F family member 3 (Fragment) OS=Anthurium amnicola GN=ABCF3_0 PE=4 SV=1	LQDIYK(1)R	2	0.11534	2	2	1	108.924	0.00596731	108.92					1	107.594	0.00620242	107.59
Gene.20800::TRINITY_DN36262_c1_g1::g.20800::m.20800	71	K	Actin-related protein 8 (Fragment) OS=Anthurium amnicola GN=actr8 PE=4 SV=1	SWPK(1)WGCPPSK	2	-0.0033146	1	1					1	46.0691	0.0299055	46.069
Gene.20800::TRINITY_DN36262_c1_g1::g.20800::m.20800	28	K	Actin-related protein 8 (Fragment) OS=Anthurium amnicola GN=actr8 PE=4 SV=1	VLK(1)NPPEEK	2	0.41679	4	2	1	109.664	0.000352418	109.66					1	85.5332	0.00276388	85.533
Gene.20848::TRINITY_DN36294_c1_g1::g.20848::m.20848	73	K	glycine-rich RNA-binding protein GRP1A-like OS=Nelumbo nucifera GN=LOC104595682 PE=4 SV=1	SK(1)GFGFVTFSSEQSMR	2	-1.758	2	1	1	101.923	5.08e-09	118.72
Gene.2263::TRINITY_DN24702_c0_g2::g.2263::m.2263	46	K	60S ribosomal protein L12 OS=Vigna radiata var. radiata GN=LOC106754699 PE=3 SV=1	ALK(1)EPERDR	3	0.53062	8	3	1	133.116	0.00315568	133.12	1	61.6913	0.00316625	124.83	1	101.284	0.00465261	101.28
Gene.2263::TRINITY_DN24702_c0_g2::g.2263::m.2263	11	K	60S ribosomal protein L12 OS=Vigna radiata var. radiata GN=LOC106754699 PE=3 SV=1	ETAK(1)DWK	2	0.044851	2	2					1	58.1194	0.0599442	58.119	1	72.8748	0.0230501	72.875
Gene.2263::TRINITY_DN24702_c0_g2::g.2263::m.2263	83	K	60S ribosomal protein L12 OS=Vigna radiata var. radiata GN=LOC106754699 PE=3 SV=1	SMAK(1)DLSGTVK	2	0.64168	5	3	1	44.6077	0.0382481	44.608	1	49.0806	0.0177994	52.495	1	58.1721	0.000663578	82.774
Gene.20865::TRINITY_DN36301_c1_g1::g.20865::m.20865	133	K	Putative tocopherol O-methyltransferase, chloroplastic OS=Anthurium amnicola GN=VTE4_0 PE=3 SV=1	RDPNEK(1)PFTADEVVLFK	3	-0.092611	3	3	1	92.4392	4.55e-05	92.439	1	92.2638	4.86e-05	92.264	1	97.0952	1.88e-06	97.095
Gene.20865::TRINITY_DN36301_c1_g1::g.20865::m.20865	144	K	Putative tocopherol O-methyltransferase, chloroplastic OS=Anthurium amnicola GN=VTE4_0 PE=3 SV=1	DPNEKPFTADEVVLFK(1)R	3	-0.17107	5	3	1	164.012	7.79e-28	178	1	152.168	2.39e-21	163	1	165.119	9.28e-28	175.26
Gene.20865::TRINITY_DN36301_c1_g1::g.20865::m.20865	18	K	Putative tocopherol O-methyltransferase, chloroplastic OS=Anthurium amnicola GN=VTE4_0 PE=3 SV=1	FAGVSDDPEK(1)R	2	0.20224	2	2	1	103.083	1.47e-05	103.08					1	117.091	2.08e-06	117.09
Gene.20865::TRINITY_DN36301_c1_g1::g.20865::m.20865	40	K	Putative tocopherol O-methyltransferase, chloroplastic OS=Anthurium amnicola GN=VTE4_0 PE=3 SV=1	K(1)FGAHCDGINISPIQIER	3	1.9689	4	3	1	70.5552	0.00093812	70.555	1	100.45	8.07e-07	100.45	1	62.002	0.0022214	62.002
Gene.20865::TRINITY_DN36301_c1_g1::g.20865::m.20865	171	K	Putative tocopherol O-methyltransferase, chloroplastic OS=Anthurium amnicola GN=VTE4_0 PE=3 SV=1	VAESFSLK(1)DIK	2	0.026119	6	3	1	73.4351	0.00410723	73.435	1	101.349	0.000186657	101.35	1	93.3452	0.000431667	93.345
Gene.20868::TRINITY_DN36303_c0_g1::g.20868::m.20868	73	K	Succinate dehydrogenase subunit 6, mitochondrial OS=Ananas comosus GN=ACMD2_09720 PE=4 SV=1	NLACLDFYK(1)K	2	-0.067704	3	3	1	73.4995	0.0099996	73.499	1	70.9415	0.0152491	70.942	1	73.4995	0.0099996	73.499
Gene.20896::TRINITY_DN36314_c0_g1::g.20896::m.20896	430	K	GTP-binding protein TypA/BipA (Fragment) OS=Anthurium amnicola GN=typA_2 PE=4 SV=1	EGK(1)YVTSR	2	-0.060408	1	1					1	57.5496	0.0403458	57.55
Gene.20896::TRINITY_DN36314_c0_g1::g.20896::m.20896	626	K	GTP-binding protein TypA/BipA (Fragment) OS=Anthurium amnicola GN=typA_2 PE=4 SV=1	GQMFVGPGVDVYK(1)GQIVGIHQR	3	-0.12236	4	3	1	122.192	9.06e-12	122.19	1	127.316	4.92e-12	127.32	1	114.461	2.17e-12	131.09
Gene.20896::TRINITY_DN36314_c0_g1::g.20896::m.20896	172	K	GTP-binding protein TypA/BipA (Fragment) OS=Anthurium amnicola GN=typA_2 PE=4 SV=1	NTSISYK(1)NTK	2	0.1506	2	2	1	84.0602	0.00238938	84.06					1	100.687	0.000383944	100.69
Gene.20896::TRINITY_DN36314_c0_g1::g.20896::m.20896	407	K	GTP-binding protein TypA/BipA (Fragment) OS=Anthurium amnicola GN=typA_2 PE=4 SV=1	PLPAIK(1)VEEPTVK	2	-1.0592	2	2	1	83.877	0.000486422	83.877					1	46.797	0.0283383	46.797
Gene.20905::TRINITY_DN36318_c0_g3::g.20905::m.20905	160	K	Glycerol-3-phosphate dehydrogenase (Fragment) OS=Anthurium amnicola GN=SDP6_0 PE=3 SV=1	DNISGK(1)EFDTYAK	2	-0.32296	1	1	1	114.705	1.51e-06	114.7
Gene.20943::TRINITY_DN36340_c0_g1::g.20943::m.20943	198	K	Putative membrane-associated protein, chloroplastic OS=Anthurium amnicola GN=Os01g0895100_2 PE=4 SV=1	AQLALAK(1)GDEDLAR	2	-0.98464	2	2	1	101.753	8.92e-06	101.75					1	89.9108	0.000158225	89.911
Gene.20943::TRINITY_DN36340_c0_g1::g.20943::m.20943	245	K	Putative membrane-associated protein, chloroplastic OS=Anthurium amnicola GN=Os01g0895100_2 PE=4 SV=1	LLESK(1)IQEAR	2	-0.84611	3	3	1	103.686	0.00030619	103.69	1	84.5074	0.000516423	84.507	1	107.114	0.000217338	107.11
Gene.20943::TRINITY_DN36340_c0_g1::g.20943::m.20943	179	K	Putative membrane-associated protein, chloroplastic OS=Anthurium amnicola GN=Os01g0895100_2 PE=4 SV=1	YK(1)AAQQASDDWYR	2	-1.4905	1	1	1	156.811	2.09e-13	156.81
Gene.20964::TRINITY_DN36349_c0_g1::g.20964::m.20964	14	K	Vacuolar-processing enzyme OS=Anthurium amnicola GN=VPE_1 PE=4 SV=1	QQYLLVK(1)ER	2	0.17318	2	2	1	78.0978	0.00428199	78.098					1	67.113	0.0174926	67.113
Gene.20969::TRINITY_DN36352_c0_g1::g.20969::m.20969	477	K	heat shock 70 kDa protein 6, chloroplastic OS=Gossypium hirsutum GN=LOC107903288 PE=3 SV=1	DAIDTK(1)NQADSVVYQTEK	2	-0.58624	3	3	1	274.084	4.48e-76	274.08	1	320.923	9.15e-105	320.92	1	268.42	1.72e-64	268.42
Gene.20969::TRINITY_DN36352_c0_g1::g.20969::m.20969	489	K	heat shock 70 kDa protein 6, chloroplastic OS=Gossypium hirsutum GN=LOC107903288 PE=3 SV=1	NQADSVVYQTEK(1)QLK	2	0.63736	2	2	1	244.666	1.35e-44	244.67					1	209.605	2.6e-29	209.6
Gene.20969::TRINITY_DN36352_c0_g1::g.20969::m.20969	269	K	heat shock 70 kDa protein 6, chloroplastic OS=Gossypium hirsutum GN=LOC107903288 PE=3 SV=1	DAK(1)LAFK	2	-1.1523	2	2	1	64.2645	0.0445789	64.265	1	60.6819	0.053537	60.682
Gene.20969::TRINITY_DN36352_c0_g1::g.20969::m.20969	195	K	heat shock 70 kDa protein 6, chloroplastic OS=Gossypium hirsutum GN=LOC107903288 PE=3 SV=1	DEGIDLLK(1)DK	2	-0.055357	4	3	1	131.087	4.46e-06	131.09	1	111.855	9.44e-05	111.86	1	104.824	0.000276694	104.82
Gene.20969::TRINITY_DN36352_c0_g1::g.20969::m.20969	197	K	heat shock 70 kDa protein 6, chloroplastic OS=Gossypium hirsutum GN=LOC107903288 PE=3 SV=1	DK(1)QALQR	2	0.62404	5	3	1	70.6901	0.0285127	70.69	1	75.2127	0.0172045	75.213	1	76.7741	0.0159246	76.774
Gene.20969::TRINITY_DN36352_c0_g1::g.20969::m.20969	46	K	heat shock 70 kDa protein 6, chloroplastic OS=Gossypium hirsutum GN=LOC107903288 PE=3 SV=1	DENGNVK(1)LDCPAIGK	2	1.2651	1	1					1	86.4967	0.000264081	86.497
Gene.20969::TRINITY_DN36352_c0_g1::g.20969::m.20969	393	K	heat shock 70 kDa protein 6, chloroplastic OS=Gossypium hirsutum GN=LOC107903288 PE=3 SV=1	DNK(1)SLGSFR	2	-0.0091753	6	3	1	122.939	0.000162472	122.94	1	93.3246	0.00117306	93.325	1	85.6222	0.0027457	85.622
Gene.20969::TRINITY_DN36352_c0_g1::g.20969::m.20969	509	K	heat shock 70 kDa protein 6, chloroplastic OS=Gossypium hirsutum GN=LOC107903288 PE=3 SV=1	VEAK(1)LQELK	2	0.59884	6	3	1	115.781	7.29e-11	175.48	1	127.765	3.95e-22	212.59	1	127.765	3.95e-22	212.59
Gene.20969::TRINITY_DN36352_c0_g1::g.20969::m.20969	497	K	heat shock 70 kDa protein 6, chloroplastic OS=Gossypium hirsutum GN=LOC107903288 PE=3 SV=1	ELGEK(1)VPAPVK	2	-0.41428	5	3	1	83.1822	0.00147378	83.182	1	100.931	0.000192197	100.93	1	89.8046	0.000794723	89.805
Gene.20969::TRINITY_DN36352_c0_g1::g.20969::m.20969	465	K	heat shock 70 kDa protein 6, chloroplastic OS=Gossypium hirsutum GN=LOC107903288 PE=3 SV=1	FAK(1)EDKEK	2	0.61456	1	1					0.999996	53.8192	0.0196117	120.99
Gene.20969::TRINITY_DN36352_c0_g1::g.20969::m.20969	80	K	heat shock 70 kDa protein 6, chloroplastic OS=Gossypium hirsutum GN=LOC107903288 PE=3 SV=1	FLNDK(1)VSK	2	-0.11005	6	3	1	98.582	0.00171089	98.582	1	104.2	0.00141357	104.2	1	107.574	0.00123503	107.57
Gene.20969::TRINITY_DN36352_c0_g1::g.20969::m.20969	129	K	heat shock 70 kDa protein 6, chloroplastic OS=Gossypium hirsutum GN=LOC107903288 PE=3 SV=1	IINEPTAASLAYGFEK(1)K	3	-1.6121	9	3	1	69.1882	4.73e-15	143.46	1	157.543	1.06e-20	157.54	1	64.2981	1.26e-09	115.57
Gene.20969::TRINITY_DN36352_c0_g1::g.20969::m.20969	68	K	heat shock 70 kDa protein 6, chloroplastic OS=Gossypium hirsutum GN=LOC107903288 PE=3 SV=1	K(1)LVDDASK	2	-0.095402	1	1					1	86.8981	0.00666577	86.898
Gene.20969::TRINITY_DN36352_c0_g1::g.20969::m.20969	75	K	heat shock 70 kDa protein 6, chloroplastic OS=Gossypium hirsutum GN=LOC107903288 PE=3 SV=1	LVDDASK(1)FLNDK	2	-0.4432	7	3	1	129.368	7.26e-07	129.37	1	122.392	1.84e-06	122.39	1	102.872	4.92e-05	102.87
Gene.20969::TRINITY_DN36352_c0_g1::g.20969::m.20969	266	K	heat shock 70 kDa protein 6, chloroplastic OS=Gossypium hirsutum GN=LOC107903288 PE=3 SV=1	KPVDNSLK(1)DAK	2	0.42397	3	3	1	70.2589	6.56e-05	130.1	1	73.5628	0.000924143	112.44	1	99.9411	1.17e-06	148.13
Gene.20969::TRINITY_DN36352_c0_g1::g.20969::m.20969	209	K	heat shock 70 kDa protein 6, chloroplastic OS=Gossypium hirsutum GN=LOC107903288 PE=3 SV=1	LTETAEK(1)AK	2	-0.38867	4	3	1	93.0983	0.00121928	93.098	1	109.664	0.000352418	109.66	1	101.646	1.5e-05	101.65
Gene.20969::TRINITY_DN36352_c0_g1::g.20969::m.20969	31	K	heat shock 70 kDa protein 6, chloroplastic OS=Gossypium hirsutum GN=LOC107903288 PE=3 SV=1	MSEVDDESK(1)QVSYR	2	0.40641	4	3	1	250.52	9.21e-41	250.52	1	236.402	8.8e-39	236.4	1	119.867	1.57e-11	119.87
Gene.20969::TRINITY_DN36352_c0_g1::g.20969::m.20969	462	K	heat shock 70 kDa protein 6, chloroplastic OS=Gossypium hirsutum GN=LOC107903288 PE=3 SV=1	MVNEAEK(1)FAK	2	3.0344	3	3	1	45.8289	0.0580435	45.829	1	86.0142	0.00205496	86.014	1	91.5493	0.000484962	91.549
Gene.20969::TRINITY_DN36352_c0_g1::g.20969::m.20969	492	K	heat shock 70 kDa protein 6, chloroplastic OS=Gossypium hirsutum GN=LOC107903288 PE=3 SV=1	QLK(1)ELGEK	2	0.37466	1	1					1	65.2243	0.0339658	65.224
Gene.20969::TRINITY_DN36352_c0_g1::g.20969::m.20969	16	K	heat shock 70 kDa protein 6, chloroplastic OS=Gossypium hirsutum GN=LOC107903288 PE=3 SV=1	QAVVNPENTFFSVK(1)R	3	-0.31072	7	3	1	138.214	2.72e-12	138.21	1	147.12	4.7e-12	147.12	1	88.7681	7.12e-07	88.768
Gene.20969::TRINITY_DN36352_c0_g1::g.20969::m.20969	101	K	heat shock 70 kDa protein 6, chloroplastic OS=Gossypium hirsutum GN=LOC107903288 PE=3 SV=1	TATK(1)DAGR	2	0.059569	2	1					1	77.7321	0.00691014	77.732
Gene.20979::TRINITY_DN36357_c0_g1::g.20979::m.20979	32	K	Vacuolar protein sorting-associated protein 27 OS=Anthurium amnicola GN=sst4_0 PE=4 SV=1	ILK(1)AEGK	2	0.051425	1	1					1	62.7172	0.0484477	62.717
Gene.20999::TRINITY_DN36367_c0_g2::g.20999::m.20999	52	K	Monodehydroascorbate reductase (Fragment) OS=Zantedeschia aethiopica GN=MDAR PE=2 SV=2	FLK(1)GALIDK	2	-0.022798	3	2	1	50.7912	0.0639458	50.791					1	74.8411	0.00569395	74.841
Gene.20999::TRINITY_DN36367_c0_g2::g.20999::m.20999	58	K	Monodehydroascorbate reductase (Fragment) OS=Zantedeschia aethiopica GN=MDAR PE=2 SV=2	GALIDK(1)LEAGSDGR	2	0.51601	1	1					1	93.9091	4.25e-05	93.909
Gene.20999::TRINITY_DN36367_c0_g2::g.20999::m.20999	272	K	Monodehydroascorbate reductase (Fragment) OS=Zantedeschia aethiopica GN=MDAR PE=2 SV=2	NSLQIESK(1)V	2	0.61005	1	1					1	95.6422	0.00129918	95.642
Gene.20999::TRINITY_DN36367_c0_g2::g.20999::m.20999	49	K	Monodehydroascorbate reductase (Fragment) OS=Zantedeschia aethiopica GN=MDAR PE=2 SV=2	YEGLYQENGVK(1)FLK	2	0.26107	1	1					1	187.969	5.02e-19	187.97
Gene.21008::TRINITY_DN36371_c0_g1::g.21008::m.21008	169	K	Aspartate aminotransferase OS=Anthurium amnicola GN=aspC_2 PE=4 SV=1	HDK(0.213)PVPK(0.787)LVTVVNPGNPSGIFIQR	4	0.74854	2	2	0.786548	5.66424	0.000118296	68.445					0.771732	5.29021	3.39e-06	77.689
Gene.21008::TRINITY_DN36371_c0_g1::g.21008::m.21008	80	K	Aspartate aminotransferase OS=Anthurium amnicola GN=aspC_2 PE=4 SV=1	NSLLEK(1)LR	2	0.14892	1	1									1	60.0451	0.0357678	60.045
Gene.6944::TRINITY_DN28307_c0_g4::g.6944::m.6944	93	K	Histone H3.3 (Fragment) OS=Noccaea caerulescens GN=LE_TR18230_c0_g1_i1_g.58847 PE=3 SV=1	EIAQDFK(1)TDLR	2	0.46929	14	3	1	126.194	5.54e-06	126.19	1	138.991	1.3e-07	138.99	1	107.092	0.000110566	107.09
Gene.6944::TRINITY_DN28307_c0_g4::g.6944::m.6944	70	K	Histone H3.3 (Fragment) OS=Noccaea caerulescens GN=LE_TR18230_c0_g1_i1_g.58847 PE=3 SV=1	YQK(1)STELLIR	2	-2.7729	7	3	1	140.485	2.79e-07	140.49	1	113.926	4.07e-05	113.93	1	137.976	3.32e-07	137.98
Gene.6944::TRINITY_DN28307_c0_g4::g.6944::m.6944	37	K	Histone H3.3 (Fragment) OS=Noccaea caerulescens GN=LE_TR18230_c0_g1_i1_g.58847 PE=3 SV=1	QLATK(1)AAR	2	0.61345	1	1	1	62.9689	0.0304041	62.969
Gene.6944::TRINITY_DN28307_c0_g4::g.6944::m.6944	28	K	Histone H3.3 (Fragment) OS=Noccaea caerulescens GN=LE_TR18230_c0_g1_i1_g.58847 PE=3 SV=1	STGGK(1)APR	2	-0.93799	3	1					1	78.7702	0.00660755	78.77
Gene.21017::TRINITY_DN36380_c0_g1::g.21017::m.21017	151	K	Basic leucine zipper and W2 domain-containing protein 2 OS=Anthurium amnicola GN=Bzw2_1 PE=4 SV=1	HTYSVLDCEPK(1)R	3	-0.10024	1	1	1	98.1563	2.57e-05	98.156
Gene.21019::TRINITY_DN36381_c1_g2::g.21019::m.21019	170	K	Succinate--CoA ligase [ADP-forming] subunit alpha, mitochondrial OS=Solanum tuberosum GN=102590419 PE=3 SV=1	VK(1)AALNR	2	0.14745	1	1									1	58.9811	0.0577894	58.981
Gene.21022::TRINITY_DN36381_c1_g5::g.21022::m.21022	210	K	Succinate--CoA ligase [ADP-forming] subunit alpha, mitochondrial OS=Ananas comosus GN=ACMD2_10961 PE=3 SV=1	IGTAMLEVFK(1)QR	2	-0.26386	2	2	1	134.754	1.98e-09	134.75					1	110.306	8.53e-06	110.31
Gene.21023::TRINITY_DN36382_c0_g1::g.21023::m.21023	120	K	Vacuolar protein sorting-associated protein 16 OS=Anthurium amnicola GN=VPS16_1 PE=4 SV=1	TFELVGEEK(1)GK	2	0.53816	2	2	1	73.4351	0.00214672	73.435					1	73.4351	0.00410723	73.435
Gene.21040::TRINITY_DN36390_c0_g2::g.21040::m.21040	110	K	Putative 3-beta-hydroxysteroid-Delta(8),Delta(7)-isomerase (Fragment) OS=Anthurium amnicola GN=Os01g0103600_2 PE=4 SV=1	EYSK(1)ADSR	2	-0.89436	1	1					1	59.3497	0.0370435	59.35
Gene.21041::TRINITY_DN36391_c0_g1::g.21041::m.21041	467	K	Trigger factor-like protein TIG (Fragment) OS=Anthurium amnicola GN=TIG_2 PE=3 SV=1	AVK(1)DYMESQR	2	-1.879	1	1					1	111.855	9.44e-05	111.86
Gene.21041::TRINITY_DN36391_c0_g1::g.21041::m.21041	476	K	Trigger factor-like protein TIG (Fragment) OS=Anthurium amnicola GN=TIG_2 PE=3 SV=1	EK(1)IIDIIK	2	0.54479	2	2	1	58.6986	0.0382379	58.699					1	52.4897	0.0623195	52.49
Gene.21041::TRINITY_DN36391_c0_g1::g.21041::m.21041	515	K	Trigger factor-like protein TIG (Fragment) OS=Anthurium amnicola GN=TIG_2 PE=3 SV=1	EVENSVAEFK(1)QHNQEYNEER	3	0.32112	6	3	1	183.645	9.13e-34	183.65	1	183.645	9.13e-34	183.65	1	193.54	1.44e-42	193.54
Gene.21041::TRINITY_DN36391_c0_g1::g.21041::m.21041	262	K	Trigger factor-like protein TIG (Fragment) OS=Anthurium amnicola GN=TIG_2 PE=3 SV=1	HK(1)SLGTLR	2	-0.08996	2	2					1	58.9807	0.0377206	58.981	1	75.825	0.00746602	75.825
Gene.21041::TRINITY_DN36391_c0_g1::g.21041::m.21041	200	K	Trigger factor-like protein TIG (Fragment) OS=Anthurium amnicola GN=TIG_2 PE=3 SV=1	IVTK(1)FSEMDK	2	-1.4199	7	3	1	68.3555	0.000597287	90.05	1	113.224	5.89e-05	113.22	1	97.7338	3.87e-10	128.01
Gene.21066::TRINITY_DN36406_c2_g1::g.21066::m.21066	444	K	DUF1682 family protein OS=Zea mays GN=ZEAMMB73_Zm00001d038330 PE=4 SV=1	YK(1)LSSQAR	2	-0.13569	1	1					1	86.3318	0.0044035	86.332
Gene.21086::TRINITY_DN36415_c0_g2::g.21086::m.21086	373	K	60S ribosomal protein L3 OS=Anthurium amnicola GN=RPL3_3 PE=3 SV=1	FIDTSSK(1)FGHGR	3	0.0002539	6	3	1	83.1822	0.000218899	83.182	1	89.3005	0.00011809	89.301	1	92.2466	6.95e-05	92.247
Gene.21088::TRINITY_DN36415_c0_g4::g.21088::m.21088	380	K	60S ribosomal protein L3 OS=Anthurium amnicola GN=RPL3_3 PE=3 SV=1	FQTTQEK(1)QK	2	2.7717	2	2	1	83.647	0.00314898	83.647	1	90.9056	0.00166696	90.906
Gene.21088::TRINITY_DN36415_c0_g4::g.21088::m.21088	120	K	60S ribosomal protein L3 OS=Anthurium amnicola GN=RPL3_3 PE=3 SV=1	FYK(1)NWYR	2	0.14902	6	3	1	95.793	0.00526945	95.793	1	114.023	0.00322159	114.02	1	97.071	0.00512589	97.071
Gene.21088::TRINITY_DN36415_c0_g4::g.21088::m.21088	227	K	60S ribosomal protein L3 OS=Anthurium amnicola GN=RPL3_3 PE=3 SV=1	GK(1)GYEGVVTR	2	0.45168	1	1	1	75.4158	0.00386887	75.416
Gene.21086::TRINITY_DN36415_c0_g2::g.21086::m.21086	366	K	60S ribosomal protein L3 OS=Anthurium amnicola GN=RPL3_3 PE=3 SV=1	LK(1)FIDTSSK	2	-0.17864	6	3	1	98.0483	0.00074481	98.048	1	98.0483	0.00074481	98.048	1	96.1429	0.000809176	96.143
Gene.21088::TRINITY_DN36415_c0_g4::g.21088::m.21088	50	K	60S ribosomal protein L3 OS=Anthurium amnicola GN=RPL3_3 PE=3 SV=1	LTAFLGYK(1)AGMTHIVR	3	-1.0241	1	1									1	63.5463	0.00166372	63.546
Gene.21088::TRINITY_DN36415_c0_g4::g.21088::m.21088	307	K	60S ribosomal protein L3 OS=Anthurium amnicola GN=RPL3_3 PE=3 SV=1	TEK(1)DITPMGGFPHYGVVK	3	-0.36601	4	2	1	128.589	5.1e-11	128.59	1	111.769	1.29e-07	111.77
Gene.21088::TRINITY_DN36415_c0_g4::g.21088::m.21088	169	K	60S ribosomal protein L3 OS=Anthurium amnicola GN=RPL3_3 PE=3 SV=1	VLAHTQIK(1)K	3	0.1899	5	3	1	83.9477	0.00116315	83.948	1	99.2568	0.000159351	107.57	1	95.5016	0.000312993	95.502
Gene.21088::TRINITY_DN36415_c0_g4::g.21088::m.21088	368	K	60S ribosomal protein L3 OS=Anthurium amnicola GN=RPL3_3 PE=3 SV=1	FVDTSSK(1)FGHGR	3	0.3746	5	3	1	110.077	6.49e-06	110.08	1	101.555	1.44e-06	110.08	1	108.564	8.42e-06	108.56
Gene.21088::TRINITY_DN36415_c0_g4::g.21088::m.21088	290	K	60S ribosomal protein L3 OS=Anthurium amnicola GN=RPL3_3 PE=3 SV=1	IGK(1)AGDESHAASTEFDR	3	-0.2902	2	2					1	100.042	9.05e-07	100.04	1	74.7318	0.000288441	74.732
Gene.21088::TRINITY_DN36415_c0_g4::g.21088::m.21088	361	K	60S ribosomal protein L3 OS=Anthurium amnicola GN=RPL3_3 PE=3 SV=1	LK(1)FVDTSSK	2	-0.17247	5	3	1	76.2278	0.00466379	76.228	1	109.83	0.000346806	109.83	1	88.3919	0.00218019	88.392
Gene.21091::TRINITY_DN36418_c0_g4::g.21091::m.21091	97	K	Succinate--CoA ligase [ADP-forming] subunit beta, mitochondrial OS=Vitis vinifera GN=VIT_07s0005g03790 PE=3 SV=1	AIQDAFHNEK(1)ELVVK	3	0.47302	2	2	1	158.452	1.37e-16	158.45					1	107.348	1.09e-06	107.35
Gene.21091::TRINITY_DN36418_c0_g4::g.21091::m.21091	127	K	Succinate--CoA ligase [ADP-forming] subunit beta, mitochondrial OS=Vitis vinifera GN=VIT_07s0005g03790 PE=3 SV=1	GGVHIVK(1)TEEVEGLAGK	3	0.44785	4	3	1	128.063	8.12e-11	128.06	1	109.075	3.36e-07	109.07	1	138.186	1.47e-15	138.19
Gene.21091::TRINITY_DN36418_c0_g4::g.21091::m.21091	224	K	Succinate--CoA ligase [ADP-forming] subunit beta, mitochondrial OS=Vitis vinifera GN=VIT_07s0005g03790 PE=3 SV=1	GITDEDAAK(1)VVDGLAPK	2	0.1893	2	2					1	218.119	1.01e-43	218.12	1	118.48	6.75e-10	118.48
Gene.21091::TRINITY_DN36418_c0_g4::g.21091::m.21091	232	K	Succinate--CoA ligase [ADP-forming] subunit beta, mitochondrial OS=Vitis vinifera GN=VIT_07s0005g03790 PE=3 SV=1	VVDGLAPK(1)VADRNEAIEQVK	3	0.21759	9	3	1	92.2953	0.000216131	92.295	1	99.3429	5.9e-07	107.53	1	77.6441	0.000975078	77.644
Gene.21091::TRINITY_DN36418_c0_g4::g.21091::m.21091	116	K	Succinate--CoA ligase [ADP-forming] subunit beta, mitochondrial OS=Vitis vinifera GN=VIT_07s0005g03790 PE=3 SV=1	GLGTFK(1)SGLK	2	0.06105	2	2	1	55.3143	0.032823	55.314					1	65.6266	0.0166317	65.627
Gene.21091::TRINITY_DN36418_c0_g4::g.21091::m.21091	86	K	Succinate--CoA ligase [ADP-forming] subunit beta, mitochondrial OS=Vitis vinifera GN=VIT_07s0005g03790 PE=3 SV=1	GVAVSSVEEIK(1)K	2	-0.52529	2	2	1	113.609	9.86e-06	113.61					1	103.439	7.39e-05	103.44
Gene.21091::TRINITY_DN36418_c0_g4::g.21091::m.21091	372	K	Succinate--CoA ligase [ADP-forming] subunit beta, mitochondrial OS=Vitis vinifera GN=VIT_07s0005g03790 PE=3 SV=1	ILTSDEK(1)VK	2	-0.29427	4	3	1	91.8667	0.00147073	91.867	1	91.8667	0.00147073	91.867	1	91.8667	0.00147073	91.867
Gene.21091::TRINITY_DN36418_c0_g4::g.21091::m.21091	420	K	Succinate--CoA ligase [ADP-forming] subunit beta, mitochondrial OS=Vitis vinifera GN=VIT_07s0005g03790 PE=3 SV=1	LEGTNVDQGK(1)R	2	0.71408	4	3	1	137.396	2.26e-07	137.4	1	198.812	5.52e-17	198.81	1	105.252	0.000212231	105.25
Gene.21091::TRINITY_DN36418_c0_g4::g.21091::m.21091	68	K	Succinate--CoA ligase [ADP-forming] subunit beta, mitochondrial OS=Vitis vinifera GN=VIT_07s0005g03790 PE=3 SV=1	LNIHEYQGAELMGK(1)YGINVPK	3	2.2647	3	2	1	114.461	1.31e-17	146.13	1	67.7846	0.000792784	67.785
Gene.21091::TRINITY_DN36418_c0_g4::g.21091::m.21091	75	K	Succinate--CoA ligase [ADP-forming] subunit beta, mitochondrial OS=Vitis vinifera GN=VIT_07s0005g03790 PE=3 SV=1	YGINVPK(1)GVAVSSVEEIK	2	0.30494	2	2	1	78.6737	0.000465261	78.674	1	68.2304	6.98e-07	102.98
Gene.21091::TRINITY_DN36418_c0_g4::g.21091::m.21091	146	K	Succinate--CoA ligase [ADP-forming] subunit beta, mitochondrial OS=Vitis vinifera GN=VIT_07s0005g03790 PE=3 SV=1	MLGQILVTK(1)QTGPQGK	2	-0.40257	2	2	1	80.4111	1.26e-06	80.411					1	51.4954	0.0113729	51.495
Gene.21091::TRINITY_DN36418_c0_g4::g.21091::m.21091	244	K	Succinate--CoA ligase [ADP-forming] subunit beta, mitochondrial OS=Vitis vinifera GN=VIT_07s0005g03790 PE=3 SV=1	NEAIEQVK(1)K	2	1.6415	2	2	1	120.989	0.000266309	120.99					1	88.4955	0.00339551	88.495
Gene.21091::TRINITY_DN36418_c0_g4::g.21091::m.21091	289	K	Succinate--CoA ligase [ADP-forming] subunit beta, mitochondrial OS=Vitis vinifera GN=VIT_07s0005g03790 PE=3 SV=1	QK(1)EIFALR	2	-1.0965	1	1	1	57.5896	0.0402725	57.59
Gene.21091::TRINITY_DN36418_c0_g4::g.21091::m.21091	404	K	Succinate--CoA ligase [ADP-forming] subunit beta, mitochondrial OS=Vitis vinifera GN=VIT_07s0005g03790 PE=3 SV=1	QVQLK(1)VPVVVR	2	-0.21875	1	1									1	73.4995	0.00404721	73.499
Gene.21107::TRINITY_DN36426_c0_g3::g.21107::m.21107	248	K	Putative tocopherol cyclase, chloroplastic OS=Anthurium amnicola GN=VTE1_1 PE=4 SV=1	PVYGWGDVNSK(1)QK	2	1.0245	1	1					1	41.2269	0.0424654	41.227
Gene.21107::TRINITY_DN36426_c0_g3::g.21107::m.21107	432	K	Putative tocopherol cyclase, chloroplastic OS=Anthurium amnicola GN=VTE1_1 PE=4 SV=1	YDGSK(1)GK	2	0.96967	2	2	1	79.116	0.014561	79.116					1	77.0577	0.0157595	77.058
Gene.21110::TRINITY_DN36427_c2_g1::g.21110::m.21110	74	K	Formate dehydrogenase, mitochondrial OS=Anthurium amnicola GN=FDH1_0 PE=3 SV=1	ANEYASK(1)NPDFVGCAENGLGIR	3	-1.0999	2	2					1	107.557	7.35e-08	107.56	1	82.8854	4e-05	82.885
[truncated: 2,796 more rows]

## Sheet: ident peptide
id	Sequence	Length	Modifications	Modified sequence	Protein accession	Protein description	Charge	m/z	Mass Error [ppm]	PEP	MS/MS Count	Intensity	Experiment
[truncated: 14,617 more rows]
