# Supplementary material for: Large-scale analysis of protein crotonylation reveals its diverse functions in Pinellia ternata
Source: BMC Plant Biol. 2022 Sep 23;22:457. doi: 10.1186/s12870-022-03835-y (PMC9502611; doi:10.1186/s12870-022-03835-y)
Supplement: Supplementary file 3 — Additional file 3: Supplementary Table S2. Functional classification of crotonylated proteins in the leaves of P. ternata. [file 12870_2022_3835_MOESM3_ESM.xlsx]

## Sheet: GO _Classify
Category	Protein accession	Position	Amino acid	Protein description	Modified sequence	Charge	Mass error [ppm]	MS/MS Count	Num. of Rep.	Localization prob 1	Score diff 1	PEP 1	Score 1	Localization prob 2	Score diff 2	PEP 2	Score 2	Localization prob 3	Score diff 3	PEP 3	Score 3_x000D_
cellular metabolic process	Gene.10138::TRINITY_DN30331_c0_g2::g.10138::m.10138	186	K	Peptidyl-prolyl cis-trans isomerase (Fragment) OS=Anthurium amnicola GN=CYP20-2 PE=3 SV=1	ALCTGEK(1)GFGYK	2	0.22837	8	3	1	152.069	3.2e-10	152.07	1	139.858	3.28e-09	139.86	1	107.026	3.26e-05	107.03_x000D_
	Gene.10138::TRINITY_DN30331_c0_g2::g.10138::m.10138	191	K	Peptidyl-prolyl cis-trans isomerase (Fragment) OS=Anthurium amnicola GN=CYP20-2 PE=3 SV=1	GFGYK(1)GSSFHR	3	-0.14138	6	3	1	104.824	4.47e-05	104.82	1	111.855	1.27e-06	132.32	1	86.3444	0.000365636	86.344_x000D_
	Gene.10138::TRINITY_DN30331_c0_g2::g.10138::m.10138	211	K	Peptidyl-prolyl cis-trans isomerase (Fragment) OS=Anthurium amnicola GN=CYP20-2 PE=3 SV=1	DFMIQGGDFDK(1)GNGTGGK	2	0.38796	4	3	1	155.997	2.11e-21	156	1	154.494	5.24e-21	154.49	1	116.133	6.42e-23	172.37_x000D_
	Gene.10138::TRINITY_DN30331_c0_g2::g.10138::m.10138	218	K	Peptidyl-prolyl cis-trans isomerase (Fragment) OS=Anthurium amnicola GN=CYP20-2 PE=3 SV=1	GNGTGGK(1)SIYGR	2	-3.6579	8	3	1	45.2798	5.45e-05	101.56	1	78.3239	0.000939864	78.324	1	53.4477	3.21e-05	107.17_x000D_
	Gene.10138::TRINITY_DN30331_c0_g2::g.10138::m.10138	226	K	Peptidyl-prolyl cis-trans isomerase (Fragment) OS=Anthurium amnicola GN=CYP20-2 PE=3 SV=1	TFK(1)DENFK	2	0.35016	12	3	1	123.72	0.000830604	123.72	1	130.562	0.000798769	130.56	1	111.947	0.00100363	111.95_x000D_
	Gene.10138::TRINITY_DN30331_c0_g2::g.10138::m.10138	266	K	Peptidyl-prolyl cis-trans isomerase (Fragment) OS=Anthurium amnicola GN=CYP20-2 PE=3 SV=1	TPWLDK(1)R	2	0.031452	7	3	1	110.31	0.00572257	110.31	1	110.31	0.00572257	110.31	1	147.336	0.00176408	147.34_x000D_
	Gene.10183::TRINITY_DN30363_c0_g1::g.10183::m.10183	70	K	"Putative aconitate hydratase, cytoplasmic OS=Anthurium amnicola GN=Os08g0191100_4 PE=4 SV=1"	YK(1)SEGHDTVILAGAEYGSGSSR	3	-0.015647	3	3	1	140.592	1.53e-17	140.59	1	128.381	4.27e-12	128.38	1	140.592	1.53e-17	140.59_x000D_
	Gene.10474::TRINITY_DN30543_c0_g1::g.10474::m.10474	102	K	60S ribosomal protein L13a-4 OS=Anthurium amnicola GN=RPL13AD PE=3 SV=1	APAK(1)ILWR	2	-0.74956	6	3	1	113.412	0.000926133	113.41	1	107.895	0.00121804	107.9	1	98.6294	0.00170838	98.629_x000D_
	Gene.10474::TRINITY_DN30543_c0_g1::g.10474::m.10474	115	K	60S ribosomal protein L13a-4 OS=Anthurium amnicola GN=RPL13AD PE=3 SV=1	GMIPHK(1)TK	2	-0.11332	5	3	1	51.1927	0.0304343	51.193	1	60.9103	0.0149655	60.91	1	51.3458	0.0300626	51.346_x000D_
	Gene.10478::TRINITY_DN30545_c0_g3::g.10478::m.10478	341	K	Putative cinnamyl alcohol dehydrogenase 1 OS=Anthurium amnicola GN=CAD1_6 PE=3 SV=1	LIDK(0.001)DVK(0.999)YR	3	1.101	3	3	0.998753	29.0348	0.00831224	68.657	0.993248	21.6763	0.0555026	44.318	0.996588	24.6549	0.0438208	48.028_x000D_
	Gene.10515::TRINITY_DN30566_c0_g2::g.10515::m.10515	215	K	asparagine synthetase [glutamine-hydrolyzing] 2 OS=Nelumbo nucifera GN=LOC104604125 PE=4 SV=1	EAFEK(1)AVIK	2	1.3682	3	3	1	54.9816	0.0212828	54.982	1	73.2332	0.00814873	73.233	1	68.3707	0.00513447	68.371_x000D_
	Gene.26449::TRINITY_DN38919_c1_g2::g.26449::m.26449	291	K	Polyadenylate-binding protein (Fragment) OS=Anthurium amnicola GN=PAB2_7 PE=3 SV=1	FDDKEWYVGK(1)AQK	3	-0.83688	4	3	1	97.3763	1.41e-06	113.95	1	83.6938	1.6e-05	102.33	1	80.361	7.18e-05	92.781_x000D_
	Gene.26449::TRINITY_DN38919_c1_g2::g.26449::m.26449	285	K	Polyadenylate-binding protein (Fragment) OS=Anthurium amnicola GN=PAB2_7 PE=3 SV=1	FDDK(1)EWYVGK	2	-0.38626	6	3	1	133.912	4.16e-07	133.91	1	134.304	4.08e-07	134.3	1	170.521	1.35e-09	170.52_x000D_
	Gene.10562::TRINITY_DN30589_c1_g3::g.10562::m.10562	70	K	Polyadenylate-binding protein OS=Anthurium amnicola GN=PAB2_4 PE=3 SV=1	LK(1)ELFSEYGK	2	0.0089868	3	3	1	87.1843	0.00183684	87.184	1	84.4793	0.00231766	84.479	1	77.0624	0.00391791	77.062_x000D_
	Gene.26449::TRINITY_DN38919_c1_g2::g.26449::m.26449	335	K	Polyadenylate-binding protein (Fragment) OS=Anthurium amnicola GN=PAB2_7 PE=3 SV=1	NLDDSIDDEK(1)LK	2	1.7972	3	3	1	115.574	2.93e-06	115.57	1	128.565	2.99e-11	128.57	1	141.128	2.97e-09	141.13_x000D_
	Gene.10562::TRINITY_DN30589_c1_g3::g.10562::m.10562	38	K	Polyadenylate-binding protein OS=Anthurium amnicola GN=PAB2_4 PE=3 SV=1	TK(1)FEQNMK	2	-0.050868	9	3	1	99.1386	0.00073619	99.139	1	64.2681	0.00105874	93.143	1	111.947	0.000623239	111.95_x000D_
	Gene.10588::TRINITY_DN30599_c0_g2::g.10588::m.10588	100	K	Mannose-1-phosphate guanylyltransferase 1 OS=Anthurium amnicola GN=CYT1_13 PE=4 SV=1	VEK(1)FVEKPK	3	0.17254	3	3	1	75.4027	0.000409125	98.044	0.999785	36.6688	0.0108531	65.627	0.999974	45.8833	0.00312709	74.841_x000D_
	Gene.10748::TRINITY_DN30693_c0_g2::g.10748::m.10748	210	K	Putative rhamnose biosynthetic enzyme 1 (Fragment) OS=Anthurium amnicola GN=RHM1_4 PE=4 SV=1	NFITK(1)ISR	2	0.032366	3	3	1	120.155	0.000847197	120.15	1	88.1769	0.0038657	88.177	1	81.9504	0.00568058	81.95_x000D_
	Gene.10751::TRINITY_DN30697_c0_g3::g.10751::m.10751	120	K	"Ornithine carbamoyltransferase, chloroplastic (Fragment) OS=Anthurium amnicola GN=ARGF_0 PE=3 SV=1"	ILHHAAEVK(1)ALLK	3	-0.80012	3	3	1	79.8861	0.000205415	79.886	1	60.5499	0.00247024	60.55	1	62.2875	0.002212	62.287_x000D_
	Gene.108::TRINITY_DN22384_c1_g1::g.108::m.108	89	K	Fructose-bisphosphate aldolase OS=Brassica rapa subsp. pekinensis PE=3 SV=1	GILAADESTGSIAK(1)R	2	-0.1066	7	3	1	159.519	1.99e-16	159.52	1	158.519	2.14e-16	158.52	1	168.885	5.96e-17	168.89_x000D_
	Gene.10816::TRINITY_DN30735_c1_g3::g.10816::m.10816	138	K	2-dehydro-3-deoxyphosphooctonate aldolase OS=Vigna radiata var. radiata GN=LOC106758571 PE=3 SV=1	SSFDK(1)ANR	2	-0.76485	3	3	1	114.281	0.000880115	114.28	1	80.4381	0.00612139	80.438	1	101.431	0.00156014	101.43_x000D_
	Gene.11009::TRINITY_DN30854_c1_g1::g.11009::m.11009	368	K	"Putative aarF domain-containing protein kinase At4g31390, chloroplastic (Fragment) OS=Anthurium amnicola GN=At4g31390_0 PE=4 SV=1"	VYK(1)ELSGSR	2	-0.74584	3	3	1	92.5385	0.00133357	92.538	1	75.509	0.00481056	75.509	1	87.7889	0.00230332	87.789_x000D_
	Gene.11049::TRINITY_DN30876_c0_g1::g.11049::m.11049	219	K	"Oxygen-evolving enhancer protein 3-2, chloroplastic OS=Anthurium amnicola GN=PSBQ2_3 PE=4 SV=1"	TPK(1)VYESYLYYER	2	-0.58705	4	3	1	182.996	3.72e-17	183	1	175.655	6.64e-17	175.66	1	191.058	5.24e-18	191.06_x000D_
	Gene.11081::TRINITY_DN30898_c0_g3::g.11081::m.11081	378	K	Chaperone protein YajL (Fragment) OS=Anthurium amnicola GN=yajL_2 PE=4 SV=1	HGLLK(1)GK	2	0.63545	3	3	1	86.8662	0.0100483	86.866	1	97.071	0.00512589	97.071	1	74.4152	0.0191985	74.415_x000D_
	Gene.11448::TRINITY_DN31097_c0_g1::g.11448::m.11448	445	K	Lipoamide dehydrogenase 1 isoform 1 OS=Theobroma cacao GN=TCM_021331 PE=3 SV=1	TSFK(1)ANTK	2	0.31086	4	3	1	87.6395	0.00402235	87.639	1	150.362	0.000162354	150.36	1	138.062	0.000626056	138.06_x000D_
	Gene.11555::TRINITY_DN31162_c0_g1::g.11555::m.11555	140	K	U2 small nuclear ribonucleoprotein B OS=Anthurium amnicola GN=U2B'' PE=4 SV=1	EEGTYTPK(1)EK	2	0.23075	3	3	1	100.878	0.000378977	100.88	1	96.1135	0.000502496	96.113	1	100.878	0.000378977	100.88_x000D_
	Gene.11555::TRINITY_DN31162_c0_g1::g.11555::m.11555	124	K	U2 small nuclear ribonucleoprotein B OS=Anthurium amnicola GN=U2B'' PE=4 SV=1	IQYAK(1)TK	2	-0.090142	3	3	1	85.2117	0.0110117	85.212	1	77.2825	0.0156286	77.282	1	62.4642	0.0635105	62.464_x000D_
	Gene.11834::TRINITY_DN31300_c0_g1::g.11834::m.11834	53	K	Bifunctional protein FolD OS=Anthurium amnicola GN=folD_12 PE=3 SV=1	IIDGK(1)AIAQDIR	2	-0.96851	4	3	1	61.4227	6.48e-05	98.974	1	99.9412	6.1e-05	99.941	1	59.2475	0.00445589	59.248_x000D_
	Gene.11948::TRINITY_DN31373_c0_g4::g.11948::m.11948	44	K	60S ribosomal protein L11-1 OS=Zea mays GN=100193878 PE=2 SV=1	AAK(1)VLEQLSGQTPVFSK	3	-0.16565	3	3	1	120.627	1.85e-10	120.63	1	65.9493	0.00143717	65.949	1	93.2257	1.83e-05	93.226_x000D_
	Gene.11948::TRINITY_DN31373_c0_g4::g.11948::m.11948	96	K	60S ribosomal protein L11-1 OS=Zea mays GN=100193878 PE=2 SV=1	VK(1)EYELLR	2	0.54322	4	3	1	90.6009	0.00315918	90.601	1	97.4306	0.00177182	97.431	1	112.411	0.000979088	112.41_x000D_
	Gene.11948::TRINITY_DN31373_c0_g4::g.11948::m.11948	165	K	60S ribosomal protein L11-1 OS=Zea mays GN=100193878 PE=2 SV=1	LTK(1)EDAMK	2	0.53924	6	3	1	80.4381	0.00268016	80.438	1	60.8284	0.0185629	60.828	1	66.2702	0.000370624	120.31_x000D_
	Gene.11953::TRINITY_DN31375_c0_g2::g.11953::m.11953	73	K	Heterogeneous nuclear ribonucleoprotein 27C OS=Anthurium amnicola GN=Hrb27C_3 PE=4 SV=1	VLQDK(1)HTIDGR	3	0.00078394	3	3	1	93.3452	0.000137302	93.345	1	81.5247	0.000522831	81.525	1	83.1822	0.000468772	83.182_x000D_
	Gene.11958::TRINITY_DN31378_c0_g5::g.11958::m.11958	377	K	NEDD8-activating enzyme E1 catalytic subunit (Fragment) OS=Anthurium amnicola GN=ECR1_1 PE=4 SV=1	HPK(1)LLLSK	2	0.61814	3	3	1	81.9504	0.00568058	81.95	1	64.1911	0.0281619	64.191	1	81.525	0.00580459	81.525_x000D_
	Gene.11975::TRINITY_DN31388_c0_g2::g.11975::m.11975	331	K	Selenium-binding protein 1 OS=Anthurium amnicola GN=SBP1_0 PE=4 SV=1	FFK(1)TSDESWNHEVAISVKPLK	4	0.3173	6	3	1	145.687	5.84e-25	164.94	1	149.384	3.12e-25	168.64	1	164.219	1.04e-33	178.32_x000D_
	Gene.1208::TRINITY_DN23708_c1_g1::g.1208::m.1208	175	K	Acyl-protein thioesterase 2 OS=Anthurium amnicola GN=LYPLA2_0 PE=4 SV=1	NK(1)IDGSQECAR	2	0.49097	3	3	1	107.088	0.000110613	107.09	1	115.287	1.32e-05	115.29	1	93.8391	0.000381026	93.839_x000D_
	Gene.1208::TRINITY_DN23708_c1_g1::g.1208::m.1208	205	K	Acyl-protein thioesterase 2 OS=Anthurium amnicola GN=LYPLA2_0 PE=4 SV=1	VDDVVQYK(1)HGVK	3	-0.4121	3	3	1	84.4793	0.000197527	84.479	1	110.077	6.49e-06	110.08	1	110.077	6.49e-06	110.08_x000D_
	Gene.12095::TRINITY_DN31457_c0_g7::g.12095::m.12095	58	K	26S proteasome regulatory particle triple-A ATPase protein OS=Medicago truncatula GN=11446055 PE=3 SV=1	ILK(1)EELQR	2	0.381	3	3	1	101.542	0.00155425	101.54	1	108.807	0.00116977	108.81	1	116.051	0.000866295	116.05_x000D_
	Gene.12095::TRINITY_DN31457_c0_g7::g.12095::m.12095	72	K	26S proteasome regulatory particle triple-A ATPase protein OS=Medicago truncatula GN=11446055 PE=3 SV=1	TNLDLESYK(1)EK	2	0.15889	4	3	1	153.739	4.45e-09	153.74	1	145.311	7.47e-08	145.31	1	138.449	1.34e-07	138.45_x000D_
	Gene.1210::TRINITY_DN23708_c1_g3::g.1210::m.1210	13	K	Protein PEROXIN-4 OS=Anthurium amnicola GN=PEX4_4 PE=3 SV=1	EYK(1)EVQR	2	-0.39599	3	3	1	128.566	0.00316149	128.57	1	127.118	0.00316334	127.12	1	96.1904	0.0052248	96.19_x000D_
	Gene.12164::TRINITY_DN31489_c0_g1::g.12164::m.12164	84	K	non-symbiotic hemoglobin 2-like OS=Nelumbo nucifera GN=LOC104586188 PE=3 SV=1	EK(1)GEVVVAETTLK	2	-1.0708	3	3	1	120.206	1.08e-06	120.21	1	114.31	1.73e-06	114.31	1	119.631	1.12e-06	119.63_x000D_
	Gene.12164::TRINITY_DN31489_c0_g1::g.12164::m.12164	69	K	non-symbiotic hemoglobin 2-like OS=Nelumbo nucifera GN=LOC104586188 PE=3 SV=1	SHAVK(1)VFK	2	0.68409	5	3	1	99.4417	0.0016654	99.442	1	107.574	0.00123503	107.57	1	107.693	0.00122873	107.69_x000D_
	Gene.12166::TRINITY_DN31490_c1_g1::g.12166::m.12166	124	K	"ATP synthase delta chain, chloroplastic OS=Ananas comosus GN=ACMD2_00144 PE=3 SV=1"	FIDMSVK(1)K	2	-0.28311	7	3	1	93.1624	0.0014256	93.162	1	79.474	0.00107841	80.438	1	80.4381	0.00174327	91.318_x000D_
	Gene.12166::TRINITY_DN31490_c1_g1::g.12166::m.12166	117	K	"ATP synthase delta chain, chloroplastic OS=Ananas comosus GN=ACMD2_00144 PE=3 SV=1"	YGSSGSK(1)FIDMSVK	2	-1.4072	4	3	1	151.223	8.99e-12	151.22	1	223.065	1.39e-30	223.06	1	196.675	1.39e-42	196.67_x000D_
	Gene.12195::TRINITY_DN31509_c0_g6::g.12195::m.12195	160	K	"Fumarate hydratase 2, chloroplastic OS=Anthurium amnicola GN=FUM2_1 PE=3 SV=1"	RGEK(1)FVHPNDHVNR	4	1.0801	3	3	1	51.009	0.0127015	51.009	1	46.1561	0.0210223	46.156	1	44.9681	0.0195792	44.968_x000D_
	Gene.12506::TRINITY_DN31702_c0_g1::g.12506::m.12506	219	K	Putative ribose-5-phosphate isomerase OS=Anthurium amnicola GN=At2g01290_6 PE=3 SV=1	EEGCEAK(1)LR	2	-0.40893	6	3	1	101.646	0.000623264	101.65	1	91.0872	2.37e-09	128.06	1	113.622	0.000218698	113.62_x000D_
	Gene.12506::TRINITY_DN31702_c0_g1::g.12506::m.12506	162	K	Putative ribose-5-phosphate isomerase OS=Anthurium amnicola GN=At2g01290_6 PE=3 SV=1	EK(1)MVEAASDK	2	-1.3986	8	3	1	64.6401	0.000140525	110.08	1	75.8194	0.00049949	96.229	1	64.1212	0.000218849	107.06_x000D_
	Gene.12506::TRINITY_DN31702_c0_g1::g.12506::m.12506	112	K	Putative ribose-5-phosphate isomerase OS=Anthurium amnicola GN=At2g01290_6 PE=3 SV=1	LADIVGVPTSK(1)R	2	-0.05428	4	3	1	83.5305	0.00105395	83.53	1	83.2035	0.00108059	83.204	1	64.8267	0.0121977	64.827_x000D_
	Gene.12506::TRINITY_DN31702_c0_g1::g.12506::m.12506	212	K	Putative ribose-5-phosphate isomerase OS=Anthurium amnicola GN=At2g01290_6 PE=3 SV=1	LQELFK(1)EEGCEAK	2	-0.69822	4	3	1	109.835	1.2e-05	109.83	1	156.243	2.16e-13	156.24	1	186.565	2.31e-17	186.56_x000D_
	Gene.12506::TRINITY_DN31702_c0_g1::g.12506::m.12506	67	K	Putative ribose-5-phosphate isomerase OS=Anthurium amnicola GN=At2g01290_6 PE=3 SV=1	QAASK(1)AVEYVK	2	0.023434	5	3	1	80.6901	0.00172932	80.69	1	130.563	2.5e-06	130.56	1	80.1699	0.00178266	80.17_x000D_
	Gene.12584::TRINITY_DN31745_c0_g2::g.12584::m.12584	141	K	SBE OS=Colocasia esculenta PE=2 SV=1	GIALHK(1)MIR	3	-0.18544	6	3	1	56.4338	0.0118051	60.91	1	68.3707	0.0155725	68.371	1	61.6789	0.000309977	99.139_x000D_
	Gene.12584::TRINITY_DN31745_c0_g2::g.12584::m.12584	278	K	SBE OS=Colocasia esculenta PE=2 SV=1	YK(1)VVLNSDDK	2	0.31622	5	3	1	108.697	0.000176296	108.7	1	89.9003	0.00033659	89.9	1	81.5247	0.00282333	81.525_x000D_
	Gene.12641::TRINITY_DN31775_c0_g1::g.12641::m.12641	128	K	Ribosomal protein L28e OS=Macleaya cordata GN=BVC80_209g228 PE=4 SV=1	AVVNQVADNHYRPDLK(1)EAALAR	4	-0.27671	4	3	1	106.42	8.36e-08	106.42	1	119.269	1.1e-11	119.27	1	102.45	1.25e-07	102.45_x000D_
	Gene.12641::TRINITY_DN31775_c0_g1::g.12641::m.12641	59	K	Ribosomal protein L28e OS=Macleaya cordata GN=BVC80_209g228 PE=4 SV=1	NNLYNVNSFK(1)HSGLANK	3	-0.59798	5	3	1	138.049	1.48e-15	138.05	1	130.295	5.01e-11	130.29	1	121.815	1.68e-10	121.82_x000D_
	Gene.12641::TRINITY_DN31775_c0_g1::g.12641::m.12641	112	K	Ribosomal protein L28e OS=Macleaya cordata GN=BVC80_209g228 PE=4 SV=1	MAK(1)AVVNQVADNHYRPDLK	3	-0.46825	3	3	1	53.7676	0.0029599	53.768	1	85.0865	7.7e-05	85.087	1	142.258	6.17e-16	142.26_x000D_
	Gene.12699::TRINITY_DN31804_c0_g5::g.12699::m.12699	345	K	Ubiquitin-activating enzyme E1 1 OS=Anthurium amnicola GN=UBA1_7 PE=3 SV=1	AK(1)FIAGR	2	1.2809	3	3	1	97.4727	0.00508076	97.473	1	88.0288	0.00937135	88.029	1	41.892	0.0648133	41.892_x000D_
	Gene.12746::TRINITY_DN31827_c0_g1::g.12746::m.12746	110	K	"gamma carbonic anhydrase 1, mitochondrial OS=Nelumbo nucifera GN=LOC104601832 PE=4 SV=1"	IGSGTNIQDNSLVHVAK(1)SNLAGK	3	2.3497	3	3	1	62.6125	0.000527216	62.613	1	172.747	3.05e-27	172.75	1	81.4796	2.19e-05	81.48_x000D_
	Gene.12960::TRINITY_DN31951_c0_g1::g.12960::m.12960	54	K	Inositol-3-phosphate synthase OS=Anthurium amnicola GN=TUR1_1 PE=4 SV=1	SVQYQFK(1)TDTR	2	-2.0983	3	3	1	108.564	9.11e-05	108.56	1	119.743	1e-05	119.74	1	123.948	7.11e-06	123.95_x000D_
	Gene.12972::TRINITY_DN31960_c1_g1::g.12972::m.12972	33	K	Ubiquitin (Fragment) OS=Vernicia fordii GN=UBQ PE=2 SV=1	IQDK(1)EGIPPDQQR	2	0.40741	14	3	1	130.613	2.6e-07	130.61	1	121.449	9.78e-07	121.45	1	143.939	1.12e-09	143.94_x000D_
	Gene.12972::TRINITY_DN31960_c1_g1::g.12972::m.12972	124	K	Ubiquitin (Fragment) OS=Vernicia fordii GN=UBQ PE=2 SV=1	LIFAGK(1)QLDDGR	2	0.28089	3	3	1	127.174	1.08e-06	127.17	1	105.649	3.81e-05	105.65	1	120.551	2.13e-06	120.55_x000D_
	Gene.12972::TRINITY_DN31960_c1_g1::g.12972::m.12972	6	K	Ubiquitin (Fragment) OS=Vernicia fordii GN=UBQ PE=2 SV=1	MQIFVK(1)TLTGK	2	-0.16977	14	3	1	128.88	4.5e-08	142.08	1	145.226	8.12e-10	164.9	1	136.957	4.5e-08	142.08_x000D_
	Gene.12973::TRINITY_DN31960_c1_g2::g.12973::m.12973	211	K	ABC transporter E family member 2 OS=Anthurium amnicola GN=ABCE2_1 PE=4 SV=1	AVQGNVGQVLDQK(1)DER	2	0.26492	3	3	1	266.452	1.1e-55	266.45	1	172.913	4.59e-23	172.91	1	243.036	7.09e-45	243.04_x000D_
	Gene.12973::TRINITY_DN31960_c1_g2::g.12973::m.12973	445	K	ABC transporter E family member 2 OS=Anthurium amnicola GN=ABCE2_1 PE=4 SV=1	ISPK(1)FEHSVR	3	-0.68179	4	3	1	79.659	0.0009996	79.659	1	61.3438	0.00706773	61.344	1	93.0956	0.000268132	93.096_x000D_
	Gene.12973::TRINITY_DN31960_c1_g2::g.12973::m.12973	457	K	ABC transporter E family member 2 OS=Anthurium amnicola GN=ABCE2_1 PE=4 SV=1	LLLHQK(1)IR	3	0.034122	4	3	1	113.499	0.000921497	113.5	1	60.6819	0.00197858	80.098	1	74.255	0.00308516	74.255_x000D_
	Gene.12973::TRINITY_DN31960_c1_g2::g.12973::m.12973	141	K	ABC transporter E family member 2 OS=Anthurium amnicola GN=ABCE2_1 PE=4 SV=1	STALK(1)VLAGK	2	0.0061135	3	3	1	75.197	0.00414322	75.197	1	64.6915	0.0178518	64.692	1	85.8073	0.00209037	85.807_x000D_
	Gene.13318::TRINITY_DN32169_c0_g2::g.13318::m.13318	64	K	Proteasome subunit alpha type (Fragment) OS=Anthurium amnicola GN=PAD1_0 PE=3 SV=1	EFLEK(1)NYK	2	-0.068624	3	3	1	130.272	0.00080012	130.27	1	93.3738	0.00235093	93.374	1	117.399	0.000860021	117.4_x000D_
	Gene.13318::TRINITY_DN32169_c0_g2::g.13318::m.13318	67	K	Proteasome subunit alpha type (Fragment) OS=Anthurium amnicola GN=PAD1_0 PE=3 SV=1	NYK(1)ETSGQETVK	2	0.50468	6	3	1	108.997	2.47e-05	109	1	111.793	1.35e-05	111.79	1	122.459	1.83e-06	122.46_x000D_
	Gene.13432::TRINITY_DN32234_c0_g1::g.13432::m.13432	136	K	Ascorbate peroxidase OS=Anthurium andraeanum PE=2 SV=1	LPDATK(1)GSDHLR	3	-0.58923	3	3	1	107.088	1.03e-05	107.09	1	117.792	8.18e-07	117.79	1	107.088	1.03e-05	107.09_x000D_
	Gene.13432::TRINITY_DN32234_c0_g1::g.13432::m.13432	14	K	Ascorbate peroxidase OS=Anthurium andraeanum PE=2 SV=1	SYPAVSEEYLK(1)AVDK	2	0.71101	4	3	1	107.825	3.21e-06	107.82	1	135.466	8.54e-12	135.47	1	107.825	3.21e-06	107.82_x000D_
	Gene.13547::TRINITY_DN32303_c1_g2::g.13547::m.13547	434	K	2-isopropylmalate synthase B (Fragment) OS=Anthurium amnicola GN=IPMSB_6 PE=3 SV=1	ELDDVFK(1)R	2	-0.16919	4	3	1	107.008	0.00198949	107.01	1	75.0433	0.01298	75.043	1	124.08	0.00130365	124.08_x000D_
	Gene.13547::TRINITY_DN32303_c1_g2::g.13547::m.13547	437	K	2-isopropylmalate synthase B (Fragment) OS=Anthurium amnicola GN=IPMSB_6 PE=3 SV=1	FK(1)EVAEK	2	1.351	4	3	1	80.2187	0.0139189	80.219	1	99.1386	0.00489362	99.139	1	87.6395	0.00959803	87.639_x000D_
	Gene.13547::TRINITY_DN32303_c1_g2::g.13547::m.13547	406	K	2-isopropylmalate synthase B (Fragment) OS=Anthurium amnicola GN=IPMSB_6 PE=3 SV=1	SSESGIVLGK(1)LSGR	2	2.515	3	3	1	125.727	2.77e-08	125.73	1	106.14	5.85e-06	106.14	1	124.163	3.29e-08	124.16_x000D_
	Gene.13686::TRINITY_DN32377_c0_g1::g.13686::m.13686	109	K	60S ribosomal protein L14-1 (Fragment) OS=Anthurium amnicola GN=RPL14A_0 PE=4 SV=1	FK(1)VMLAK	2	0.28371	16	3	1	91.9062	0.0018351	105.39	1	91.9062	0.00311459	91.906	1	81.2967	0.00311459	91.906_x000D_
	Gene.13686::TRINITY_DN32377_c0_g1::g.13686::m.13686	114	K	60S ribosomal protein L14-1 (Fragment) OS=Anthurium amnicola GN=RPL14A_0 PE=4 SV=1	VMLAK(1)IK	2	-0.78911	3	3	1	67.0348	0.0376522	67.035	1	71.9493	0.0253642	71.949	1	62.7143	0.0484551	62.714_x000D_
	Gene.13686::TRINITY_DN32377_c0_g1::g.13686::m.13686	83	K	60S ribosomal protein L14-1 (Fragment) OS=Anthurium amnicola GN=RPL14A_0 PE=4 SV=1	NK(1)WESSSWGR	2	-0.97632	9	3	1	44.5638	4.61e-06	130.98	1	115.574	2.68e-05	115.57	1	130.006	6.02e-06	130.01_x000D_
	Gene.13686::TRINITY_DN32377_c0_g1::g.13686::m.13686	19	K	60S ribosomal protein L14-1 (Fragment) OS=Anthurium amnicola GN=RPL14A_0 PE=4 SV=1	VALVNYGK(1)EYGR	2	0.052352	3	3	1	120.574	2.13e-06	120.57	1	105.649	3.81e-05	105.65	1	118.866	2.4e-06	118.87_x000D_
	Gene.13773::TRINITY_DN32422_c0_g1::g.13773::m.13773	134	K	Protein IN2-1 B OS=Anthurium amnicola GN=GSTZ5_1 PE=4 SV=1	LVPIDLQDRPSWYK(1)EK	3	0.46344	3	3	1	74.4284	0.000553315	74.428	1	74.1408	0.000614604	74.141	1	82.5896	0.000219143	82.59_x000D_
	Gene.939::TRINITY_DN23447_c0_g2::g.939::m.939	58	K	60S ribosomal protein L36 OS=Ananas comosus GN=ACMD2_06862 PE=3 SV=1	EVAGFAPYEK(1)R	2	0.59639	3	3	1	97.2993	0.000377945	97.299	1	98.1825	0.000359542	98.182	1	81.6763	0.00256064	81.676_x000D_
	Gene.13910::TRINITY_DN32496_c0_g1::g.13910::m.13910	149	K	Phosphomannomutase OS=Anthurium amnicola GN=PMM_4 PE=3 SV=1	TYK(1)GGNDHEIYESER	3	0.073795	3	3	1	107.496	1.07e-06	107.5	1	109.793	7.17e-07	109.79	1	116.995	3.98e-09	117_x000D_
	Gene.13973::TRINITY_DN32529_c0_g2::g.13973::m.13973	39	K	"Succinate dehydrogenase [ubiquinone] iron-sulfur subunit, mitochondrial OS=Anthurium amnicola GN=SDH2-1 PE=3 SV=1"	SVEPWLK(1)R	2	-0.050601	3	3	1	60.4363	0.0551229	60.436	1	65.2463	0.0422007	65.246	1	83.2061	0.0083582	83.206_x000D_
	Gene.14030::TRINITY_DN32558_c0_g2::g.14030::m.14030	230	K	Zeta-carotene desaturase (Fragment) OS=Anthurium amnicola GN=ZDS1_6 PE=3 SV=1	DHTHTFVNK(1)GGEIGELDFR	4	-0.47019	3	3	1	85.0865	6.8e-05	85.087	1	160.431	4.72e-22	160.43	1	109.128	1.61e-07	109.13_x000D_
	Gene.14320::TRINITY_DN32726_c0_g2::g.14320::m.14320	312	K	"Dtdp-glucose 4-6-dehydratase, putative OS=Ricinus communis GN=RCOM_0484660 PE=4 SV=1"	EK(1)LGWAPTMK	2	-1.3125	6	3	1	87.1843	0.000454092	91.961	1	84.5074	0.00231284	84.507	1	95.4772	0.000227232	95.477_x000D_
	Gene.14320::TRINITY_DN32726_c0_g2::g.14320::m.14320	320	K	"Dtdp-glucose 4-6-dehydratase, putative OS=Ricinus communis GN=RCOM_0484660 PE=4 SV=1"	LGWAPTMK(1)LK	2	0.39972	3	3	1	73.3266	0.00658392	73.327	1	89.6786	0.0014278	89.679	1	93.5557	0.000764235	93.556_x000D_
	Gene.14320::TRINITY_DN32726_c0_g2::g.14320::m.14320	24	K	"Dtdp-glucose 4-6-dehydratase, putative OS=Ricinus communis GN=RCOM_0484660 PE=4 SV=1"	EPYWPSEK(1)LR	2	-0.48195	3	3	1	79.2014	0.00322096	79.201	1	41.347	0.0481395	41.347	1	78.5125	0.00333887	78.513_x000D_
	Gene.14320::TRINITY_DN32726_c0_g2::g.14320::m.14320	208	K	"Dtdp-glucose 4-6-dehydratase, putative OS=Ricinus communis GN=RCOM_0484660 PE=4 SV=1"	FHNIYGPFGTWK(1)GGR	3	-0.25082	6	3	1	111.831	4.02e-07	111.83	1	140.308	1.98e-12	140.31	1	111.831	4.02e-07	111.83_x000D_
	Gene.14320::TRINITY_DN32726_c0_g2::g.14320::m.14320	186	K	"Dtdp-glucose 4-6-dehydratase, putative OS=Ricinus communis GN=RCOM_0484660 PE=4 SV=1"	HYTK(1)DFGIECR	3	-0.35155	6	3	1	138.626	4.22e-08	138.63	1	148.28	1.56e-08	148.28	1	125.97	1.81e-06	125.97_x000D_
	Gene.14320::TRINITY_DN32726_c0_g2::g.14320::m.14320	256	K	"Dtdp-glucose 4-6-dehydratase, putative OS=Ricinus communis GN=RCOM_0484660 PE=4 SV=1"	LTK(1)SDFR	2	-0.55053	5	3	1	83.7525	0.0118613	83.753	1	84.5678	0.0113866	84.568	1	110.807	0.00358279	110.81_x000D_
	Gene.14320::TRINITY_DN32726_c0_g2::g.14320::m.14320	310	K	"Dtdp-glucose 4-6-dehydratase, putative OS=Ricinus communis GN=RCOM_0484660 PE=4 SV=1"	NSDNTLIK(1)EK	2	-0.032904	3	3	1	141.711	2.54e-07	141.71	1	150.457	7.2e-08	150.46	1	126.879	1.05e-05	126.88_x000D_
	Gene.29021::TRINITY_DN39980_c3_g1::g.29021::m.29021	358	K	5-methyltetrahydropteroyltriglutamate--homocysteine methyltransferase (Fragment) OS=Anthurium amnicola GN=METE_7 PE=3 SV=1	AAAALK(1)GSDHR	3	-0.16045	3	3	1	91.9612	0.000573579	91.961	1	119.386	1.67e-09	119.39	1	61.2326	0.00492223	61.233_x000D_
	Gene.14384::TRINITY_DN32760_c1_g1::g.14384::m.14384	211	K	5-methyltetrahydropteroyltriglutamate--homocysteine methyltransferase (Fragment) OS=Anthurium amnicola GN=METE_7 PE=3 SV=1	EEIHK(1)VVK	2	0.21692	3	3	1	146.81	0.000296263	146.81	1	156.508	4.05e-05	156.51	1	138.545	0.000607868	138.54_x000D_
	Gene.14384::TRINITY_DN32760_c1_g1::g.14384::m.14384	206	K	5-methyltetrahydropteroyltriglutamate--homocysteine methyltransferase (Fragment) OS=Anthurium amnicola GN=METE_7 PE=3 SV=1	ISEEEYVAAIK(1)EEIHK	3	0.13991	3	3	1	86.3665	8.86e-05	86.367	0.999999	62.3669	3.12e-05	70.837	1	120.627	1.41e-09	120.63_x000D_
	Gene.29021::TRINITY_DN39980_c3_g1::g.29021::m.29021	377	K	5-methyltetrahydropteroyltriglutamate--homocysteine methyltransferase (Fragment) OS=Anthurium amnicola GN=METE_7 PE=3 SV=1	LDAQQK(1)K	2	-0.18694	4	3	1	84.2437	0.00708211	97.068	1	108.238	0.00608857	108.24	1	91.9062	0.0111875	91.906_x000D_
	Gene.14483::TRINITY_DN32820_c0_g1::g.14483::m.14483	195	K	"Acetate/butyrate--CoA ligase AAE7, peroxisomal OS=Anthurium amnicola GN=AAE7_0 PE=4 SV=1"	HPDGYIEVK(1)DR	2	-3.4594	4	3	1	73.4351	0.00410723	73.435	1	83.1822	0.00147378	83.182	1	86.7722	0.00110566	86.772_x000D_
	Gene.14487::TRINITY_DN32822_c0_g3::g.14487::m.14487	60	K	ubiquitin-NEDD8-like protein RUB2 OS=Vigna radiata var. radiata GN=LOC106762833 PE=4 SV=1	VK(1)TLTGK	2	-0.05302	3	3	1	75.2127	0.0172045	75.213	1	73.2601	0.0220868	73.26	1	74.255	0.0195989	74.255_x000D_
	Gene.14492::TRINITY_DN32824_c0_g2::g.14492::m.14492	121	K	Acetolactate synthase small subunit OS=Anthurium amnicola GN=ilvH_1 PE=4 SV=1	VEDLSK(1)EPQVER	2	-0.039799	3	3	1	145.601	1.89e-09	145.6	1	139.781	3.3e-09	139.78	1	168.607	1.14e-13	168.61_x000D_
	Gene.14546::TRINITY_DN32858_c1_g2::g.14546::m.14546	145	K	"50S ribosomal protein L24, chloroplastic OS=Anthurium amnicola GN=RPL24_13 PE=3 SV=1"	HNSTVVVK(1)DINLK	3	-0.049486	3	3	1	68.0444	0.0013564	68.044	1	95.2645	1.44e-05	95.264	1	97.6896	1.26e-05	97.69_x000D_
	Gene.14546::TRINITY_DN32858_c1_g2::g.14546::m.14546	113	K	"50S ribosomal protein L24, chloroplastic OS=Anthurium amnicola GN=RPL24_13 PE=3 SV=1"	MHVK(1)VGDTVK	2	-0.17175	3	3	1	108.348	8.11e-05	108.35	1	92.1118	0.00101136	92.112	1	87.1843	0.000812051	87.184_x000D_
	Gene.14546::TRINITY_DN32858_c1_g2::g.14546::m.14546	119	K	"50S ribosomal protein L24, chloroplastic OS=Anthurium amnicola GN=RPL24_13 PE=3 SV=1"	VGDTVK(1)VISGHDK	3	-0.15815	3	3	1	96.4641	1.35e-05	96.464	1	114.705	4.79e-07	114.7	1	63.2903	0.00206296	63.29_x000D_
	Gene.14546::TRINITY_DN32858_c1_g2::g.14546::m.14546	193	K	"50S ribosomal protein L24, chloroplastic OS=Anthurium amnicola GN=RPL24_13 PE=3 SV=1"	VGHK(1)ILDDGSHVR	4	0.27944	5	3	1	80.9051	0.000165718	80.905	1	86.756	0.000101724	86.756	1	77.8945	0.000198648	77.894_x000D_
	Gene.14609::TRINITY_DN32901_c1_g2::g.14609::m.14609	59	K	"Putative monodehydroascorbate reductase, cytoplasmic isoform 2 OS=Anthurium amnicola GN=At3g27820_0 PE=4 SV=1"	LPVK(1)DLAELER	2	0.27549	3	3	1	147.262	5.78e-08	147.26	1	120.838	9.28e-06	120.84	1	112.084	4.44e-05	112.08_x000D_
	Gene.14730::TRINITY_DN32973_c0_g2::g.14730::m.14730	14	K	"Rhodanese-like domain-containing protein 4, chloroplastic OS=Anthurium amnicola GN=STR4_2 PE=4 SV=1"	IAPK(1)ELVDDIK	2	-0.2439	3	3	1	81.6249	0.00163347	81.625	1	84.4793	0.00134077	84.479	1	84.4793	0.00134077	84.479_x000D_
	Gene.14730::TRINITY_DN32973_c0_g2::g.14730::m.14730	63	K	"Rhodanese-like domain-containing protein 4, chloroplastic OS=Anthurium amnicola GN=STR4_2 PE=4 SV=1"	VDDAPK(1)VDAELK	2	1.3897	5	3	1	90.4121	0.000313685	90.412	1	107.166	3.21e-05	107.17	1	95.4173	7.91e-05	95.417_x000D_
	Gene.18654::TRINITY_DN35136_c0_g1::g.18654::m.18654	53	K	Ribosomal protein OS=Anthurium amnicola GN=RPL10AA_1 PE=3 SV=1	FSGSVK(1)LPHIPRPK	3	0.41782	7	3	1	65.1792	0.00239635	65.179	1	40.7514	0.00011809	89.301	1	81.9197	0.000239701	81.92_x000D_
	Gene.18654::TRINITY_DN35136_c0_g1::g.18654::m.18654	3	K	Ribosomal protein OS=Anthurium amnicola GN=RPL10AA_1 PE=3 SV=1	SK(1)LQSDVLR	2	-0.52922	5	3	1	112.357	0.000135476	112.36	1	104.221	0.000277908	104.22	1	110.534	0.000167404	110.53_x000D_
	Gene.18654::TRINITY_DN35136_c0_g1::g.18654::m.18654	117	K	Ribosomal protein OS=Anthurium amnicola GN=RPL10AA_1 PE=3 SV=1	YHAFLASEAIIK(1)QIPR	3	1.4236	3	3	1	142.104	7.11e-13	142.1	1	157.558	1.92e-17	157.56	1	172.573	3.88e-19	172.57_x000D_
	Gene.17545::TRINITY_DN34521_c0_g1::g.17545::m.17545	81	K	Eukaryotic translation initiation factor 2 subunit 3 OS=Morus notabilis GN=L484_027155 PE=4 SV=1	IYK(1)CEDEK	2	-0.24171	3	3	1	71.692	0.0144014	71.692	1	52.255	0.0636208	52.255	1	52.255	0.0636208	52.255_x000D_
	Gene.14890::TRINITY_DN33066_c1_g2::g.14890::m.14890	99	K	Calpain-D (Fragment) OS=Anthurium amnicola GN=sol_0 PE=4 SV=1	VFVGHSIYK(1)GK	3	-0.40893	5	3	1	106.618	3.72e-05	106.62	1	88.5961	0.000292196	88.596	1	92.611	0.000161248	92.611_x000D_
	Gene.14892::TRINITY_DN33068_c0_g1::g.14892::m.14892	96	K	26S proteasome non-ATPase regulatory subunit 6 (Fragment) OS=Anthurium amnicola GN=RPN7_1 PE=4 SV=1	LHCK(1)IDK	2	0.85083	3	3	1	63.673	0.0460581	63.673	1	84.4978	0.0114274	84.498	1	76.4776	0.0160973	76.478_x000D_
	Gene.14892::TRINITY_DN33068_c0_g1::g.14892::m.14892	112	K	26S proteasome non-ATPase regulatory subunit 6 (Fragment) OS=Anthurium amnicola GN=RPN7_1 PE=4 SV=1	VAGVLETNRPDAK(1)NALYQATIK	3	0.62417	3	3	1	126.038	1.05e-11	126.04	1	107.212	1.33e-07	107.21	1	140.449	2.68e-17	140.45_x000D_
	Gene.14893::TRINITY_DN33069_c2_g1::g.14893::m.14893	147	K	"L-ascorbate peroxidase T, chloroplastic OS=Anthurium amnicola GN=APXT_3 PE=3 SV=1"	DYAEAHAK(1)LSNLGAK	3	-0.63019	5	3	1	141.128	5.84e-12	141.13	1	44.9254	0.0231122	44.925	1	60.5489	0.00184837	60.549_x000D_
	Gene.14893::TRINITY_DN33069_c2_g1::g.14893::m.14893	98	K	"L-ascorbate peroxidase T, chloroplastic OS=Anthurium amnicola GN=APXT_3 PE=3 SV=1"	FDNSYFK(1)DIK	2	0.44492	7	3	1	120.77	1.93e-05	120.77	1	132.624	2.25e-06	132.62	1	150.043	8.06e-08	150.04_x000D_
	Gene.14893::TRINITY_DN33069_c2_g1::g.14893::m.14893	179	K	"L-ascorbate peroxidase T, chloroplastic OS=Anthurium amnicola GN=APXT_3 PE=3 SV=1"	FVAAK(1)YSTGK	2	0.24459	3	3	1	80.706	0.00296346	80.706	1	89.8266	0.00140248	89.827	1	93.0956	0.000842982	93.096_x000D_
	Gene.14893::TRINITY_DN33069_c2_g1::g.14893::m.14893	67	K	"L-ascorbate peroxidase T, chloroplastic OS=Anthurium amnicola GN=APXT_3 PE=3 SV=1"	SGWGK(1)PETEYTK	2	-1.9415	3	3	1	96.7559	7.37e-05	96.756	1	72.7049	0.00279271	72.705	1	54.8709	0.0128182	54.871_x000D_
	Gene.14893::TRINITY_DN33069_c2_g1::g.14893::m.14893	139	K	"L-ascorbate peroxidase T, chloroplastic OS=Anthurium amnicola GN=APXT_3 PE=3 SV=1"	YAADQDEFFK(1)DYAEAHAK	3	-0.081491	6	3	1	138.75	9.27e-16	138.75	1	81.0159	0.000126765	81.016	1	109.284	2.5e-07	109.28_x000D_
	Gene.15095::TRINITY_DN33182_c0_g2::g.15095::m.15095	236	K	60S ribosomal protein L7a OS=Anthurium amnicola GN=RPL7A_4 PE=4 SV=1	ANFNDK(1)FDEIR	2	0.32621	8	3	1	143.974	8.63e-08	143.97	1	100.086	4.94e-09	153.34	1	140.78	1.14e-07	140.78_x000D_
	Gene.15095::TRINITY_DN33182_c0_g2::g.15095::m.15095	133	K	60S ribosomal protein L7a OS=Anthurium amnicola GN=RPL7A_4 PE=4 SV=1	AQAESEGK(1)TVEVK	2	0.87939	3	3	1	200.159	3.82e-22	200.16	1	157.558	1.99e-13	157.56	1	146.787	7.84e-10	146.79_x000D_
	Gene.15095::TRINITY_DN33182_c0_g2::g.15095::m.15095	266	K	60S ribosomal protein L7a OS=Anthurium amnicola GN=RPL7A_4 PE=4 SV=1	LLAK(1)EAAQR	2	0.15024	5	3	1	92.201	0.00140248	92.201	1	80.7549	0.00143306	92.051	1	81.525	0.00358224	81.525_x000D_
	Gene.15095::TRINITY_DN33182_c0_g2::g.15095::m.15095	219	K	60S ribosomal protein L7a OS=Anthurium amnicola GN=RPL7A_4 PE=4 SV=1	NEDK(1)LEFSK	2	2.1177	3	3	1	52.1672	0.0277485	52.167	1	106.618	0.000455294	106.62	1	52.3906	0.0547763	52.391_x000D_
	Gene.15095::TRINITY_DN33182_c0_g2::g.15095::m.15095	42	K	60S ribosomal protein L7a OS=Anthurium amnicola GN=RPL7A_4 PE=4 SV=1	VVNPLFEK(1)R	2	-0.044225	6	3	1	87.258	0.00379286	87.258	1	128.857	0.000222779	128.86	1	118.712	0.000278904	118.71_x000D_
	Gene.15102::TRINITY_DN33187_c0_g1::g.15102::m.15102	103	K	"Long chain acyl-CoA synthetase 9, chloroplastic OS=Anthurium amnicola GN=LACS9_3 PE=4 SV=1"	DVEK(1)TEDGR	2	2.5587	3	3	1	106.199	0.000469469	106.2	1	66.19	0.0189018	66.19	1	86.8981	0.0024852	86.898_x000D_
	Gene.15225::TRINITY_DN33254_c0_g3::g.15225::m.15225	71	K	Citrate synthase OS=Vitis vinifera GN=VIT_12s0142g00610 PE=3 SV=1	AALSDEYFIK(1)R	2	1.1245	4	3	1	152.069	2.52e-08	152.07	1	150.043	5.28e-08	150.04	1	165.631	6.61e-22	165.63_x000D_
	Gene.15225::TRINITY_DN33254_c0_g3::g.15225::m.15225	27	K	Citrate synthase OS=Vitis vinifera GN=VIT_12s0142g00610 PE=3 SV=1	VYK(1)NYDPR	2	-0.35866	3	3	1	108.743	0.00117321	108.74	1	66.2987	0.0242955	66.299	1	92.0512	0.000746722	92.051_x000D_
	Gene.15308::TRINITY_DN33304_c1_g1::g.15308::m.15308	250	K	Fructokinase-2 (Fragment) OS=Anthurium amnicola GN=FRK2_5 PE=3 SV=1	YYTK(1)EFK	2	0.79896	5	3	1	73.6163	0.0211961	73.616	1	81.7839	0.0130076	81.784	1	73.6163	0.0211961	73.616_x000D_
	Gene.15314::TRINITY_DN33306_c0_g1::g.15314::m.15314	147	K	"photosystem II repair protein PSB27-H1, chloroplastic-like OS=Nicotiana tabacum GN=LOC107832794 PE=3 SV=1"	EASNSWVAK(1)YR	2	-0.20759	6	3	1	161.669	2.61e-09	161.67	1	162.26	2.47e-09	162.26	1	187.415	9.2e-13	187.42_x000D_
	Gene.15314::TRINITY_DN33306_c0_g1::g.15314::m.15314	116	K	"photosystem II repair protein PSB27-H1, chloroplastic-like OS=Nicotiana tabacum GN=LOC107832794 PE=3 SV=1"	ETAEMIGK(1)VR	2	-0.757	13	3	1	123.863	1.49e-05	123.86	1	129.851	6.24e-06	129.85	1	136.515	3.62e-07	136.52_x000D_
	Gene.15586::TRINITY_DN33449_c0_g1::g.15586::m.15586	71	K	Putative phosphoglucomutase OS=Amorphophallus konjac PE=2 SV=1	EDFGGGHPDPNLTYAK(1)ELVAR	3	-0.51867	6	3	1	219.871	5.37e-53	219.87	1	199.611	6.98e-43	199.61	1	158.5	1.08e-24	158.5_x000D_
	Gene.15586::TRINITY_DN33449_c0_g1::g.15586::m.15586	273	K	Putative phosphoglucomutase OS=Amorphophallus konjac PE=2 SV=1	LQASLPDVNK(1)IIK	2	-0.12564	6	3	1	110.15	1.12e-05	110.15	1	124.377	7.49e-07	124.38	1	111.793	7.49e-06	111.79_x000D_
	Gene.15586::TRINITY_DN33449_c0_g1::g.15586::m.15586	214	K	Putative phosphoglucomutase OS=Amorphophallus konjac PE=2 SV=1	NK(1)DTFGGDK	2	0.51819	4	3	1	51.2762	0.0611652	51.276	1	73.8866	0.00715125	73.887	1	64.82	0.0209933	64.82_x000D_
	Gene.15586::TRINITY_DN33449_c0_g1::g.15586::m.15586	107	K	Putative phosphoglucomutase OS=Amorphophallus konjac PE=2 SV=1	NMVLGK(1)R	2	1.3716	6	3	1	60.7988	0.0314629	60.799	1	85.3595	0.0171826	85.359	1	82.3855	0.00747935	82.386_x000D_
	Gene.15640::TRINITY_DN33480_c0_g1::g.15640::m.15640	389	K	COP9 signalosome complex subunit 1 (Fragment) OS=Anthurium amnicola GN=CSN1_2 PE=4 SV=1	IDSHNK(1)ILYAR	3	0.65179	3	3	1	46.0691	0.0250339	46.069	1	47.7121	0.0236353	47.712	1	47.0619	0.0231641	47.062_x000D_
	Gene.15651::TRINITY_DN33484_c0_g2::g.15651::m.15651	138	K	40S ribosomal protein S13 (Fragment) OS=Anthurium amnicola GN=RPS13_1 PE=3 SV=1	DKDSK(1)FR	2	0.12501	3	3	1	133.577	6.45e-06	173.68	1	106.641	0.0130734	151.04	1	101.977	0.0130734	151.04_x000D_
	Gene.15651::TRINITY_DN33484_c0_g2::g.15651::m.15651	45	K	40S ribosomal protein S13 (Fragment) OS=Anthurium amnicola GN=RPS13_1 PE=3 SV=1	GISGSALPYK(1)R	2	0.2723	3	3	1	103.083	0.00025742	103.08	1	69.6504	0.0120044	69.65	1	120.062	1.54e-05	120.06_x000D_
	Gene.15651::TRINITY_DN33484_c0_g2::g.15651::m.15651	96	K	40S ribosomal protein S13 (Fragment) OS=Anthurium amnicola GN=RPS13_1 PE=3 SV=1	SVTGNK(1)ILR	2	0.24478	6	3	1	109.714	0.000350711	109.71	1	116.051	0.000186702	116.05	1	88.3697	0.00218474	88.37_x000D_
	Gene.15914::TRINITY_DN33620_c0_g1::g.15914::m.15914	28	K	60S ribosomal protein L7-2-like OS=Nelumbo nucifera GN=LOC104611390 PE=4 SV=1	ADEWALAK(1)K	2	0.21172	3	3	1	111.455	0.000459063	111.46	1	91.8667	0.002313	91.867	1	105.358	0.000782988	105.36_x000D_
	Gene.15914::TRINITY_DN33620_c0_g1::g.15914::m.15914	68	K	60S ribosomal protein L7-2-like OS=Nelumbo nucifera GN=LOC104611390 PE=4 SV=1	ELIQLK(1)R	2	-0.067223	4	3	1	105.2	0.0066252	105.2	1	123.989	0.00498123	123.99	1	110.337	0.00571771	110.34_x000D_
	Gene.15914::TRINITY_DN33620_c0_g1::g.15914::m.15914	74	K	60S ribosomal protein L7-2-like OS=Nelumbo nucifera GN=LOC104611390 PE=4 SV=1	LK(1)GGFYVSPEPK	2	1.9843	3	3	1	89.46	0.000363003	89.46	1	76.3572	0.00104174	76.357	1	73.9271	0.00202267	73.927_x000D_
	Gene.15914::TRINITY_DN33620_c0_g1::g.15914::m.15914	147	K	60S ribosomal protein L7-2-like OS=Nelumbo nucifera GN=LOC104611390 PE=4 SV=1	SVK(1)ELIYK	2	0.13226	7	3	1	105.521	0.00134371	105.52	1	116.051	0.000866295	116.05	1	116.051	0.000866295	116.05_x000D_
	Gene.15936::TRINITY_DN33632_c0_g1::g.15936::m.15936	120	K	60S ribosomal protein L5 (Fragment) OS=Anthurium amnicola GN=RPL5_18 PE=3 SV=1	GIGPDDVEALYK(1)K	2	-0.81502	5	3	1	94.6877	8.6e-05	94.688	1	93.3481	0.000170117	93.348	1	79.0886	0.00106575	79.089_x000D_
	Gene.15936::TRINITY_DN33632_c0_g1::g.15936::m.15936	43	K	60S ribosomal protein L5 (Fragment) OS=Anthurium amnicola GN=RPL5_18 PE=3 SV=1	VFGALK(1)GALDGGLDIPHSDKR	4	0.2056	5	3	1	167.53	5.56e-25	167.53	1	98.5336	2.27e-11	114.55	1	95.1628	4.04e-25	168.99_x000D_
	Gene.15936::TRINITY_DN33632_c0_g1::g.15936::m.15936	107	K	60S ribosomal protein L5 (Fragment) OS=Anthurium amnicola GN=RPL5_18 PE=3 SV=1	YNSHFSEYLK(1)K	3	0.092593	4	3	1	110.306	2.56e-05	110.31	1	68.6757	0.0032176	68.676	1	120.033	3.71e-06	120.03_x000D_
	Gene.15967::TRINITY_DN33651_c0_g7::g.15967::m.15967	53	K	"Putative ATP-dependent zinc metalloprotease FTSH, chloroplastic-like OS=Solanum chacoense PE=3 SV=1"	ALAK(1)DVDFEK	2	-0.64737	5	3	1	69.7206	0.0112893	69.721	1	101.393	0.000365624	101.39	1	93.0956	0.000842982	93.096_x000D_
	Gene.15967::TRINITY_DN33651_c0_g7::g.15967::m.15967	59	K	"Putative ATP-dependent zinc metalloprotease FTSH, chloroplastic-like OS=Solanum chacoense PE=3 SV=1"	DVDFEK(1)IAR	2	-0.075597	6	3	1	107.205	0.000435467	107.21	1	100.246	0.000670583	100.25	1	133.134	0.000126613	133.13_x000D_
	Gene.24358::TRINITY_DN37963_c0_g4::g.24358::m.24358	364	K	"ATP-dependent zinc metalloprotease FTSH, chloroplastic OS=Cucumis melo GN=LOC103493800 PE=3 SV=1"	DLK(1)EISKDEISDALER	3	-0.69884	3	3	1	98.6381	3.19e-29	199.65	1	71.692	0.0260075	71.692	1	94.5008	7.04e-24	186.94_x000D_
	Gene.16027::TRINITY_DN33686_c0_g2::g.16027::m.16027	147	K	Peptide chain release factor 1 (Fragment) OS=Anthurium amnicola GN=prfA_1 PE=3 SV=1	QHK(1)ELEEK	2	0.10828	3	3	1	79.474	0.00640241	79.474	1	78.1127	0.00216265	78.113	1	107.574	0.00123503	107.57_x000D_
	Gene.16027::TRINITY_DN33686_c0_g2::g.16027::m.16027	70	K	Peptide chain release factor 1 (Fragment) OS=Anthurium amnicola GN=prfA_1 PE=3 SV=1	TWK(1)ELSVK	2	-0.16879	3	3	1	85.6757	0.00459474	85.676	1	66.9619	0.0230788	66.962	1	94.3095	0.0020782	94.309_x000D_
	Gene.16027::TRINITY_DN33686_c0_g2::g.16027::m.16027	369	K	Peptide chain release factor 1 (Fragment) OS=Anthurium amnicola GN=prfA_1 PE=3 SV=1	TYNYK(1)DNR	2	0.29062	6	3	1	131.223	0.000795694	131.22	1	113.706	0.000910527	113.71	1	116.73	0.000863134	116.73_x000D_
	Gene.16129::TRINITY_DN33742_c0_g1::g.16129::m.16129	202	K	Nucleolin (Fragment) OS=Anthurium amnicola GN=ncl_3 PE=4 SV=1	PVK(1)LDLAR	2	-0.39545	4	3	1	52.7161	0.00739633	76.064	1	65.2243	0.0262664	65.224	1	72.9281	0.0121337	72.928_x000D_
	Gene.16388::TRINITY_DN33883_c0_g1::g.16388::m.16388	133	K	"Iron-sulfur assembly protein IscA-like 2, mitochondrial OS=Anthurium amnicola GN=At5g03905_0 PE=4 SV=1"	VFEK(1)EGVK	2	0.52567	3	3	1	59.3497	0.0370435	59.35	1	71.5012	0.0147515	71.501	1	58.9807	0.0377206	58.981_x000D_
	Gene.16519::TRINITY_DN33962_c0_g2::g.16519::m.16519	137	K	Putative mitochondrial-processing peptidase subunit beta (Fragment) OS=Anthurium amnicola GN=At3g02090_3 PE=3 SV=1	EQTTYYAK(1)VMAEDVPK	2	-0.22313	5	3	1	148.441	9.79e-13	148.44	1	148.441	9.79e-13	148.44	1	95.2051	1.6e-09	129.11_x000D_
	Gene.16519::TRINITY_DN33962_c0_g2::g.16519::m.16519	255	K	Putative mitochondrial-processing peptidase subunit beta (Fragment) OS=Anthurium amnicola GN=At3g02090_3 PE=3 SV=1	LFTK(1)LSDNPTTASQLVAK	2	-0.24986	5	3	1	78.4412	9.7e-45	229.4	1	220.64	5.28e-44	220.64	1	221.47	4.88e-44	221.47_x000D_
	Gene.16519::TRINITY_DN33962_c0_g2::g.16519::m.16519	241	K	Putative mitochondrial-processing peptidase subunit beta (Fragment) OS=Anthurium amnicola GN=At3g02090_3 PE=3 SV=1	MVISAAGAVK(1)HEDIVGQVQK	3	-0.44495	4	3	1	145.882	1.86e-17	145.88	1	104.837	2.17e-07	104.84	1	128.382	9.09e-12	128.38_x000D_
	Gene.16519::TRINITY_DN33962_c0_g2::g.16519::m.16519	220	K	Putative mitochondrial-processing peptidase subunit beta (Fragment) OS=Anthurium amnicola GN=At3g02090_3 PE=3 SV=1	QHLK(1)DYISTHYTAPR	3	0.34666	5	3	1	76.3218	3.98e-13	150.76	1	140.928	1.89e-12	140.93	1	125.5	1.98e-09	125.5_x000D_
	Gene.16565::TRINITY_DN33982_c1_g1::g.16565::m.16565	207	K	"ATP synthase gamma chain, chloroplastic OS=Nelumbo nucifera GN=LOC104610940 PE=3 SV=1"	GLCGGFNNAIIK(1)K	2	-0.13865	3	3	1	105.204	3.55e-05	105.2	1	147.624	1.08e-09	147.62	1	132.323	1.97e-07	132.32_x000D_
	Gene.16565::TRINITY_DN33982_c1_g1::g.16565::m.16565	123	K	"ATP synthase gamma chain, chloroplastic OS=Nelumbo nucifera GN=LOC104610940 PE=3 SV=1"	IQSVK(1)NTQK	2	-0.03133	3	3	1	143.034	6.88e-05	143.03	1	99.815	0.000685126	99.815	1	111.607	0.000286776	111.61_x000D_
	Gene.16565::TRINITY_DN33982_c1_g1::g.16565::m.16565	133	K	"ATP synthase gamma chain, chloroplastic OS=Nelumbo nucifera GN=LOC104610940 PE=3 SV=1"	ITEAMK(1)LVAAAK	2	-0.67955	3	3	1	60.1615	0.00468269	60.161	1	89.1886	0.000377063	89.189	1	68.6757	0.00233415	68.676_x000D_
	Gene.16565::TRINITY_DN33982_c1_g1::g.16565::m.16565	139	K	"ATP synthase gamma chain, chloroplastic OS=Nelumbo nucifera GN=LOC104610940 PE=3 SV=1"	LVAAAK(1)VR	2	0.14836	6	3	1	75.2435	0.0078862	75.243	1	101.643	0.00154889	101.64	1	101.643	0.00154889	101.64_x000D_
	Gene.16565::TRINITY_DN33982_c1_g1::g.16565::m.16565	231	K	"ATP synthase gamma chain, chloroplastic OS=Nelumbo nucifera GN=LOC104610940 PE=3 SV=1"	K(1)GNSYFLR	2	-0.24013	3	3	1	97.4306	0.00278652	97.431	1	116.051	0.00136241	116.05	1	83.1675	0.00837588	83.168_x000D_
	Gene.16565::TRINITY_DN33982_c1_g1::g.16565::m.16565	402	K	"ATP synthase gamma chain, chloroplastic OS=Nelumbo nucifera GN=LOC104610940 PE=3 SV=1"	MSAMSNATDNADELK(1)K	2	-0.77424	16	3	1	191.776	7.96e-56	265.56	1	266.165	1.86e-81	292.8	1	186.772	1.23e-55	258.14_x000D_
	Gene.8562::TRINITY_DN29315_c0_g1::g.8562::m.8562	210	K	40S ribosomal protein S8 OS=Zea mays GN=ZEAMMB73_Zm00001d053630 PE=2 SV=1	ELEFYMK(1)K	2	-1.089	6	3	1	82.4525	0.00374217	82.452	1	65.2463	0.00126162	94.114	1	82.4525	0.00405049	82.452_x000D_
	Gene.1661::TRINITY_DN24126_c0_g2::g.1661::m.1661	233	K	"Fructose-1,6-bisphosphatase, chloroplastic OS=Anthurium amnicola GN=Os03g0267300_1 PE=3 SV=1"	KLDVVSNEVFTSCLK(1)SSGR	3	1.1235	3	3	0.999769	36.3579	0.0433467	41.615	1	128.117	1.08e-15	133.93	1	72.814	0.000186534	81.44_x000D_
	Gene.16716::TRINITY_DN34062_c0_g4::g.16716::m.16716	28	K	Serpin-ZX (Fragment) OS=Anthurium amnicola GN=PAZX_0 PE=3 SV=1	ANDGFK(1)SLK	2	0.70956	3	3	1	85.2904	0.00281345	85.29	1	75.509	0.00843085	75.509	1	66.0557	0.0191068	66.056_x000D_
	Gene.16809::TRINITY_DN34113_c1_g4::g.16809::m.16809	234	K	Pyrophosphate--fructose 6-phosphate 1-phosphotransferase subunit beta (Fragment) OS=Anthurium amnicola GN=PFP-BETA_1 PE=3 SV=1	DK(1)IETPEQFK	2	-0.5591	3	3	1	108.105	0.000191646	108.1	1	94.3627	0.000626115	94.363	1	114.862	2.79e-05	114.86_x000D_
	Gene.16809::TRINITY_DN34113_c1_g4::g.16809::m.16809	242	K	Pyrophosphate--fructose 6-phosphate 1-phosphotransferase subunit beta (Fragment) OS=Anthurium amnicola GN=PFP-BETA_1 PE=3 SV=1	DKIETPEQFK(1)QAEETVTK	3	-2.5355	4	3	1	97.2783	1.35e-15	141.07	1	134.541	5.02e-22	169.67	1	151.142	4.01e-36	194.94_x000D_
	Gene.16809::TRINITY_DN34113_c1_g4::g.16809::m.16809	466	K	Pyrophosphate--fructose 6-phosphate 1-phosphotransferase subunit beta (Fragment) OS=Anthurium amnicola GN=PFP-BETA_1 PE=3 SV=1	DPHGNVQVAK(1)IETEK	3	-0.17111	3	3	1	61.2648	0.0017685	61.265	1	70.6378	0.000722803	70.638	1	82.5896	0.000121641	82.59_x000D_
	Gene.16809::TRINITY_DN34113_c1_g4::g.16809::m.16809	495	K	Pyrophosphate--fructose 6-phosphate 1-phosphotransferase subunit beta (Fragment) OS=Anthurium amnicola GN=PFP-BETA_1 PE=3 SV=1	EFK(1)GQSHFFGYEGR	3	-0.63242	4	3	1	83.6916	0.000107603	83.692	1	41.0145	1.04e-18	183.23	1	101.304	2.94e-06	101.3_x000D_
	Gene.16809::TRINITY_DN34113_c1_g4::g.16809::m.16809	197	K	Pyrophosphate--fructose 6-phosphate 1-phosphotransferase subunit beta (Fragment) OS=Anthurium amnicola GN=PFP-BETA_1 PE=3 SV=1	GSTLYGFK(1)GGPAGIMR	2	1.0021	4	3	1	67.6479	5.02e-06	98.943	1	81.4475	1.17e-06	81.448	1	98.8953	2.21e-06	98.895_x000D_
	Gene.16809::TRINITY_DN34113_c1_g4::g.16809::m.16809	329	K	Pyrophosphate--fructose 6-phosphate 1-phosphotransferase subunit beta (Fragment) OS=Anthurium amnicola GN=PFP-BETA_1 PE=3 SV=1	STGK(1)YYHFVR	3	0.41536	5	3	1	64.82	0.0056249	64.82	1	77.6625	0.00110828	77.662	1	64.82	0.0056249	64.82_x000D_
	Gene.16809::TRINITY_DN34113_c1_g4::g.16809::m.16809	296	K	Pyrophosphate--fructose 6-phosphate 1-phosphotransferase subunit beta (Fragment) OS=Anthurium amnicola GN=PFP-BETA_1 PE=3 SV=1	TIDGDLK(1)CK	2	-0.65593	3	3	1	80.6884	0.00375306	80.688	1	80.6884	0.00375306	80.688	1	60.3978	0.0277447	60.398_x000D_
	Gene.16827::TRINITY_DN34124_c0_g4::g.16827::m.16827	312	K	Eukaryotic peptide chain release factor GTP-binding subunit ERF3A OS=Anthurium amnicola GN=Gspt1_6 PE=4 SV=1	SSGYNK(1)K	2	-0.14497	4	3	1	114.186	0.00503782	114.19	1	97.0676	0.00806203	97.068	1	88.0288	0.0147382	88.029_x000D_
	Gene.16874::TRINITY_DN34150_c1_g1::g.16874::m.16874	234	K	Mitochondrial outer membrane protein porin (Fragment) OS=Anthurium amnicola GN=VDAC1_0 PE=4 SV=1	FNNFGK(1)ASALIQHEWRPK	4	-0.41474	7	3	1	115.728	1.7e-10	130.01	1	168.047	4.27e-22	168.05	1	100.77	6.49e-07	104.2_x000D_
	Gene.16874::TRINITY_DN34150_c1_g1::g.16874::m.16874	11	K	Mitochondrial outer membrane protein porin (Fragment) OS=Anthurium amnicola GN=VDAC1_0 PE=4 SV=1	GPGLYSDVGK(1)K	2	-0.42751	3	3	1	78.5482	0.0030651	78.548	1	96.2294	0.000400239	96.229	1	66.2667	0.016962	66.267_x000D_
	Gene.16874::TRINITY_DN34150_c1_g1::g.16874::m.16874	68	K	Mitochondrial outer membrane protein porin (Fragment) OS=Anthurium amnicola GN=VDAC1_0 PE=4 SV=1	GVTTDLK(1)LSSDSK	2	0.98798	3	3	1	132.966	7.5e-08	132.97	1	161.206	1.52e-13	161.21	1	107.994	1.62e-05	107.99_x000D_
	Gene.16917::TRINITY_DN34170_c0_g2::g.16917::m.16917	302	K	Pyruvate kinase OS=Anthurium amnicola GN=KPYC_7 PE=3 SV=1	AAVYK(1)CNMAGK	2	-1.2076	5	3	1	57.1739	0.00843106	57.174	1	66.9202	0.00122478	74.841	1	56.5476	0.00122478	74.841_x000D_
	Gene.16917::TRINITY_DN34170_c0_g2::g.16917::m.16917	490	K	Pyruvate kinase OS=Anthurium amnicola GN=KPYC_7 PE=3 SV=1	HPAESTSATNESVLK(1)VALDHGK	4	0.62236	3	3	1	266.354	8.29e-75	266.35	1	192.09	1.4e-35	192.09	1	100.534	1.28e-07	100.53_x000D_
	Gene.16917::TRINITY_DN34170_c0_g2::g.16917::m.16917	39	K	Pyruvate kinase OS=Anthurium amnicola GN=KPYC_7 PE=3 SV=1	IVGTLGPK(1)SR	2	0.024125	3	3	1	99.2826	0.000420343	99.283	1	119.528	2.11e-05	119.53	1	102.524	0.000336325	102.52_x000D_
	Gene.16917::TRINITY_DN34170_c0_g2::g.16917::m.16917	381	K	Pyruvate kinase OS=Anthurium amnicola GN=KPYC_7 PE=3 SV=1	VFNQEVYFK(1)K	2	0.084115	6	3	1	137.976	5.22e-07	137.98	1	60.064	8.48e-07	133.81	1	121.899	2.79e-05	121.9_x000D_
	Gene.16930::TRINITY_DN34176_c2_g1::g.16930::m.16930	185	K	"Adenylosuccinate synthetase, chloroplastic OS=Anthurium amnicola GN=PURA_0 PE=3 SV=1"	GIGPCYSSK(1)VIR	2	0.65856	3	3	1	68.6757	0.00533112	68.676	1	91.1231	0.000276855	91.123	1	97.7788	6.96e-05	97.779_x000D_
	Gene.16963::TRINITY_DN34189_c0_g2::g.16963::m.16963	332	K	"Rhodanese-like domain-containing protein 4, chloroplastic OS=Anthurium amnicola GN=STR4_2 PE=4 SV=1"	K(1)FLFPEDR	2	-0.47896	6	3	1	106.683	0.00201649	106.68	1	85.6757	0.00722611	85.676	1	95.3581	0.002959	95.358_x000D_
	Gene.16977::TRINITY_DN34197_c0_g3::g.16977::m.16977	95	K	60S ribosomal protein L18-3 OS=Nelumbo nucifera GN=LOC104598903 PE=4 SV=1	APGVPHSHTK(1)PYVR	4	0.3816	4	3	1	62.2875	0.00129566	62.287	1	86.9442	6.69e-05	86.944	1	55.196	0.000142754	79.875_x000D_
	Gene.17082::TRINITY_DN34249_c1_g1::g.17082::m.17082	160	K	Uridine kinase (Fragment) OS=Anthurium amnicola GN=UKL1_0 PE=3 SV=1	IGK(1)ILIHR	2	-1.2641	3	3	1	71.5012	0.0147515	71.501	1	101.542	0.00155425	101.54	1	69.8246	0.0178272	69.825_x000D_
	Gene.17152::TRINITY_DN34283_c1_g2::g.17152::m.17152	300	K	Ubiquitin carboxyl-terminal hydrolase (Fragment) OS=Anthurium amnicola GN=uch2_0 PE=3 SV=1	WK(1)TENIR	2	-1.6375	3	3	1	71.3424	0.0268815	71.342	1	101.284	0.00465261	101.28	1	74.255	0.0195989	74.255_x000D_
	Gene.17317::TRINITY_DN34372_c0_g2::g.17317::m.17317	293	K	Glyceraldehyde-3-phosphate dehydrogenase OS=Anthurium amnicola GN=GAPA_2 PE=3 SV=1	AVALVLPSLK(1)GK	2	-0.25356	5	3	1	135.987	4.22e-09	135.99	1	47.5704	0.0306168	47.57	1	124.423	1.52e-06	124.42_x000D_
	Gene.17317::TRINITY_DN34372_c0_g2::g.17317::m.17317	295	K	Glyceraldehyde-3-phosphate dehydrogenase OS=Anthurium amnicola GN=GAPA_2 PE=3 SV=1	GK(1)LNGIALR	2	-0.18974	6	3	1	85.6757	0.00273477	85.676	1	79.0587	0.0040858	79.059	1	122.516	0.000163959	122.52_x000D_
	Gene.17317::TRINITY_DN34372_c0_g2::g.17317::m.17317	178	K	Glyceraldehyde-3-phosphate dehydrogenase OS=Anthurium amnicola GN=GAPA_2 PE=3 SV=1	DGAGK(1)HIQAGAK(1)K	3	0.79043	7	3	1	83.2035	0.000349684	83.204	1	87.7194	0.000205413	87.719	1	84.3649	0.000314117	84.365_x000D_
	Gene.17317::TRINITY_DN34372_c0_g2::g.17317::m.17317	185	K	Glyceraldehyde-3-phosphate dehydrogenase OS=Anthurium amnicola GN=GAPA_2 PE=3 SV=1	HIQAGAK(1)K	2	0.04316	5	3	1	83.2035	0.000349684	83.204	1	103.833	0.000205413	103.83	1	84.3649	0.000314117	84.365_x000D_
	Gene.17317::TRINITY_DN34372_c0_g2::g.17317::m.17317	336	K	Glyceraldehyde-3-phosphate dehydrogenase OS=Anthurium amnicola GN=GAPA_2 PE=3 SV=1	ETAEK(1)ELK	2	0.16461	9	3	1	107.693	0.00122873	107.69	1	88.1769	0.0038657	88.177	1	98.582	0.00171089	98.582_x000D_
	Gene.17317::TRINITY_DN34372_c0_g2::g.17317::m.17317	241	K	Glyceraldehyde-3-phosphate dehydrogenase OS=Anthurium amnicola GN=GAPA_2 PE=3 SV=1	FGIIK(1)GTMTTTHSYTGDQR	3	0.027529	6	3	1	142.258	3.57e-16	142.26	1	142.258	3.57e-16	142.26	1	125.728	4.51e-11	125.73_x000D_
	Gene.17317::TRINITY_DN34372_c0_g2::g.17317::m.17317	236	K	Glyceraldehyde-3-phosphate dehydrogenase OS=Anthurium amnicola GN=GAPA_2 PE=3 SV=1	VLDQK(1)FGIIK	2	0.16995	12	3	1	105.46	0.000260197	105.46	1	157.777	8.56e-09	157.78	1	133.42	1.1e-06	133.42_x000D_
	Gene.22153::TRINITY_DN36912_c0_g3::g.22153::m.22153	57	K	Geranylgeranyl reductase (Fragment) OS=Zantedeschia aethiopica PE=2 SV=1	ISDEK(1)MEYYK	2	3.463	8	3	1	105.46	0.000260197	105.46	1	145.457	1.76e-07	145.46	1	143.96	9.07e-08	143.96_x000D_
	Gene.17342::TRINITY_DN34389_c1_g2::g.17342::m.17342	12	K	"Geranylgeranyl diphosphate reductase, chloroplastic OS=Anthurium amnicola GN=CHLP_3 PE=4 SV=1"	SSPK(1)LPSGR	2	0.84853	3	3	1	63.4265	0.0231208	63.426	1	64.82	0.0209933	64.82	1	52.5995	0.0535782	52.6_x000D_
	Gene.17399::TRINITY_DN34428_c0_g1::g.17399::m.17399	204	K	Cysteine synthase OS=Anthurium amnicola GN=CYS1_2 PE=3 SV=1	LYGVEPVESAVLSGGK(1)PGPHK	3	-0.70521	3	3	1	95.4997	3.13e-07	95.5	1	101.169	2.19e-07	101.17	1	85.7374	4.69e-05	85.737_x000D_
	Gene.17399::TRINITY_DN34428_c0_g1::g.17399::m.17399	18	K	Cysteine synthase OS=Anthurium amnicola GN=CYS1_2 PE=3 SV=1	VVDGCVGK(1)IAAK	2	0.96669	3	3	1	110.077	2.04e-05	110.08	1	109.721	2.18e-05	109.72	1	134.13	4.67e-09	134.13_x000D_
	Gene.17399::TRINITY_DN34428_c0_g1::g.17399::m.17399	181	K	Cysteine synthase OS=Anthurium amnicola GN=CYS1_2 PE=3 SV=1	YLK(1)EQNPNIK	2	1.1156	3	3	1	112.845	6.88e-05	112.85	1	94.3627	0.000626115	94.363	1	134.844	3.97e-07	134.84_x000D_
	Gene.17592::TRINITY_DN34553_c1_g3::g.17592::m.17592	246	K	Mitogen-activated protein kinase OS=Anthurium amnicola GN=MPK4_2 PE=3 SV=1	EPLFPGK(1)DYVHQLR	3	-0.43348	3	3	1	77.7756	0.000162087	77.776	1	142.384	1.45e-11	142.38	1	68.9722	0.000282347	68.972_x000D_
	Gene.17630::TRINITY_DN34572_c0_g1::g.17630::m.17630	290	K	Elongation factor 1-gamma 2 OS=Anthurium amnicola GN=Os02g0220500_4 PE=4 SV=1	LYSNTK(1)TNFR	2	2.2713	3	3	1	157.663	8.62e-09	157.66	1	160.531	7e-09	160.53	1	170.471	1.37e-09	170.47_x000D_
	Gene.17630::TRINITY_DN34572_c0_g1::g.17630::m.17630	283	K	Elongation factor 1-gamma 2 OS=Anthurium amnicola GN=Os02g0220500_4 PE=4 SV=1	MILDEWK(1)R	2	-0.46208	6	3	1	80.4381	0.00107841	104.44	1	127.021	0.00128213	127.02	1	68.2235	0.000538046	127.46_x000D_
	Gene.17630::TRINITY_DN34572_c0_g1::g.17630::m.17630	361	K	Elongation factor 1-gamma 2 OS=Anthurium amnicola GN=Os02g0220500_4 PE=4 SV=1	MLVIGSEPPYK(1)VK	2	0.74	10	3	1	113.24	5.17e-07	118.87	1	116.135	3.68e-07	123.2	1	106.258	1.47e-05	106.26_x000D_
	Gene.17630::TRINITY_DN34572_c0_g1::g.17630::m.17630	199	K	Elongation factor 1-gamma 2 OS=Anthurium amnicola GN=Os02g0220500_4 PE=4 SV=1	YFWTMVNQPK(1)VK	2	-1.7716	5	3	1	143.238	1.35e-16	143.24	1	102.047	2.3e-05	102.05	1	142.085	2.74e-09	142.08_x000D_
	Gene.17750::TRINITY_DN34639_c0_g5::g.17750::m.17750	140	K	"Thylakoid membrane phosphoprotein, chloroplastic (Fragment) OS=Anthurium amnicola GN=TMP14_2 PE=4 SV=1"	TIQEAWDK(1)VEDK	2	-2.2197	3	3	1	116.511	2.78e-06	116.51	1	131.664	3.6e-07	131.66	1	137.836	3.77e-09	137.84_x000D_
	Gene.18018::TRINITY_DN34781_c0_g3::g.18018::m.18018	106	K	Glutamyl-tRNA reductase OS=Anthurium amnicola GN=HEMA1 PE=3 SV=1	EVVEANK(1)EDR	2	0.72495	3	3	1	130.982	4.61e-06	130.98	1	84.687	0.00228211	84.687	1	140.485	2.79e-07	140.49_x000D_
	Gene.18094::TRINITY_DN34826_c1_g2::g.18094::m.18094	420	K	Nuclease domain-containing protein 1 OS=Anthurium amnicola GN=SND1_0 PE=4 SV=1	APK(1)VGNPR	2	0.18077	3	3	1	106.042	0.00131612	106.04	1	82.4525	0.00553425	82.452	1	94.1145	0.00213504	94.114_x000D_
	Gene.18094::TRINITY_DN34826_c1_g2::g.18094::m.18094	355	K	Nuclease domain-containing protein 1 OS=Anthurium amnicola GN=SND1_0 PE=4 SV=1	TAELQAK(1)K	2	-1.1433	3	3	1	71.3794	0.0235508	71.379	1	69.8246	0.0317035	69.825	1	80.4381	0.00962704	80.438_x000D_
	Gene.18128::TRINITY_DN34843_c0_g1::g.18128::m.18128	116	K	"Glutathione S-transferase DHAR3, chloroplastic (Fragment) OS=Anthurium amnicola GN=DHAR3_1 PE=4 SV=1"	ILLTLEEK(1)R	2	-0.60957	4	3	1	125.83	0.000239527	125.83	1	134.247	0.000191562	134.25	1	102.01	0.000960847	102.01_x000D_
	Gene.18128::TRINITY_DN34843_c0_g1::g.18128::m.18128	142	K	"Glutathione S-transferase DHAR3, chloroplastic (Fragment) OS=Anthurium amnicola GN=DHAR3_1 PE=4 SV=1"	LYPEGK(1)VPVIK	2	-0.59632	3	3	1	60.2551	0.0163858	60.255	1	82.4167	0.00155228	82.417	1	72.2004	0.00525743	72.2_x000D_
	Gene.18139::TRINITY_DN34851_c2_g2::g.18139::m.18139	97	K	Malic enzyme (Fragment) OS=Anthurium amnicola GN=MAON_0 PE=3 SV=1	NEHPNVVSLAK(1)WR	3	-0.21146	3	3	1	92.2953	4.78e-05	92.295	1	61.1674	0.00237847	61.167	1	79.8749	0.000205558	79.875_x000D_
	Gene.18268::TRINITY_DN34926_c0_g1::g.18268::m.18268	298	K	Ribosomal protein OS=Nelumbo nucifera GN=LOC104606334 PE=3 SV=1	EMLDYK(1)LPAS	2	-0.22343	3	3	1	136.566	8.3e-11	136.57	1	109.29	7.05e-05	109.29	1	123.86	6.52e-06	123.86_x000D_
	Gene.18268::TRINITY_DN34926_c0_g1::g.18268::m.18268	118	K	Ribosomal protein OS=Nelumbo nucifera GN=LOC104606334 PE=3 SV=1	LNIDPK(1)YNDQQLR	2	0.27491	3	3	1	154.102	2.44e-13	154.1	1	143.976	1.12e-09	143.98	1	179.673	5.04e-17	179.67_x000D_
	Gene.18268::TRINITY_DN34926_c0_g1::g.18268::m.18268	102	K	Ribosomal protein OS=Nelumbo nucifera GN=LOC104606334 PE=3 SV=1	MASTK(1)FVESAEAHFR	2	-0.94225	11	3	1	119.65	2.55e-17	164.15	1	140.031	3.98e-17	159.22	1	184.987	4.19e-23	184.99_x000D_
	Gene.18268::TRINITY_DN34926_c0_g1::g.18268::m.18268	270	K	Ribosomal protein OS=Nelumbo nucifera GN=LOC104606334 PE=3 SV=1	SVETNKPSGAK(1)GVYWK	2	-0.28533	5	3	0.999944	42.5462	0.000168285	85.493	0.999981	47.1449	3.87e-11	144.97	0.999999	61.9242	2.01e-27	193.64_x000D_
	Gene.18268::TRINITY_DN34926_c0_g1::g.18268::m.18268	194	K	Ribosomal protein OS=Nelumbo nucifera GN=LOC104606334 PE=3 SV=1	VASLGK(1)ILGPR	2	-0.23686	6	3	1	121.287	8.97e-06	121.29	1	145.405	7.39e-08	145.41	1	126.194	5.54e-06	126.19_x000D_
	Gene.18268::TRINITY_DN34926_c0_g1::g.18268::m.18268	148	K	Ribosomal protein OS=Nelumbo nucifera GN=LOC104606334 PE=3 SV=1	VAVLTQGEK(1)VDEAK	2	0.42687	5	3	1	182.325	1.15e-18	182.33	1	178.669	1.56e-18	178.67	1	199.315	1.18e-23	199.31_x000D_
	Gene.1827::TRINITY_DN24280_c2_g3::g.1827::m.1827	189	K	Eukaryotic translation initiation factor 4E-2 (Fragment) OS=Anthurium amnicola GN=IF4E2_0 PE=3 SV=1	ITYNFHDDSK(1)R	3	-0.57506	3	3	1	63.0912	0.00517749	63.091	1	55.2612	0.00914582	55.261	1	73.4351	0.00154727	73.435_x000D_
	Gene.18299::TRINITY_DN34938_c0_g1::g.18299::m.18299	106	K	26S proteasome non-ATPase regulatory subunit 6 (Fragment) OS=Anthurium amnicola GN=RPN7_1 PE=4 SV=1	EAHLAK(1)SLFYIK	3	-0.19228	3	3	1	121.021	6.54e-07	121.02	1	70.6847	0.00100803	70.685	1	91.9612	7.43e-05	91.961_x000D_
	Gene.18368::TRINITY_DN34974_c0_g1::g.18368::m.18368	305	K	Tetratricopeptide repeat-containing domain OS=Macleaya cordata GN=BVC80_8959g15 PE=4 SV=1	VAMYK(1)GVPIK	2	-0.072904	3	3	1	68.5575	0.0128072	68.557	1	77.6625	0.00348435	77.662	1	61.5599	0.0219384	61.56_x000D_
	Gene.18423::TRINITY_DN35004_c1_g3::g.18423::m.18423	47	K	NADH-cytochrome b5 reductase OS=Amborella trichopoda GN=AMTR_s00119p00071880 PE=3 SV=1	DFK(1)LVER	2	-0.38786	4	3	1	75.2127	0.0172045	75.213	1	95.8152	0.00526696	95.815	1	105.249	0.00420721	105.25_x000D_
	Gene.18466::TRINITY_DN35032_c0_g1::g.18466::m.18466	184	K	"PsbP domain-containing protein 1, chloroplastic OS=Anthurium amnicola GN=PPD1_0 PE=4 SV=1"	SVEDLGPPEAAGEK(1)VLR	3	-2.3899	6	3	1	43.1349	1.41e-27	178.14	1	186.717	5.59e-28	186.72	1	56.8168	1.73e-27	174.87_x000D_
	Gene.18466::TRINITY_DN35032_c0_g1::g.18466::m.18466	170	K	"PsbP domain-containing protein 1, chloroplastic OS=Anthurium amnicola GN=PPD1_0 PE=4 SV=1"	YK(1)SVEDLGPPEAAGEK	2	-0.14619	3	3	1	157.114	6.2e-17	157.11	1	152.939	8.91e-14	152.94	1	164.93	3.13e-17	164.93_x000D_
	Gene.18595::TRINITY_DN35106_c0_g2::g.18595::m.18595	10	K	Ferritin OS=Anthurium amnicola GN=FRI3_13 PE=3 SV=1	EHAEK(1)LMEYQNK	3	-0.06388	7	3	1	49.4481	0.000472802	74.698	1	85.6723	0.00017787	85.672	1	113.609	1.99e-06	113.61_x000D_
	Gene.18595::TRINITY_DN35106_c0_g2::g.18595::m.18595	17	K	Ferritin OS=Anthurium amnicola GN=FRI3_13 PE=3 SV=1	LMEYQNK(1)R	2	-0.16369	14	3	1	132.567	0.000327435	139.97	1	145.342	0.000502995	145.34	1	161.681	4.36e-05	161.68_x000D_
	Gene.18595::TRINITY_DN35106_c0_g2::g.18595::m.18595	116	K	Ferritin OS=Anthurium amnicola GN=FRI3_13 PE=3 SV=1	GHGVWHFDQK(1)LLHGDAA	3	-0.037404	5	3	1	126.633	1.01e-10	126.63	1	177.041	4.81e-28	177.04	1	96.0959	1.15e-06	96.096_x000D_
	Gene.18595::TRINITY_DN35106_c0_g2::g.18595::m.18595	93	K	Ferritin OS=Anthurium amnicola GN=FRI3_13 PE=3 SV=1	K(1)ISEYVAQLR	2	1.4143	3	3	1	91.7519	0.00168743	91.752	1	90.0503	0.00214544	90.05	1	88.0565	0.00268211	88.056_x000D_
	Gene.18595::TRINITY_DN35106_c0_g2::g.18595::m.18595	106	K	Ferritin OS=Anthurium amnicola GN=FRI3_13 PE=3 SV=1	VGK(1)GHGVWHFDQK	4	0.083461	3	3	1	126.705	1.8e-07	126.71	1	48.5269	0.0150965	48.527	1	43.7611	0.0230848	43.761_x000D_
	Gene.18624::TRINITY_DN35121_c1_g2::g.18624::m.18624	58	K	Eukaryotic peptide chain release factor subunit 1-3 OS=Anthurium amnicola GN=ERF1-3_0 PE=4 SV=1	NIEIWK(1)IK	2	-0.43652	4	3	1	64.2681	0.0280206	64.268	1	51.3458	0.0678779	51.346	1	63.2161	0.0299507	63.216_x000D_
	Gene.18654::TRINITY_DN35136_c0_g1::g.18654::m.18654	132	K	Ribosomal protein OS=Anthurium amnicola GN=RPL10AA_1 PE=3 SV=1	AGK(1)FPTLVTHQESLESK	3	0.31499	5	3	1	94.5693	4.62e-06	94.569	1	56.8168	0.00263169	56.817	1	61.4775	0.00202208	61.477_x000D_
	Gene.18654::TRINITY_DN35136_c0_g1::g.18654::m.18654	146	K	Ribosomal protein OS=Anthurium amnicola GN=RPL10AA_1 PE=3 SV=1	FPTLVTHQESLESK(1)VNETK	3	0.4552	4	3	1	218.249	9.99e-45	218.25	1	182.763	9.5e-29	182.76	1	241.798	6.73e-54	241.8_x000D_
	Gene.18794::TRINITY_DN35210_c0_g2::g.18794::m.18794	99	K	Malic enzyme OS=Anthurium amnicola GN=MAOM_2 PE=3 SV=1	FMVDLK(1)R	2	-1.0772	3	3	1	65.6761	0.0645581	65.676	1	79.116	0.0228999	79.116	1	100.67	0.00742553	100.67_x000D_
	Gene.18794::TRINITY_DN35210_c0_g2::g.18794::m.18794	250	K	Malic enzyme OS=Anthurium amnicola GN=MAOM_2 PE=3 SV=1	LLK(1)DPLYLGLQQHR	3	-0.28009	4	3	1	146.959	8.49e-12	146.96	1	146.959	8.49e-12	146.96	1	139.295	1.86e-11	139.3_x000D_
	Gene.18813::TRINITY_DN35225_c0_g3::g.18813::m.18813	351	K	26S protease regulatory subunit 7 homolog A OS=Nicotiana sylvestris GN=LOC104226944 PE=3 SV=1	TQIFK(1)IHTR	3	-0.39126	4	3	1	65.8417	0.0208069	65.842	1	40.7274	0.0386923	40.727	1	88.4955	0.000686738	88.495_x000D_
	Gene.18858::TRINITY_DN35254_c0_g1::g.18858::m.18858	43	K	Dolichyl-diphosphooligosaccharide--protein glycosyltransferase subunit 2 OS=Anthurium amnicola GN=RPN2_3 PE=4 SV=1	GLSSDSK(1)DIPALEGK	2	0.14264	3	3	1	124.251	7.14e-09	124.25	1	109.102	2.59e-06	109.1	1	123.023	8.05e-09	123.02_x000D_
	Gene.18943::TRINITY_DN35300_c0_g6::g.18943::m.18943	49	K	LYTB-like protein 1 (Fragment) OS=Epipremnum aureum PE=2 SV=1	ISYK(1)LHHGELVEK	3	-0.24805	4	3	1	103.761	8.23e-06	103.76	1	43.0301	3.16e-07	121.24	1	66.2152	0.00162827	66.215_x000D_
	Gene.19038::TRINITY_DN35345_c0_g1::g.19038::m.19038	257	K	6-phosphofructokinase 3 (Fragment) OS=Anthurium amnicola GN=PFK3_10 PE=4 SV=1	GASVIFEEVQK(1)R	2	1.4261	3	3	1	126.118	1.96e-06	126.12	1	99.5386	9.84e-05	99.539	1	89.3005	0.000583882	89.301_x000D_
	Gene.1907::TRINITY_DN24369_c3_g1::g.1907::m.1907	47	K	Chalcone--flavonone isomerase OS=Anthurium amnicola GN=CHI_15 PE=4 SV=1	DEYK(1)IPR	2	2.1062	3	3	1	87.2836	0.00245129	87.284	1	77.7407	0.0153618	77.741	1	83.7525	0.0118613	83.753_x000D_
	Gene.19198::TRINITY_DN35437_c1_g2::g.19198::m.19198	252	K	Proline--tRNA ligase (Fragment) OS=Anthurium amnicola GN=proS_4 PE=3 SV=1	AAISEGK(1)WAR	2	0.36326	3	3	1	60.167	0.0237559	60.167	1	72.8477	0.00720879	72.848	1	70.9415	0.00969619	70.942_x000D_
	Gene.19198::TRINITY_DN35437_c1_g2::g.19198::m.19198	147	K	Proline--tRNA ligase (Fragment) OS=Anthurium amnicola GN=proS_4 PE=3 SV=1	VK(1)VDDSEQR	2	-1.775	3	3	1	94.6921	0.000893853	94.692	1	68.657	0.0151353	68.657	1	118.712	0.000177342	118.71_x000D_
	Gene.19263::TRINITY_DN35470_c0_g2::g.19263::m.19263	310	K	Hydroxymethylglutaryl-CoA synthase OS=Nelumbo nucifera GN=LOC104596203 PE=3 SV=1	ASQVAAK(1)HLYDEK	2	0.0999	3	3	1	84.7534	0.000143586	84.753	1	57.2674	0.00295809	57.267	1	160.042	1.67e-13	160.04_x000D_
	Gene.19263::TRINITY_DN35470_c0_g2::g.19263::m.19263	411	K	Hydroxymethylglutaryl-CoA synthase OS=Nelumbo nucifera GN=LOC104596203 PE=3 SV=1	FVETLK(1)LMEHR	3	0.31772	3	3	1	83.1822	0.000340782	83.182	1	91.9612	0.000182441	91.961	1	93.3452	0.000134622	93.345_x000D_
	Gene.19379::TRINITY_DN35528_c0_g1::g.19379::m.19379	108	K	Peptidyl-prolyl cis-trans isomerase (Fragment) OS=Anthurium amnicola GN=PIN1_4 PE=4 SV=1	GGDLGPFK(1)R	2	0.42917	4	3	1	74.3762	0.010071	74.376	1	73.2332	0.0128154	73.233	1	66.2702	0.029534	66.27_x000D_
	Gene.19427::TRINITY_DN35559_c0_g2::g.19427::m.19427	77	K	Dolichyl-diphosphooligosaccharide--protein glycosyltransferase 48 kDa subunit (Fragment) OS=Anthurium amnicola GN=ddost_4 PE=3 SV=1	LADDPK(1)LALQR	2	0.79746	3	3	1	119.386	1.03e-05	119.39	1	160.675	2.84e-09	160.67	1	131.172	2.07e-06	131.17_x000D_
	Gene.19552::TRINITY_DN35630_c0_g1::g.19552::m.19552	81	K	"50S ribosomal protein L5, chloroplastic (Fragment) OS=Anthurium amnicola GN=RPL5_22 PE=3 SV=1"	AEADK(1)VHR	2	0.55335	5	3	1	66.2702	0.0243478	66.27	1	136.566	0.000682457	136.57	1	89.3546	0.00352242	89.355_x000D_
	Gene.19552::TRINITY_DN35630_c0_g1::g.19552::m.19552	111	K	"50S ribosomal protein L5, chloroplastic (Fragment) OS=Anthurium amnicola GN=RPL5_22 PE=3 SV=1"	EEFSYTNMHQVPK(1)VEK	3	0.40331	3	3	1	91.6567	3.38e-05	91.657	1	125.5	8.95e-10	125.5	1	85.9881	8.94e-05	85.988_x000D_
	Gene.19552::TRINITY_DN35630_c0_g1::g.19552::m.19552	98	K	"50S ribosomal protein L5, chloroplastic (Fragment) OS=Anthurium amnicola GN=RPL5_22 PE=3 SV=1"	IVPILK(1)EEFSYTNMHQVPK	3	-0.94371	6	3	1	122.009	6.56e-11	122.01	1	127.608	3.47e-11	127.61	1	122.009	6.56e-11	122.01_x000D_
	Gene.19552::TRINITY_DN35630_c0_g1::g.19552::m.19552	229	K	"50S ribosomal protein L5, chloroplastic (Fragment) OS=Anthurium amnicola GN=RPL5_22 PE=3 SV=1"	YEALGK(1)QR	2	-2.4562	4	3	1	93.3738	0.00235093	93.374	1	90.3698	0.00322652	90.37	1	107.895	0.00121804	107.9_x000D_
	Gene.22420::TRINITY_DN37044_c0_g2::g.22420::m.22420	59	K	40S ribosomal protein S20-2 (Fragment) OS=Anthurium amnicola GN=RPS20B_1 PE=3 SV=1	ITLSSK(1)SVK	2	-0.40943	4	3	1	101.646	0.000623264	101.65	1	90.1504	0.00182116	90.15	1	90.1504	0.00182116	90.15_x000D_
	Gene.22420::TRINITY_DN37044_c0_g2::g.22420::m.22420	62	K	40S ribosomal protein S20-2 (Fragment) OS=Anthurium amnicola GN=RPS20B_1 PE=3 SV=1	SVK(1)NLEK	2	1.0952	3	3	1	63.5339	0.0464059	63.534	1	75.825	0.0164773	75.825	1	66.5043	0.0389787	66.504_x000D_
	Gene.25440::TRINITY_DN38455_c1_g2::g.25440::m.25440	119	K	Eukaryotic initiation factor 4A-3 OS=Anthurium amnicola GN=Os02g0146600_0 PE=3 SV=1	FMNK(1)PVR	2	1.0513	3	3	1	80.4623	0.00603209	80.462	1	110.612	0.00360479	110.61	1	82.3855	0.0126573	82.386_x000D_
	Gene.25440::TRINITY_DN38455_c1_g2::g.25440::m.25440	115	K	Eukaryotic initiation factor 4A-3 OS=Anthurium amnicola GN=Os02g0146600_0 PE=3 SV=1	K(1)FMNKPVR	3	0.021578	5	3	0.99997	45.2184	0.018535	58.596	0.999984	47.9091	0.0192493	60.436	0.999548	33.445	0.0533741	45.972_x000D_
	Gene.24518::TRINITY_DN38045_c0_g1::g.24518::m.24518	252	K	Peptidylprolyl isomerase OS=Ananas comosus GN=ACMD2_03897 PE=4 SV=1	EEGNVLFK(1)LGK	2	1.0921	3	3	1	105.46	0.000132185	105.46	1	55.721	0.0215547	55.721	1	122.691	7.99e-06	122.69_x000D_
	Gene.24518::TRINITY_DN38045_c0_g1::g.24518::m.24518	226	K	Peptidylprolyl isomerase OS=Ananas comosus GN=ACMD2_03897 PE=4 SV=1	EK(1)ESWDLNTAEK	2	0.031858	3	3	1	80.3096	0.000837001	80.31	1	104.175	4.4e-05	104.17	1	82.7048	0.000712931	82.705_x000D_
	Gene.19812::TRINITY_DN35778_c0_g1::g.19812::m.19812	311	K	"photosynthetic NDH subunit of subcomplex B 1, chloroplastic OS=Nelumbo nucifera GN=LOC104603275 PE=4 SV=1"	EFVEAK(1)YK	2	0.28228	3	3	1	64.2073	0.0281323	64.207	1	73.2601	0.0115248	73.26	1	71.5012	0.0147515	71.501_x000D_
	Gene.19812::TRINITY_DN35778_c0_g1::g.19812::m.19812	313	K	"photosynthetic NDH subunit of subcomplex B 1, chloroplastic OS=Nelumbo nucifera GN=LOC104603275 PE=4 SV=1"	YK(1)QAGAEK	2	-0.65647	6	3	1	93.6488	0.00227076	93.649	1	133.134	0.000786799	133.13	1	86.6702	0.00430487	86.67_x000D_
	Gene.19812::TRINITY_DN35778_c0_g1::g.19812::m.19812	432	K	"photosynthetic NDH subunit of subcomplex B 1, chloroplastic OS=Nelumbo nucifera GN=LOC104603275 PE=4 SV=1"	QSIALFSSDEK(1)GR	2	-1.4983	3	3	1	204.134	2.52e-22	204.13	1	192.178	7.97e-19	192.18	1	132.31	1.26e-07	132.31_x000D_
	Gene.19836::TRINITY_DN35788_c0_g1::g.19836::m.19836	89	K	Threonine--tRNA ligase OS=Anthurium amnicola GN=thrS_47 PE=3 SV=1	AYLHFK(1)EEAK	2	0.23136	4	3	1	50.9502	0.0186193	50.95	1	94.3627	0.000360954	94.363	1	86.0142	0.00205496	86.014_x000D_
	Gene.19836::TRINITY_DN35788_c0_g1::g.19836::m.19836	303	K	Threonine--tRNA ligase OS=Anthurium amnicola GN=thrS_47 PE=3 SV=1	NALDDK(1)GWDYK	2	2.101	3	3	1	56.2048	0.020159	56.205	1	125.818	5.81e-06	125.82	1	40.5156	0.0620114	40.516_x000D_
	Gene.19913::TRINITY_DN35826_c0_g1::g.19913::m.19913	315	K	Methylthioribose-1-phosphate isomerase (Fragment) OS=Anthurium amnicola GN=POPTRDRAFT_832064_3 PE=3 SV=1	SEK(1)ELLYSHGGLGQR	2	-3.1677	3	3	1	86.4967	8.4e-05	86.497	1	77.7461	0.000168306	77.746	1	183.358	5.12e-23	183.36_x000D_
	Gene.19939::TRINITY_DN35834_c0_g1::g.19939::m.19939	206	K	Pantothenate kinase 2 OS=Nelumbo nucifera GN=LOC104587232 PE=3 SV=1	FADVFK(1)ER	2	0.14524	4	3	1	106.599	0.00128663	106.6	1	120.155	0.000847197	120.15	1	94.8498	0.00192071	94.85_x000D_
	Gene.20049::TRINITY_DN35898_c0_g3::g.20049::m.20049	49	K	3-isopropylmalate dehydratase (Fragment) OS=Anthurium amnicola GN=IIL1_0 PE=4 SV=1	FIHDYK(1)IDVSK	3	-0.072233	3	3	1	92.8564	0.000153243	92.856	1	60.1571	0.00524095	60.157	1	70.5633	0.00215737	70.563_x000D_
	Gene.20097::TRINITY_DN35923_c0_g1::g.20097::m.20097	269	K	"UPF0603 protein At1g54780, chloroplastic (Fragment) OS=Anthurium amnicola GN=At1g54780_2 PE=4 SV=1"	ESNFK(1)TK	2	0.36198	5	3	1	85.8127	0.0106617	85.813	1	99.799	0.000220944	99.799	1	93.1955	0.00636295	93.195_x000D_
	Gene.20097::TRINITY_DN35923_c0_g1::g.20097::m.20097	258	K	"UPF0603 protein At1g54780, chloroplastic (Fragment) OS=Anthurium amnicola GN=At1g54780_2 PE=4 SV=1"	LVAAIDGLPDPGGPK(1)FNDNK	2	0.40391	5	3	1	136.425	1.37e-16	136.43	0.988954	19.5199	5.82e-12	131.09	1	165.304	2.47e-24	165.3_x000D_
	Gene.20104::TRINITY_DN35924_c0_g2::g.20104::m.20104	128	K	40S ribosomal protein SA OS=Vitis vinifera GN=VIT_09s0002g00610 PE=3 SV=1	AVLK(1)FAHYTGAHPIAGR	3	0.19856	5	3	1	57.5251	0.00218613	57.525	1	70.8023	0.000690888	70.802	1	61.4775	0.00087266	69.188_x000D_
	Gene.20104::TRINITY_DN35924_c0_g2::g.20104::m.20104	96	K	40S ribosomal protein SA OS=Vitis vinifera GN=VIT_09s0002g00610 PE=3 SV=1	TWEK(1)LQLAAR	2	0.78171	5	3	1	163.382	5.39e-09	163.38	1	168.462	2.51e-09	168.46	1	149.332	9.54e-08	149.33_x000D_
	Gene.20181::TRINITY_DN35958_c0_g1::g.20181::m.20181	41	K	WD-40 repeat-containing protein MSI4 (Fragment) OS=Anthurium amnicola GN=MSI4_2 PE=4 SV=1	FK(1)TIIHPGEVNR	3	1.6855	3	3	1	110.923	5.41e-06	110.92	1	112.084	3.93e-06	112.08	1	135.018	9.67e-12	135.02_x000D_
	Gene.20269::TRINITY_DN36006_c0_g1::g.20269::m.20269	140	K	Glyceraldehyde-3-phosphate dehydrogenase (Fragment) OS=Tradescantia pallida GN=GAPC-2 PE=4 SV=1	EESEGK(1)LK	2	0.24489	14	3	1	106.042	1.04e-07	135.02	1	106.042	7.34e-07	125.54	1	106.042	4.05e-05	106.04_x000D_
	Gene.20269::TRINITY_DN36006_c0_g1::g.20269::m.20269	122	K	Glyceraldehyde-3-phosphate dehydrogenase (Fragment) OS=Tradescantia pallida GN=GAPC-2 PE=4 SV=1	LEK(1)SATYDQIK	2	0.17898	8	3	1	113.224	2.93e-05	113.22	1	140.244	1.19e-07	140.24	1	146.503	6.44e-08	146.5_x000D_
	Gene.20269::TRINITY_DN36006_c0_g1::g.20269::m.20269	130	K	Glyceraldehyde-3-phosphate dehydrogenase (Fragment) OS=Tradescantia pallida GN=GAPC-2 PE=4 SV=1	SATYDQIK(1)AAIK	2	0.92473	3	3	1	114.764	3.06e-06	114.76	1	105.032	4.06e-05	105.03	1	83.1822	0.000688199	83.182_x000D_
	Gene.20409::TRINITY_DN36083_c0_g2::g.20409::m.20409	93	K	"Thiamine thiazole synthase 2, chloroplastic (Fragment) OS=Anthurium amnicola GN=THI1-2 PE=3 SV=1"	FEPIK(1)ESIVSR	2	0.3465	3	3	1	58.0403	0.018449	58.04	1	57.7916	0.010377	57.792	1	74.6982	0.0029305	74.698_x000D_
	Gene.20490::TRINITY_DN36129_c0_g3::g.20490::m.20490	16	K	rRNA 2'-O-methyltransferase fibrillarin 2 (Fragment) OS=Anthurium amnicola GN=FIB2_2 PE=3 SV=1	HGGVFVAK(1)GK	2	0.47621	3	3	1	126.067	1.17e-05	126.07	1	101.46	0.000363902	101.46	1	134.26	4.09e-07	134.26_x000D_
	Gene.20490::TRINITY_DN36129_c0_g3::g.20490::m.20490	37	K	rRNA 2'-O-methyltransferase fibrillarin 2 (Fragment) OS=Anthurium amnicola GN=FIB2_2 PE=3 SV=1	NMAVGESVYGEK(1)R	2	1.6036	3	3	1	116.511	8.07e-07	116.51	1	122.639	1.39e-06	122.64	1	101.32	4.95e-05	101.32_x000D_
	Gene.20546::TRINITY_DN36150_c1_g1::g.20546::m.20546	46	K	Peroxisomal (S)-2-hydroxy-acid oxidase GLO1 OS=Anthurium amnicola GN=GLO1_0 PE=3 SV=1	SLSWK(1)DVK	2	0.7096	8	3	1	69.5982	0.0182426	69.598	1	68.2235	0.0207644	68.224	1	76.6789	0.00721711	76.679_x000D_
	Gene.20588::TRINITY_DN36168_c0_g1::g.20588::m.20588	242	K	Serine--tRNA ligase (Fragment) OS=Anthurium amnicola GN=SYS_1 PE=4 SV=1	NSEDFYK(1)ELK	2	0.46534	5	3	1	169.205	2.09e-09	169.21	1	122.691	1.66e-05	122.69	1	170.889	1.14e-09	170.89_x000D_
	Gene.20592::TRINITY_DN36171_c1_g1::g.20592::m.20592	190	K	Dihydrolipoyl dehydrogenase OS=Anthurium amnicola GN=lpdA_1 PE=3 SV=1	TSFK(1)ANTK	2	0.31086	4	3	1	87.6395	0.00402235	87.639	1	150.362	0.000162354	150.36	1	138.062	0.000626056	138.06_x000D_
	Gene.20631::TRINITY_DN36191_c0_g2::g.20631::m.20631	332	K	"Protein ABCI7, chloroplastic (Fragment) OS=Anthurium amnicola GN=ABCI7 PE=4 SV=1"	VASHIK(1)DLLAAR	3	0.57316	3	3	1	70.4379	0.00134257	70.438	1	112.437	3.48e-06	112.44	1	90.8606	9.24e-05	90.861_x000D_
	Gene.20758::TRINITY_DN36239_c0_g2::g.20758::m.20758	276	K	NAD(P)-binding Rossmann-fold superfamily protein isoform 1 OS=Theobroma cacao GN=TCM_016597 PE=4 SV=1	YPNSGVVLRPGFIYGK(1)R	3	0.68171	8	3	1	102.649	1.28e-06	102.65	1	122.958	2.63e-10	122.96	1	104.206	1.11e-06	104.21_x000D_
	Gene.20865::TRINITY_DN36301_c1_g1::g.20865::m.20865	133	K	"Putative tocopherol O-methyltransferase, chloroplastic OS=Anthurium amnicola GN=VTE4_0 PE=3 SV=1"	RDPNEK(1)PFTADEVVLFK	3	-0.092611	3	3	1	92.4392	4.55e-05	92.439	1	92.2638	4.86e-05	92.264	1	97.0952	1.88e-06	97.095_x000D_
	Gene.20865::TRINITY_DN36301_c1_g1::g.20865::m.20865	144	K	"Putative tocopherol O-methyltransferase, chloroplastic OS=Anthurium amnicola GN=VTE4_0 PE=3 SV=1"	DPNEKPFTADEVVLFK(1)R	3	-0.17107	5	3	1	164.012	7.79e-28	178	1	152.168	2.39e-21	163	1	165.119	9.28e-28	175.26_x000D_
	Gene.20865::TRINITY_DN36301_c1_g1::g.20865::m.20865	40	K	"Putative tocopherol O-methyltransferase, chloroplastic OS=Anthurium amnicola GN=VTE4_0 PE=3 SV=1"	K(1)FGAHCDGINISPIQIER	3	1.9689	4	3	1	70.5552	0.00093812	70.555	1	100.45	8.07e-07	100.45	1	62.002	0.0022214	62.002_x000D_
	Gene.20865::TRINITY_DN36301_c1_g1::g.20865::m.20865	171	K	"Putative tocopherol O-methyltransferase, chloroplastic OS=Anthurium amnicola GN=VTE4_0 PE=3 SV=1"	VAESFSLK(1)DIK	2	0.026119	6	3	1	73.4351	0.00410723	73.435	1	101.349	0.000186657	101.35	1	93.3452	0.000431667	93.345_x000D_
	Gene.20896::TRINITY_DN36314_c0_g1::g.20896::m.20896	626	K	GTP-binding protein TypA/BipA (Fragment) OS=Anthurium amnicola GN=typA_2 PE=4 SV=1	GQMFVGPGVDVYK(1)GQIVGIHQR	3	-0.12236	4	3	1	122.192	9.06e-12	122.19	1	127.316	4.92e-12	127.32	1	114.461	2.17e-12	131.09_x000D_
	Gene.21091::TRINITY_DN36418_c0_g4::g.21091::m.21091	127	K	"Succinate--CoA ligase [ADP-forming] subunit beta, mitochondrial OS=Vitis vinifera GN=VIT_07s0005g03790 PE=3 SV=1"	GGVHIVK(1)TEEVEGLAGK	3	0.44785	4	3	1	128.063	8.12e-11	128.06	1	109.075	3.36e-07	109.07	1	138.186	1.47e-15	138.19_x000D_
	Gene.21091::TRINITY_DN36418_c0_g4::g.21091::m.21091	232	K	"Succinate--CoA ligase [ADP-forming] subunit beta, mitochondrial OS=Vitis vinifera GN=VIT_07s0005g03790 PE=3 SV=1"	VVDGLAPK(1)VADRNEAIEQVK	3	0.21759	9	3	1	92.2953	0.000216131	92.295	1	99.3429	5.9e-07	107.53	1	77.6441	0.000975078	77.644_x000D_
	Gene.21091::TRINITY_DN36418_c0_g4::g.21091::m.21091	372	K	"Succinate--CoA ligase [ADP-forming] subunit beta, mitochondrial OS=Vitis vinifera GN=VIT_07s0005g03790 PE=3 SV=1"	ILTSDEK(1)VK	2	-0.29427	4	3	1	91.8667	0.00147073	91.867	1	91.8667	0.00147073	91.867	1	91.8667	0.00147073	91.867_x000D_
	Gene.21091::TRINITY_DN36418_c0_g4::g.21091::m.21091	420	K	"Succinate--CoA ligase [ADP-forming] subunit beta, mitochondrial OS=Vitis vinifera GN=VIT_07s0005g03790 PE=3 SV=1"	LEGTNVDQGK(1)R	2	0.71408	4	3	1	137.396	2.26e-07	137.4	1	198.812	5.52e-17	198.81	1	105.252	0.000212231	105.25_x000D_
	Gene.21260::TRINITY_DN36503_c0_g2::g.21260::m.21260	186	K	1-aminocyclopropane-1-carboxylate oxidase OS=Anthurium amnicola GN=ACO_5 PE=3 SV=1	ADAVK(1)GLR	2	0.052005	4	3	1	60.4363	0.0350501	60.436	1	76.4776	0.00727579	76.478	1	81.2963	0.00587125	81.296_x000D_
	Gene.21260::TRINITY_DN36503_c0_g2::g.21260::m.21260	302	K	1-aminocyclopropane-1-carboxylate oxidase OS=Anthurium amnicola GN=ACO_5 PE=3 SV=1	FADK(1)EPR	2	0.3917	4	3	1	104.209	0.000157254	104.21	1	68.0807	0.0350371	68.081	1	43.8078	0.000713875	97.033_x000D_
	Gene.21260::TRINITY_DN36503_c0_g2::g.21260::m.21260	175	K	1-aminocyclopropane-1-carboxylate oxidase OS=Anthurium amnicola GN=ACO_5 PE=3 SV=1	FAK(1)YPACPR	2	1.1765	3	3	1	88.3697	0.00218474	88.37	1	70.2558	0.0126944	70.256	1	68.3707	0.0155725	68.371_x000D_
	Gene.21260::TRINITY_DN36503_c0_g2::g.21260::m.21260	310	K	1-aminocyclopropane-1-carboxylate oxidase OS=Anthurium amnicola GN=ACO_5 PE=3 SV=1	FEAMK(1)DK	2	1.8926	4	3	1	51.3458	0.0394069	51.346	1	64.2645	0.0361819	64.265	1	52.7161	0.0361819	52.716_x000D_
	Gene.21260::TRINITY_DN36503_c0_g2::g.21260::m.21260	83	K	1-aminocyclopropane-1-carboxylate oxidase OS=Anthurium amnicola GN=ACO_5 PE=3 SV=1	FQESEVVK(1)R	2	-0.7236	4	3	1	131.504	0.000208141	131.5	1	157.956	7.52e-06	157.96	1	119.68	0.000273545	119.68_x000D_
	Gene.21260::TRINITY_DN36503_c0_g2::g.21260::m.21260	75	K	1-aminocyclopropane-1-carboxylate oxidase OS=Anthurium amnicola GN=ACO_5 PE=3 SV=1	PK(1)FQESEVVK	2	0.90845	9	3	1	144.103	1.41e-54	231.06	1	143.974	5.23e-74	264.59	1	140.244	1.41e-54	231.06_x000D_
	Gene.21260::TRINITY_DN36503_c0_g2::g.21260::m.21260	298	K	1-aminocyclopropane-1-carboxylate oxidase OS=Anthurium amnicola GN=ACO_5 PE=3 SV=1	VYSGTK(1)FADK	2	-0.26274	8	3	1	63.6941	1.62e-06	108.47	1	100.878	0.000354921	100.88	1	100.878	0.000378977	100.88_x000D_
	Gene.21289::TRINITY_DN36515_c0_g1::g.21289::m.21289	381	K	"Methylcrotonoyl-CoA carboxylase beta chain, mitochondrial (Fragment) OS=Anthurium amnicola GN=MCCB_1 PE=4 SV=1"	EEEEMFK(1)NK	2	0.46812	5	3	1	131.062	5.53e-05	133.23	1	101.253	0.000636561	101.25	1	128.361	1.68e-06	160.88_x000D_
	Gene.21289::TRINITY_DN36515_c0_g1::g.21289::m.21289	383	K	"Methylcrotonoyl-CoA carboxylase beta chain, mitochondrial (Fragment) OS=Anthurium amnicola GN=MCCB_1 PE=4 SV=1"	NK(1)VVEAYER	2	-0.21058	3	3	1	76.8501	0.00453673	76.85	1	81.0988	0.00366926	81.099	1	79.1602	0.00406508	79.16_x000D_
	Gene.21326::TRINITY_DN36539_c0_g2::g.21326::m.21326	488	K	Dihydroxy-acid dehydratase OS=Anthurium amnicola GN=ilvD_18 PE=3 SV=1	ATK(1)GVLYK	2	0.85475	3	3	1	68.3707	0.0204945	68.371	1	81.9717	0.0056744	81.972	1	69.3749	0.0186522	69.375_x000D_
	Gene.21334::TRINITY_DN36544_c0_g2::g.21334::m.21334	291	K	Splicing factor 3A subunit 3 OS=Anthurium amnicola GN=SF3A3_0 PE=4 SV=1	LFLTK(1)HTPLEK	3	-0.4403	3	3	1	42.4248	0.0318972	42.425	1	114.862	4.28e-06	114.86	1	48.5679	0.0203277	48.568_x000D_
	Gene.21371::TRINITY_DN36560_c0_g3::g.21371::m.21371	129	K	Malate dehydrogenase OS=Nicotiana attenuata GN=MD1_1 PE=3 SV=1	DVMSK(1)NVSIYK	2	-1.5379	8	3	1	80.6901	0.0011242	80.69	1	98.1049	0.000229644	98.105	1	71.1757	0.000964454	76.073_x000D_
	Gene.21371::TRINITY_DN36560_c0_g3::g.21371::m.21371	261	K	Malate dehydrogenase OS=Nicotiana attenuata GN=MD1_1 PE=3 SV=1	GAAIIK(1)AR	2	-0.17436	3	3	1	60.6819	0.0345997	60.682	1	60.6819	0.0345997	60.682	1	54.6114	0.0505555	54.611_x000D_
	Gene.21530::TRINITY_DN36632_c0_g1::g.21530::m.21530	109	K	"Histidinol dehydrogenase, chloroplastic (Fragment) OS=Anthurium amnicola GN=HDH_2 PE=3 SV=1"	FDK(1)VILDK	2	-0.5007	3	3	1	67.3338	0.0223966	67.334	1	88.4955	0.00377284	88.495	1	61.5599	0.032989	61.56_x000D_
	Gene.21681::TRINITY_DN36703_c0_g1::g.21681::m.21681	228	K	"Putative acetyl-CoA acetyltransferase, cytosolic 2 OS=Anthurium amnicola GN=At5g47720_4 PE=3 SV=1"	GRPSVFIDK(1)DESLEK	3	-0.22549	3	3	1	108.063	1.7e-06	108.06	1	85.9881	0.000153493	85.988	1	85.4731	0.000162059	85.473_x000D_
	Gene.21701::TRINITY_DN36709_c0_g1::g.21701::m.21701	64	K	Citrate synthase (Fragment) OS=Anthurium amnicola GN=CIT_2 PE=3 SV=1	AEHGK(1)VELGK	3	-0.73146	4	3	1	67.385	0.00456029	67.385	1	99.4999	6.13e-05	101.39	1	60.2551	0.0075196	60.255_x000D_
	Gene.21701::TRINITY_DN36709_c0_g1::g.21701::m.21701	194	K	Citrate synthase (Fragment) OS=Anthurium amnicola GN=CIT_2 PE=3 SV=1	AYEK(1)GMPK	2	-1.3442	6	3	1	59.3497	0.0199037	59.35	1	71.5012	0.0147515	71.501	1	81.2963	0.00587125	81.296_x000D_
	Gene.21701::TRINITY_DN36709_c0_g1::g.21701::m.21701	340	K	Citrate synthase (Fragment) OS=Anthurium amnicola GN=CIT_2 PE=3 SV=1	DYVWK(1)TLNSGK	2	2.4924	3	3	1	150.457	3e-08	150.46	1	127.868	4.38e-06	127.87	1	134.304	1.7e-07	134.3_x000D_
	Gene.21701::TRINITY_DN36709_c0_g1::g.21701::m.21701	146	K	Citrate synthase (Fragment) OS=Anthurium amnicola GN=CIT_2 PE=3 SV=1	EQVDALSK(1)ELR	2	0.67964	3	3	1	96.6043	0.000249526	96.604	1	131.172	2.07e-06	131.17	1	116.737	1.21e-05	116.74_x000D_
	Gene.21733::TRINITY_DN36723_c0_g2::g.21733::m.21733	131	K	Oryzain alpha chain (Fragment) OS=Anthurium amnicola GN=Os04g0650000_8 PE=3 SV=1	EK(1)GAVTQVK	2	0.90082	3	3	1	61.1614	0.026579	61.161	1	73.8411	0.0072206	73.841	1	64.6915	0.0211894	64.692_x000D_
	Gene.2174::TRINITY_DN24619_c0_g5::g.2174::m.2174	111	K	Ferredoxin--NADP reductase (Fragment) OS=Anthurium amnicola GN=PETH PE=3 SV=1	FK(0.002)PK(0.998)NPYTGR	3	0.11487	7	3	0.989399	19.7004	2e-06	102.53	0.998309	27.7101	7.06e-05	110.54	0.988901	19.4985	0.000245449	98.257_x000D_
	Gene.2174::TRINITY_DN24619_c0_g5::g.2174::m.2174	107	K	Ferredoxin--NADP reductase (Fragment) OS=Anthurium amnicola GN=PETH PE=3 SV=1	NEEGVIVNK(1)FK	2	-0.46715	9	3	1	148.28	2.13e-20	198.14	1	108.348	4.82e-08	135.91	1	150.205	3.22e-08	150.21_x000D_
	Gene.2181::TRINITY_DN24628_c0_g4::g.2181::m.2181	106	K	Carboxypeptidase OS=Anthurium amnicola GN=CXP;2-2 PE=3 SV=1	DSLVFLK(1)K	2	-0.26773	3	3	1	83.2061	0.0083582	83.206	1	95.5305	0.00294465	95.531	1	84.5678	0.007734	84.568_x000D_
	Gene.21861::TRINITY_DN36777_c0_g1::g.21861::m.21861	110	K	Ferredoxin OS=Anthurium amnicola GN=FER1_1 PE=3 SV=1	AGSCSSCAGK(1)VK	2	-0.60804	6	3	1	145.085	2.01e-09	145.09	1	150.511	6.98e-10	150.51	1	113.609	6.27e-06	113.61_x000D_
	Gene.21937::TRINITY_DN36813_c0_g1::g.21937::m.21937	334	K	Aconitate hydratase OS=Ricinus communis GN=RCOM_0782740 PE=3 SV=1	AVIAK(1)SFER	2	0.88192	7	3	1	61.5599	0.0259706	61.56	1	103.546	0.000559072	103.55	1	62.4631	0.0245916	62.463_x000D_
	Gene.21937::TRINITY_DN36813_c0_g1::g.21937::m.21937	117	K	Aconitate hydratase OS=Ricinus communis GN=RCOM_0782740 PE=3 SV=1	DGK(1)EVFFR	2	0.018466	6	3	1	107.574	0.00123503	107.57	1	103.546	0.00144818	103.55	1	120.155	0.000847197	120.15_x000D_
	Gene.21937::TRINITY_DN36813_c0_g1::g.21937::m.21937	285	K	Aconitate hydratase OS=Ricinus communis GN=RCOM_0782740 PE=3 SV=1	TIHIPSGEK(1)LSVFDAAER	3	0.019505	6	3	1	57.4102	0.00245727	57.41	1	88.486	5.91e-05	88.486	1	88.3849	6e-05	88.385_x000D_
	Gene.21937::TRINITY_DN36813_c0_g1::g.21937::m.21937	267	K	Aconitate hydratase OS=Ricinus communis GN=RCOM_0782740 PE=3 SV=1	IVNK(1)FLK	2	0.4903	6	3	1	81.3812	0.01208	83.377	1	86.8662	0.0100483	86.866	1	63.2871	0.00433505	104.11_x000D_
	Gene.21937::TRINITY_DN36813_c0_g1::g.21937::m.21937	15	K	Aconitate hydratase OS=Ricinus communis GN=RCOM_0782740 PE=3 SV=1	TSLAPGSGVVTK(1)YLEK	2	0.60309	3	3	1	88.3852	0.000214173	88.385	1	113.803	1.99e-07	113.8	1	78.95	0.00051511	78.95_x000D_
	Gene.21937::TRINITY_DN36813_c0_g1::g.21937::m.21937	19	K	Aconitate hydratase OS=Ricinus communis GN=RCOM_0782740 PE=3 SV=1	YLEK(1)SGLQK	2	-1.1096	3	3	1	90.1504	0.00182116	90.15	1	72.9281	0.00861451	72.928	1	63.6242	0.0228189	63.624_x000D_
	Gene.21937::TRINITY_DN36813_c0_g1::g.21937::m.21937	296	K	Aconitate hydratase OS=Ricinus communis GN=RCOM_0782740 PE=3 SV=1	YK(1)SEGHDTIILAGAEYGSGSSR	3	-0.40407	5	3	1	120.33	1.05e-11	120.33	1	77.689	5.72e-05	77.689	1	122.178	9.07e-12	122.18_x000D_
	Gene.21978::TRINITY_DN36834_c0_g2::g.21978::m.21978	61	K	Serine/threonine-protein phosphatase 5 OS=Anthurium amnicola GN=PP5_5 PE=4 SV=1	AFAHTK(1)LEEYGSAVQDATK	3	-0.64621	3	3	1	149.472	1.26e-16	149.47	1	130.556	1.84e-11	130.56	1	82.8588	9.67e-05	82.859_x000D_
	Gene.21978::TRINITY_DN36834_c0_g2::g.21978::m.21978	27	K	Serine/threonine-protein phosphatase 5 OS=Anthurium amnicola GN=PP5_5 PE=4 SV=1	ANEAFK(1)ANR	2	-0.84197	3	3	1	107.788	0.000415789	107.79	1	104.014	0.000543289	104.01	1	132.841	0.000127642	132.84_x000D_
	Gene.21995::TRINITY_DN36837_c0_g2::g.21995::m.21995	450	K	Pentatricopeptide repeat-containing protein At2g15690 OS=Anthurium amnicola GN=PCMP-H66_0 PE=4 SV=1	FHHFK(1)DGK	3	0.21219	3	3	1	44.3772	0.0341295	44.377	1	85.6757	0.00146147	85.676	1	56.2581	0.0135866	56.258_x000D_
	Gene.22003::TRINITY_DN36840_c1_g1::g.22003::m.22003	14	K	Argininosuccinate lyase OS=Anthurium amnicola GN=argH_9 PE=3 SV=1	ALYK(1)QDIMGSK	2	-0.29052	4	3	1	98.9017	0.000219086	98.902	1	132.323	1.27e-06	132.32	1	56.2048	0.000247668	96.745_x000D_
	Gene.22003::TRINITY_DN36840_c1_g1::g.22003::m.22003	49	K	Argininosuccinate lyase OS=Anthurium amnicola GN=argH_9 PE=3 SV=1	ILEGLDEIK(1)R	2	1.9775	3	3	1	78.3416	0.00529701	78.342	1	123.957	2.32e-05	123.96	1	105.523	0.000406665	105.52_x000D_
	Gene.22043::TRINITY_DN36865_c1_g2::g.22043::m.22043	36	K	Pre-mRNA-processing factor 39 OS=Anthurium amnicola GN=prpf39_16 PE=4 SV=1	FK(1)ENIGDVPGAR	2	1.6635	3	3	1	98.5924	6.64e-05	98.592	1	107.529	3.06e-05	107.53	1	110.801	1.75e-05	110.8_x000D_
	Gene.22068::TRINITY_DN36874_c1_g1::g.22068::m.22068	173	K	"50S ribosomal protein L12, chloroplastic-like OS=Nelumbo nucifera GN=LOC104587230 PE=3 SV=1"	ALTNLALK(1)DAK	2	0.04107	5	3	1	119.386	1.03e-05	119.39	1	134.382	1.7e-07	134.38	1	124.124	6.99e-06	124.12_x000D_
	Gene.22068::TRINITY_DN36874_c1_g1::g.22068::m.22068	192	K	"50S ribosomal protein L12, chloroplastic-like OS=Nelumbo nucifera GN=LOC104587230 PE=3 SV=1"	EAVSK(1)EEAEDAK	2	0.18543	11	3	1	120.574	2.13e-06	120.57	1	152.399	2.4e-10	152.4	1	156.362	4.4e-13	156.36_x000D_
	Gene.22068::TRINITY_DN36874_c1_g1::g.22068::m.22068	187	K	"50S ribosomal protein L12, chloroplastic-like OS=Nelumbo nucifera GN=LOC104587230 PE=3 SV=1"	FK(1)EAVSK	2	1.4588	14	3	1	124.983	0.00316606	124.98	1	111.947	2.91e-08	147.4	1	71.692	0.00345478	111.95_x000D_
	Gene.22068::TRINITY_DN36874_c1_g1::g.22068::m.22068	162	K	"50S ribosomal protein L12, chloroplastic-like OS=Nelumbo nucifera GN=LOC104587230 PE=3 SV=1"	IATIK(1)VIR	2	0.28702	7	3	1	119.173	0.000851763	119.17	1	128.607	0.000807863	128.61	1	110.31	0.00109028	110.31_x000D_
	Gene.22076::TRINITY_DN36877_c0_g1::g.22076::m.22076	106	K	Peptidylprolyl isomerase (Fragment) OS=Anthurium amnicola GN=FKBP16-2_1 PE=4 SV=1	FEDGTVFDSSYK(1)R	2	-0.41189	3	3	1	40.4773	0.0551885	40.477	1	187.112	3.29e-17	187.11	1	169.792	3.64e-23	169.79_x000D_
	Gene.22091::TRINITY_DN36884_c0_g3::g.22091::m.22091	212	K	SOUL heme-binding family protein OS=Medicago truncatula GN=11419252 PE=4 SV=1	FSGVATEK(1)VVEEK	2	-0.91032	3	3	1	177.375	5.95e-17	177.38	1	136.826	1.97e-09	136.83	1	173.594	7.46e-17	173.59_x000D_
	Gene.22091::TRINITY_DN36884_c0_g3::g.22091::m.22091	217	K	SOUL heme-binding family protein OS=Medicago truncatula GN=11419252 PE=4 SV=1	VVEEK(1)VEK	2	0.11423	3	3	1	95.3581	0.00188149	95.358	1	66.2987	0.0242955	66.299	1	107.574	0.00123503	107.57_x000D_
	Gene.22124::TRINITY_DN36896_c0_g1::g.22124::m.22124	41	K	Lactoylglutathione lyase OS=Jatropha curcas GN=JCGZ_07287 PE=3 SV=1	TIK(1)FYTECLGMK	2	0.5292	5	3	1	77.1846	0.000998883	77.185	1	111.793	1.35e-05	111.79	1	81.709	0.000764514	81.709_x000D_
	Gene.22124::TRINITY_DN36896_c0_g1::g.22124::m.22124	38	K	Lactoylglutathione lyase OS=Jatropha curcas GN=JCGZ_07287 PE=3 SV=1	VGDLDK(1)TIK	2	1.0212	3	3	1	51.2762	0.0297953	51.276	1	79.1482	0.00406752	79.148	1	60.064	0.0282543	60.064_x000D_
	Gene.22136::TRINITY_DN36903_c1_g1::g.22136::m.22136	228	K	40S ribosomal protein S3a (Fragment) OS=Anthurium amnicola GN=RS3A_3 PE=3 SV=1	APK(1)FDLGK	2	-0.043361	7	3	1	76.2215	0.00735044	76.221	1	83.4559	0.00524179	83.456	1	78.5162	0.00668158	78.516_x000D_
	Gene.22136::TRINITY_DN36903_c1_g1::g.22136::m.22136	201	K	40S ribosomal protein S3a (Fragment) OS=Anthurium amnicola GN=RS3A_3 PE=3 SV=1	FIPEVIGK(1)EIEK	2	0.22992	6	3	1	95.4173	7.91e-05	95.417	1	104.244	4.37e-05	104.24	1	97.5941	7.04e-05	97.594_x000D_
	Gene.22136::TRINITY_DN36903_c1_g1::g.22136::m.22136	33	K	40S ribosomal protein S3a (Fragment) OS=Anthurium amnicola GN=RS3A_3 PE=3 SV=1	K(1)DWYDIK	2	-0.40328	3	3	1	99.1386	0.00769615	99.139	1	66.2702	0.062222	66.27	1	92.4908	0.0106523	92.491_x000D_
	Gene.22136::TRINITY_DN36903_c1_g1::g.22136::m.22136	68	K	40S ribosomal protein S3a (Fragment) OS=Anthurium amnicola GN=RS3A_3 PE=3 SV=1	TASDGLK(1)HR	2	0.50321	3	3	1	101.646	0.000623264	101.65	1	82.2868	0.00108995	82.287	1	128.857	0.000141655	128.86_x000D_
	Gene.22153::TRINITY_DN36912_c0_g3::g.22153::m.22153	199	K	Geranylgeranyl reductase (Fragment) OS=Zantedeschia aethiopica PE=2 SV=1	FDK(1)AYWPTYK	2	-0.7121	5	3	1	103.433	0.000312753	103.43	1	120.855	7.47e-06	120.86	1	96.6043	0.000489771	96.604_x000D_
	Gene.22153::TRINITY_DN36912_c0_g3::g.22153::m.22153	245	K	Geranylgeranyl reductase (Fragment) OS=Zantedeschia aethiopica PE=2 SV=1	MTFDSYLYK(1)R	2	-0.60596	6	3	1	150.608	4.07e-08	150.61	1	141.995	4.14e-09	160.53	1	99.9731	4.8e-12	174.41_x000D_
	Gene.22153::TRINITY_DN36912_c0_g3::g.22153::m.22153	196	K	Geranylgeranyl reductase (Fragment) OS=Zantedeschia aethiopica PE=2 SV=1	YLDK(1)FDK	2	0.60441	4	3	1	104.209	0.00432406	104.21	1	89.5498	0.00848572	89.55	1	101.327	0.00464776	101.33_x000D_
	Gene.22216::TRINITY_DN36944_c0_g1::g.22216::m.22216	118	K	UDP-glucose 6-dehydrogenase OS=Dichanthelium oligosanthes GN=BAE44_0015600 PE=3 SV=1	TIADVSK(1)SDK	2	-0.88707	3	3	1	82.4167	0.00267068	82.417	1	79.659	0.00314266	79.659	1	67.385	0.0143372	67.385_x000D_
	Gene.22216::TRINITY_DN36944_c0_g1::g.22216::m.22216	307	K	UDP-glucose 6-dehydrogenase OS=Dichanthelium oligosanthes GN=BAE44_0015600 PE=3 SV=1	VNDYQK(1)SR	2	-0.23212	3	3	1	76.1697	0.00736554	76.17	1	63.0755	0.0302085	63.076	1	78.5162	0.00668158	78.516_x000D_
	Gene.24518::TRINITY_DN38045_c0_g1::g.24518::m.24518	324	K	Peptidylprolyl isomerase OS=Ananas comosus GN=ACMD2_03897 PE=4 SV=1	NVK(1)ALYR	2	0.98808	3	3	1	72.1384	0.0248914	72.138	1	97.0676	0.00512627	97.068	1	81.2967	0.0132913	81.297_x000D_
	Gene.22229::TRINITY_DN36949_c1_g2::g.22229::m.22229	37	K	Salt stress root protein RS1 OS=Anthurium amnicola GN=Os01g0233000_1 PE=4 SV=1	SFDESK(1)EEISK	2	-0.027766	6	3	1	98.1563	0.000228962	98.156	1	122.326	8.24e-06	122.33	1	113.224	2.93e-05	113.22_x000D_
	Gene.22229::TRINITY_DN36949_c1_g2::g.22229::m.22229	42	K	Salt stress root protein RS1 OS=Anthurium amnicola GN=Os01g0233000_1 PE=4 SV=1	SFDESKEEISK(1)TFEEK	3	-0.11207	4	3	1	119.224	2.16e-05	119.22	1	87.0533	2.86e-18	171.56	1	105.134	0.000268663	105.13_x000D_
	Gene.22229::TRINITY_DN36949_c1_g2::g.22229::m.22229	18	K	Salt stress root protein RS1 OS=Anthurium amnicola GN=Os01g0233000_1 PE=4 SV=1	VFEK(1)NSAK	2	1.8375	3	3	1	79.474	0.00640241	79.474	1	78.5161	0.0122024	78.516	1	58.9807	0.0377206	58.981_x000D_
	Gene.22257::TRINITY_DN36964_c0_g1::g.22257::m.22257	95	K	"Glycine-rich RNA-binding protein 2, mitochondrial (Fragment) OS=Anthurium amnicola GN=GRP2_19 PE=4 SV=1"	MDGK(1)DLHGR	3	-0.26118	5	3	1	70.0282	0.000303624	99.568	1	60.3978	0.0088249	60.398	1	60.3978	0.0088249	60.398_x000D_
	Gene.7716::TRINITY_DN28801_c0_g4::g.7716::m.7716	59	K	Cytochrome c1 1 heme protein mitochondrial OS=Zea mays GN=100384742 PE=2 SV=1	PGK(1)LSDR	2	0.28988	3	3	1	110.12	0.00366004	110.12	1	74.4861	0.0190211	74.486	1	91.0642	0.00760392	91.064_x000D_
	Gene.22575::TRINITY_DN37119_c0_g1::g.22575::m.22575	547	K	Putative proline--tRNA ligase C19C7.06 OS=Anthurium amnicola GN=SPBC19C7.06_6 PE=3 SV=1	PATK(1)WTYWGR	2	1.2409	3	3	1	152.696	2.54e-08	152.7	1	129.819	6.29e-06	129.82	1	147.623	1.31e-07	147.62_x000D_
	Gene.22658::TRINITY_DN37154_c0_g2::g.22658::m.22658	183	K	"Threonine--tRNA ligase, mitochondrial (Fragment) OS=Anthurium amnicola GN=THRRS_2 PE=3 SV=1"	IHK(1)FDSNEGR	3	-0.45936	3	3	1	92.5385	0.000298461	92.538	1	82.2607	0.000857967	82.261	1	90.1424	0.000428899	90.142_x000D_
	Gene.22672::TRINITY_DN37160_c0_g1::g.22672::m.22672	298	K	Quinone oxidoreductase PIG3 OS=Anthurium amnicola GN=TP53I3_1 PE=4 SV=1	VK(1)PVIYK	2	0.35997	3	3	1	97.6019	0.00506624	97.602	1	79.4686	0.0143557	79.469	1	60.7087	0.0534699	60.709_x000D_
	Gene.22696::TRINITY_DN37173_c0_g1::g.22696::m.22696	118	K	"L-ascorbate peroxidase T, chloroplastic OS=Anthurium amnicola GN=APXT_3 PE=3 SV=1"	EDIK(1)ELLR	2	-0.20407	3	3	1	103.546	0.00144818	103.55	1	85.6757	0.00459474	85.676	1	93.6488	0.00227076	93.649_x000D_
	Gene.22696::TRINITY_DN37173_c0_g1::g.22696::m.22696	124	K	"L-ascorbate peroxidase T, chloroplastic OS=Anthurium amnicola GN=APXT_3 PE=3 SV=1"	SK(1)FCHPIMIR	3	-0.32389	12	3	1	72.2004	0.00195602	73.499	1	69.7206	0.00359086	69.721	1	54.2593	0.00494419	66.056_x000D_
	Gene.22743::TRINITY_DN37199_c0_g1::g.22743::m.22743	170	K	Putative methionine--tRNA ligase (Fragment) OS=Anthurium amnicola GN=Os06g0508700_4 PE=3 SV=1	EK(1)FAGSQADR	2	1.4303	3	3	1	135.987	3.73e-07	135.99	1	88.2402	0.00167398	88.24	1	105.46	0.000260197	105.46_x000D_
	Gene.22918::TRINITY_DN37282_c0_g2::g.22918::m.22918	56	K	Ribosomal protein L2 OS=Macleaya cordata GN=BVC80_8997g16 PE=4 SV=1	AGNAFHK(1)YR	3	0.58618	3	3	1	88.3697	0.00069491	88.37	1	85.6757	0.000869862	85.676	1	78.1489	0.00135867	78.149_x000D_
	Gene.22918::TRINITY_DN37282_c0_g2::g.22918::m.22918	124	K	Ribosomal protein L2 OS=Macleaya cordata GN=BVC80_8997g16 PE=4 SV=1	GQAAATAAK(1)AEK	2	-0.19445	3	3	1	94.4023	0.00010699	94.402	1	78.964	0.000906704	78.964	1	72.7049	0.00279271	72.705_x000D_
	Gene.22956::TRINITY_DN37301_c0_g3::g.22956::m.22956	65	K	Acyl carrier protein (Fragment) OS=Anthurium amnicola GN=MTACP2_4 PE=3 SV=1	VITVVK(1)NFQK	2	-0.40413	3	3	1	147.199	1.4e-07	147.2	1	74.424	0.00515185	74.424	1	147.199	1.4e-07	147.2_x000D_
	Gene.2304::TRINITY_DN24726_c0_g1::g.2304::m.2304	397	K	Phytoene desaturase OS=Anthurium andraeanum PE=2 SV=1	EISYFK(1)R	2	-0.044948	4	3	1	76.8466	0.0249781	76.847	1	75.9725	0.0257786	75.972	1	76.1344	0.0256303	76.134_x000D_
	Gene.23076::TRINITY_DN37362_c0_g4::g.23076::m.23076	440	K	"NADH dehydrogenase [ubiquinone] iron-sulfur protein 1, mitochondrial OS=Anthurium amnicola GN=NDUS1 PE=3 SV=1"	DAFVVYQGHHGDK(1)GVYR	3	0.52103	3	3	1	110.123	2.7e-07	110.12	1	77.5059	0.000178832	77.506	1	92.2638	2.82e-05	92.264_x000D_
	Gene.23076::TRINITY_DN37362_c0_g4::g.23076::m.23076	486	K	"NADH dehydrogenase [ubiquinone] iron-sulfur protein 1, mitochondrial OS=Anthurium amnicola GN=NDUS1 PE=3 SV=1"	DDWK(1)IIR	2	-0.33763	3	3	1	139.679	0.00227957	139.68	1	110.807	0.00358279	110.81	1	113.499	0.00328042	113.5_x000D_
	Gene.23076::TRINITY_DN37362_c0_g4::g.23076::m.23076	188	K	"NADH dehydrogenase [ubiquinone] iron-sulfur protein 1, mitochondrial OS=Anthurium amnicola GN=NDUS1 PE=3 SV=1"	FK(1)SVSWR	2	1.4272	3	3	1	139.679	0.00227957	139.68	1	118.051	0.00317491	118.05	1	119.406	0.00317318	119.41_x000D_
	Gene.23229::TRINITY_DN37433_c1_g1::g.23229::m.23229	223	K	"2-C-methyl-D-erythritol 4-phosphate cytidylyltransferase, chloroplastic OS=Anthurium amnicola GN=ISPD_2 PE=3 SV=1"	SFVVK(1)TLDR	2	0.24701	6	3	1	109.664	0.000352418	109.66	1	109.664	0.000352418	109.66	1	85.3546	0.00280033	85.355_x000D_
	Gene.23238::TRINITY_DN37439_c1_g2::g.23238::m.23238	321	K	Lactate/malate dehydrogenase OS=Macleaya cordata GN=BVC80_1835g352 PE=4 SV=1	GGVLIQK(1)WGR	2	-0.10573	4	3	1	102.067	0.000348157	102.07	1	104.014	0.0002977	104.01	1	91.8667	0.00105331	91.867_x000D_
	Gene.23300::TRINITY_DN37468_c0_g1::g.23300::m.23300	226	K	"Putative 6-phosphogluconolactonase 4, chloroplastic OS=Anthurium amnicola GN=Os09g0529100_2 PE=4 SV=1"	QLVNEK(1)ILR	2	-0.11003	3	3	1	101.646	0.000623264	101.65	1	96.1429	0.000809176	96.143	1	111.455	0.000291897	111.46_x000D_
	Gene.23314::TRINITY_DN37472_c0_g1::g.23314::m.23314	223	K	3-phosphoshikimate 1-carboxyvinyltransferase OS=Nelumbo nucifera GN=LOC104602250 PE=3 SV=1	FIVK(1)GGQMYK	2	-3.015	3	3	1	61.7795	0.0216517	61.78	1	81.9504	0.00275047	81.95	1	63.1842	0.00589787	63.184_x000D_
	Gene.23331::TRINITY_DN37480_c0_g1::g.23331::m.23331	459	K	26S proteasome non-ATPase regulatory subunit 13 (Fragment) OS=Anthurium amnicola GN=psmD13_2 PE=4 SV=1	LDDWVGK(1)VR	2	-0.67833	4	3	1	81.525	0.00358224	81.525	1	69.2755	0.014191	69.275	1	89.0795	0.0020398	89.08_x000D_
	Gene.23334::TRINITY_DN37481_c1_g1::g.23334::m.23334	220	K	40S ribosomal protein S5 OS=Anthurium amnicola GN=RPS5_11 PE=3 SV=1	GSSNSYAIK(1)K	2	-0.85277	5	3	1	110.382	0.000208576	110.38	1	75.3872	0.00612552	75.387	1	100.878	0.000596012	100.88_x000D_
	Gene.23346::TRINITY_DN37486_c2_g1::g.23346::m.23346	175	K	"Triosephosphate isomerase, chloroplastic OS=Nicotiana attenuata GN=TPIP1_0 PE=3 SV=1"	IVNSVTAK(1)K	2	-0.27598	3	3	1	111.607	0.000451009	111.61	1	120.989	0.000266309	120.99	1	120.989	0.000266309	120.99_x000D_
	Gene.23408::TRINITY_DN37516_c0_g3::g.23408::m.23408	553	K	"Alpha-1,4 glucan phosphorylase OS=Anthurium amnicola GN=PHSL_5 PE=3 SV=1"	EHSSSTSDAAEK(1)EEVESK	3	-0.12283	4	3	1	140.676	8.05e-16	140.68	1	168.863	3.64e-22	168.86	1	175.477	3.44e-28	175.48_x000D_
	Gene.23408::TRINITY_DN37516_c0_g3::g.23408::m.23408	262	K	"Alpha-1,4 glucan phosphorylase OS=Anthurium amnicola GN=PHSL_5 PE=3 SV=1"	HDVSYPVK(1)FYGK	2	-0.47165	5	3	1	160.379	3.33e-13	160.38	1	210.149	1.15e-22	210.15	1	172.755	3.57e-15	172.76_x000D_
	Gene.23408::TRINITY_DN37516_c0_g3::g.23408::m.23408	642	K	"Alpha-1,4 glucan phosphorylase OS=Anthurium amnicola GN=PHSL_5 PE=3 SV=1"	MWPEK(1)FQNK	2	-0.26425	7	3	1	44.3175	0.00365606	81.163	1	92.8379	0.000557118	92.838	1	74.9199	0.00557363	74.92_x000D_
	Gene.23408::TRINITY_DN37516_c0_g3::g.23408::m.23408	601	K	"Alpha-1,4 glucan phosphorylase OS=Anthurium amnicola GN=PHSL_5 PE=3 SV=1"	PTQK(1)MVR	2	-0.29829	11	3	1	102.773	0.00188147	104.45	1	104.448	0.00429722	104.45	1	85.6415	0.00112385	94.662_x000D_
	Gene.23408::TRINITY_DN37516_c0_g3::g.23408::m.23408	535	K	"Alpha-1,4 glucan phosphorylase OS=Anthurium amnicola GN=PHSL_5 PE=3 SV=1"	VQAESSSTSDAAEK(1)EDVESK	2	-0.079668	3	3	1	247.743	3.39e-63	247.74	1	261.69	1.22e-73	261.69	1	316.559	1.39e-114	316.56_x000D_
	Gene.23453::TRINITY_DN37542_c0_g1::g.23453::m.23453	125	K	Aspartate aminotransferase OS=Anthurium amnicola GN=ASP5 PE=4 SV=1	KAETLLLEK(1)GENK	3	0.20575	6	3	1	92.1898	0.00011629	92.19	1	96.7446	7.38e-05	96.745	1	77.3143	5.46e-05	101.53_x000D_
	Gene.23453::TRINITY_DN37542_c0_g1::g.23453::m.23453	399	K	Aspartate aminotransferase OS=Anthurium amnicola GN=ASP5 PE=4 SV=1	QALYDSLSEK(1)DK	2	-1.0225	3	3	1	120.872	2.08e-06	120.87	1	100.223	5.98e-05	100.22	1	117.2	2.67e-06	117.2_x000D_
	Gene.23453::TRINITY_DN37542_c0_g1::g.23453::m.23453	439	K	Aspartate aminotransferase OS=Anthurium amnicola GN=ASP5 PE=4 SV=1	WHVYMTK(1)DGR	3	-0.024804	6	3	1	88.4955	0.000518554	88.495	1	88.4955	0.000518554	88.495	1	119.68	6.65e-06	119.68_x000D_
	Gene.23454::TRINITY_DN37542_c0_g2::g.23454::m.23454	40	K	40S ribosomal protein S24 OS=Anthurium amnicola GN=RPS24B_1 PE=3 SV=1	ANVSK(1)AELK	2	0.55162	3	3	1	107.788	0.000415789	107.79	1	74.165	0.00672614	74.165	1	114.968	0.000190509	114.97_x000D_
	Gene.23454::TRINITY_DN37542_c0_g2::g.23454::m.23454	103	K	40S ribosomal protein S24 OS=Anthurium amnicola GN=RPS24B_1 PE=3 SV=1	NGLATK(1)VEK	2	0.30306	5	3	1	85.3546	0.00280033	85.355	1	66.0557	0.0191068	66.056	1	68.5253	0.0153364	68.525_x000D_
	Gene.23454::TRINITY_DN37542_c0_g2::g.23454::m.23454	72	K	40S ribosomal protein S24 OS=Anthurium amnicola GN=RPS24B_1 PE=3 SV=1	THFGGGK(1)STGFGLIYDSVEHAK	3	-0.11496	5	3	1	90.4751	1.28e-05	90.475	1	70.9935	6.89e-06	92.886	1	41.4456	4.28e-05	79.957_x000D_
	Gene.23479::TRINITY_DN37554_c0_g2::g.23479::m.23479	335	K	Serine hydroxymethyltransferase (Fragment) OS=Anthurium amnicola GN=shmt1_2 PE=3 SV=1	AYAK(1)QVK	2	-0.1142	3	3	1	86.8662	0.0100483	86.866	1	67.0348	0.0376522	67.035	1	77.374	0.0155753	77.374_x000D_
	Gene.23479::TRINITY_DN37554_c0_g2::g.23479::m.23479	454	K	Serine hydroxymethyltransferase (Fragment) OS=Anthurium amnicola GN=shmt1_2 PE=3 SV=1	DFNK(1)GLANNK	2	-0.63157	6	3	1	136.958	3.53e-07	136.96	1	123.596	1.53e-05	123.6	1	130.412	5.44e-06	130.41_x000D_
	Gene.23479::TRINITY_DN37554_c0_g2::g.23479::m.23479	460	K	Serine hydroxymethyltransferase (Fragment) OS=Anthurium amnicola GN=shmt1_2 PE=3 SV=1	GLANNK(1)EIEDLK	2	0.46777	5	3	1	127.559	1.01e-06	127.56	1	133.321	9.58e-08	133.32	1	136.53	4.09e-09	136.53_x000D_
	Gene.23479::TRINITY_DN37554_c0_g2::g.23479::m.23479	195	K	Serine hydroxymethyltransferase (Fragment) OS=Anthurium amnicola GN=shmt1_2 PE=3 SV=1	LEEK(1)ALDFRPK	2	0.91196	6	3	1	100.931	0.000105553	100.93	1	103.433	8.73e-05	103.43	1	60.3636	5.03e-06	121.02_x000D_
	Gene.23479::TRINITY_DN37554_c0_g2::g.23479::m.23479	191	K	Serine hydroxymethyltransferase (Fragment) OS=Anthurium amnicola GN=shmt1_2 PE=3 SV=1	VNAETGFIDYEK(1)LEEK	2	0.63696	3	3	1	207.208	2.22e-29	207.21	1	172.417	1.83e-18	172.42	1	183.358	2.13e-23	183.36_x000D_
	Gene.23526::TRINITY_DN37574_c0_g2::g.23526::m.23526	118	K	26S proteasome regulatory subunit 4 homolog A OS=Nelumbo nucifera GN=LOC104589149 PE=3 SV=1	SK(1)VDDLR	2	-0.12179	3	3	1	77.0717	0.0157514	77.072	1	60.1183	0.0129558	60.118	1	98.9334	0.00491667	98.933_x000D_
	Gene.23526::TRINITY_DN37574_c0_g2::g.23526::m.23526	440	K	26S proteasome regulatory subunit 4 homolog A OS=Nelumbo nucifera GN=LOC104589149 PE=3 SV=1	VTHADFK(1)K	2	-0.44354	3	3	1	91.8667	0.00438814	91.867	1	128.361	0.00127232	128.36	1	115.714	0.00136487	115.71_x000D_
	Gene.23535::TRINITY_DN37578_c1_g1::g.23535::m.23535	115	K	Splicing factor 3B subunit 3 OS=Anthurium amnicola GN=Sf3b3_2 PE=4 SV=1	FIFVPK(1)K	2	-1.1712	3	3	1	67.0348	0.0592153	67.035	1	75.3106	0.0266721	75.311	1	67.0348	0.0592153	67.035_x000D_
	Gene.23555::TRINITY_DN37589_c0_g4::g.23555::m.23555	257	K	"Pentatricopeptide repeat-containing protein At4g16390, chloroplastic (Fragment) OS=Anthurium amnicola GN=P67_1 PE=4 SV=1"	PWQVK(1)TIYR	2	0.021145	4	3	1	121.733	0.000166716	121.73	1	121.733	0.000166716	121.73	1	106.199	0.000469469	106.2_x000D_
	Gene.23692::TRINITY_DN37653_c1_g1::g.23692::m.23692	95	K	"Fructose-1,6-bisphosphatase, chloroplastic OS=Oryza sativa subsp. japonica GN=Os03g0267300 PE=2 SV=1"	AYVDSLK(1)DPGPSGK	2	-0.14932	7	3	1	156.243	6.45e-15	156.24	1	152.003	5.76e-12	152	1	175.151	1.96e-18	175.15_x000D_
	Gene.23730::TRINITY_DN37670_c1_g3::g.23730::m.23730	79	K	"3-ketoacyl-CoA thiolase 2, peroxisomal (Fragment) OS=Anthurium amnicola GN=PED1_2 PE=3 SV=1"	AAAATAAGK(1)FK	2	-0.050174	13	3	1	112.129	1.75e-17	149.44	1	100.878	7.61e-25	168.64	1	131.819	1.62e-06	131.82_x000D_
	Gene.23730::TRINITY_DN37670_c1_g3::g.23730::m.23730	81	K	"3-ketoacyl-CoA thiolase 2, peroxisomal (Fragment) OS=Anthurium amnicola GN=PED1_2 PE=3 SV=1"	FK(1)DEIVPVTTK	2	0.48954	6	3	1	119.386	1.03e-05	119.39	1	124.068	7.03e-06	124.07	1	125.542	6e-06	125.54_x000D_
	Gene.23730::TRINITY_DN37670_c1_g3::g.23730::m.23730	90	K	"3-ketoacyl-CoA thiolase 2, peroxisomal (Fragment) OS=Anthurium amnicola GN=PED1_2 PE=3 SV=1"	FKDEIVPVTTK(1)IVDPK	3	-0.21631	3	3	0.999967	44.7891	0.00361513	60.062	0.999936	41.9525	0.0140744	52.814	0.999994	52.0225	0.00204753	67.418_x000D_
	Gene.23730::TRINITY_DN37670_c1_g3::g.23730::m.23730	95	K	"3-ketoacyl-CoA thiolase 2, peroxisomal (Fragment) OS=Anthurium amnicola GN=PED1_2 PE=3 SV=1"	IVDPK(1)TGEEK	2	0.32879	3	3	1	70.8081	0.00987033	70.808	1	72.2004	0.00805345	72.2	1	62.4662	0.0207557	62.466_x000D_
	Gene.23741::TRINITY_DN37676_c0_g1::g.23741::m.23741	82	K	60S ribosomal protein L22-2 OS=Zea mays GN=100192778 PE=2 SV=1	ITVTSEGPFSK(1)R	2	-2.5448	3	3	1	83.5305	0.00105395	83.53	1	135.502	6.82e-09	135.5	1	92.7811	0.000300333	92.781_x000D_
	Gene.23741::TRINITY_DN37676_c0_g1::g.23741::m.23741	109	K	60S ribosomal protein L22-2 OS=Zea mays GN=100192778 PE=2 SV=1	VIASNK(1)DR	2	0.42252	5	3	1	118.495	0.000854919	118.5	1	128.383	0.000808906	128.38	1	138.545	0.000607868	138.54_x000D_
	Gene.23741::TRINITY_DN37676_c0_g1::g.23741::m.23741	86	K	60S ribosomal protein L22-2 OS=Zea mays GN=100192778 PE=2 SV=1	YLK(1)YLTK	2	-0.13967	6	3	1	97.7981	0.0050442	97.798	1	85.2117	0.0110117	85.212	1	85.2117	0.0110117	85.212_x000D_
	Gene.23823::TRINITY_DN37718_c0_g2::g.23823::m.23823	471	K	26S protease regulatory subunit 6B (Fragment) OS=Anthurium amnicola GN=RPT3_1 PE=3 SV=1	DFEK(1)GYR	2	-0.21997	4	3	1	92.4666	0.00678732	92.467	1	66.9932	0.00873334	80.462	1	104.448	0.00429722	104.45_x000D_
	Gene.23823::TRINITY_DN37718_c0_g2::g.23823::m.23823	262	K	26S protease regulatory subunit 6B (Fragment) OS=Anthurium amnicola GN=RPT3_1 PE=3 SV=1	EAVELPLTHHELYK(1)QIGIDPPR	4	-0.40648	3	3	1	85.7374	2.63e-05	85.737	1	94.6322	9.49e-07	94.632	1	113.735	6.14e-09	113.73_x000D_
	Gene.23864::TRINITY_DN37736_c0_g1::g.23864::m.23864	228	K	"Thylakoid lumenal protein, chloroplastic (Fragment) OS=Anthurium amnicola GN=CLEB3J9_1 PE=3 SV=1"	AK(1)FVAIGFGPR	2	-0.14433	7	3	1	110.387	6.69e-05	110.39	1	100.878	0.000192896	100.88	1	141.266	1.1e-07	141.27_x000D_
	Gene.23882::TRINITY_DN37741_c0_g4::g.23882::m.23882	181	K	"chloroplast stem-loop binding protein of 41 kDa a, chloroplastic OS=Nelumbo nucifera GN=LOC104596477 PE=4 SV=1"	DLDSVRPVADWAK(1)AAGVK	3	-0.038354	4	3	1	127.531	1.06e-10	127.53	1	125.23	1.44e-10	125.23	1	143.46	1.09e-15	143.46_x000D_
	Gene.23887::TRINITY_DN37743_c0_g2::g.23887::m.23887	394	K	NAD(P)H-hydrate epimerase OS=Anthurium amnicola GN=BRAFLDRAFT_104103_2 PE=3 SV=1	IEGTVTK(1)VSEEESQR	2	0.59689	3	3	1	166.904	5.66e-17	166.9	1	182.352	5.69e-23	182.35	1	204.82	8.07e-29	204.82_x000D_
	Gene.23932::TRINITY_DN37767_c0_g1::g.23932::m.23932	101	K	"50S ribosomal protein L13, chloroplastic OS=Anthurium amnicola GN=RPL13_0 PE=3 SV=1"	AADHINTEK(1)TWYIVDATDK	3	0.23494	3	3	1	138.75	4.7e-16	138.75	1	102.978	4.04e-07	102.98	1	116.728	9.47e-11	116.73_x000D_
	Gene.23932::TRINITY_DN37767_c0_g1::g.23932::m.23932	182	K	"50S ribosomal protein L13, chloroplastic OS=Anthurium amnicola GN=RPL13_0 PE=3 SV=1"	VETFDQLQK(1)R	2	0.62842	3	3	1	130.982	7.25e-06	130.98	1	166.971	5.28e-09	166.97	1	118.033	3.66e-05	118.03_x000D_
	Gene.24041::TRINITY_DN37808_c0_g1::g.24041::m.24041	276	K	Carbamoyl-phosphate synthase small chain OS=Anthurium amnicola GN=carA_5 PE=3 SV=1	LHVVAYDFGIK(1)HNILR	3	-0.47335	3	3	1	96.2471	6.08e-10	96.247	1	110.347	4.2e-07	110.35	1	138.186	9.57e-13	138.19_x000D_
	Gene.24041::TRINITY_DN37808_c0_g1::g.24041::m.24041	78	K	Carbamoyl-phosphate synthase small chain OS=Anthurium amnicola GN=carA_5 PE=3 SV=1	PWK(1)TADAR	2	-0.74079	3	3	1	102.067	0.00152646	102.07	1	65.9325	0.0249672	65.933	1	99.013	0.00168808	99.013_x000D_
	Gene.24057::TRINITY_DN37815_c0_g1::g.24057::m.24057	212	K	Cysteine synthase OS=Anthurium amnicola GN=CYSKP_2 PE=3 SV=1	GMK(1)GAVQK	2	-2.3129	3	3	1	51.6625	0.0669062	51.662	1	62.4642	0.0313299	62.464	1	54.1572	0.0245888	54.157_x000D_
	Gene.24057::TRINITY_DN37815_c0_g1::g.24057::m.24057	308	K	Cysteine synthase OS=Anthurium amnicola GN=CYSKP_2 PE=3 SV=1	PGPHK(1)IQGIGAGFVPR	3	0.9581	3	3	1	98.582	1.63e-06	98.582	1	102.505	1.23e-06	102.5	1	121.449	1.33e-09	121.45_x000D_
	Gene.24057::TRINITY_DN37815_c0_g1::g.24057::m.24057	303	K	Cysteine synthase OS=Anthurium amnicola GN=CYSKP_2 PE=3 SV=1	VIGIEPSESNILSGGK(1)PGPHK	3	0.23868	4	3	1	133.208	8.23e-13	133.21	1	148.38	9.35e-18	148.38	1	132.735	1.39e-12	132.74_x000D_
	Gene.24082::TRINITY_DN37829_c0_g4::g.24082::m.24082	134	K	40S ribosomal protein S18 OS=Anthurium amnicola GN=RPS18A_2 PE=3 SV=1	FSNIVCK(1)K	2	1.9316	3	3	1	119.173	0.00133956	119.17	1	102.514	0.00236348	102.51	1	102.514	0.000445421	102.51_x000D_
	Gene.24082::TRINITY_DN37829_c0_g4::g.24082::m.24082	194	K	40S ribosomal protein S18 OS=Anthurium amnicola GN=RPS18A_2 PE=3 SV=1	YSQVVSNALDMK(1)LR	2	0.84446	6	3	1	116.584	2.56e-08	116.58	1	189.227	3.59e-19	189.23	1	116.576	5.86e-08	116.58_x000D_
	Gene.24090::TRINITY_DN37832_c0_g3::g.24090::m.24090	200	K	"Inner envelope membrane protein, chloroplastic OS=Anthurium amnicola GN=IN37_3 PE=3 SV=1"	GIK(1)EAYR	2	0.40545	4	3	1	96.5102	0.00518888	96.51	1	102.773	0.00448532	102.77	1	92.4666	0.00678732	92.467_x000D_
	Gene.24142::TRINITY_DN37852_c0_g2::g.24142::m.24142	382	K	"2-oxoglutarate dehydrogenase, mitochondrial OS=Anthurium amnicola GN=ogdh_1 PE=4 SV=1"	SNLSEFDDVQGHPGFDK(1)QGTR	3	-0.085094	5	3	1	137.716	2.93e-17	137.72	1	133.744	1.78e-13	133.74	1	154.844	1.36e-24	154.84_x000D_
	Gene.24142::TRINITY_DN37852_c0_g2::g.24142::m.24142	53	K	"2-oxoglutarate dehydrogenase, mitochondrial OS=Anthurium amnicola GN=ogdh_1 PE=4 SV=1"	ITK(1)EEVDR	2	1.1686	3	3	1	100.246	0.00162286	100.25	1	64.7115	0.0272073	64.711	1	106.683	0.00128219	106.68_x000D_
	Gene.24142::TRINITY_DN37852_c0_g2::g.24142::m.24142	43	K	"2-oxoglutarate dehydrogenase, mitochondrial OS=Anthurium amnicola GN=ogdh_1 PE=4 SV=1"	NHPNALQIYQK(1)QLLDSER	3	0.46527	3	3	1	161.263	1.05e-21	161.26	1	161.476	1.03e-21	161.48	1	141.853	7.31e-16	141.85_x000D_
	Gene.24278::TRINITY_DN37923_c0_g1::g.24278::m.24278	261	K	"Cysteine desulfurase 1, mitochondrial OS=Anthurium amnicola GN=NIFS_1 PE=3 SV=1"	EK(1)GVLFHTDAAQAVGK	3	-0.059708	3	3	1	112.173	2.32e-07	112.17	1	107.496	7.14e-07	107.5	1	89.358	5.83e-05	89.358_x000D_
	Gene.24278::TRINITY_DN37923_c0_g1::g.24278::m.24278	299	K	"Cysteine desulfurase 1, mitochondrial OS=Anthurium amnicola GN=NIFS_1 PE=3 SV=1"	IYGPK(1)GVGALYLR	2	0.69289	4	3	1	107.088	1.83e-05	107.09	1	114.239	1.89e-06	114.24	1	110.306	1.09e-05	110.31_x000D_
	Gene.24292::TRINITY_DN37929_c1_g3::g.24292::m.24292	152	K	Aconitate hydratase OS=Ricinus communis GN=RCOM_0782740 PE=3 SV=1	GFAVPK(1)ESQSK	2	-0.16809	3	3	1	75.8194	0.00222875	75.819	1	75.8194	0.00222875	75.819	1	75.8194	0.00222875	75.819_x000D_
	Gene.24293::TRINITY_DN37930_c0_g2::g.24293::m.24293	657	K	E3 ubiquitin-protein ligase UPL1 OS=Anthurium amnicola GN=UPL1_0 PE=4 SV=1	TPQDLK(1)GR	2	-0.14956	3	3	1	52.7161	0.0632429	52.716	1	52.7161	0.0632429	52.716	1	52.4819	0.064035	52.482_x000D_
	Gene.24358::TRINITY_DN37963_c0_g4::g.24358::m.24358	225	K	"ATP-dependent zinc metalloprotease FTSH, chloroplastic OS=Cucumis melo GN=LOC103493800 PE=3 SV=1"	DLFEK(1)AK	2	-0.02866	4	3	1	57.2809	0.0620405	57.281	1	70.9125	0.0279566	70.912	1	60.7599	0.0533419	60.76_x000D_
	Gene.24358::TRINITY_DN37963_c0_g4::g.24358::m.24358	334	K	"ATP-dependent zinc metalloprotease FTSH, chloroplastic OS=Cucumis melo GN=LOC103493800 PE=3 SV=1"	DVDFDK(1)IAR	2	1.9075	4	3	1	63.4265	0.0231208	63.426	1	64.8406	0.0209619	64.841	1	82.645	0.00335357	82.645_x000D_
	Gene.24358::TRINITY_DN37963_c0_g4::g.24358::m.24358	162	K	"ATP-dependent zinc metalloprotease FTSH, chloroplastic OS=Cucumis melo GN=LOC103493800 PE=3 SV=1"	NPDK(1)YTALGAK	2	0.1225	5	3	1	136.957	1.47e-07	136.96	1	168.829	9.44e-10	168.83	1	140.088	1.2e-07	140.09_x000D_
	Gene.24358::TRINITY_DN37963_c0_g4::g.24358::m.24358	169	K	"ATP-dependent zinc metalloprotease FTSH, chloroplastic OS=Cucumis melo GN=LOC103493800 PE=3 SV=1"	YTALGAK(1)IPK	2	-0.1829	6	3	1	95.5231	0.000517801	95.523	1	87.258	0.00184208	87.258	1	86.8981	0.00190368	86.898_x000D_
	Gene.24358::TRINITY_DN37963_c0_g4::g.24358::m.24358	328	K	"ATP-dependent zinc metalloprotease FTSH, chloroplastic OS=Cucumis melo GN=LOC103493800 PE=3 SV=1"	TLAK(1)DVDFDK	2	0.56814	5	3	1	69.5541	0.0115066	69.554	1	87.6673	0.00177204	87.667	1	86.4628	0.00197819	86.463_x000D_
	Gene.24371::TRINITY_DN37971_c0_g1::g.24371::m.24371	162	K	"Argininosuccinate synthase, chloroplastic OS=Anthurium amnicola GN=At4g24830_2 PE=3 SV=1"	ASGACQLVVK(1)DLK	2	-2.4184	3	3	1	96.6729	4.21e-05	96.673	1	146.959	7.63e-10	146.96	1	105.582	2.17e-05	105.58_x000D_
	Gene.24371::TRINITY_DN37971_c0_g1::g.24371::m.24371	165	K	"Argininosuccinate synthase, chloroplastic OS=Anthurium amnicola GN=At4g24830_2 PE=3 SV=1"	DLK(1)EEFVK	2	0.16705	3	3	1	93.5976	0.0022857	93.598	1	74.2687	0.00967441	74.269	1	92.0512	0.00273643	92.051_x000D_
	Gene.24371::TRINITY_DN37971_c0_g1::g.24371::m.24371	251	K	"Argininosuccinate synthase, chloroplastic OS=Anthurium amnicola GN=At4g24830_2 PE=3 SV=1"	EWDIK(1)GR	2	-0.58152	3	3	1	57.2809	0.0620405	57.281	1	99.1393	0.00489354	99.139	1	58.1937	0.0597582	58.194_x000D_
	Gene.24371::TRINITY_DN37971_c0_g1::g.24371::m.24371	261	K	"Argininosuccinate synthase, chloroplastic OS=Anthurium amnicola GN=At4g24830_2 PE=3 SV=1"	GREDAIEYAK(1)K	2	0.52888	3	3	1	90.4121	0.017033	90.412	1	79.492	0.0430732	79.492	1	100.223	0.00468795	100.22_x000D_
	Gene.24371::TRINITY_DN37971_c0_g1::g.24371::m.24371	271	K	"Argininosuccinate synthase, chloroplastic OS=Anthurium amnicola GN=At4g24830_2 PE=3 SV=1"	HNVPVPVTK(1)K	2	-0.28767	4	3	1	64.2655	0.019914	64.266	0.999992	50.8076	0.0231348	52.247	1	74.4478	0.00122402	75.819_x000D_
	Gene.24371::TRINITY_DN37971_c0_g1::g.24371::m.24371	446	K	"Argininosuccinate synthase, chloroplastic OS=Anthurium amnicola GN=At4g24830_2 PE=3 SV=1"	LYK(1)GSVTVASR	2	-0.18696	4	3	1	100.931	0.000192197	100.93	1	62.3383	0.014445	62.338	1	106.667	0.00011619	106.67_x000D_
	Gene.24467::TRINITY_DN38017_c0_g3::g.24467::m.24467	230	K	Ascorbate peroxidase OS=Zantedeschia aethiopica GN=cmApx PE=2 SV=1	DEDAFFK(1)DYAESHK	3	0.10766	5	3	1	122.782	1.2e-08	122.78	1	117.203	1.79e-08	117.2	1	137.796	2.06e-11	137.8_x000D_
	Gene.24467::TRINITY_DN38017_c0_g3::g.24467::m.24467	237	K	Ascorbate peroxidase OS=Zantedeschia aethiopica GN=cmApx PE=2 SV=1	DYAESHK(1)K	2	0.33922	3	3	1	63.4188	0.0465181	63.419	1	62.5821	0.0489323	62.582	1	93.6488	0.0035712	93.649_x000D_
	Gene.24467::TRINITY_DN38017_c0_g3::g.24467::m.24467	125	K	Ascorbate peroxidase OS=Zantedeschia aethiopica GN=cmApx PE=2 SV=1	DSLISPK(1)EGR	2	-0.59236	3	3	1	123.42	1.55e-05	123.42	1	86.0142	0.00205496	86.014	1	96.1135	0.000502496	96.113_x000D_
	Gene.24467::TRINITY_DN38017_c0_g3::g.24467::m.24467	247	K	Ascorbate peroxidase OS=Zantedeschia aethiopica GN=cmApx PE=2 SV=1	LSELGFTPK(1)SAAK	2	0.48129	3	3	1	71.8787	0.00247285	71.879	1	85.2711	0.000430744	85.271	1	81.8029	0.000569255	81.803_x000D_
	Gene.24518::TRINITY_DN38045_c0_g1::g.24518::m.24518	268	K	Peptidylprolyl isomerase OS=Ananas comosus GN=ACMD2_03897 PE=4 SV=1	AAK(1)YIEHDSSFSDEEK	3	-0.24306	3	3	1	151.8	1e-13	151.8	1	110.123	4.43e-07	110.12	1	100.042	1.48e-06	100.04_x000D_
	Gene.24518::TRINITY_DN38045_c0_g1::g.24518::m.24518	69	K	Peptidylprolyl isomerase OS=Ananas comosus GN=ACMD2_03897 PE=4 SV=1	PQYGFGEK(1)GR	2	-0.22602	4	3	0.999984	47.9142	0.000798214	73.279	1	93.0956	4.32e-10	131.56	0.999946	42.6598	0.000267367	79.837_x000D_
	Gene.24540::TRINITY_DN38052_c0_g3::g.24540::m.24540	276	K	Glucose-6-phosphate isomerase OS=Anthurium amnicola GN=PGIC_3 PE=3 SV=1	TPEQLLSEK(1)VPDHLVPHK	4	-1.7332	4	3	1	82.8655	9.47e-05	82.865	1	75.0406	0.000192755	75.041	1	42.6332	0.0210199	42.633_x000D_
	Gene.24566::TRINITY_DN38063_c3_g3::g.24566::m.24566	59	K	"Alpha-1,4 glucan phosphorylase OS=Arundo donax PE=3 SV=1"	GK(1)FVPDPR	2	0.096984	6	3	1	95.7414	0.00186121	95.741	1	82.2787	0.00558489	82.279	1	80.4381	0.00612139	80.438_x000D_
	Gene.24646::TRINITY_DN38105_c0_g1::g.24646::m.24646	75	K	Putative serine/threonine-protein kinase At5g41260 OS=Anthurium amnicola GN=At5g41260_4 PE=4 SV=1	APNVVYK(1)GK	2	1.0904	3	3	1	65.2243	0.020376	65.224	1	65.2243	0.020376	65.224	1	76.2215	0.00466508	76.221_x000D_
	Gene.24686::TRINITY_DN38128_c0_g2::g.24686::m.24686	101	K	Aldehyde dehydrogenase family 7 member B4 (Fragment) OS=Anthurium amnicola GN=ALDH7B4 PE=3 SV=1	GK(1)LQQLGR	2	-0.11071	3	3	1	89.7522	0.00340654	89.752	1	89.7522	0.00340654	89.752	1	86.095	0.00447252	86.095_x000D_
	Gene.24686::TRINITY_DN38128_c0_g2::g.24686::m.24686	86	K	Aldehyde dehydrogenase family 7 member B4 (Fragment) OS=Anthurium amnicola GN=ALDH7B4 PE=3 SV=1	IWMQIPAPK(1)R	2	0.96906	3	3	1	111.455	1.18e-05	111.46	1	111.061	1.24e-05	111.06	1	104.014	2.28e-05	104.01_x000D_
	Gene.24686::TRINITY_DN38128_c0_g2::g.24686::m.24686	360	K	Aldehyde dehydrogenase family 7 member B4 (Fragment) OS=Anthurium amnicola GN=ALDH7B4 PE=3 SV=1	NFEK(1)GLEVIK	2	-0.51065	7	3	1	84.5074	1.21e-08	170.66	1	112.938	3.28e-22	215.77	1	88.2402	0.00167398	109.6_x000D_
	Gene.24753::TRINITY_DN38156_c0_g1::g.24753::m.24753	205	K	"multiple organellar RNA editing factor 8, chloroplastic/mitochondrial-like OS=Nelumbo nucifera GN=LOC104612142 PE=4 SV=1"	AVPYDPK(1)YHEEWVR	3	-0.87011	3	3	1	68.1676	0.000912747	68.168	1	43.5923	0.0187826	43.592	1	79.6139	0.000145158	79.614_x000D_
	Gene.24770::TRINITY_DN38164_c0_g3::g.24770::m.24770	191	K	"Peptidyl-prolyl cis-trans isomerase CYP37, chloroplastic (Fragment) OS=Anthurium amnicola GN=CYP37_3 PE=4 SV=1"	SAK(1)LVQGGER	2	0.44297	3	3	1	65.8789	0.0163024	65.879	1	81.5247	0.00282333	81.525	1	56.5506	0.0284749	56.551_x000D_
	Gene.24830::TRINITY_DN38193_c1_g2::g.24830::m.24830	20	K	Nucleoside diphosphate kinase (Fragment) OS=Anthurium amnicola GN=NDPK2_2 PE=3 SV=1	GFLLK(1)GLK	2	-0.29736	4	3	1	67.032	0.0229502	67.032	1	55.6761	0.0446522	55.676	1	55.6761	0.0446522	55.676_x000D_
	Gene.24830::TRINITY_DN38193_c1_g2::g.24830::m.24830	37	K	Nucleoside diphosphate kinase (Fragment) OS=Anthurium amnicola GN=NDPK2_2 PE=3 SV=1	LFQCPTELAEEHYK(1)DLK	3	0.64496	5	3	1	127.834	8.44e-11	127.83	1	149.987	3.28e-16	149.99	1	68.845	0.00105843	68.845_x000D_
	Gene.24845::TRINITY_DN38204_c0_g3::g.24845::m.24845	360	K	ATP-citrate synthase beta chain protein 1 OS=Anthurium amnicola GN=ACLB-1_0 PE=4 SV=1	LAEEGK(1)IAAVK	2	0.38653	3	3	1	114.862	1.35e-05	114.86	1	136.023	1.55e-07	136.02	1	117.091	1.19e-05	117.09_x000D_
	Gene.24845::TRINITY_DN38204_c0_g3::g.24845::m.24845	631	K	ATP-citrate synthase beta chain protein 1 OS=Anthurium amnicola GN=ACLB-1_0 PE=4 SV=1	LK(1)QPLYR	2	-0.18362	3	3	1	108.238	0.00387144	108.24	1	94.4072	0.00565736	94.407	1	108.238	0.00387144	108.24_x000D_
	Gene.24845::TRINITY_DN38204_c0_g3::g.24845::m.24845	498	K	ATP-citrate synthase beta chain protein 1 OS=Anthurium amnicola GN=ACLB-1_0 PE=4 SV=1	YFK(1)DAYDK	2	-0.8513	3	3	1	115.714	0.000867859	115.71	1	84.6146	0.00490403	84.615	1	90.9056	0.00307035	90.906_x000D_
	Gene.24882::TRINITY_DN38218_c1_g1::g.24882::m.24882	134	K	60S ribosomal protein L7a OS=Anthurium amnicola GN=RPL7A_4 PE=4 SV=1	AQAEAEGK(1)TVEVK	2	-0.78779	5	3	1	150.216	3.77e-10	150.22	1	113.253	4.15e-06	113.25	1	129.772	3.26e-07	129.77_x000D_
	Gene.2504::TRINITY_DN24921_c1_g1::g.2504::m.2504	189	K	Adenosylhomocysteinase OS=Nelumbo nucifera GN=LOC104590561 PE=3 SV=1	ITIK(1)PQTDR	2	0.55554	3	3	1	110.534	0.00032303	110.53	1	65.7195	0.00602885	65.719	1	126.313	0.000150605	126.31_x000D_
	Gene.2504::TRINITY_DN24921_c1_g1::g.2504::m.2504	54	K	Adenosylhomocysteinase OS=Nelumbo nucifera GN=LOC104590561 PE=3 SV=1	SK(1)FDNLYGCR	2	0.10781	8	3	1	166.971	3.35e-09	166.97	1	185.96	2.9e-12	185.96	1	166.863	3.42e-09	166.86_x000D_
	Gene.25044::TRINITY_DN38284_c0_g2::g.25044::m.25044	321	K	Alpha-mannosidase OS=Anthurium amnicola GN=MAN2B1_40 PE=3 SV=1	FIHYVNK(1)DGR	3	0.038136	3	3	1	123.749	4.79e-06	123.75	1	123.749	4.79e-06	123.75	1	99.9731	0.000128007	99.973_x000D_
	Gene.25081::TRINITY_DN38299_c0_g3::g.25081::m.25081	22	K	"triosephosphate isomerase, cytosolic OS=Gossypium hirsutum GN=LOC107950159 PE=3 SV=1"	K(1)FFVGGNWK	2	-0.95852	7	3	1	109.714	0.00055156	109.71	1	144.122	9.78e-05	144.12	1	107.574	0.000665245	107.57_x000D_
	Gene.25113::TRINITY_DN38312_c1_g2::g.25113::m.25113	63	K	Peptidase S1 OS=Macleaya cordata GN=BVC80_949g107 PE=4 SV=1	YSLAK(1)FK	2	-1.588	3	3	1	62.7172	0.0484477	62.717	1	56.1218	0.022632	56.122	1	62.7172	0.0484477	62.717_x000D_
	Gene.25189::TRINITY_DN38344_c2_g1::g.25189::m.25189	258	K	"Chorismate synthase, chloroplastic OS=Anthurium amnicola GN=AROC PE=3 SV=1"	VAAGAVAK(1)K	2	1.1818	3	3	1	59.3497	0.0461504	59.35	1	58.2299	0.0488391	58.23	1	59.3497	0.0461504	59.35_x000D_
	Gene.25272::TRINITY_DN38383_c0_g2::g.25272::m.25272	132	K	Putative phenylalanine--tRNA ligase alpha subunit OS=Anthurium amnicola GN=At4g39280 PE=4 SV=1	KVEHVEDHVK(1)DLLNR	4	-0.76281	3	3	1	65.9131	6.06e-05	88.768	0.999984	48.0563	0.00170242	61.477	1	91.7777	3.3e-09	119.54_x000D_
	Gene.25299::TRINITY_DN38396_c1_g2::g.25299::m.25299	78	K	60S ribosomal protein L5 (Fragment) OS=Anthurium amnicola GN=RPL5_18 PE=3 SV=1	YNTPK(1)YR	2	0.10061	6	3	1	89.1423	0.00872301	89.142	1	103.907	0.00435799	103.91	1	128.566	0.00316149	128.57_x000D_
	Gene.25299::TRINITY_DN38396_c1_g2::g.25299::m.25299	57	K	60S ribosomal protein L5 (Fragment) OS=Anthurium amnicola GN=RPL5_18 PE=3 SV=1	QGK(1)TDYR	2	-0.89369	3	3	1	78.3235	0.0150225	78.324	1	73.2601	0.0220868	73.26	1	74.255	0.0195989	74.255_x000D_
	Gene.25300::TRINITY_DN38396_c2_g1::g.25300::m.25300	126	K	60S ribosomal protein L5 (Fragment) OS=Anthurium amnicola GN=RPL5_18 PE=3 SV=1	GIGPDEMEGLYK(1)K	2	-1.4343	6	3	1	101.388	3.37e-07	126.65	1	92.9062	2.57e-05	96.059	1	98.3681	5.64e-06	110.9_x000D_
	Gene.25353::TRINITY_DN38421_c0_g2::g.25353::m.25353	19	K	"Putative tocopherol O-methyltransferase, chloroplastic OS=Anthurium amnicola GN=VTE4_0 PE=3 SV=1"	PAEEVK(1)DEDVR	2	-0.48704	3	3	1	152.467	1.25e-08	152.47	1	158.011	3.45e-09	158.01	1	133.321	5.72e-07	133.32_x000D_
	Gene.25357::TRINITY_DN38424_c1_g1::g.25357::m.25357	124	K	"Magnesium-protoporphyrin IX monomethyl ester [oxidative] cyclase, chloroplastic OS=Anthurium amnicola GN=CRD1_0 PE=3 SV=1"	NPEFK(1)EAADK	2	-0.49467	3	3	1	102.4	0.000339522	102.4	1	98.1563	0.000449538	98.156	1	97.4517	8.48e-05	97.452_x000D_
	Gene.25558::TRINITY_DN38508_c0_g3::g.25558::m.25558	86	K	Iron superoxide dismutase OS=Zantedeschia aethiopica GN=Fesod PE=2 SV=1	QTLEFHWGK(1)HHR	4	-0.99073	5	3	1	49.4481	0.0165417	49.448	1	64.8267	0.00246698	64.827	1	59.1984	0.00309517	60.157_x000D_
	Gene.25634::TRINITY_DN38542_c0_g1::g.25634::m.25634	323	K	"Starch synthase, chloroplastic/amyloplastic OS=Colocasia esculenta GN=SssI PE=2 SV=1"	YRPNGVYK(1)DGR	3	3.1791	3	3	1	53.0129	0.0206441	53.013	1	65.2317	0.00645275	65.232	1	49.4481	0.0322362	49.448_x000D_
	Gene.25679::TRINITY_DN38558_c0_g1::g.25679::m.25679	49	K	Phosphoglycerate kinase OS=Macleaya cordata GN=BVC80_1795g51 PE=3 SV=1	AAVPTIK(1)YLVGNGAR	2	1.6587	3	3	1	78.5055	0.000506138	78.505	1	49.1494	0.0173792	49.149	1	78.5055	0.000506138	78.505_x000D_
	Gene.26419::TRINITY_DN38904_c1_g3::g.26419::m.26419	138	K	Phosphoglycerate kinase OS=Cucumis melo GN=LOC103496286 PE=3 SV=1	FYKEEEK(1)NDPEFAK	3	-0.90007	11	3	1	55.2579	3.67e-06	104.95	1	75.9343	2.49e-15	161.21	1	57.8855	2.82e-11	141_x000D_
	Gene.26419::TRINITY_DN38904_c1_g3::g.26419::m.26419	145	K	Phosphoglycerate kinase OS=Cucumis melo GN=LOC103496286 PE=3 SV=1	NDPEFAK(1)K	2	-0.30369	13	3	1	91.318	0.000516168	91.318	1	79.474	0.000516168	79.474	1	84.7431	6.81e-05	115.57_x000D_
	Gene.25679::TRINITY_DN38558_c0_g1::g.25679::m.25679	340	K	Phosphoglycerate kinase OS=Macleaya cordata GN=BVC80_1795g51 PE=3 SV=1	FAAGTDAIAK(1)K	2	3.7115	3	3	1	87.1843	0.0016724	87.184	1	88.5961	0.00144473	88.596	1	88.5961	0.00144473	88.596_x000D_
	Gene.26419::TRINITY_DN38904_c1_g3::g.26419::m.26419	134	K	Phosphoglycerate kinase OS=Cucumis melo GN=LOC103496286 PE=3 SV=1	FYK(1)EEEKNDPEFAK	2	-0.19076	30	3	1	76.7209	1.88e-08	123.76	1	108.406	5.39e-29	217.48	1	113.696	3.22e-07	113.7_x000D_
	Gene.25679::TRINITY_DN38558_c0_g1::g.25679::m.25679	77	K	Phosphoglycerate kinase OS=Macleaya cordata GN=BVC80_1795g51 PE=3 SV=1	YSLK(1)PLVPR	2	-0.28004	4	3	1	120.306	0.000171734	120.31	1	114.895	0.000190768	114.89	1	121.639	0.000167047	121.64_x000D_
	Gene.26419::TRINITY_DN38904_c1_g3::g.26419::m.26419	78	K	Phosphoglycerate kinase OS=Cucumis melo GN=LOC103496286 PE=3 SV=1	PK(1)GVTPK	2	-0.044399	4	3	1	101.601	0.00461704	101.6	1	94.1145	0.00582782	94.114	1	110.31	0.00363872	110.31_x000D_
	Gene.25679::TRINITY_DN38558_c0_g1::g.25679::m.25679	10	K	Phosphoglycerate kinase OS=Macleaya cordata GN=BVC80_1795g51 PE=3 SV=1	SVGDLK(1)EADLK	2	-0.44446	6	3	1	107.966	9.9e-05	107.97	1	128.081	4.23e-06	128.08	1	93.3452	0.000431667	93.345_x000D_
	Gene.25684::TRINITY_DN38561_c0_g1::g.25684::m.25684	281	K	Cathepsin B OS=Anthurium amnicola GN=CTSB_3 PE=3 SV=1	NQVWQETK(1)HFSVNAYR	3	-0.87506	3	3	1	126.77	7.59e-10	126.77	1	123.416	1.12e-09	123.42	1	147.12	3.95e-13	147.12_x000D_
	Gene.25698::TRINITY_DN38567_c0_g1::g.25698::m.25698	253	K	Senescence-associated cysteine protease OS=Anthurium andraeanum PE=2 SV=1	NAK(1)VVAIDSYEDVPVRDEK	3	-0.55117	5	3	1	141.072	4.75e-17	160.81	1	204.23	8.8e-37	204.23	1	121.436	5.32e-17	159.34_x000D_
	Gene.25698::TRINITY_DN38567_c0_g1::g.25698::m.25698	302	K	Senescence-associated cysteine protease OS=Anthurium andraeanum PE=2 SV=1	SGIFDGK(1)CGTQLDHGVAAVGYGTENGK	3	-0.37144	3	3	1	174.055	1.57e-36	174.06	1	148.102	4.12e-20	148.1	1	184.032	7.15e-37	184.03_x000D_
	Gene.25705::TRINITY_DN38572_c0_g2::g.25705::m.25705	130	K	4-alpha-glucanotransferase DPE2 OS=Anthurium amnicola GN=DPE2_8 PE=4 SV=1	YK(1)YSQSR	2	-2.1029	3	3	1	68.3826	0.0342823	68.383	1	95.5305	0.00529893	95.531	1	65.8797	0.0405404	65.88_x000D_
	Gene.25713::TRINITY_DN38577_c0_g2::g.25713::m.25713	645	K	Terpene cyclase/mutase family member OS=Anthurium amnicola GN=GgCAS1_3 PE=3 SV=1	TYK(1)TSSSIR	2	0.64512	3	3	1	85.3546	0.00280033	85.355	1	93.0956	0.00121982	93.096	1	101.381	0.00063223	101.38_x000D_
	Gene.25713::TRINITY_DN38577_c0_g2::g.25713::m.25713	312	K	Terpene cyclase/mutase family member OS=Anthurium amnicola GN=GgCAS1_3 PE=3 SV=1	VDWNK(1)AR	2	0.18773	3	3	1	105.2	0.00421266	105.2	1	100.742	0.00471351	100.74	1	97.6019	0.00506624	97.602_x000D_
	Gene.25734::TRINITY_DN38587_c0_g1::g.25734::m.25734	84	K	"Elongation factor G, mitochondrial (Fragment) OS=Anthurium amnicola GN=Os03g0565500_0 PE=3 SV=1"	LAFINK(1)LDR	2	-0.22156	3	3	1	105.195	0.000503372	105.2	1	97.5653	0.000761126	97.565	1	96.665	0.000791538	96.665_x000D_
	Gene.25766::TRINITY_DN38603_c0_g2::g.25766::m.25766	92	K	4-coumarate--CoA ligase-like 9 OS=Anthurium amnicola GN=4CLL9_2 PE=4 SV=1	HVAPYK(1)K	2	0.51842	5	3	1	88.7343	0.0140921	88.734	1	81.3812	0.0208256	81.381	1	81.3812	0.0208256	81.381_x000D_
	Gene.25790::TRINITY_DN38615_c1_g1::g.25790::m.25790	385	K	26S proteasome non-ATPase regulatory subunit 12 OS=Anthurium amnicola GN=PSMD12_1 PE=4 SV=1	ALVAK(1)IDR	2	-0.22517	3	3	1	85.6757	0.00459474	85.676	1	109.11	0.00115378	109.11	1	85.6757	0.00459474	85.676_x000D_
	Gene.25807::TRINITY_DN38625_c0_g1::g.25807::m.25807	234	K	Protein IN2-1 B OS=Anthurium amnicola GN=GSTZ5_1 PE=4 SV=1	IEAYK(1)QTQR	2	0.3604	6	3	1	123.863	0.000159221	123.86	1	122.939	0.000162472	122.94	1	98.0483	0.00074481	98.048_x000D_
	Gene.25807::TRINITY_DN38625_c0_g1::g.25807::m.25807	86	K	Protein IN2-1 B OS=Anthurium amnicola GN=GSTZ5_1 PE=4 SV=1	PVWYK(1)EK	2	-1.7345	6	3	1	85.2117	0.0110117	85.212	1	102.714	0.00199887	102.71	1	68.7868	0.0120737	68.787_x000D_
	Gene.25807::TRINITY_DN38625_c0_g1::g.25807::m.25807	65	K	Protein IN2-1 B OS=Anthurium amnicola GN=GSTZ5_1 PE=4 SV=1	NAK(1)GLQEK	2	0.58756	3	3	1	98.582	0.00171089	98.582	1	70.8162	0.016008	70.816	1	95.5016	0.00187389	95.502_x000D_
	Gene.25837::TRINITY_DN38638_c1_g1::g.25837::m.25837	107	K	"ATP-dependent zinc metalloprotease FTSH 2, chloroplastic OS=Anthurium amnicola GN=FTSH2_9 PE=3 SV=1"	FLEYLDK(1)DR	2	-0.27054	5	3	1	109.021	0.000374136	109.02	1	132.01	0.000130565	132.01	1	104.394	0.000530428	104.39_x000D_
	Gene.25837::TRINITY_DN38638_c1_g1::g.25837::m.25837	628	K	"ATP-dependent zinc metalloprotease FTSH 2, chloroplastic OS=Anthurium amnicola GN=FTSH2_9 PE=3 SV=1"	LAEDIDAAVK(1)R	2	0.010475	3	3	1	100.931	0.000302266	100.93	1	117.091	1.87e-05	117.09	1	100.931	0.000302266	100.93_x000D_
	Gene.25837::TRINITY_DN38638_c1_g1::g.25837::m.25837	411	K	"ATP-dependent zinc metalloprotease FTSH 2, chloroplastic OS=Anthurium amnicola GN=FTSH2_9 PE=3 SV=1"	TEILK(1)VHASNK	3	0.3179	4	3	1	194.394	4.69e-17	194.39	1	105.46	4.2e-05	105.46	1	43.6045	3.57e-17	198.57_x000D_
	Gene.25916::TRINITY_DN38674_c0_g1::g.25916::m.25916	561	K	ABC1-like kinase (Fragment) OS=Pinellia ternata PE=2 SV=1	VLAASYPYFAK(1)R	2	1.472	3	3	1	90.4338	0.000491555	90.434	1	125.72	2.06e-06	125.72	1	113.224	1.23e-05	113.22_x000D_
	Gene.25937::TRINITY_DN38682_c0_g1::g.25937::m.25937	454	K	Mitochondrial-processing peptidase subunit alpha OS=Anthurium amnicola GN=MPP_0 PE=3 SV=1	KPIEHFLK(1)AVDEVTLK	3	-0.12004	7	3	1	76.1864	4.02e-17	154.26	0.999966	44.7061	1.47e-12	139.9	1	63.4872	1.99e-12	135.09_x000D_
	Gene.25937::TRINITY_DN38682_c0_g1::g.25937::m.25937	122	K	Mitochondrial-processing peptidase subunit alpha OS=Anthurium amnicola GN=MPP_0 PE=3 SV=1	MAFK(1)STTNR	2	0.068861	6	3	1	76.2278	0.000797366	90.15	1	123.86	0.000159233	123.86	1	109.29	0.000159826	109.29_x000D_
	Gene.25971::TRINITY_DN38699_c0_g1::g.25971::m.25971	247	K	"Protease Do-like 1, chloroplastic OS=Anthurium amnicola GN=DEGP1 PE=4 SV=1"	IDAPK(1)DK	2	0.17707	4	3	1	64.2645	0.0445789	64.265	1	97.7981	0.0050442	97.798	1	76.4776	0.0160973	76.478_x000D_
	Gene.26006::TRINITY_DN38716_c0_g4::g.26006::m.26006	352	K	Glyoxysomal fatty acid beta-oxidation multifunctional protein MFP-a OS=Anthurium amnicola GN=MFPA_0 PE=4 SV=1	GK(1)MTEEK	2	0.52959	3	3	1	42.8692	0.0593572	42.869	1	58.1194	0.0262456	58.119	1	49.3252	0.0441626	49.325_x000D_
	Gene.26006::TRINITY_DN38716_c0_g4::g.26006::m.26006	357	K	Glyoxysomal fatty acid beta-oxidation multifunctional protein MFP-a OS=Anthurium amnicola GN=MFPA_0 PE=4 SV=1	MTEEK(1)FEK	2	-0.24307	3	3	1	68.0161	0.0211449	68.016	1	49.4182	0.0347422	49.418	1	76.0641	0.00323837	76.064_x000D_
	Gene.26072::TRINITY_DN38744_c1_g1::g.26072::m.26072	445	K	"Glutamate--cysteine ligase, chloroplastic (Fragment) OS=Anthurium amnicola GN=GSH1_3 PE=4 SV=1"	VPVTGFK(1)TPFR	2	1.512	3	3	1	91.3133	0.000640016	91.313	1	137.895	1.39e-07	137.89	1	115.287	1.32e-05	115.29_x000D_
	Gene.26079::TRINITY_DN38747_c1_g1::g.26079::m.26079	202	K	"5'-adenylylsulfate reductase 3, chloroplastic OS=Anthurium amnicola GN=APR3_4 PE=4 SV=1"	FFDEVEK(1)HYDIR	2	-0.79548	4	3	1	136.698	1.29e-09	136.7	1	92.8564	5.95e-05	92.856	1	47.6064	1.39e-05	104.24_x000D_
	Gene.26145::TRINITY_DN38777_c1_g1::g.26145::m.26145	159	K	Ferredoxin--NADP reductase OS=Glycine max GN=LOC100798467 PE=3 SV=1	EEFEK(1)MK	2	-0.73495	20	3	1	105.391	0.00157724	110.63	1	91.9062	0.00138924	119.57	1	105.391	0.00157724	110.63_x000D_
	Gene.26145::TRINITY_DN38777_c1_g1::g.26145::m.26145	182	K	Ferredoxin--NADP reductase OS=Glycine max GN=LOC100798467 PE=3 SV=1	EQTNEK(1)GEK	2	0.31191	4	3	1	89.0474	0.00280441	89.047	1	128.281	0.000143683	128.28	1	101.646	0.000623264	101.65_x000D_
	Gene.26145::TRINITY_DN38777_c1_g1::g.26145::m.26145	185	K	Ferredoxin--NADP reductase OS=Glycine max GN=LOC100798467 PE=3 SV=1	GEK(1)MYIQTR	2	-0.46603	24	3	1	141.995	7.5e-05	142	1	125.737	7.95e-05	125.74	1	125.737	7.27e-05	125.74_x000D_
	Gene.26145::TRINITY_DN38777_c1_g1::g.26145::m.26145	129	K	Ferredoxin--NADP reductase OS=Glycine max GN=LOC100798467 PE=3 SV=1	MFFEK(1)HDDYK	2	-0.32163	27	3	1	117.945	5.14e-08	130.1	1	153.946	6.77e-15	153.95	1	141.711	2.93e-13	141.71_x000D_
	Gene.26145::TRINITY_DN38777_c1_g1::g.26145::m.26145	57	K	Ferredoxin--NADP reductase OS=Glycine max GN=LOC100798467 PE=3 SV=1	TVSLCVK(1)R	2	0.29932	8	3	1	121.989	0.00131895	121.99	1	143.12	0.00068468	143.12	1	153.711	7.46e-05	153.71_x000D_
	Gene.26150::TRINITY_DN38780_c1_g1::g.26150::m.26150	194	K	"1,4-alpha-glucan-branching enzyme, chloroplastic/amyloplastic OS=Anthurium amnicola GN=SBE1_0 PE=4 SV=1"	GYHK(1)LWDSR	3	-0.19988	3	3	1	70.0564	0.00413459	70.056	1	78.0978	0.00136199	78.098	1	63.2161	0.00745634	63.216_x000D_
	Gene.26176::TRINITY_DN38789_c2_g2::g.26176::m.26176	205	K	"Cystathionine gamma-synthase, chloroplastic OS=Anthurium amnicola GN=CGS1_6 PE=3 SV=1"	NSAELIDFK(1)EGR	2	-0.24502	3	3	1	138.02	3.73e-09	138.02	1	148.616	4.75e-17	148.62	1	173.718	1.52e-16	173.72_x000D_
	Gene.26311::TRINITY_DN38851_c0_g1::g.26311::m.26311	238	K	"Heme oxygenase 1, chloroplastic OS=Anthurium amnicola GN=HO1_1 PE=4 SV=1"	ILDNK(1)ELEFYK	2	1.3966	3	3	1	140.628	1.15e-07	140.63	1	176.425	2.96e-12	176.42	1	142.996	9.48e-08	143_x000D_
	Gene.26349::TRINITY_DN38872_c1_g1::g.26349::m.26349	250	K	"Phosphoglucomutase, chloroplastic OS=Anthurium amnicola GN=PGMP_5 PE=4 SV=1"	YDYEECESEGANK(1)MMDHLR	3	-1.5414	4	3	1	121.436	3.18e-18	121.44	1	173.984	1.82e-28	173.98	1	159.257	7.01e-22	159.26_x000D_
	Gene.26378::TRINITY_DN38885_c0_g2::g.26378::m.26378	30	K	"1,2-dihydroxy-3-keto-5-methylthiopentene dioxygenase OS=Anthurium amnicola GN=ARD2_1 PE=3 SV=1"	LYADDYENDENLK(1)K	2	-0.82383	3	3	1	198.292	2e-23	198.29	1	169.296	2.19e-15	169.3	1	200.159	1.72e-23	200.16_x000D_
	Gene.26413::TRINITY_DN38902_c1_g1::g.26413::m.26413	394	K	Phospholipid:diacylglycerol acyltransferase 1 OS=Anthurium amnicola GN=PDAT1_1 PE=4 SV=1	DK(1)LDSQSSHVNYGR	3	-0.20223	3	3	1	105.992	1.89e-06	105.99	1	102.52	2.67e-06	102.52	1	74.7892	0.000246006	74.789_x000D_
	Gene.26413::TRINITY_DN38902_c1_g1::g.26413::m.26413	421	K	Phospholipid:diacylglycerol acyltransferase 1 OS=Anthurium amnicola GN=PDAT1_1 PE=4 SV=1	DVSEAPSSK(1)IER	2	0.46957	3	3	1	122.459	1.83e-06	122.46	1	80.3118	0.00083689	80.312	1	122.459	4.76e-11	122.46_x000D_
	Gene.26419::TRINITY_DN38904_c1_g3::g.26419::m.26419	59	K	Phosphoglycerate kinase OS=Cucumis melo GN=LOC103496286 PE=3 SV=1	AAIPTIK(1)YLTSK	2	0.10438	8	3	1	69.0301	0.00510783	69.03	1	78.7046	0.000920142	78.705	1	80.3185	0.000836543	80.318_x000D_
	Gene.26419::TRINITY_DN38904_c1_g3::g.26419::m.26419	350	K	Phosphoglycerate kinase OS=Cucumis melo GN=LOC103496286 PE=3 SV=1	FAIGTEAIAK(1)K	2	0.019238	6	3	1	131.819	2.55e-06	131.82	1	120.062	1.54e-05	120.06	1	99.2826	0.000336618	99.283_x000D_
	Gene.26419::TRINITY_DN38904_c1_g3::g.26419::m.26419	351	K	Phosphoglycerate kinase OS=Cucumis melo GN=LOC103496286 PE=3 SV=1	K(1)LAELSGK	2	0.75969	3	3	1	86.1356	0.00701531	86.136	1	86.1356	0.00701531	86.136	1	66.5676	0.0374334	66.568_x000D_
	Gene.26419::TRINITY_DN38904_c1_g3::g.26419::m.26419	67	K	Phosphoglycerate kinase OS=Cucumis melo GN=LOC103496286 PE=3 SV=1	GAK(1)VILSSHLGR	3	-0.13376	9	3	1	59.1163	8.58e-07	128.54	1	104.593	1.35e-05	104.59	1	62.0879	2.67e-09	142.38_x000D_
	Gene.26419::TRINITY_DN38904_c1_g3::g.26419::m.26419	211	K	Phosphoglycerate kinase OS=Cucumis melo GN=LOC103496286 PE=3 SV=1	RPFAAIVGGSK(1)VSSK	3	0.6031	3	3	1	49.5946	0.0079804	49.595	1	63.6823	0.000246074	63.682	1	94.532	1.14e-05	94.532_x000D_
	Gene.26419::TRINITY_DN38904_c1_g3::g.26419::m.26419	25	K	Phosphoglycerate kinase OS=Cucumis melo GN=LOC103496286 PE=3 SV=1	SVGDLTEADLK(1)GK(1)R	2	-2.2424	10	3	1	113.527	2.18e-09	135.02	1	161.205	2.29e-14	161.48	1	137.796	8.03e-14	166.7_x000D_
	Gene.26419::TRINITY_DN38904_c1_g3::g.26419::m.26419	27	K	Phosphoglycerate kinase OS=Cucumis melo GN=LOC103496286 PE=3 SV=1	SVGDLTEADLK(1)GK(1)R	2	-2.2424	3	3	1	113.527	3.94e-07	113.53	1	161.205	2.29e-14	161.21	1	137.796	3.62e-10	137.8_x000D_
	Gene.26449::TRINITY_DN38919_c1_g2::g.26449::m.26449	213	K	Polyadenylate-binding protein (Fragment) OS=Anthurium amnicola GN=PAB2_7 PE=3 SV=1	ENAVNK(1)VK	2	-0.36671	3	3	1	81.2963	0.00587125	81.296	1	71.3794	0.0149748	71.379	1	81.2963	0.00587125	81.296_x000D_
	Gene.26449::TRINITY_DN38919_c1_g2::g.26449::m.26449	215	K	Polyadenylate-binding protein (Fragment) OS=Anthurium amnicola GN=PAB2_7 PE=3 SV=1	VK(1)FNNVFVK	2	-0.23572	4	3	1	113.658	0.000217475	113.66	1	138.396	9.68e-05	138.4	1	125.16	0.000154659	125.16_x000D_
	Gene.26449::TRINITY_DN38919_c1_g2::g.26449::m.26449	131	K	Polyadenylate-binding protein (Fragment) OS=Anthurium amnicola GN=PAB2_7 PE=3 SV=1	SGAANIFIK(1)NLDR	2	1.8688	3	3	1	140.326	1.55e-09	140.33	1	91.812	0.000169516	91.812	1	101.304	3.15e-05	101.3_x000D_
	Gene.26495::TRINITY_DN38943_c0_g2::g.26495::m.26495	185	K	"Succinate dehydrogenase [ubiquinone] flavoprotein subunit, mitochondrial OS=Anthurium amnicola GN=SDH1-1_1 PE=3 SV=1"	AFGGQSLDFGK(1)GGQAYR	2	-0.92307	3	3	1	252.358	2.46e-63	252.36	1	270.515	8.48e-76	270.51	1	297.485	9.47e-90	297.49_x000D_
	Gene.26495::TRINITY_DN38943_c0_g2::g.26495::m.26495	339	K	"Succinate dehydrogenase [ubiquinone] flavoprotein subunit, mitochondrial OS=Anthurium amnicola GN=SDH1-1_1 PE=3 SV=1"	YAPTAK(1)DLASR	2	1.7296	3	3	1	79.492	0.00185217	79.492	1	106.667	0.00011619	106.67	1	81.9197	0.00160324	81.92_x000D_
	Gene.26520::TRINITY_DN38954_c0_g1::g.26520::m.26520	72	K	N-carbamoylputrescine amidase OS=Anthurium amnicola GN=CPA_0 PE=4 SV=1	PYK(1)DHPTILR	3	-1.5078	4	3	1	109.156	5.23e-05	109.16	1	129.889	1.97e-06	129.89	1	107.055	6.96e-05	107.06_x000D_
	Gene.26533::TRINITY_DN38961_c1_g2::g.26533::m.26533	134	K	"Ribulose-phosphate 3-epimerase, chloroplastic OS=Anthurium amnicola GN=RPE_2 PE=4 SV=1"	TVNQIK(1)DLGAK	2	-0.34827	4	3	1	105.649	0.000129685	105.65	1	145.137	7.62e-08	145.14	1	119.386	1.03e-05	119.39_x000D_
	Gene.26568::TRINITY_DN38975_c0_g1::g.26568::m.26568	317	K	"Enoyl-[acyl-carrier-protein] reductase [NADH], chloroplastic OS=Anthurium amnicola GN=FABI_4 PE=4 SV=1"	AAK(1)AIGFVER	2	1.1641	3	3	1	51.2862	0.0565575	51.286	1	60.2551	0.023641	60.255	1	60.2551	0.023641	60.255_x000D_
	Gene.26568::TRINITY_DN38975_c0_g1::g.26568::m.26568	142	K	"Enoyl-[acyl-carrier-protein] reductase [NADH], chloroplastic OS=Anthurium amnicola GN=FABI_4 PE=4 SV=1"	GK(1)FDESR	2	0.67914	8	3	1	114.783	0.00317908	114.78	1	114.783	0.00317908	114.78	1	101.643	0.00461227	101.64_x000D_
	Gene.2836::TRINITY_DN25222_c1_g2::g.2836::m.2836	73	K	"Enoyl-(Acyl-carrier-protein) reductase (NADH) 1, chloroplastic (Fragment) OS=Ananas comosus GN=ACMD2_24031 PE=4 SV=1"	TIPGYGGGMSSAK(1)AALESDTR	2	-2.6375	4	3	1	117.38	2.73e-11	117.38	1	112.642	9.15e-08	112.64	1	115.536	6.93e-11	115.54_x000D_
	Gene.26569::TRINITY_DN38975_c0_g3::g.26569::m.26569	228	K	"enoyl-[acyl-carrier-protein] reductase [NADH], chloroplastic OS=Nelumbo nucifera GN=LOC104603532 PE=4 SV=1"	YAGSSNWTVK(1)EAVECVK	2	-0.79679	3	3	1	276.218	5.98e-76	276.22	1	218.575	9.73e-44	218.57	1	314.848	2.5e-104	314.85_x000D_
	Gene.26581::TRINITY_DN38981_c1_g1::g.26581::m.26581	803	K	"Alpha-1,4 glucan phosphorylase OS=Anthurium amnicola GN=PHSH_7 PE=3 SV=1"	VDEAYK(1)DR	2	0.44797	3	3	1	83.9477	0.00509842	83.948	1	105.521	0.00134371	105.52	1	104.2	0.00141357	104.2_x000D_
	Gene.26897::TRINITY_DN39116_c1_g1::g.26897::m.26897	195	K	Acetolactate synthase OS=Anthurium amnicola GN=ALS1_0 PE=3 SV=1	GK(1)FPLSFK	2	0.16557	3	3	1	91.318	0.00295013	91.318	1	79.474	0.00640241	79.474	1	99.4417	0.0016654	99.442_x000D_
	Gene.26913::TRINITY_DN39122_c0_g2::g.26913::m.26913	58	K	Protein phosphatase 2C OS=Ilex paraguariensis PE=2 SV=1	WNQK(1)FASR	2	-0.2176	4	3	1	54.1907	0.0582548	54.191	1	105.101	0.0013659	105.1	1	87.2582	0.00413349	87.258_x000D_
	Gene.26949::TRINITY_DN39139_c0_g1::g.26949::m.26949	573	K	Ubiquitinyl hydrolase 1 OS=Anthurium amnicola GN=UBP14_2 PE=3 SV=1	FVMEAGWVPK(1)K	2	-0.6479	3	3	1	41.109	0.0492667	41.109	1	68.1321	0.014229	68.132	1	45.4329	0.0383456	45.433_x000D_
	Gene.26952::TRINITY_DN39140_c1_g1::g.26952::m.26952	158	K	Photosystem II protein OS=Anthurium amnicola GN=slr1645_0 PE=3 SV=1	EVVK(1)TLR	2	0.66316	3	3	1	85.8127	0.0106617	85.813	1	74.929	0.0179138	74.929	1	97.0933	0.00512338	97.093_x000D_
	Gene.26979::TRINITY_DN39152_c0_g1::g.26979::m.26979	251	K	ATP sulfurylase 2 OS=Anthurium amnicola GN=APS2 PE=4 SV=1	LSPK(1)ELR	2	0.72793	3	3	1	66.073	0.040057	66.073	1	66.073	0.040057	66.073	1	63.5651	0.0463278	63.565_x000D_
	Gene.27034::TRINITY_DN39175_c0_g1::g.27034::m.27034	96	K	"Long chain acyl-CoA synthetase 7, peroxisomal OS=Anthurium amnicola GN=LACS7_4 PE=4 SV=1"	DYK(1)YLGTR	2	-0.73831	4	3	1	104.2	0.00141357	104.2	1	70.8162	3.66e-05	105.52	1	99.1355	0.0016816	99.136_x000D_
	Gene.27034::TRINITY_DN39175_c0_g1::g.27034::m.27034	55	K	"Long chain acyl-CoA synthetase 7, peroxisomal OS=Anthurium amnicola GN=LACS7_4 PE=4 SV=1"	LHTGK(1)WNVYR	2	1.6248	7	3	1	77.1917	0.00113391	77.192	1	87.258	0.000585919	87.258	1	43.2968	0.00309788	70.908_x000D_
	Gene.27065::TRINITY_DN39197_c1_g2::g.27065::m.27065	335	K	Tetratricopeptide repeat protein 30A (Fragment) OS=Anthurium amnicola GN=ttc30a_1 PE=4 SV=1	AGYEDFK(1)R	2	-0.71522	3	3	1	72.23	0.0210968	72.23	1	89.3546	0.00553968	89.355	1	79.474	0.010069	79.474_x000D_
	Gene.27065::TRINITY_DN39197_c1_g2::g.27065::m.27065	229	K	Tetratricopeptide repeat protein 30A (Fragment) OS=Anthurium amnicola GN=ttc30a_1 PE=4 SV=1	MDDGGELTEK(1)EIIR	2	-2.016	3	3	1	56.3391	0.00196485	56.339	1	152.876	2.13e-12	152.88	1	216.884	1.06e-30	216.88_x000D_
	Gene.27065::TRINITY_DN39197_c1_g2::g.27065::m.27065	278	K	Tetratricopeptide repeat protein 30A (Fragment) OS=Anthurium amnicola GN=ttc30a_1 PE=4 SV=1	NAK(1)YEEALEK	2	-0.17795	7	3	1	126.194	1.15e-05	126.19	1	110.838	0.000120792	110.84	1	99.2826	0.000420343	99.283_x000D_
	Gene.27065::TRINITY_DN39197_c1_g2::g.27065::m.27065	357	K	Tetratricopeptide repeat protein 30A (Fragment) OS=Anthurium amnicola GN=ttc30a_1 PE=4 SV=1	TSEEFDPLMK(1)R	2	0.26407	7	3	1	156.581	2.24e-09	156.58	1	158.047	5.42e-09	158.05	1	138.763	2.07e-07	138.76_x000D_
	Gene.27065::TRINITY_DN39197_c1_g2::g.27065::m.27065	219	K	Tetratricopeptide repeat protein 30A (Fragment) OS=Anthurium amnicola GN=ttc30a_1 PE=4 SV=1	YGK(1)MDDGGELTEK	2	-1.3412	5	3	1	134.885	2.2e-09	134.88	1	106.424	9.81e-07	121.42	1	124.163	1.85e-09	137.8_x000D_
	Gene.27091::TRINITY_DN39208_c0_g1::g.27091::m.27091	389	K	"Phosphoglucan, water dikinase, chloroplastic (Fragment) OS=Anthurium amnicola GN=GWD3_1 PE=4 SV=1"	HTIQNK(1)LHR	3	1.8553	3	3	1	112.008	8.69e-05	112.01	1	107.788	0.000132252	107.79	1	118.669	5.65e-05	118.67_x000D_
	Gene.27091::TRINITY_DN39208_c0_g1::g.27091::m.27091	562	K	"Phosphoglucan, water dikinase, chloroplastic (Fragment) OS=Anthurium amnicola GN=GWD3_1 PE=4 SV=1"	IDSK(1)DIR	2	0.2448	3	3	1	66.073	0.040057	66.073	1	71.5012	0.0264847	71.501	1	73.6646	0.0210752	73.665_x000D_
	Gene.27159::TRINITY_DN39241_c0_g1::g.27159::m.27159	151	K	Aspartate aminotransferase (Fragment) OS=Anthurium amnicola GN=ASP1_8 PE=4 SV=1	NLWLK(1)EVK	2	-0.70423	3	3	1	76.6789	0.00721711	76.679	1	78.1127	0.00679919	78.113	1	74.9199	0.00847979	74.92_x000D_
	Gene.27214::TRINITY_DN39260_c4_g2::g.27214::m.27214	82	K	"Violaxanthin de-epoxidase, chloroplastic OS=Anthurium amnicola GN=VDE1_9 PE=4 SV=1"	LEK(1)TVEEGEK	2	-0.74589	3	3	1	84.5074	0.00231284	84.507	1	90.0503	0.00136418	90.05	1	108.348	0.000185331	108.35_x000D_
	Gene.27259::TRINITY_DN39278_c1_g4::g.27259::m.27259	568	K	"Sulfite reductase 1 [ferredoxin], chloroplastic OS=Anthurium amnicola GN=SIR1_0 PE=4 SV=1"	AVFDK(1)VGLK	2	-0.53004	3	3	1	52.5786	0.0536981	52.579	1	50.4729	0.065771	50.473	1	52.5786	0.0536981	52.579_x000D_
	Gene.27259::TRINITY_DN39278_c1_g4::g.27259::m.27259	111	K	"Sulfite reductase 1 [ferredoxin], chloroplastic OS=Anthurium amnicola GN=SIR1_0 PE=4 SV=1"	SK(1)VEIFK	2	-0.6425	4	3	1	89.3546	0.00859935	89.355	1	88.294	0.00227124	88.294	1	81.6423	0.01309	81.642_x000D_
	Gene.27259::TRINITY_DN39278_c1_g4::g.27259::m.27259	116	K	"Sulfite reductase 1 [ferredoxin], chloroplastic OS=Anthurium amnicola GN=SIR1_0 PE=4 SV=1"	VEIFK(1)EQSNFIR	2	4.4886	4	3	1	160.379	3.33e-13	160.38	1	125.818	2.27e-10	125.82	0.999997	54.881	7.18e-06	95.822_x000D_
	Gene.27259::TRINITY_DN39278_c1_g4::g.27259::m.27259	435	K	"Sulfite reductase 1 [ferredoxin], chloroplastic OS=Anthurium amnicola GN=SIR1_0 PE=4 SV=1"	SVVEEYYGK(1)K	2	-0.90081	3	3	1	125.969	1.86e-05	125.97	1	85.3546	0.00340935	85.355	1	96.3419	0.000780959	96.342_x000D_
	Gene.27327::TRINITY_DN39305_c1_g2::g.27327::m.27327	37	K	Alanine glyoxylate aminotransferase (Fragment) OS=Peperomia sp. JN-2011 GN=agt1 PE=3 SV=1	ALEASK(1)TAK	2	0.18483	4	3	1	88.4955	0.00215904	88.495	1	78.0978	0.00428199	78.098	1	60.3978	0.0277447	60.398_x000D_
	Gene.27327::TRINITY_DN39305_c1_g2::g.27327::m.27327	158	K	Alanine glyoxylate aminotransferase (Fragment) OS=Peperomia sp. JN-2011 GN=agt1 PE=3 SV=1	VAGK(1)VFR	2	-0.60351	9	3	1	126.243	0.00316445	126.24	1	126.243	0.00316445	126.24	1	114.023	0.00322159	114.02_x000D_
	Gene.27378::TRINITY_DN39324_c1_g1::g.27378::m.27378	237	K	"magnesium protoporphyrin IX methyltransferase, chloroplastic OS=Gossypium hirsutum GN=LOC107953584 PE=4 SV=1"	AYLHAEK(1)DVER	3	-0.13409	5	3	1	124.124	2.22e-06	124.12	1	134.977	5.23e-08	134.98	1	98.1049	7.3e-05	98.105_x000D_
	Gene.27460::TRINITY_DN39361_c0_g1::g.27460::m.27460	243	K	"Serine/threonine-protein kinase STN8, chloroplastic (Fragment) OS=Anthurium amnicola GN=STN8_2 PE=4 SV=1"	GGK(1)WLVWK	2	-0.14856	4	3	1	71.3794	0.0149748	71.379	1	81.2963	0.00587125	81.296	1	71.3794	0.0149748	71.379_x000D_
	Gene.27487::TRINITY_DN39374_c1_g2::g.27487::m.27487	28	K	Glycerate dehydrogenase OS=Anthurium amnicola GN=HPR-A_2 PE=3 SV=1	ANGEQPVTWK(1)R	2	-0.051171	7	3	1	160.675	4.46e-09	160.67	1	120.551	1.49e-05	120.55	1	143.974	1.36e-07	143.97_x000D_
	Gene.27487::TRINITY_DN39374_c1_g2::g.27487::m.27487	51	K	Glycerate dehydrogenase OS=Anthurium amnicola GN=HPR-A_2 PE=3 SV=1	EADVISLHPVLDK(1)TTYHLINK	3	3.9049	6	3	1	113.489	1.3e-08	113.49	1	89.8587	9.65e-43	194.92	1	121.205	9.68e-22	121.21_x000D_
	Gene.27487::TRINITY_DN39374_c1_g2::g.27487::m.27487	59	K	Glycerate dehydrogenase OS=Anthurium amnicola GN=HPR-A_2 PE=3 SV=1	TTYHLINK(1)ESLAIMK	3	-0.43666	6	3	1	97.7971	2.57e-06	97.797	1	139.582	2.09e-12	139.58	1	124.62	2.69e-12	135.02_x000D_
	Gene.27487::TRINITY_DN39374_c1_g2::g.27487::m.27487	66	K	Glycerate dehydrogenase OS=Anthurium amnicola GN=HPR-A_2 PE=3 SV=1	ESLAIMK(1)K	2	0.42184	6	3	1	74.255	0.0024558	87.181	1	83.3132	0.00830911	83.313	1	82.4525	0.0024558	87.181_x000D_
	Gene.27487::TRINITY_DN39374_c1_g2::g.27487::m.27487	129	K	Glycerate dehydrogenase OS=Anthurium amnicola GN=HPR-A_2 PE=3 SV=1	NAVVVPHIASASK(1)WTR	3	0.49084	3	3	1	78.95	0.000163844	78.95	1	92.4392	2.7e-05	92.439	1	93.2257	1.9e-05	93.226_x000D_
	Gene.27542::TRINITY_DN39395_c1_g1::g.27542::m.27542	266	K	"ATP-dependent zinc metalloprotease FTSH 11, chloroplastic/mitochondrial OS=Anthurium amnicola GN=FTSH11_1 PE=3 SV=1"	HPSK(1)FTR	2	0.25733	3	3	1	83.7525	0.0118613	83.753	1	67.032	0.0376591	67.032	1	69.9985	0.030242	69.998_x000D_
	Gene.27577::TRINITY_DN39412_c0_g1::g.27577::m.27577	287	K	Luminal-binding protein OS=Nicotiana attenuata GN=BIP PE=3 SV=1	DISK(1)DNR	2	0.34501	3	3	1	82.305	0.0127041	82.305	1	90.7767	0.00777135	90.777	1	73.6163	0.0211961	73.616_x000D_
	Gene.27577::TRINITY_DN39412_c0_g1::g.27577::m.27577	120	K	Luminal-binding protein OS=Nicotiana attenuata GN=BIP PE=3 SV=1	DMK(1)LVPYK	2	-0.30419	4	3	1	87.4761	0.00406999	87.476	1	76.6789	0.00721711	76.679	1	93.1432	0.00241813	93.143_x000D_
	Gene.27577::TRINITY_DN39412_c0_g1::g.27577::m.27577	170	K	Luminal-binding protein OS=Nicotiana attenuata GN=BIP PE=3 SV=1	ETAEAFLGK(1)K	2	-4.0517	3	3	1	85.8073	0.00473418	85.807	1	73.4995	0.0099996	73.499	1	83.8618	0.00538341	83.862_x000D_
	Gene.27577::TRINITY_DN39412_c0_g1::g.27577::m.27577	113	K	Luminal-binding protein OS=Nicotiana attenuata GN=BIP PE=3 SV=1	KFEDK(1)EVQR	2	-0.28168	5	3	1	112.026	7.83e-05	162.38	1	66.4981	5.27e-05	103.08	1	101.663	0.000138783	154.24_x000D_
	Gene.27577::TRINITY_DN39412_c0_g1::g.27577::m.27577	161	K	Luminal-binding protein OS=Nicotiana attenuata GN=BIP PE=3 SV=1	MK(1)ETAEAFLGK	2	0.013943	7	3	1	94.1217	5.83e-06	115.05	1	85.5216	0.0012339	85.522	1	105.032	0.000137861	105.03_x000D_
	Gene.27577::TRINITY_DN39412_c0_g1::g.27577::m.27577	103	K	Luminal-binding protein OS=Nicotiana attenuata GN=BIP PE=3 SV=1	TIFDVK(1)R	2	-0.38636	9	3	1	113.696	0.00512434	113.7	1	113.889	0.00509024	113.89	1	114.783	0.00499971	114.78_x000D_
	Gene.27580::TRINITY_DN39412_c1_g3::g.27580::m.27580	129	K	Luminal-binding protein 5 OS=Morus notabilis GN=L484_007819 PE=3 SV=1	EAEEFAEEDK(1)K	2	0.90849	3	3	1	163.117	3.57e-09	163.12	1	136.5	2.38e-07	136.5	1	189.573	8.18e-13	189.57_x000D_
	Gene.27580::TRINITY_DN39412_c1_g3::g.27580::m.27580	106	K	Luminal-binding protein 5 OS=Morus notabilis GN=L484_007819 PE=3 SV=1	ITITNDK(1)GR	2	-0.66631	10	3	1	64.8406	0.000166716	121.73	1	122.329	7.11e-06	153.24	1	101.46	3.56e-05	148.52_x000D_
	Gene.27580::TRINITY_DN39412_c1_g3::g.27580::m.27580	99	K	Luminal-binding protein 5 OS=Morus notabilis GN=L484_007819 PE=3 SV=1	SEK(1)ITITNDK	2	-3.1175	4	3	1	138.247	3.26e-07	138.25	1	152.538	5.38e-16	152.54	1	157.378	8.78e-09	157.38_x000D_
	Gene.27714::TRINITY_DN39461_c2_g2::g.27714::m.27714	44	K	Ascorbate peroxidase (Fragment) OS=Arnebia euchroma PE=2 SV=1	GLIAEK(1)NCAPLMLR	2	-3.2052	4	3	1	177.359	1.71e-18	177.36	1	105.191	7.28e-15	154.1	1	116.635	5.84e-08	116.63_x000D_
	Gene.27714::TRINITY_DN39461_c2_g2::g.27714::m.27714	86	K	Ascorbate peroxidase (Fragment) OS=Arnebia euchroma PE=2 SV=1	HSDELGHGANK(1)GLDIAVR	3	0.15588	7	3	1	166.603	5.69e-22	166.6	1	149.306	2.23e-16	149.31	1	159.788	4.94e-32	159.79_x000D_
	Gene.27714::TRINITY_DN39461_c2_g2::g.27714::m.27714	66	K	Ascorbate peroxidase (Fragment) OS=Arnebia euchroma PE=2 SV=1	LAWHSAGTFDEGTK(1)SGGPFGTMR	3	-1.3696	9	3	1	137.121	9.11e-18	137.12	1	122.297	4.24e-12	122.3	1	153.191	1.1e-19	153.19_x000D_
	Gene.27714::TRINITY_DN39461_c2_g2::g.27714::m.27714	28	K	Ascorbate peroxidase (Fragment) OS=Arnebia euchroma PE=2 SV=1	SYPTVSEEYQK(1)AVEK	2	-1.1302	4	3	1	116.995	1.25e-08	117	1	123.72	7.53e-09	123.72	1	164.697	7.76e-17	164.7_x000D_
	Gene.27716::TRINITY_DN39462_c0_g1::g.27716::m.27716	134	K	Polyribonucleotide nucleotidyltransferase (Fragment) OS=Anthurium amnicola GN=pnp_56 PE=3 SV=1	ALQIESK(1)IPR	2	-0.90267	3	3	1	91.5493	0.00110764	91.549	1	89.1712	0.00151464	89.171	1	91.5493	0.000281601	91.549_x000D_
	Gene.27716::TRINITY_DN39462_c0_g1::g.27716::m.27716	221	K	Polyribonucleotide nucleotidyltransferase (Fragment) OS=Anthurium amnicola GN=pnp_56 PE=3 SV=1	EVSSK(1)FLR	2	-0.30985	3	3	1	86.8328	0.00425747	86.833	1	68.9498	0.019432	68.95	1	60.4363	0.0350501	60.436_x000D_
	Gene.27716::TRINITY_DN39462_c0_g1::g.27716::m.27716	216	K	Polyribonucleotide nucleotidyltransferase (Fragment) OS=Anthurium amnicola GN=pnp_56 PE=3 SV=1	LVFK(1)EVSSK	2	2.9914	3	3	1	61.1614	0.026579	61.161	1	71.4507	0.0108701	71.451	1	68.657	0.0151353	68.657_x000D_
	Gene.27753::TRINITY_DN39476_c1_g2::g.27753::m.27753	80	K	UDP-glucose pyrophosphorylase (Fragment) OS=Arachis hypogaea PE=2 SV=1	MEIIPNPK(1)EVDGVK	2	-0.1969	5	3	1	76.7593	0.000185455	80.746	1	80.7463	0.000423574	80.746	1	103.834	3.27e-06	103.83_x000D_
	Gene.27754::TRINITY_DN39476_c1_g3::g.27754::m.27754	125	K	UTP--glucose-1-phosphate uridylyltransferase OS=Musa acuminata GN=UGPA PE=2 SV=1	IVEK(1)YSNSK	2	-0.28926	3	3	1	126.313	0.000150605	126.31	1	116.518	0.00018506	116.52	1	94.4091	0.000951634	94.409_x000D_
	Gene.27754::TRINITY_DN39476_c1_g3::g.27754::m.27754	130	K	UTP--glucose-1-phosphate uridylyltransferase OS=Musa acuminata GN=UGPA PE=2 SV=1	YSNSK(1)IDIHTFNQSQYPR	3	0.11538	8	3	1	192.853	2.61e-36	192.85	1	226.741	7.25e-45	226.74	1	230.07	2.04e-45	230.07_x000D_
	Gene.27794::TRINITY_DN39489_c1_g1::g.27794::m.27794	370	K	Phosphoribulokinase OS=Corchorus capsularis GN=CCACVL1_08747 PE=3 SV=1	AATPLEAAK(1)A	2	-0.33812	3	3	1	63.1842	0.0311688	63.184	1	69.2755	0.0186681	69.275	1	72.2432	0.0125777	72.243_x000D_
	Gene.27794::TRINITY_DN39489_c1_g1::g.27794::m.27794	90	K	Phosphoribulokinase OS=Corchorus capsularis GN=CCACVL1_08747 PE=3 SV=1	EK(1)GVTALDPR	2	-0.85008	5	3	1	70.195	0.0024363	73.082	1	83.2258	0.0025322	83.226	1	83.2258	0.0025322	83.226_x000D_
	Gene.27794::TRINITY_DN39489_c1_g1::g.27794::m.27794	176	K	Phosphoribulokinase OS=Corchorus capsularis GN=CCACVL1_08747 PE=3 SV=1	FAWK(1)IQR	2	-0.46782	12	3	1	144.295	0.00158155	144.29	1	172.394	5.46e-06	172.39	1	160.692	0.000129181	160.69_x000D_
	Gene.27794::TRINITY_DN39489_c1_g1::g.27794::m.27794	137	K	Phosphoribulokinase OS=Corchorus capsularis GN=CCACVL1_08747 PE=3 SV=1	GGAAVEKPIYNHVTGLLDPPELIK(1)PPK	4	0.19022	5	3	1	132.319	8.36e-20	142.4	1	135.386	8.36e-20	142.4	1	142.806	3.84e-21	152.88_x000D_
	Gene.27794::TRINITY_DN39489_c1_g1::g.27794::m.27794	241	K	Phosphoribulokinase OS=Corchorus capsularis GN=CCACVL1_08747 PE=3 SV=1	LVMK(1)EGVK	2	2.9119	12	3	1	71.3794	0.0149748	71.379	1	58.9807	0.0307413	58.981	1	60.9103	0.0136515	62.546_x000D_
	Gene.27822::TRINITY_DN39499_c1_g1::g.27822::m.27822	211	K	Serine hydroxymethyltransferase OS=Anthurium amnicola GN=GLYM_0 PE=3 SV=1	IMALDLPHGGHLSHGYQTDTK(1)K	5	-0.44784	5	3	1	117.372	9.99e-12	118.32	1	110.603	4.49e-08	110.6	1	122.526	9.71e-12	122.53_x000D_
	Gene.27822::TRINITY_DN39499_c1_g1::g.27822::m.27822	151	K	Serine hydroxymethyltransferase OS=Anthurium amnicola GN=GLYM_0 PE=3 SV=1	YYGGNEYIDMAESLCQK(1)R	3	-0.1849	5	3	1	173.507	3.74e-28	173.51	1	142.323	6.84e-16	142.32	1	140.461	7.33e-22	164.59_x000D_
	Gene.27837::TRINITY_DN39505_c1_g1::g.27837::m.27837	392	K	60S ribosomal protein L4-1 OS=Anthurium amnicola GN=RPL4A_5 PE=4 SV=1	AAGK(1)GWYR	2	0.44904	3	3	1	75.7382	0.00749132	75.738	1	57.0474	0.0412671	57.047	1	75.1092	0.00366803	75.109_x000D_
	Gene.27837::TRINITY_DN39505_c1_g1::g.27837::m.27837	294	K	60S ribosomal protein L4-1 OS=Anthurium amnicola GN=RPL4A_5 PE=4 SV=1	AK(1)YVLPR	2	0.9642	3	3	1	101.691	0.00460691	101.69	1	94.2618	0.00574204	94.262	1	114.186	0.00320332	114.19_x000D_
	Gene.27837::TRINITY_DN39505_c1_g1::g.27837::m.27837	257	K	60S ribosomal protein L4-1 OS=Anthurium amnicola GN=RPL4A_5 PE=4 SV=1	LNLLK(1)LAPGGHLGR	3	-0.3738	6	3	1	107.529	1.55e-06	107.53	1	132.79	1.21e-09	132.79	1	126.832	7.61e-09	126.83_x000D_
	Gene.27837::TRINITY_DN39505_c1_g1::g.27837::m.27837	123	K	60S ribosomal protein L4-1 OS=Anthurium amnicola GN=RPL4A_5 PE=4 SV=1	MFAPTK(1)IWR	2	-0.37144	4	3	1	72.607	0.0039864	72.607	1	105.521	0.00049238	105.52	1	61.7795	0.011224	61.78_x000D_
	Gene.27837::TRINITY_DN39505_c1_g1::g.27837::m.27837	301	K	60S ribosomal protein L4-1 OS=Anthurium amnicola GN=RPL4A_5 PE=4 SV=1	SK(1)MTNADLSR	2	1.1153	10	3	1	116.837	1.27e-06	132.17	1	89.3005	6.15e-05	110.08	1	107.344	5.18e-06	125.97_x000D_
	Gene.27837::TRINITY_DN39505_c1_g1::g.27837::m.27837	186	K	60S ribosomal protein L4-1 OS=Anthurium amnicola GN=RPL4A_5 PE=4 SV=1	TSSAIK(1)VLK	2	0.063403	4	3	1	101.646	0.000623264	101.65	1	83.7828	0.00312125	83.783	1	95.5016	0.00083084	95.502_x000D_
	Gene.27837::TRINITY_DN39505_c1_g1::g.27837::m.27837	189	K	60S ribosomal protein L4-1 OS=Anthurium amnicola GN=RPL4A_5 PE=4 SV=1	VLK(1)QIGAFADAEK	2	0.54603	5	3	1	96.4641	4.26e-05	96.464	1	73.3864	0.00176838	73.386	1	121.449	9.78e-07	121.45_x000D_
	Gene.27855::TRINITY_DN39513_c0_g1::g.27855::m.27855	537	K	Formate--tetrahydrofolate ligase (Fragment) OS=Anthurium amnicola GN=FTHS_1 PE=3 SV=1	EK(1)IEAIAK	2	1.5247	3	3	1	87.6395	0.00402235	87.639	1	91.8534	0.0027941	91.853	1	73.2332	0.0115741	73.233_x000D_
	Gene.27855::TRINITY_DN39513_c0_g1::g.27855::m.27855	199	K	Formate--tetrahydrofolate ligase (Fragment) OS=Anthurium amnicola GN=FTHS_1 PE=3 SV=1	K(1)FADIMFR	2	-0.25857	4	3	1	153.075	9.44e-05	153.08	1	135.83	0.00111693	135.83	1	78.1127	2.57e-05	166.3_x000D_
	Gene.27855::TRINITY_DN39513_c0_g1::g.27855::m.27855	210	K	Formate--tetrahydrofolate ligase (Fragment) OS=Anthurium amnicola GN=FTHS_1 PE=3 SV=1	LNK(1)LGISK	2	0.99174	3	3	1	105.101	0.0013659	105.1	1	66.5676	0.0238022	66.568	1	95.5016	0.00187389	95.502_x000D_
	Gene.27869::TRINITY_DN39518_c1_g1::g.27869::m.27869	399	K	"6-phosphofructo-2-kinase/fructose-2, 6-bisphosphatase OS=Anthurium amnicola GN=FKFBP_0 PE=4 SV=1"	HFNVGK(1)YR	2	-1.216	3	3	1	120.457	0.00084579	120.46	1	97.7981	0.000238053	97.798	1	98.4581	0.000179632	98.458_x000D_
	Gene.27869::TRINITY_DN39518_c1_g1::g.27869::m.27869	611	K	"6-phosphofructo-2-kinase/fructose-2, 6-bisphosphatase OS=Anthurium amnicola GN=FKFBP_0 PE=4 SV=1"	LANFVEK(1)R	2	0.076464	3	3	1	76.2215	0.01156	76.221	1	93.2669	0.00374628	93.267	1	85.6701	0.0072287	85.67_x000D_
	Gene.27869::TRINITY_DN39518_c1_g1::g.27869::m.27869	393	K	"6-phosphofructo-2-kinase/fructose-2, 6-bisphosphatase OS=Anthurium amnicola GN=FKFBP_0 PE=4 SV=1"	WLGHETK(1)HFNVGK	4	-0.11085	3	3	1	74.6109	0.000327604	74.611	1	69.0301	0.00104174	69.03	1	52.5758	0.00830988	52.576_x000D_
	Gene.28050::TRINITY_DN39594_c2_g2::g.28050::m.28050	463	K	26S proteasome non-ATPase regulatory subunit 2 1A (Fragment) OS=Anthurium amnicola GN=RPN1A_1 PE=4 SV=1	DYITK(1)DDPTIR	2	0.29419	3	3	1	92.6057	0.000507496	92.606	1	113.609	5.2e-07	113.61	1	103.213	0.000161958	103.21_x000D_
	Gene.28136::TRINITY_DN39634_c0_g1::g.28136::m.28136	109	K	"Ferredoxin-dependent glutamate synthase, chloroplastic OS=Anthurium amnicola GN=GLU_5 PE=4 SV=1"	AAK(1)EAVTNTFLK	2	0.82058	3	3	1	86.803	0.00050064	86.803	1	91.6203	0.000251098	91.62	1	91.6203	0.000251098	91.62_x000D_
	Gene.28136::TRINITY_DN39634_c0_g1::g.28136::m.28136	804	K	"Ferredoxin-dependent glutamate synthase, chloroplastic OS=Anthurium amnicola GN=GLU_5 PE=4 SV=1"	AFSEDTAK(1)R	2	-0.14941	5	3	1	138.975	0.000146665	138.98	1	159.276	6.85e-06	159.28	1	126.067	0.000238213	126.07_x000D_
	Gene.28136::TRINITY_DN39634_c0_g1::g.28136::m.28136	733	K	"Ferredoxin-dependent glutamate synthase, chloroplastic OS=Anthurium amnicola GN=GLU_5 PE=4 SV=1"	AVK(1)SGLLK	2	0.0070033	3	3	1	65.2243	0.0262664	65.224	1	63.8162	0.0288498	63.816	1	79.9855	0.00625331	79.986_x000D_
	Gene.28136::TRINITY_DN39634_c0_g1::g.28136::m.28136	738	K	"Ferredoxin-dependent glutamate synthase, chloroplastic OS=Anthurium amnicola GN=GLU_5 PE=4 SV=1"	SGLLK(1)ILSK	2	-0.39515	3	3	1	86.0142	0.00266566	86.014	1	93.5609	0.00112482	93.561	1	117.52	0.000181534	117.52_x000D_
	Gene.28136::TRINITY_DN39634_c0_g1::g.28136::m.28136	603	K	"Ferredoxin-dependent glutamate synthase, chloroplastic OS=Anthurium amnicola GN=GLU_5 PE=4 SV=1"	GVDGSLEK(1)SLK	2	-2.5035	8	3	1	77.0624	0.000159048	103.43	1	99.752	0.00020782	99.752	1	57.1641	0.00147378	83.182_x000D_
	Gene.28136::TRINITY_DN39634_c0_g1::g.28136::m.28136	875	K	"Ferredoxin-dependent glutamate synthase, chloroplastic OS=Anthurium amnicola GN=GLU_5 PE=4 SV=1"	GPIPVGK(1)VEPASSIVQR	2	-0.46866	4	3	1	117.176	7.32e-10	117.18	1	124.675	4.23e-16	149	1	136.342	5.16e-15	136.34_x000D_
	Gene.28136::TRINITY_DN39634_c0_g1::g.28136::m.28136	606	K	"Ferredoxin-dependent glutamate synthase, chloroplastic OS=Anthurium amnicola GN=GLU_5 PE=4 SV=1"	SLK(1)GLCEAADEAVR	2	-1.9881	3	3	1	50.3765	0.0159731	50.376	1	103.604	7.63e-06	103.6	1	147.505	2.44e-11	147.51_x000D_
	Gene.28136::TRINITY_DN39634_c0_g1::g.28136::m.28136	90	K	"Ferredoxin-dependent glutamate synthase, chloroplastic OS=Anthurium amnicola GN=GLU_5 PE=4 SV=1"	HK(1)TGVGMLFLPR	3	-0.21063	5	3	1	120.574	6.77e-07	120.57	1	127.559	3.23e-07	127.56	1	117.2	8.48e-07	117.2_x000D_
	Gene.28136::TRINITY_DN39634_c0_g1::g.28136::m.28136	987	K	"Ferredoxin-dependent glutamate synthase, chloroplastic OS=Anthurium amnicola GN=GLU_5 PE=4 SV=1"	IAQGAK(1)PGEGGQLPGK	2	-0.16987	3	3	1	140.485	2.55e-12	140.49	1	162.461	4.1e-17	162.46	1	113.52	2.91e-07	113.52_x000D_
	Gene.28136::TRINITY_DN39634_c0_g1::g.28136::m.28136	997	K	"Ferredoxin-dependent glutamate synthase, chloroplastic OS=Anthurium amnicola GN=GLU_5 PE=4 SV=1"	PGEGGQLPGK(1)K	2	0.22513	3	3	1	107.092	0.000173887	107.09	1	48.5679	0.0462342	48.568	1	126.118	8.8e-06	126.12_x000D_
	Gene.28136::TRINITY_DN39634_c0_g1::g.28136::m.28136	829	K	"Ferredoxin-dependent glutamate synthase, chloroplastic OS=Anthurium amnicola GN=GLU_5 PE=4 SV=1"	PGGEYHGNNPEMSK(1)LLHK	4	0.17045	5	3	1	53.5041	7.9e-07	97.291	1	50.4929	0.00623677	53.504	1	109.041	2.48e-07	109.04_x000D_
	Gene.28136::TRINITY_DN39634_c0_g1::g.28136::m.28136	518	K	"Ferredoxin-dependent glutamate synthase, chloroplastic OS=Anthurium amnicola GN=GLU_5 PE=4 SV=1"	SHMIYDYFK(1)QR	3	-0.30452	14	3	1	117.52	1.68e-08	149.49	1	99.2826	3.59e-08	140.49	1	128.811	9.13e-07	129.89_x000D_
	Gene.28136::TRINITY_DN39634_c0_g1::g.28136::m.28136	440	K	"Ferredoxin-dependent glutamate synthase, chloroplastic OS=Anthurium amnicola GN=GLU_5 PE=4 SV=1"	VASTHPYGK(1)WLSENMR	3	-0.53439	7	3	1	84.4097	6.59e-05	88.385	1	125.405	9.05e-10	125.41	1	110.572	3.97e-07	110.57_x000D_
	Gene.28136::TRINITY_DN39634_c0_g1::g.28136::m.28136	156	K	"Ferredoxin-dependent glutamate synthase, chloroplastic OS=Anthurium amnicola GN=GLU_5 PE=4 SV=1"	VVK(1)EENIDDIER	2	0.92596	6	3	1	114.705	3.07e-06	114.7	1	148.616	1.16e-09	148.62	1	127.715	9.9e-07	127.71_x000D_
	Gene.28140::TRINITY_DN39635_c1_g1::g.28140::m.28140	70	K	Catalase OS=Zantedeschia aethiopica GN=cat1 PE=2 SV=1	AHYVK(1)FHWK	3	-0.0084462	14	3	1	67.8972	1.43e-06	104.95	1	67.5074	2.85e-06	95.57	1	68.2235	0.00502466	68.224_x000D_
	Gene.28140::TRINITY_DN39635_c1_g1::g.28140::m.28140	74	K	Catalase OS=Zantedeschia aethiopica GN=cat1 PE=2 SV=1	FHWK(1)PTCGVK	3	0.01853	7	3	1	71.4507	0.000321819	103.08	1	61.1614	0.00714344	61.161	1	82.2868	0.000856543	82.287_x000D_
	Gene.28140::TRINITY_DN39635_c1_g1::g.28140::m.28140	271	K	Catalase OS=Zantedeschia aethiopica GN=cat1 PE=2 SV=1	CVIFK(1)ENNFK	2	-0.34275	6	3	1	153.045	1.82e-08	153.05	1	132.01	3.13e-06	132.01	1	146.107	1.63e-07	146.11_x000D_
	Gene.28140::TRINITY_DN39635_c1_g1::g.28140::m.28140	276	K	Catalase OS=Zantedeschia aethiopica GN=cat1 PE=2 SV=1	ENNFK(1)QPGER	2	-0.47926	8	3	1	165.631	4.11e-09	165.63	1	183.987	3.8e-12	183.99	1	161.19	6.63e-09	161.19_x000D_
	Gene.28140::TRINITY_DN39635_c1_g1::g.28140::m.28140	266	K	Catalase OS=Zantedeschia aethiopica GN=cat1 PE=2 SV=1	EK(1)CVIFK	2	-0.45474	7	3	1	85.2649	0.0109807	85.265	1	83.7525	0.0118613	83.753	1	104.209	0.00432406	104.21_x000D_
	Gene.28140::TRINITY_DN39635_c1_g1::g.28140::m.28140	62	K	Catalase OS=Zantedeschia aethiopica GN=cat1 PE=2 SV=1	HMDGSGVHTYTLINK(1)AGK	3	0.67931	6	3	1	207.393	6.15e-37	207.39	1	44.045	2.04e-29	191.37	1	198.847	1.79e-36	198.85_x000D_
	Gene.28198::TRINITY_DN39658_c1_g3::g.28198::m.28198	139	K	Cellulose synthase-like protein H1 (Fragment) OS=Ananas comosus GN=ACMD2_11541 PE=4 SV=1	DK(1)FEELER	2	0.45589	3	3	1	113.176	0.000938621	113.18	1	84.5222	0.00493098	84.522	1	119.617	0.000849701	119.62_x000D_
	Gene.28212::TRINITY_DN39667_c0_g3::g.28212::m.28212	129	K	Peroxisomal fatty acid beta-oxidation multifunctional protein (Fragment) OS=Anthurium amnicola GN=MFP_4 PE=3 SV=1	SISAK(1)EGNK	2	1.1147	3	3	1	78.5162	0.00419656	78.516	1	69.3749	0.0140393	69.375	1	61.7795	0.0256353	61.78_x000D_
	Gene.28212::TRINITY_DN39667_c0_g3::g.28212::m.28212	173	K	Peroxisomal fatty acid beta-oxidation multifunctional protein (Fragment) OS=Anthurium amnicola GN=MFP_4 PE=3 SV=1	TDK(1)IGSLSEAR	2	-0.57286	3	3	1	85.9731	0.0011876	85.973	1	66.0227	0.0110126	66.023	1	89.1886	0.000857885	89.189_x000D_
	Gene.28212::TRINITY_DN39667_c0_g3::g.28212::m.28212	254	K	Peroxisomal fatty acid beta-oxidation multifunctional protein (Fragment) OS=Anthurium amnicola GN=MFP_4 PE=3 SV=1	VPK(1)VSDIGLKPR	3	0.59059	3	3	1	75.2699	0.000102735	92.856	0.999999	59.4916	0.00231811	70.438	0.999999	59.7229	0.000580211	76.073_x000D_
	Gene.28228::TRINITY_DN39674_c2_g1::g.28228::m.28228	104	K	Glutamate--glyoxylate aminotransferase 2 OS=Anthurium amnicola GN=GGAT2_2 PE=4 SV=1	AK(1)HYLSMTSGGLGAYSDSR	3	-0.37077	6	3	1	167.626	2.32e-22	167.63	1	144.716	2.78e-16	144.72	1	133.208	4.43e-16	139.11_x000D_
	Gene.28228::TRINITY_DN39674_c2_g1::g.28228::m.28228	49	K	Glutamate--glyoxylate aminotransferase 2 OS=Anthurium amnicola GN=GGAT2_2 PE=4 SV=1	ASELQK(1)EGK	2	1.0423	4	3	1	109.664	0.000352418	109.66	1	138.975	9.33e-05	138.98	1	107.205	0.000435467	107.21_x000D_
	Gene.28228::TRINITY_DN39674_c2_g1::g.28228::m.28228	305	K	Glutamate--glyoxylate aminotransferase 2 OS=Anthurium amnicola GN=GGAT2_2 PE=4 SV=1	EVPLVSFHTVSK(1)GYWGECGQR	3	-1.1451	6	3	1	165.691	5.42e-25	165.69	1	110.405	6.62e-08	110.4	1	130.014	4.66e-12	130.01_x000D_
	Gene.28228::TRINITY_DN39674_c2_g1::g.28228::m.28228	68	K	Glutamate--glyoxylate aminotransferase 2 OS=Anthurium amnicola GN=GGAT2_2 PE=4 SV=1	IIFTNVGNPHALGQK(1)PLTFPR	3	0.34535	4	3	1	167.446	2.29e-25	167.45	1	191.645	5.56e-35	191.65	1	172.24	4.85e-26	172.24_x000D_
	Gene.28228::TRINITY_DN39674_c2_g1::g.28228::m.28228	221	K	Glutamate--glyoxylate aminotransferase 2 OS=Anthurium amnicola GN=GGAT2_2 PE=4 SV=1	IK(1)GITVR	2	-0.15968	3	3	1	98.9966	0.00490957	98.997	1	93.5608	0.00615022	93.561	1	109.012	0.00378445	109.01_x000D_
	Gene.28238::TRINITY_DN39677_c0_g2::g.28238::m.28238	209	K	"Carotenoid 9,10(9',10')-cleavage dioxygenase OS=Anthurium amnicola GN=CCD_2 PE=3 SV=1"	AK(1)FGILPR	2	0.012408	5	3	1	119.291	0.000851217	119.29	1	129.466	0.000803869	129.47	1	108.461	0.00118812	108.46_x000D_
	Gene.28238::TRINITY_DN39677_c0_g2::g.28238::m.28238	273	K	"Carotenoid 9,10(9',10')-cleavage dioxygenase OS=Anthurium amnicola GN=CCD_2 PE=3 SV=1"	LQNFK(1)NELYEMR	2	-1.7428	5	3	1	147.262	6.65e-16	147.26	1	110.379	7.58e-14	170.04	1	90.8606	0.00012717	90.861_x000D_
	Gene.28249::TRINITY_DN39681_c0_g5::g.28249::m.28249	181	K	"30S ribosomal protein 3, chloroplastic (Fragment) OS=Anthurium amnicola GN=PSRP3_1 PE=4 SV=1"	ALLESK(1)PWISQK	2	0.24931	5	3	1	134.562	4.56e-09	134.56	1	136.376	4.12e-09	136.38	1	126.48	1.19e-06	126.48_x000D_
	Gene.28252::TRINITY_DN39682_c0_g1::g.28252::m.28252	199	K	Chloroplast 1-hydroxy-2-methyl-2-(E)-butenyl-4-diphosphate synthase OS=Narcissus tazetta PE=2 SV=1	LQTPEVLYK(1)SLGTK	2	0.49946	3	3	1	130.717	1.08e-08	130.72	1	103.791	7.5e-06	103.79	1	85.0065	0.000300224	85.006_x000D_
	Gene.28252::TRINITY_DN39682_c0_g1::g.28252::m.28252	165	K	Chloroplast 1-hydroxy-2-methyl-2-(E)-butenyl-4-diphosphate synthase OS=Narcissus tazetta PE=2 SV=1	SGQLPVQK(1)EGEEVDYR	2	1.1214	3	3	1	145.915	1.48e-12	145.91	1	163.561	3.67e-17	163.56	1	157.543	6.03e-17	157.54_x000D_
	Gene.28255::TRINITY_DN39682_c1_g1::g.28255::m.28255	121	K	"4-hydroxy-3-methylbut-2-en-1-yl diphosphate synthase, chloroplastic-like OS=Nicotiana sylvestris GN=LOC104243695 PE=4 SV=1"	IDLYVGK(1)TVVK	2	-0.019985	3	3	1	54.3425	0.029717	54.343	1	55.2612	0.0242776	55.261	1	54.3425	0.029717	54.343_x000D_
	Gene.28281::TRINITY_DN39697_c1_g1::g.28281::m.28281	143	K	"Adenylate kinase, chloroplastic (Fragment) OS=Anthurium amnicola GN=ADK1_13 PE=3 SV=1"	AEVSSGTEIGK(1)K	2	0.34854	3	3	1	142.085	4.31e-09	142.08	1	119.386	3.65e-06	119.39	1	98.1049	0.000107433	98.105_x000D_
	Gene.28281::TRINITY_DN39697_c1_g1::g.28281::m.28281	233	K	"Adenylate kinase, chloroplastic (Fragment) OS=Anthurium amnicola GN=ADK1_13 PE=3 SV=1"	IYHVK(1)NFLPETEEIK	3	0.36089	6	3	1	84.1734	0.000106382	84.173	1	84.7534	0.000100794	84.753	1	85.9091	8.97e-05	85.909_x000D_
	Gene.28281::TRINITY_DN39697_c1_g1::g.28281::m.28281	243	K	"Adenylate kinase, chloroplastic (Fragment) OS=Anthurium amnicola GN=ADK1_13 PE=3 SV=1"	NFLPETEEIK(1)AR	2	0.15704	3	3	1	66.3926	0.00676946	66.393	1	78.3239	0.000939864	78.324	1	84.1687	0.000637097	84.169_x000D_
	Gene.28281::TRINITY_DN39697_c1_g1::g.28281::m.28281	334	K	"Adenylate kinase, chloroplastic (Fragment) OS=Anthurium amnicola GN=ADK1_13 PE=3 SV=1"	LNAASSVQEK(1)WR	2	1.593	3	3	1	109.954	4.46e-07	109.95	1	166.603	1.67e-13	166.6	1	80.8149	0.000286335	80.815_x000D_
	Gene.28281::TRINITY_DN39697_c1_g1::g.28281::m.28281	174	K	"Adenylate kinase, chloroplastic (Fragment) OS=Anthurium amnicola GN=ADK1_13 PE=3 SV=1"	LSQEDVK(1)EK	2	1.1283	3	3	1	78.0978	0.00428199	78.098	1	127.765	0.000145498	127.76	1	68.8469	0.0148454	68.847_x000D_
	Gene.28281::TRINITY_DN39697_c1_g1::g.28281::m.28281	567	K	"Adenylate kinase, chloroplastic (Fragment) OS=Anthurium amnicola GN=ADK1_13 PE=3 SV=1"	MAYPSNYELYK(1)R	2	2.1162	5	3	1	98.1049	3.5e-05	100.38	1	78.3239	0.00147811	78.324	1	98.1049	0.000107433	98.105_x000D_
	Gene.28316::TRINITY_DN39707_c1_g1::g.28316::m.28316	29	K	ABC2 isoform 2 OS=Theobroma cacao GN=TCM_001223 PE=4 SV=1	WLK(1)ESILR	2	-0.19285	3	3	1	122.187	0.000837738	122.19	1	95.8152	0.0018573	95.815	1	105.521	0.00134371	105.52_x000D_
	Gene.28319::TRINITY_DN39708_c1_g2::g.28319::m.28319	146	K	Fructose-bisphosphatase OS=Zostera marina GN=ZOSMA_7G00990 PE=3 SV=1	DCPGTHEFLLLDEGK(1)WQHVK	4	-0.21244	6	3	1	212.789	1.2e-52	212.79	1	45.9158	2.57e-63	243.41	1	99.0922	2.99e-07	99.092_x000D_
	Gene.28319::TRINITY_DN39708_c1_g2::g.28319::m.28319	11	K	Fructose-bisphosphatase OS=Zostera marina GN=ZOSMA_7G00990 PE=3 SV=1	TISFK(1)VR	2	0.36662	11	3	1	117.934	0.00317506	117.93	1	146.945	0.00118078	146.94	1	117.934	0.00317506	117.93_x000D_
	Gene.2836::TRINITY_DN25222_c1_g2::g.2836::m.2836	129	K	"Enoyl-(Acyl-carrier-protein) reductase (NADH) 1, chloroplastic (Fragment) OS=Ananas comosus GN=ACMD2_24031 PE=4 SV=1"	MIEYSYANAPLQK(1)ELK	2	1.128	6	3	1	193.767	3.4e-29	195.5	1	129.055	2.45e-18	171.46	1	230.379	4.48e-37	230.38_x000D_
	Gene.28451::TRINITY_DN39753_c1_g1::g.28451::m.28451	237	K	"Fructose-1,6-bisphosphatase, cytosolic OS=Anthurium amnicola GN=F16P2_5 PE=3 SV=1"	CK(1)FPQDGSSPK	2	-0.62478	5	3	1	91.3133	0.000640016	91.313	1	102.4	0.00017273	102.4	1	92.611	0.000506949	92.611_x000D_
	Gene.28451::TRINITY_DN39753_c1_g1::g.28451::m.28451	211	K	"Fructose-1,6-bisphosphatase, cytosolic OS=Anthurium amnicola GN=F16P2_5 PE=3 SV=1"	K(1)GNIYSVNEGNAK	2	1.1082	3	3	1	136.299	3.19e-09	136.3	1	95.1834	7.15e-05	95.183	1	177.419	9.34e-17	177.42_x000D_
	Gene.28451::TRINITY_DN39753_c1_g1::g.28451::m.28451	231	K	"Fructose-1,6-bisphosphatase, cytosolic OS=Anthurium amnicola GN=F16P2_5 PE=3 SV=1"	NWDVPTTK(1)YVEK	2	-0.1409	3	3	1	91.6203	0.000251098	91.62	1	101.532	5.46e-05	101.53	1	72.8912	0.00267528	72.891_x000D_
	Gene.28483::TRINITY_DN39765_c2_g2::g.28483::m.28483	427	K	Alanine--tRNA ligase OS=Anthurium amnicola GN=ALATS_1 PE=3 SV=1	EAVLK(1)VMDQK	2	-1.553	5	3	1	79.659	0.000100779	106.62	1	68.7856	0.0125094	68.786	1	97.7338	5.33e-06	125.74_x000D_
	Gene.28518::TRINITY_DN39779_c2_g1::g.28518::m.28518	220	K	Tripeptidyl-peptidase 2 (Fragment) OS=Anthurium amnicola GN=TPP2_0 PE=4 SV=1	HVNEFDK(1)K	2	-1.3772	3	3	1	88.3919	0.00598099	88.392	1	76.9431	0.0112292	76.943	1	76.2819	0.0115323	76.282_x000D_
	Gene.28518::TRINITY_DN39779_c2_g1::g.28518::m.28518	1119	K	Tripeptidyl-peptidase 2 (Fragment) OS=Anthurium amnicola GN=TPP2_0 PE=4 SV=1	IK(1)FLSGLK	2	-0.25203	4	3	1	95.6077	0.00186828	95.608	1	64.7115	0.0272073	64.711	1	84.6146	0.00490403	84.615_x000D_
	Gene.28518::TRINITY_DN39779_c2_g1::g.28518::m.28518	1199	K	Tripeptidyl-peptidase 2 (Fragment) OS=Anthurium amnicola GN=TPP2_0 PE=4 SV=1	YFSVK(1)YDPEDEEAEK	2	0.57167	3	3	1	117.484	1.21e-08	117.48	1	124.776	6.75e-09	124.78	1	106.377	3.91e-06	106.38_x000D_
	Gene.28560::TRINITY_DN39797_c0_g2::g.28560::m.28560	267	K	Valine--tRNA ligase (Fragment) OS=Anthurium amnicola GN=VALRS_6 PE=3 SV=1	YTHLHGK(1)FAVHPFNDR	4	0.6241	3	3	1	81.5944	0.000117972	81.594	1	68.4105	0.000915507	68.41	1	66.8092	0.00108569	66.809_x000D_
	Gene.28579::TRINITY_DN39807_c0_g1::g.28579::m.28579	654	K	"Alpha-glucan water dikinase, chloroplastic OS=Anthurium amnicola GN=R1_10 PE=4 SV=1"	LTNLLQSTYK(1)THPQYR	3	0.041839	3	3	1	94.5693	5.38e-06	94.569	1	149.004	2.76e-13	149	1	110.044	4.51e-07	110.04_x000D_
	Gene.28579::TRINITY_DN39807_c0_g1::g.28579::m.28579	1287	K	"Alpha-glucan water dikinase, chloroplastic OS=Anthurium amnicola GN=R1_10 PE=4 SV=1"	VWASK(1)WNER	2	-1.0855	3	3	1	107.788	0.000415789	107.79	1	70.9415	0.0116475	70.942	1	88.9485	0.00206656	88.948_x000D_
	Gene.28579::TRINITY_DN39807_c0_g1::g.28579::m.28579	405	K	"Alpha-glucan water dikinase, chloroplastic OS=Anthurium amnicola GN=R1_10 PE=4 SV=1"	YAPEAVK(1)ER	2	0.34345	3	3	1	52.7253	0.0528569	52.725	1	67.704	0.0165902	67.704	1	58.6993	0.0303379	58.699_x000D_
	Gene.28709::TRINITY_DN39858_c2_g1::g.28709::m.28709	723	K	Glycine cleavage system P protein OS=Anthurium amnicola GN=GDCSP PE=3 SV=1	AAEAHK(1)DHLSALMVTYPSTHGVYEEGIDEICK	4	-0.84731	7	3	1	80.7206	1.27e-09	80.721	1	87.3569	8.33e-94	259.53	1	243.642	3.22e-79	243.64_x000D_
	Gene.28709::TRINITY_DN39858_c2_g1::g.28709::m.28709	974	K	Glycine cleavage system P protein OS=Anthurium amnicola GN=GDCSP PE=3 SV=1	EEIAQIENGK(1)ADVHNNVLK	3	0.23824	8	3	1	216.294	1.15e-44	216.29	1	206.813	3.37e-37	206.81	1	192.853	8.68e-37	198.85_x000D_
	Gene.28709::TRINITY_DN39858_c2_g1::g.28709::m.28709	375	K	Glycine cleavage system P protein OS=Anthurium amnicola GN=GDCSP PE=3 SV=1	FGVPMGYGGPHAAFLATSQEYK(1)R	3	-0.56626	7	3	1	94.564	7.68e-07	94.564	1	139.947	8.92e-18	139.95	1	62.7808	7.49e-18	139.7_x000D_
	Gene.28709::TRINITY_DN39858_c2_g1::g.28709::m.28709	138	K	Glycine cleavage system P protein OS=Anthurium amnicola GN=GDCSP PE=3 SV=1	FSK(1)FDEGLTESQMVDHMMSLANK	3	0.25456	13	3	1	89.6216	7.22e-54	226.81	1	111.975	1.46e-08	111.97	1	114.572	8.6e-19	152.07_x000D_
	Gene.28709::TRINITY_DN39858_c2_g1::g.28709::m.28709	920	K	Glycine cleavage system P protein OS=Anthurium amnicola GN=GDCSP PE=3 SV=1	TTAGIEAEDVAK(1)R	2	0.28726	7	3	1	179.588	7.98e-17	179.59	1	170.658	4.56e-14	170.66	1	133.148	9.54e-08	133.15_x000D_
	Gene.28709::TRINITY_DN39858_c2_g1::g.28709::m.28709	879	K	Glycine cleavage system P protein OS=Anthurium amnicola GN=GDCSP PE=3 SV=1	IAILNANYMAK(1)R	2	0.0028686	8	3	1	160.809	5.05e-13	160.81	1	160.769	5.07e-13	160.77	1	188.986	4.34e-17	188.99_x000D_
	Gene.28709::TRINITY_DN39858_c2_g1::g.28709::m.28709	707	K	Glycine cleavage system P protein OS=Anthurium amnicola GN=GDCSP PE=3 SV=1	IVAVGTDSK(1)GNINIEELR	3	-0.21901	5	3	1	292.447	8.74e-90	292.45	1	237.3	6.51e-53	237.3	1	78.0783	2.58e-36	205.88_x000D_
	Gene.28709::TRINITY_DN39858_c2_g1::g.28709::m.28709	520	K	Glycine cleavage system P protein OS=Anthurium amnicola GN=GDCSP PE=3 SV=1	LFK(1)VFAGGK	2	-0.070552	6	3	1	64.7115	0.021159	64.711	1	56.9157	0.0330609	56.916	1	56.4315	0.0338002	56.432_x000D_
	Gene.28709::TRINITY_DN39858_c2_g1::g.28709::m.28709	277	K	Glycine cleavage system P protein OS=Anthurium amnicola GN=GDCSP PE=3 SV=1	SEGFGVK(1)VVSADVK	2	0.39451	3	3	1	119.544	4.85e-08	119.54	1	100.426	9.85e-06	100.43	1	127.175	2.28e-08	127.18_x000D_
	Gene.28709::TRINITY_DN39858_c2_g1::g.28709::m.28709	807	K	Glycine cleavage system P protein OS=Anthurium amnicola GN=GDCSP PE=3 SV=1	TFCIPHGGGGPGMGPIGVK(1)K	3	-0.28241	3	3	1	126.839	1.38e-11	126.84	1	109.717	1.26e-07	109.72	1	79.4887	0.000104815	79.489_x000D_
	Gene.28709::TRINITY_DN39858_c2_g1::g.28709::m.28709	457	K	Glycine cleavage system P protein OS=Anthurium amnicola GN=GDCSP PE=3 SV=1	VHGLAGTLAYGLK(1)K	2	0.47107	5	3	1	58.6264	2.36e-08	115.33	1	73.2733	0.000472144	73.273	1	45.6139	3.41e-05	92.247_x000D_
	Gene.28709::TRINITY_DN39858_c2_g1::g.28709::m.28709	578	K	Glycine cleavage system P protein OS=Anthurium amnicola GN=GDCSP PE=3 SV=1	YIHLLQSK(1)DLSLCHSMIPLGSCTMK	4	0.51976	6	3	1	67.4961	9.1e-05	67.496	1	123.853	1.5e-13	123.85	1	96.3175	1.49e-19	144.26_x000D_
	Gene.28728::TRINITY_DN39865_c1_g1::g.28728::m.28728	41	K	U1 small nuclear ribonucleoprotein OS=Anthurium amnicola GN=RNU1_4 PE=4 SV=1	NAYK(1)QADGR	2	-1.5455	3	3	1	61.5934	0.0259194	61.593	1	85.2904	0.00281345	85.29	1	59.0674	0.0297759	59.067_x000D_
	Gene.28771::TRINITY_DN39878_c1_g1::g.28771::m.28771	2	K	Nuclease domain-containing protein 1 OS=Anthurium amnicola GN=SND1_0 PE=4 SV=1	FK(1)LLIPK	2	0.36863	3	3	1	66.7992	0.0382413	66.799	1	62.6585	0.0485946	62.659	1	66.7992	0.0382413	66.799_x000D_
	Gene.28805::TRINITY_DN39889_c0_g1::g.28805::m.28805	345	K	"Glycosyl transferase, family 1 OS=Corchorus capsularis GN=CCACVL1_02769 PE=3 SV=1"	EDNASLK(1)DDIR	2	0.061812	3	3	1	128.847	3.69e-06	128.85	1	105.252	0.000134948	105.25	1	136.698	1.5e-07	136.7_x000D_
	Gene.28931::TRINITY_DN39939_c0_g2::g.28931::m.28931	71	K	Phototropin (Fragment) OS=Smilax bona-nox GN=PHOT2 PE=2 SV=1	IFK(1)EEAAK	2	0.42261	3	3	1	74.4861	0.00927553	74.486	1	74.3762	0.00947719	74.376	1	87.6964	0.00400575	87.696_x000D_
	Gene.28932::TRINITY_DN39939_c1_g1::g.28932::m.28932	108	K	Phototropin-2 OS=Anthurium amnicola GN=PHOT2_7 PE=4 SV=1	NK(1)FSLER	2	0.31349	3	3	1	83.2061	0.0121795	83.206	1	56.659	0.0213314	56.659	1	95.5305	0.000981615	95.531_x000D_
	Gene.28953::TRINITY_DN39947_c0_g1::g.28953::m.28953	166	K	Delta-aminolevulinic acid dehydratase OS=Anthurium amnicola GN=HEMB_2 PE=3 SV=1	HGLIDEVYK(1)AR	3	0.088776	5	3	1	107.088	0.000110613	107.09	1	108.984	1.42e-06	127.76	1	105.975	3.99e-05	105.98_x000D_
	Gene.28969::TRINITY_DN39954_c4_g2::g.28969::m.28969	398	K	"Zeaxanthin epoxidase, chloroplastic OS=Anthurium amnicola GN=ABA2_0 PE=4 SV=1"	IPVLTWGK(1)GR	2	-0.22002	3	3	1	137.953	3.32e-07	137.95	1	150.351	7.42e-08	150.35	1	102.062	0.000348304	102.06_x000D_
	Gene.29021::TRINITY_DN39980_c3_g1::g.29021::m.29021	420	K	5-methyltetrahydropteroyltriglutamate--homocysteine methyltransferase (Fragment) OS=Anthurium amnicola GN=METE_7 PE=3 SV=1	AIK(1)EEISK	2	0.21761	4	3	1	103.546	0.00144818	103.55	1	68.0161	0.0211449	68.016	1	109.29	0.00114423	109.29_x000D_
	Gene.29021::TRINITY_DN39980_c3_g1::g.29021::m.29021	425	K	5-methyltetrahydropteroyltriglutamate--homocysteine methyltransferase (Fragment) OS=Anthurium amnicola GN=METE_7 PE=3 SV=1	EEISK(1)VVK	2	0.49158	3	3	1	71.3794	0.0149748	71.379	1	84.4978	0.00493808	84.498	1	60.9103	0.0341807	60.91_x000D_
	Gene.29021::TRINITY_DN39980_c3_g1::g.29021::m.29021	409	K	5-methyltetrahydropteroyltriglutamate--homocysteine methyltransferase (Fragment) OS=Anthurium amnicola GN=METE_7 PE=3 SV=1	ANK(1)ISEEEYVK	2	-0.044955	6	3	1	91.9612	0.000573579	91.961	1	181.664	1.99e-12	181.66	1	94.7673	0.000285846	94.767_x000D_
	Gene.29021::TRINITY_DN39980_c3_g1::g.29021::m.29021	417	K	5-methyltetrahydropteroyltriglutamate--homocysteine methyltransferase (Fragment) OS=Anthurium amnicola GN=METE_7 PE=3 SV=1	ISEEEYVK(1)AIK	2	0.44731	4	3	1	149.959	3.43e-08	149.96	1	139.323	1.27e-07	139.32	1	138.991	1.3e-07	138.99_x000D_
	Gene.29021::TRINITY_DN39980_c3_g1::g.29021::m.29021	94	K	5-methyltetrahydropteroyltriglutamate--homocysteine methyltransferase (Fragment) OS=Anthurium amnicola GN=METE_7 PE=3 SV=1	AVSEYK(1)EAK	2	0.338	9	3	1	74.1727	0.00671445	74.173	1	42.3359	0.00149867	79.148	1	54.066	0.0233864	54.066_x000D_
	Gene.29021::TRINITY_DN39980_c3_g1::g.29021::m.29021	88	K	5-methyltetrahydropteroyltriglutamate--homocysteine methyltransferase (Fragment) OS=Anthurium amnicola GN=METE_7 PE=3 SV=1	FSYGSHK(1)AVSEYK	3	0.015183	4	3	1	103.137	3.79e-07	103.14	1	75.9984	0.00014938	84.297	1	88.075	0.00010139	88.075_x000D_
	Gene.2904::TRINITY_DN25287_c1_g2::g.2904::m.2904	112	K	Cysteine proteinase RD21a OS=Anthurium amnicola GN=RD21A_2 PE=3 SV=1	NSYGQNWGEGGYMK(1)LPR	2	-0.66961	8	3	1	271.45	8.07e-76	271.45	1	294.939	1.15e-89	294.94	1	254.227	1.39e-104	311.09_x000D_
	Gene.29047::TRINITY_DN39990_c1_g1::g.29047::m.29047	938	K	"Glutamate synthase 1 [NADH], chloroplastic OS=Anthurium amnicola GN=GLT1_6 PE=4 SV=1"	FK(1)DIPGK	2	1.4476	3	3	1	61.9623	0.0503353	61.962	1	67.1694	0.00866691	67.169	1	61.9623	0.0503353	61.962_x000D_
	Gene.29047::TRINITY_DN39990_c1_g1::g.29047::m.29047	662	K	"Glutamate synthase 1 [NADH], chloroplastic OS=Anthurium amnicola GN=GLT1_6 PE=4 SV=1"	GWHSK(1)VLDITYPK	3	1.3389	3	3	1	57.2674	0.00295809	57.267	1	53.3774	0.00809099	53.377	1	49.2981	0.0160323	49.298_x000D_
	Gene.29056::TRINITY_DN39998_c5_g1::g.29056::m.29056	204	K	Glutamine synthetase OS=Anthurium amnicola GN=GLNA4_1 PE=3 SV=1	EEGGYELIK(1)K	2	0.0010403	6	3	1	85.3546	0.00340935	85.355	1	73.4995	0.0099996	73.499	1	73.4995	0.0099996	73.499_x000D_
	Gene.29056::TRINITY_DN39998_c5_g1::g.29056::m.29056	215	K	Glutamine synthetase OS=Anthurium amnicola GN=GLNA4_1 PE=3 SV=1	HK(1)EHISAYGEGNER	2	0.21376	11	3	1	117.203	1.55e-08	117.2	1	52.5272	7.05e-15	154.69	1	95.0671	4.22e-06	95.57_x000D_
	Gene.29056::TRINITY_DN39998_c5_g1::g.29056::m.29056	192	K	Glutamine synthetase OS=Anthurium amnicola GN=GLNA4_1 PE=3 SV=1	PIEGDWNGAGCHTNYSTK(1)SMR	3	-0.60558	11	3	1	168.639	3.2e-25	168.64	1	185.613	5.13e-34	185.61	1	186.896	4.16e-34	186.9_x000D_
	Gene.29056::TRINITY_DN39998_c5_g1::g.29056::m.29056	263	K	Glutamine synthetase OS=Anthurium amnicola GN=GLNA4_1 PE=3 SV=1	QGK(1)GYLEDR	2	0.15657	11	3	1	79.1482	0.000802455	96.342	1	123.749	0.000159625	123.75	1	112.357	0.000261422	112.36_x000D_
	Gene.3088::TRINITY_DN25452_c0_g9::g.3088::m.3088	83	K	"Porphobilinogen deaminase, chloroplastic (Fragment) OS=Anthurium amnicola GN=HEMC_0 PE=3 SV=1"	AK(1)VSLLR	2	-0.2247	6	3	1	107.594	0.00394383	107.59	1	104.209	0.00432406	104.21	1	117.16	0.00317605	117.16_x000D_
	Gene.3088::TRINITY_DN25452_c0_g9::g.3088::m.3088	229	K	"Porphobilinogen deaminase, chloroplastic (Fragment) OS=Anthurium amnicola GN=HEMC_0 PE=3 SV=1"	YPSLK(1)VVNFR	2	0.12437	5	3	1	120.763	1.93e-05	120.76	1	123.792	1.5e-05	123.79	1	132.319	2.69e-06	132.32_x000D_
	Gene.3428::TRINITY_DN25735_c1_g1::g.3428::m.3428	210	K	"Ribosome-recycling factor, mitochondrial (Fragment) OS=Anthurium amnicola GN=MRRF_5 PE=4 SV=1"	NAK(1)ESFGK	2	-0.18545	3	3	1	89.3546	0.00352242	89.355	1	69.5982	0.0182426	69.598	1	68.2235	0.0207644	68.224_x000D_
	Gene.3428::TRINITY_DN25735_c1_g1::g.3428::m.3428	116	K	"Ribosome-recycling factor, mitochondrial (Fragment) OS=Anthurium amnicola GN=MRRF_5 PE=4 SV=1"	IMVAAK(1)DNFLGK	2	0.36954	4	3	1	71.1757	0.00375611	71.176	1	90.7928	0.000293964	90.793	1	92.7811	8.36e-05	92.781_x000D_
	Gene.3428::TRINITY_DN25735_c1_g1::g.3428::m.3428	199	K	"Ribosome-recycling factor, mitochondrial (Fragment) OS=Anthurium amnicola GN=MRRF_5 PE=4 SV=1"	VK(1)DFFGDASK	2	-0.1349	3	3	1	91.3133	0.00114802	91.313	1	81.6249	0.00280619	81.625	1	105.46	0.000260197	105.46_x000D_
	Gene.3428::TRINITY_DN25735_c1_g1::g.3428::m.3428	126	K	"Ribosome-recycling factor, mitochondrial (Fragment) OS=Anthurium amnicola GN=MRRF_5 PE=4 SV=1"	YIYK(1)DTISR	2	0.19544	6	3	1	108.433	0.000393993	108.43	1	120.989	0.000169333	120.99	1	99.013	0.000712221	99.013_x000D_
	Gene.3563::TRINITY_DN25846_c0_g5::g.3563::m.3563	102	K	Monodehydroascorbate reductase OS=Anthurium amnicola GN=AFRR_0 PE=4 SV=1	FGSYWIK(1)DGK	2	-0.18519	5	3	1	138.219	3.27e-07	138.22	1	145.987	1.65e-07	145.99	1	136.489	3.63e-07	136.49_x000D_
	Gene.3563::TRINITY_DN25846_c0_g5::g.3563::m.3563	95	K	Monodehydroascorbate reductase OS=Anthurium amnicola GN=AFRR_0 PE=4 SV=1	PK(1)FGSYWIK	2	0.97277	3	3	1	110.387	0.000327976	110.39	1	106.618	0.000455294	106.62	1	93.5609	0.00112482	93.561_x000D_
	Gene.3563::TRINITY_DN25846_c0_g5::g.3563::m.3563	42	K	Monodehydroascorbate reductase OS=Anthurium amnicola GN=AFRR_0 PE=4 SV=1	SAEQAVK(1)AIK	2	0.090629	3	3	1	69.6716	0.0113532	69.672	1	67.2066	0.0145699	67.207	1	91.5493	0.00110764	91.549_x000D_
	Gene.3565::TRINITY_DN25847_c0_g5::g.3565::m.3565	95	K	"Glutamate--tRNA ligase, chloroplastic/mitochondrial OS=Anthurium amnicola GN=SYE_1 PE=3 SV=1"	GGK(1)FVLR	2	0.07288	4	3	1	84.2437	0.0115753	84.244	1	84.6989	0.0113103	84.699	1	88.0288	0.00937135	88.029_x000D_
	Gene.3565::TRINITY_DN25847_c0_g5::g.3565::m.3565	150	K	"Glutamate--tRNA ligase, chloroplastic/mitochondrial OS=Anthurium amnicola GN=SYE_1 PE=3 SV=1"	NLLYK(1)SYAEK	2	1.0731	3	3	1	61.2126	0.0223915	61.213	1	70.9415	0.00969619	70.942	1	96.0088	0.00050521	96.009_x000D_
	Gene.3794::TRINITY_DN26032_c0_g1::g.3794::m.3794	29	K	Inositol-1-monophosphatase (Fragment) OS=Anthurium amnicola GN=IMP3_1 PE=3 SV=1	ACEDLIFDHLK(1)K	3	0.47823	3	3	1	67.5191	0.00228282	67.519	1	48.1146	0.0225944	48.115	1	71.1757	0.001415	71.176_x000D_
	Gene.3943::TRINITY_DN26142_c0_g3::g.3943::m.3943	95	K	40S ribosomal protein S14-3 OS=Anthurium amnicola GN=RPS14C_5 PE=3 SV=1	ELGITALHIK(1)LR	2	0.032861	4	3	1	68.359	0.00225864	68.359	1	88.3377	0.000133954	88.338	1	114.019	1.29e-07	114.02_x000D_
	Gene.3943::TRINITY_DN26142_c0_g3::g.3943::m.3943	60	K	40S ribosomal protein S14-3 OS=Anthurium amnicola GN=RPS14C_5 PE=3 SV=1	ITGGMK(1)VK	2	0.59649	8	3	1	55.5305	0.0141205	61.962	1	61.9623	0.0267361	61.962	1	61.9623	0.0122713	64.265_x000D_
	Gene.3943::TRINITY_DN26142_c0_g3::g.3943::m.3943	124	K	40S ribosomal protein S14-3 OS=Anthurium amnicola GN=RPS14C_5 PE=3 SV=1	SGMK(1)IGR	2	1.4194	6	3	1	56.5468	0.0395765	61.357	1	45.0814	0.0541506	56.27	1	73.6163	0.0114264	73.616_x000D_
	Gene.4025::TRINITY_DN26210_c0_g1::g.4025::m.4025	215	K	Fructose-bisphosphate aldolase OS=Glycine max GN=LOC100802732 PE=3 SV=1	YSAEGESDEAK(1)K	2	-0.083991	3	3	1	118.866	3.78e-06	118.87	1	136.698	6.36e-09	136.7	1	140.142	5.05e-09	140.14_x000D_
	Gene.4025::TRINITY_DN26210_c0_g1::g.4025::m.4025	122	K	Fructose-bisphosphate aldolase OS=Glycine max GN=LOC100802732 PE=3 SV=1	YTLTMLK(1)R	2	-0.4407	3	3	1	131.031	0.00125278	131.03	1	143.887	0.00063925	143.89	1	143.887	0.00063925	143.89_x000D_
	Gene.4093::TRINITY_DN26250_c0_g1::g.4093::m.4093	65	K	Copper ion binding isoform 1 OS=Theobroma cacao GN=TCM_041383 PE=4 SV=1	AAENVYIK(1)K	2	0.056171	3	3	1	81.525	0.00563375	81.525	1	74.1727	0.0105597	74.173	1	95.7746	0.00129215	95.775_x000D_
	Gene.4093::TRINITY_DN26250_c0_g1::g.4093::m.4093	71	K	Copper ion binding isoform 1 OS=Theobroma cacao GN=TCM_041383 PE=4 SV=1	KLEQEK(1)LEK	2	0.56135	3	3	1	71.1201	0.00321563	129.82	0.999993	51.704	0.0114979	105.46	0.99998	47.0496	0.010199	107.11_x000D_
	Gene.418::TRINITY_DN22849_c0_g2::g.418::m.418	117	K	Polyribonucleotide nucleotidyltransferase (Fragment) OS=Anthurium amnicola GN=pnp_56 PE=3 SV=1	TSGGFFK(1)R	2	-0.11546	7	3	1	147.336	0.000434754	147.34	1	123.69	0.00130651	123.69	1	157.579	5.96e-05	157.58_x000D_
	Gene.4708::TRINITY_DN26721_c0_g2::g.4708::m.4708	169	K	Far upstream element-binding protein 2 OS=Anthurium amnicola GN=KHSRP_2 PE=4 SV=1	VGVIIGK(1)GGETIR	2	0.28142	3	3	1	64.1035	0.00610578	64.104	1	48.5269	0.055124	48.527	1	66.7839	0.0048534	66.784_x000D_
	Gene.4737::TRINITY_DN26739_c0_g1::g.4737::m.4737	108	K	Peptidylprolyl isomerase (Fragment) OS=Anthurium amnicola GN=FKBP15_0 PE=4 SV=1	IPAK(1)LGYGAQGSPPK	2	0.065092	3	3	1	181.584	6.13e-23	181.58	1	172.82	6.01e-19	172.82	1	150.763	1.25e-12	150.76_x000D_
	Gene.4766::TRINITY_DN26764_c0_g1::g.4766::m.4766	266	K	Glucose-1-phosphate adenylyltransferase OS=Colocasia esculenta PE=3 SV=1	ATAFGLMK(1)IDEEGR	2	-0.1941	4	3	1	171.763	4.37e-16	171.76	1	127.025	1.02e-08	127.03	1	47.5475	0.0225041	47.548_x000D_
	Gene.4766::TRINITY_DN26764_c0_g1::g.4766::m.4766	286	K	Glucose-1-phosphate adenylyltransferase OS=Colocasia esculenta PE=3 SV=1	GEQLK(1)AMK	2	-1.3881	3	3	1	69.8246	0.00780536	69.825	1	69.8117	0.0178509	69.812	1	69.8246	0.0101725	69.825_x000D_
	Gene.4766::TRINITY_DN26764_c0_g1::g.4766::m.4766	424	K	Glucose-1-phosphate adenylyltransferase OS=Colocasia esculenta PE=3 SV=1	NCK(1)IHHSVVGLR	3	0.45354	4	3	1	86.7722	0.000159748	86.772	1	84.1687	0.000202645	84.169	1	67.5191	0.00192745	67.519_x000D_
	Gene.4905::TRINITY_DN26858_c0_g3::g.4905::m.4905	66	K	Peptidyl-prolyl cis-trans isomerase OS=Cucumis melo GN=LOC103502021 PE=3 SV=1	FADENFK(1)LK	2	0.17451	5	3	1	125.817	0.000152349	125.82	1	128.281	0.000143683	128.28	1	123.355	0.00016101	123.35_x000D_
	Gene.4905::TRINITY_DN26858_c0_g3::g.4905::m.4905	26	K	Peptidyl-prolyl cis-trans isomerase OS=Cucumis melo GN=LOC103502021 PE=3 SV=1	SGKPLHYK(1)GSTFHR	3	0.37523	15	3	1	92.9992	8.16e-10	133.48	1	85.2222	1.56e-08	125.5	1	144.103	2.33e-08	144.1_x000D_
	Gene.4905::TRINITY_DN26858_c0_g3::g.4905::m.4905	21	K	Peptidyl-prolyl cis-trans isomerase OS=Cucumis melo GN=LOC103502021 PE=3 SV=1	SGK(1)PLHYK	2	1.7576	4	3	1	63.0755	0.0302085	63.076	1	67.8972	0.021363	67.897	1	61.6789	0.0327707	61.679_x000D_
	Gene.4973::TRINITY_DN26907_c1_g1::g.4973::m.4973	118	K	"ATP synthase subunit d, mitochondrial (Fragment) OS=Anthurium amnicola GN=At3g52300_5 PE=4 SV=1"	EAEQK(1)SLK	2	0.28505	5	3	1	80.1654	0.00620088	80.165	1	88.294	0.00383159	88.294	1	85.1608	0.00474483	85.161_x000D_
	Gene.5032::TRINITY_DN26957_c0_g4::g.5032::m.5032	135	K	ATP-dependent Clp protease proteolytic subunit OS=Anthurium amnicola GN=CLPR1_0 PE=3 SV=1	DAAYEK(1)R	2	-1.2985	5	3	1	84.0975	0.0183383	84.097	1	113.889	0.00509024	113.89	1	94.6624	0.00866361	94.662_x000D_
	Gene.5032::TRINITY_DN26957_c0_g4::g.5032::m.5032	61	K	ATP-dependent Clp protease proteolytic subunit OS=Anthurium amnicola GN=CLPR1_0 PE=3 SV=1	LYLPK(1)ISR	2	-0.1822	6	3	1	90.7088	0.00312772	90.709	1	99.4417	0.0016654	99.442	1	68.0161	0.0211449	68.016_x000D_
	Gene.5148::TRINITY_DN27045_c1_g6::g.5148::m.5148	18	K	60S ribosomal protein L30 OS=Nelumbo nucifera GN=LOC104600070 PE=4 SV=1	SGK(1)YTLGYK	2	0.97314	3	3	1	67.3338	0.0171555	67.334	1	55.3526	0.0377936	55.353	1	59.9076	0.0284932	59.908_x000D_
	Gene.5179::TRINITY_DN27063_c0_g5::g.5179::m.5179	118	K	Anthranilate phosphoribosyltransferase OS=Anthurium amnicola GN=trpD_4 PE=4 SV=1	VSDNIVNK(1)VDR	2	0.21191	3	3	1	173.756	3.45e-12	173.76	1	115.372	1.31e-05	115.37	1	184.979	1.37e-12	184.98_x000D_
	Gene.5256::TRINITY_DN27128_c1_g4::g.5256::m.5256	133	K	Ribosomal protein L19 OS=Capsella rubella GN=CARUB_v10014622mg PE=3 SV=1	GNVFK(1)NK	2	0.52221	5	3	1	90.9856	0.00764969	90.986	1	88.6429	0.00901379	88.643	1	95.793	0.00526945	95.793_x000D_
	Gene.5256::TRINITY_DN27128_c1_g4::g.5256::m.5256	162	K	Ribosomal protein L19 OS=Capsella rubella GN=CARUB_v10014622mg PE=3 SV=1	TLSDQFEAK(1)R	2	0.18448	6	3	1	157.663	1.36e-08	157.66	1	187.33	3.59e-12	187.33	1	157.745	1.35e-08	157.75_x000D_
	Gene.5285::TRINITY_DN27143_c0_g1::g.5285::m.5285	128	K	DEAD-box ATP-dependent RNA helicase 56 isoform X2 OS=Nicotiana tabacum GN=LOC107767550 PE=4 SV=1	GFK(1)EGHK	2	-0.83919	4	3	1	101.643	0.00461227	101.64	1	108.461	0.00384641	108.46	1	87.3226	0.00978257	87.323_x000D_
	Gene.5412::TRINITY_DN27237_c1_g5::g.5412::m.5412	202	K	Pentatricopeptide repeat-containing protein At1g02150 (Fragment) OS=Anthurium amnicola GN=At1g02150_2 PE=4 SV=1	LAEAFK(1)DK	2	-0.23551	3	3	1	74.4644	0.00931539	74.464	1	74.9199	0.00847979	74.92	1	74.4644	0.00931539	74.464_x000D_
	Gene.5412::TRINITY_DN27237_c1_g5::g.5412::m.5412	334	K	Pentatricopeptide repeat-containing protein At1g02150 (Fragment) OS=Anthurium amnicola GN=At1g02150_2 PE=4 SV=1	SLK(1)DAEFR	2	1.6376	3	3	1	52.5786	0.0618264	52.579	1	63.2161	0.0299507	63.216	1	87.6395	0.00402235	87.639_x000D_
	Gene.5498::TRINITY_DN27311_c0_g1::g.5498::m.5498	89	K	Peptidyl-prolyl cis-trans isomerase FKBP62 (Fragment) OS=Anthurium amnicola GN=FKBP62_4 PE=4 SV=1	DYK(1)EAEK	2	-4.0318	4	3	1	68.3826	0.0342823	68.383	1	66.3511	0.00742042	69.721	1	73.2482	0.0221165	73.248_x000D_
	Gene.5498::TRINITY_DN27311_c0_g1::g.5498::m.5498	147	K	Peptidyl-prolyl cis-trans isomerase FKBP62 (Fragment) OS=Anthurium amnicola GN=FKBP62_4 PE=4 SV=1	LEYK(1)TLK	2	-0.29258	3	3	1	75.2127	0.0172045	75.213	1	65.2521	0.0421096	65.252	1	71.3794	0.026789	71.379_x000D_
	Gene.555::TRINITY_DN23012_c0_g3::g.555::m.555	11	K	Mitochondrial outer membrane protein porin (Fragment) OS=Anthurium amnicola GN=VDAC1_0 PE=4 SV=1	GPGLYSDIGK(1)K	2	3.0013	3	3	1	94.4653	0.000498243	94.465	1	105.46	0.000207886	105.46	1	77.0624	0.00330469	77.062_x000D_
	Gene.557::TRINITY_DN23025_c0_g5::g.557::m.557	276	K	Monodehydroascorbate reductase OS=Lilium longiflorum GN=MDHAR PE=2 SV=1	GQLEEEK(1)GGIK	2	0.78335	9	3	1	107.055	0.000111051	107.06	1	87.1843	0.000301375	93.345	1	107.055	0.000111051	107.06_x000D_
	Gene.557::TRINITY_DN23025_c0_g5::g.557::m.557	52	K	Monodehydroascorbate reductase OS=Lilium longiflorum GN=MDHAR PE=2 SV=1	PALSK(1)GYLFPQGAAR	3	-0.14966	5	3	1	171.763	1.06e-17	171.76	1	113.694	1.49e-28	198.87	1	142.384	1.67e-12	142.38_x000D_
	Gene.557::TRINITY_DN23025_c0_g5::g.557::m.557	269	K	Monodehydroascorbate reductase OS=Lilium longiflorum GN=MDHAR PE=2 SV=1	PLTTLFK(1)GQLEEEK	2	-0.96207	8	3	1	165.865	4.18e-19	180.84	1	173.718	6.76e-19	173.72	1	88.4212	1.23e-15	162.93_x000D_
	Gene.5646::TRINITY_DN27422_c0_g2::g.5646::m.5646	93	K	"Ferredoxin-thioredoxin reductase catalytic chain, chloroplastic OS=Anthurium amnicola GN=FTRC_1 PE=4 SV=1"	GVTAVVIK(1)GLAEHR	2	1.8202	4	3	1	43.5923	0.0316352	43.592	1	51.7273	0.0104658	51.727	1	86.4967	9.38e-06	86.497_x000D_
	Gene.5646::TRINITY_DN27422_c0_g2::g.5646::m.5646	68	K	"Ferredoxin-thioredoxin reductase catalytic chain, chloroplastic OS=Anthurium amnicola GN=FTRC_1 PE=4 SV=1"	K(1)FSEQYAR	2	0.2931	6	3	1	167.242	2.2e-05	167.24	1	136.797	0.00105963	136.8	1	171.734	4.57e-06	171.73_x000D_
	Gene.5650::TRINITY_DN27424_c0_g4::g.5650::m.5650	152	K	"Indole-3-glycerol phosphate synthase, chloroplastic OS=Anthurium amnicola GN=At2g04400_4 PE=3 SV=1"	IIWYK(1)GNEVQQLK	2	1.3971	4	3	1	136.275	2.03e-09	136.27	1	134.562	2.23e-09	134.56	1	110.801	9.76e-06	110.8_x000D_
	Gene.5653::TRINITY_DN27426_c0_g1::g.5653::m.5653	144	K	"Cystathionine gamma-synthase, chloroplastic OS=Anthurium amnicola GN=CGS1_6 PE=3 SV=1"	FLEEHPK(1)ILR	3	0.77956	3	3	1	66.0557	0.00511201	66.056	1	76.2278	0.00118639	76.228	1	74.8411	0.00146557	74.841_x000D_
	Gene.5855::TRINITY_DN27572_c0_g1::g.5855::m.5855	169	K	Ferritin OS=Anthurium amnicola GN=FRI3_6 PE=3 SV=1	FFK(1)ESSEEER	2	0.076571	10	3	1	144.698	1.92e-07	144.7	1	129.889	6.19e-06	129.89	1	129.889	6.19e-06	129.89_x000D_
	Gene.5855::TRINITY_DN27572_c0_g1::g.5855::m.5855	166	K	Ferritin OS=Anthurium amnicola GN=FRI3_6 PE=3 SV=1	GLAK(1)FFK	2	-0.15295	5	3	1	62.7143	0.0484551	62.714	1	64.8033	0.0432319	64.803	1	60.7879	0.0532719	60.788_x000D_
	Gene.5953::TRINITY_DN27636_c1_g7::g.5953::m.5953	176	K	Lactoylglutathione lyase OS=Anthurium amnicola GN=GLX-I_1 PE=4 SV=1	FYEK(1)ACGMK	2	-0.69254	7	3	1	71.4507	0.00475931	71.451	1	82.2868	0.0034267	82.287	1	79.1482	0.0017809	79.148_x000D_
	Gene.5953::TRINITY_DN27636_c1_g7::g.5953::m.5953	172	K	Lactoylglutathione lyase OS=Anthurium amnicola GN=GLX-I_1 PE=4 SV=1	SIK(1)FYEK	2	-0.23499	5	3	1	66.073	0.040057	66.073	1	73.2482	0.00367123	80.438	1	83.2061	0.0121795	83.206_x000D_
	Gene.6053::TRINITY_DN27705_c0_g3::g.6053::m.6053	380	K	Mg-protoporphyrin IX chelatase (Fragment) OS=Anthurium amnicola GN=CHLI_1 PE=3 SV=1	ALAALK(1)GR	2	-0.32812	4	3	1	67.9026	0.0213531	67.903	1	84.0975	0.00505477	84.097	1	53.7542	0.0553081	53.754_x000D_
	Gene.6053::TRINITY_DN27705_c0_g3::g.6053::m.6053	217	K	Mg-protoporphyrin IX chelatase (Fragment) OS=Anthurium amnicola GN=CHLI_1 PE=3 SV=1	AFEPGLLAK(1)ANR	2	0.23981	3	3	1	95.4772	7.88e-05	95.477	1	89.266	0.000159998	89.266	1	83.1822	0.000688199	83.182_x000D_
	Gene.6053::TRINITY_DN27705_c0_g3::g.6053::m.6053	314	K	Mg-protoporphyrin IX chelatase (Fragment) OS=Anthurium amnicola GN=CHLI_1 PE=3 SV=1	FDQGPK(1)GFR	2	0.53647	3	3	1	126.067	0.000151469	126.07	1	126.067	0.000151469	126.07	1	123.355	0.00016101	123.35_x000D_
	Gene.6053::TRINITY_DN27705_c0_g3::g.6053::m.6053	171	K	Mg-protoporphyrin IX chelatase (Fragment) OS=Anthurium amnicola GN=CHLI_1 PE=3 SV=1	GEK(1)LPVLSTK	2	-0.08805	5	3	1	91.9612	0.00103713	91.961	1	84.5074	0.00231284	84.507	1	74.9616	0.00445031	74.962_x000D_
	Gene.6053::TRINITY_DN27705_c0_g3::g.6053::m.6053	126	K	Mg-protoporphyrin IX chelatase (Fragment) OS=Anthurium amnicola GN=CHLI_1 PE=3 SV=1	GTGK(1)STTVR	2	0.49975	3	3	1	53.5969	0.0478601	53.597	1	57.5318	0.0321204	57.532	1	57.5318	0.0321204	57.532_x000D_
	Gene.6053::TRINITY_DN27705_c0_g3::g.6053::m.6053	301	K	Mg-protoporphyrin IX chelatase (Fragment) OS=Anthurium amnicola GN=CHLI_1 PE=3 SV=1	VK(1)IVEER	2	-1.7889	3	3	1	71.5012	0.0264847	71.501	1	68.3826	0.00820968	68.383	1	83.2061	0.0121795	83.206_x000D_
	Gene.6260::TRINITY_DN27848_c1_g4::g.6260::m.6260	87	K	FTSH1 OS=Arundo donax PE=4 SV=1	QIITK(1)HIDILHK	3	-0.62552	4	3	1	98.1049	2.17e-05	98.105	1	50.2222	0.0150697	50.222	1	88.0206	0.000139179	88.021_x000D_
	Gene.6658::TRINITY_DN28115_c0_g2::g.6658::m.6658	101	K	"50S ribosomal protein L11, chloroplastic (Fragment) OS=Anthurium amnicola GN=RPL11_7 PE=3 SV=1"	LALEAGK(1)ATPAPPVGPALGSK	2	1.309	3	3	1	132.015	7.09e-12	132.01	1	168.639	1.01e-24	168.64	1	116.452	6.59e-11	116.45_x000D_
	Gene.6658::TRINITY_DN28115_c0_g2::g.6658::m.6658	183	K	"50S ribosomal protein L11, chloroplastic (Fragment) OS=Anthurium amnicola GN=RPL11_7 PE=3 SV=1"	VGK(1)VTVDQVR	2	-0.15105	5	3	1	111.265	0.00010971	111.27	1	106.157	0.000242131	106.16	1	96.7555	0.000485852	96.756_x000D_
	Gene.6806::TRINITY_DN28221_c0_g3::g.6806::m.6806	98	K	Superoxide dismutase OS=Anthurium amnicola GN=SOD_0 PE=3 SV=1	YANEVYEK(1)ESA	2	-0.13362	4	3	1	100.086	0.000203396	100.09	1	105.204	0.000135586	105.2	1	77.8674	0.00201876	77.867_x000D_
	Gene.6853::TRINITY_DN28252_c0_g1::g.6853::m.6853	74	K	Monodehydroascorbate reductase OS=Anthurium amnicola GN=AFRR_0 PE=4 SV=1	FGTYWIK(1)DGK	2	0.50357	3	3	1	100.878	2.75e-06	100.88	1	60.2551	0.023641	60.255	1	90.0503	0.00136418	90.05_x000D_
	Gene.6853::TRINITY_DN28252_c0_g1::g.6853::m.6853	67	K	Monodehydroascorbate reductase OS=Anthurium amnicola GN=AFRR_0 PE=4 SV=1	PK(1)FGTYWIK	2	2.6212	3	3	1	121.899	0.000166132	121.9	1	117.52	0.000181534	117.52	1	133.807	0.000124244	133.81_x000D_
	Gene.6976::TRINITY_DN28331_c0_g1::g.6976::m.6976	340	K	"Imidazole glycerol phosphate synthase hisHF, chloroplastic (Fragment) OS=Anthurium amnicola GN=At4g26900_1 PE=3 SV=1"	GDLVVTK(1)GDQYDVR	2	-0.83859	4	3	1	98.582	2.53e-06	98.582	0.999957	43.6531	0.0027469	64.249	1	109.073	3.8e-06	109.07_x000D_
	Gene.7016::TRINITY_DN28359_c0_g2::g.7016::m.7016	489	K	DNA gyrase subunit B (Fragment) OS=Anthurium amnicola GN=GYRB_2 PE=3 SV=1	GK(1)ILNIER	2	0.0804	23	3	1	87.3226	0.00411473	87.323	1	84.5678	0.00411473	87.323	1	95.5305	0.00187236	95.531_x000D_
	Gene.7016::TRINITY_DN28359_c0_g2::g.7016::m.7016	283	K	DNA gyrase subunit B (Fragment) OS=Anthurium amnicola GN=GYRB_2 PE=3 SV=1	KPIHETVAFK(1)K	3	-2.2439	4	3	1	74.1506	0.00108298	78.324	1	127.518	9.39e-07	131.69	1	86.4402	0.000390899	90.614_x000D_
	Gene.7113::TRINITY_DN28414_c0_g2::g.7113::m.7113	207	K	60S ribosomal protein L9 OS=Ananas comosus GN=ACMD2_15022 PE=4 SV=1	K(1)FLDGIYVSEK	2	0.29832	3	3	1	114.868	2.11e-05	114.87	1	117.932	1.78e-05	117.93	1	124.377	1.07e-05	124.38_x000D_
	Gene.7235::TRINITY_DN28490_c0_g3::g.7235::m.7235	30	K	60S ribosomal protein L18a (Fragment) OS=Anthurium amnicola GN=RPL18A_3 PE=3 SV=1	ALPSPSDEHPK(1)IFR	3	-0.45881	3	3	1	78.8139	0.000152525	78.814	1	92.0388	3.07e-05	92.039	1	102.332	2.71e-06	102.33_x000D_
	Gene.7235::TRINITY_DN28490_c0_g3::g.7235::m.7235	153	K	60S ribosomal protein L18a (Fragment) OS=Anthurium amnicola GN=RPL18A_3 PE=3 SV=1	QFHDSK(1)IK	3	0.14228	3	3	1	57.9307	0.0396468	57.931	1	53.9678	0.0172154	53.968	1	44.3492	0.034179	44.349_x000D_
	Gene.7235::TRINITY_DN28490_c0_g3::g.7235::m.7235	99	K	60S ribosomal protein L18a (Fragment) OS=Anthurium amnicola GN=RPL18A_3 PE=3 SV=1	TGYHNMYK(1)EYR	3	-0.66	9	3	1	110.637	2.02e-05	110.64	1	120.574	3.01e-06	120.57	1	153.535	1.43e-09	153.54_x000D_
	Gene.7304::TRINITY_DN28532_c2_g1::g.7304::m.7304	202	K	Farnesyl pyrophosphate synthase 1 (Fragment) OS=Anthurium amnicola GN=FPS1_3 PE=3 SV=1	YK(1)LPVHQQIVQYK	3	-0.016705	3	3	1	127.174	1.68e-07	127.17	1	142.097	4.26e-10	142.1	1	140.244	4.96e-10	140.24_x000D_
	Gene.7700::TRINITY_DN28794_c0_g1::g.7700::m.7700	291	K	Delta(24)-sterol reductase OS=Anthurium amnicola GN=DIM_2 PE=4 SV=1	YASK(1)EEAK	2	0.19581	3	3	1	64.734	0.027166	64.734	1	91.318	0.00295013	91.318	1	64.4204	0.0277412	64.42_x000D_
	Gene.7772::TRINITY_DN28843_c0_g1::g.7772::m.7772	236	K	"Bifunctional dethiobiotin synthetase/7,8-diamino-pelargonic acid aminotransferase, mitochondrial OS=Noccaea caerulescens GN=MP_TR7127_c0_g1_i1_g.20606 PE=3 SV=1"	AIQWFK(1)DPSK	2	-1.7577	3	3	1	78.3416	0.00336812	78.342	1	78.3416	0.00336812	78.342	1	91.5493	0.00110764	91.549_x000D_
	Gene.7906::TRINITY_DN28923_c0_g1::g.7906::m.7906	196	K	Glutathione S-transferase DHAR2 OS=Anthurium amnicola GN=DHAR2_5 PE=4 SV=1	VALGHFK(1)SWTVPEDLK	3	-0.40406	3	3	1	126.633	7.74e-10	126.63	1	100.77	1.41e-06	100.77	1	122.138	1.25e-09	122.14_x000D_
	Gene.7906::TRINITY_DN28923_c0_g1::g.7906::m.7906	60	K	Glutathione S-transferase DHAR2 OS=Anthurium amnicola GN=DHAR2_5 PE=4 SV=1	VLLTLEEK(1)K	2	0.43734	5	3	1	152.341	1.98e-05	152.34	1	113.622	0.000343944	113.62	1	152.341	1.98e-05	152.34_x000D_
	Gene.8329::TRINITY_DN29181_c0_g1::g.8329::m.8329	158	K	40S ribosomal protein S7 OS=Anthurium amnicola GN=RPS7_2 PE=3 SV=1	IFLDPK(1)EK	2	-1.0891	3	3	1	59.3497	0.0370435	59.35	1	69.5982	0.0182426	69.598	1	58.2299	0.0150328	58.23_x000D_
	Gene.8402::TRINITY_DN29221_c0_g1::g.8402::m.8402	131	K	Lactoylglutathione lyase (Fragment) OS=Anthurium amnicola GN=At1g67280_0 PE=3 SV=1	TIK(1)FYTECLGMK	2	0.5292	5	3	1	77.1846	0.000998883	77.185	1	111.793	1.35e-05	111.79	1	81.709	0.000764514	81.709_x000D_
	Gene.8743::TRINITY_DN29427_c0_g3::g.8743::m.8743	224	K	"DAG protein, chloroplastic OS=Anthurium amnicola GN=DAG_0 PE=4 SV=1"	YPTYQPK(1)QR	2	-0.61151	5	3	1	161.789	3.55e-06	161.79	1	108.807	0.000381341	108.81	1	134.26	0.000121726	134.26_x000D_
	Gene.8911::TRINITY_DN29554_c1_g4::g.8911::m.8911	25	K	"DEAD-box ATP-dependent RNA helicase 3, chloroplastic OS=Anthurium amnicola GN=Os03g0827700_3 PE=4 SV=1"	QVEK(1)EIK	2	-0.018234	3	3	1	57.1775	0.0622992	57.177	1	65.2521	0.0421096	65.252	1	64.2073	0.0447221	64.207_x000D_
	Gene.8911::TRINITY_DN29554_c1_g4::g.8911::m.8911	188	K	"DEAD-box ATP-dependent RNA helicase 3, chloroplastic OS=Anthurium amnicola GN=Os03g0827700_3 PE=4 SV=1"	TIVFTQTK(1)R	2	-3.784	3	3	1	50.3534	0.0674448	50.353	1	79.1275	0.00640359	79.128	1	52.7253	0.0574096	52.725_x000D_
	Gene.8911::TRINITY_DN29554_c1_g4::g.8911::m.8911	290	K	"DEAD-box ATP-dependent RNA helicase 3, chloroplastic OS=Anthurium amnicola GN=Os03g0827700_3 PE=4 SV=1"	TVK(1)SLER	2	-1.3018	3	3	1	82.4525	0.0126183	82.452	1	82.4525	0.0126183	82.452	1	66.3511	0.0393618	66.351_x000D_
	Gene.9126::TRINITY_DN29683_c0_g5::g.9126::m.9126	224	K	"ATP phosphoribosyltransferase 2, chloroplastic-like OS=Nicotiana tabacum GN=LOC107781436 PE=4 SV=1"	MALYK(1)SVQQLR	2	-1.1285	5	3	1	78.3416	0.00156214	78.342	1	85.8127	0.00120405	85.813	1	56.0867	0.000327329	94.363_x000D_
	Gene.9205::TRINITY_DN29731_c0_g1::g.9205::m.9205	51	K	26S protease regulatory subunit 6A-A-like protein OS=Morus notabilis GN=L484_000857 PE=3 SV=1	IK(1)VIAATNR	2	-0.0033022	3	3	1	75.509	0.00481056	75.509	1	67.3338	0.0171555	67.334	1	76.2278	0.00466379	76.228_x000D_
	Gene.9371::TRINITY_DN29841_c0_g2::g.9371::m.9371	182	K	"30S ribosomal protein S5, chloroplastic OS=Anthurium amnicola GN=rps5 PE=3 SV=1"	GGK(1)QLQFR	2	-0.42568	4	3	1	123.69	0.000830747	123.69	1	136.113	0.00069954	136.11	1	101.327	0.00156562	101.33_x000D_
	Gene.9371::TRINITY_DN29841_c0_g2::g.9371::m.9371	155	K	"30S ribosomal protein S5, chloroplastic OS=Anthurium amnicola GN=rps5 PE=3 SV=1"	SSGFGTQK(1)R	2	0.98149	3	3	1	126.243	0.000237244	126.24	1	77.1917	0.00702518	77.192	1	93.0983	0.00191755	93.098_x000D_
	Gene.9420::TRINITY_DN29870_c0_g3::g.9420::m.9420	135	K	Thiolase OS=Macleaya cordata GN=BVC80_9073g5 PE=3 SV=1	GGFK(1)DTHPDDLLAPVLK	3	-0.021029	3	3	1	91.6222	3.47e-05	91.622	1	116.133	2.47e-10	116.13	1	103.66	6.77e-07	103.66_x000D_
	Gene.9447::TRINITY_DN29890_c0_g1::g.9447::m.9447	284	K	"2-oxoglutarate dehydrogenase, mitochondrial OS=Anthurium amnicola GN=ogdh_1 PE=4 SV=1"	AVDEDGLYTGTGDVK(1)YHLGTSYDRPTR	4	0.076301	6	3	1	54.2998	2.59e-47	198.64	1	68.5874	3.31e-47	194.97	1	76.1521	3.07e-47	196.18_x000D_
	Gene.9447::TRINITY_DN29890_c0_g1::g.9447::m.9447	167	K	"2-oxoglutarate dehydrogenase, mitochondrial OS=Anthurium amnicola GN=ogdh_1 PE=4 SV=1"	DK(1)IETVNPR	2	0.76953	4	3	1	67.2066	0.0173496	67.207	1	98.0545	0.000744598	98.055	1	86.8816	0.00248857	86.882_x000D_
	Gene.9564::TRINITY_DN29959_c0_g2::g.9564::m.9564	84	K	Eukaryotic translation initiation factor 2 subunit alpha OS=Anthurium amnicola GN=tif211_3 PE=4 SV=1	EK(1)GYIDLSK	2	-0.35513	3	3	1	63.6242	0.0228189	63.624	1	73.4995	0.0077422	73.499	1	72.434	0.00936897	72.434_x000D_
	Gene.9781::TRINITY_DN30101_c1_g2::g.9781::m.9781	311	K	HIV Tat-specific factor 1 OS=Anthurium amnicola GN=Htatsf1_4 PE=4 SV=1	GHTFVAK(1)K	2	0.41884	3	3	1	141.389	0.000787364	141.39	1	129.65	1.67e-06	129.65	1	161.02	4.62e-05	161.02_x000D_
	Gene.9781::TRINITY_DN30101_c1_g2::g.9781::m.9781	255	K	HIV Tat-specific factor 1 OS=Anthurium amnicola GN=Htatsf1_4 PE=4 SV=1	IYVDK(1)ETGR	2	0.65972	3	3	1	59.0674	0.0297759	59.067	1	68.657	0.0151353	68.657	1	87.8065	0.00229973	87.806_x000D_
organic substance metabolic process	Gene.10138::TRINITY_DN30331_c0_g2::g.10138::m.10138	186	K	Peptidyl-prolyl cis-trans isomerase (Fragment) OS=Anthurium amnicola GN=CYP20-2 PE=3 SV=1	ALCTGEK(1)GFGYK	2	0.22837	8	3	1	152.069	3.2e-10	152.07	1	139.858	3.28e-09	139.86	1	107.026	3.26e-05	107.03_x000D_
	Gene.10138::TRINITY_DN30331_c0_g2::g.10138::m.10138	191	K	Peptidyl-prolyl cis-trans isomerase (Fragment) OS=Anthurium amnicola GN=CYP20-2 PE=3 SV=1	GFGYK(1)GSSFHR	3	-0.14138	6	3	1	104.824	4.47e-05	104.82	1	111.855	1.27e-06	132.32	1	86.3444	0.000365636	86.344_x000D_
	Gene.10138::TRINITY_DN30331_c0_g2::g.10138::m.10138	211	K	Peptidyl-prolyl cis-trans isomerase (Fragment) OS=Anthurium amnicola GN=CYP20-2 PE=3 SV=1	DFMIQGGDFDK(1)GNGTGGK	2	0.38796	4	3	1	155.997	2.11e-21	156	1	154.494	5.24e-21	154.49	1	116.133	6.42e-23	172.37_x000D_
	Gene.10138::TRINITY_DN30331_c0_g2::g.10138::m.10138	218	K	Peptidyl-prolyl cis-trans isomerase (Fragment) OS=Anthurium amnicola GN=CYP20-2 PE=3 SV=1	GNGTGGK(1)SIYGR	2	-3.6579	8	3	1	45.2798	5.45e-05	101.56	1	78.3239	0.000939864	78.324	1	53.4477	3.21e-05	107.17_x000D_
	Gene.10138::TRINITY_DN30331_c0_g2::g.10138::m.10138	226	K	Peptidyl-prolyl cis-trans isomerase (Fragment) OS=Anthurium amnicola GN=CYP20-2 PE=3 SV=1	TFK(1)DENFK	2	0.35016	12	3	1	123.72	0.000830604	123.72	1	130.562	0.000798769	130.56	1	111.947	0.00100363	111.95_x000D_
	Gene.10138::TRINITY_DN30331_c0_g2::g.10138::m.10138	266	K	Peptidyl-prolyl cis-trans isomerase (Fragment) OS=Anthurium amnicola GN=CYP20-2 PE=3 SV=1	TPWLDK(1)R	2	0.031452	7	3	1	110.31	0.00572257	110.31	1	110.31	0.00572257	110.31	1	147.336	0.00176408	147.34_x000D_
	Gene.10183::TRINITY_DN30363_c0_g1::g.10183::m.10183	70	K	"Putative aconitate hydratase, cytoplasmic OS=Anthurium amnicola GN=Os08g0191100_4 PE=4 SV=1"	YK(1)SEGHDTVILAGAEYGSGSSR	3	-0.015647	3	3	1	140.592	1.53e-17	140.59	1	128.381	4.27e-12	128.38	1	140.592	1.53e-17	140.59_x000D_
	Gene.10474::TRINITY_DN30543_c0_g1::g.10474::m.10474	102	K	60S ribosomal protein L13a-4 OS=Anthurium amnicola GN=RPL13AD PE=3 SV=1	APAK(1)ILWR	2	-0.74956	6	3	1	113.412	0.000926133	113.41	1	107.895	0.00121804	107.9	1	98.6294	0.00170838	98.629_x000D_
	Gene.10474::TRINITY_DN30543_c0_g1::g.10474::m.10474	115	K	60S ribosomal protein L13a-4 OS=Anthurium amnicola GN=RPL13AD PE=3 SV=1	GMIPHK(1)TK	2	-0.11332	5	3	1	51.1927	0.0304343	51.193	1	60.9103	0.0149655	60.91	1	51.3458	0.0300626	51.346_x000D_
	Gene.10478::TRINITY_DN30545_c0_g3::g.10478::m.10478	341	K	Putative cinnamyl alcohol dehydrogenase 1 OS=Anthurium amnicola GN=CAD1_6 PE=3 SV=1	LIDK(0.001)DVK(0.999)YR	3	1.101	3	3	0.998753	29.0348	0.00831224	68.657	0.993248	21.6763	0.0555026	44.318	0.996588	24.6549	0.0438208	48.028_x000D_
	Gene.10515::TRINITY_DN30566_c0_g2::g.10515::m.10515	215	K	asparagine synthetase [glutamine-hydrolyzing] 2 OS=Nelumbo nucifera GN=LOC104604125 PE=4 SV=1	EAFEK(1)AVIK	2	1.3682	3	3	1	54.9816	0.0212828	54.982	1	73.2332	0.00814873	73.233	1	68.3707	0.00513447	68.371_x000D_
	Gene.26449::TRINITY_DN38919_c1_g2::g.26449::m.26449	291	K	Polyadenylate-binding protein (Fragment) OS=Anthurium amnicola GN=PAB2_7 PE=3 SV=1	FDDKEWYVGK(1)AQK	3	-0.83688	4	3	1	97.3763	1.41e-06	113.95	1	83.6938	1.6e-05	102.33	1	80.361	7.18e-05	92.781_x000D_
	Gene.26449::TRINITY_DN38919_c1_g2::g.26449::m.26449	285	K	Polyadenylate-binding protein (Fragment) OS=Anthurium amnicola GN=PAB2_7 PE=3 SV=1	FDDK(1)EWYVGK	2	-0.38626	6	3	1	133.912	4.16e-07	133.91	1	134.304	4.08e-07	134.3	1	170.521	1.35e-09	170.52_x000D_
	Gene.10562::TRINITY_DN30589_c1_g3::g.10562::m.10562	70	K	Polyadenylate-binding protein OS=Anthurium amnicola GN=PAB2_4 PE=3 SV=1	LK(1)ELFSEYGK	2	0.0089868	3	3	1	87.1843	0.00183684	87.184	1	84.4793	0.00231766	84.479	1	77.0624	0.00391791	77.062_x000D_
	Gene.26449::TRINITY_DN38919_c1_g2::g.26449::m.26449	335	K	Polyadenylate-binding protein (Fragment) OS=Anthurium amnicola GN=PAB2_7 PE=3 SV=1	NLDDSIDDEK(1)LK	2	1.7972	3	3	1	115.574	2.93e-06	115.57	1	128.565	2.99e-11	128.57	1	141.128	2.97e-09	141.13_x000D_
	Gene.10562::TRINITY_DN30589_c1_g3::g.10562::m.10562	38	K	Polyadenylate-binding protein OS=Anthurium amnicola GN=PAB2_4 PE=3 SV=1	TK(1)FEQNMK	2	-0.050868	9	3	1	99.1386	0.00073619	99.139	1	64.2681	0.00105874	93.143	1	111.947	0.000623239	111.95_x000D_
	Gene.10588::TRINITY_DN30599_c0_g2::g.10588::m.10588	100	K	Mannose-1-phosphate guanylyltransferase 1 OS=Anthurium amnicola GN=CYT1_13 PE=4 SV=1	VEK(1)FVEKPK	3	0.17254	3	3	1	75.4027	0.000409125	98.044	0.999785	36.6688	0.0108531	65.627	0.999974	45.8833	0.00312709	74.841_x000D_
	Gene.10748::TRINITY_DN30693_c0_g2::g.10748::m.10748	210	K	Putative rhamnose biosynthetic enzyme 1 (Fragment) OS=Anthurium amnicola GN=RHM1_4 PE=4 SV=1	NFITK(1)ISR	2	0.032366	3	3	1	120.155	0.000847197	120.15	1	88.1769	0.0038657	88.177	1	81.9504	0.00568058	81.95_x000D_
	Gene.10751::TRINITY_DN30697_c0_g3::g.10751::m.10751	120	K	"Ornithine carbamoyltransferase, chloroplastic (Fragment) OS=Anthurium amnicola GN=ARGF_0 PE=3 SV=1"	ILHHAAEVK(1)ALLK	3	-0.80012	3	3	1	79.8861	0.000205415	79.886	1	60.5499	0.00247024	60.55	1	62.2875	0.002212	62.287_x000D_
	Gene.108::TRINITY_DN22384_c1_g1::g.108::m.108	89	K	Fructose-bisphosphate aldolase OS=Brassica rapa subsp. pekinensis PE=3 SV=1	GILAADESTGSIAK(1)R	2	-0.1066	7	3	1	159.519	1.99e-16	159.52	1	158.519	2.14e-16	158.52	1	168.885	5.96e-17	168.89_x000D_
	Gene.10816::TRINITY_DN30735_c1_g3::g.10816::m.10816	138	K	2-dehydro-3-deoxyphosphooctonate aldolase OS=Vigna radiata var. radiata GN=LOC106758571 PE=3 SV=1	SSFDK(1)ANR	2	-0.76485	3	3	1	114.281	0.000880115	114.28	1	80.4381	0.00612139	80.438	1	101.431	0.00156014	101.43_x000D_
	Gene.11009::TRINITY_DN30854_c1_g1::g.11009::m.11009	368	K	"Putative aarF domain-containing protein kinase At4g31390, chloroplastic (Fragment) OS=Anthurium amnicola GN=At4g31390_0 PE=4 SV=1"	VYK(1)ELSGSR	2	-0.74584	3	3	1	92.5385	0.00133357	92.538	1	75.509	0.00481056	75.509	1	87.7889	0.00230332	87.789_x000D_
	Gene.11081::TRINITY_DN30898_c0_g3::g.11081::m.11081	378	K	Chaperone protein YajL (Fragment) OS=Anthurium amnicola GN=yajL_2 PE=4 SV=1	HGLLK(1)GK	2	0.63545	3	3	1	86.8662	0.0100483	86.866	1	97.071	0.00512589	97.071	1	74.4152	0.0191985	74.415_x000D_
	Gene.11448::TRINITY_DN31097_c0_g1::g.11448::m.11448	445	K	Lipoamide dehydrogenase 1 isoform 1 OS=Theobroma cacao GN=TCM_021331 PE=3 SV=1	TSFK(1)ANTK	2	0.31086	4	3	1	87.6395	0.00402235	87.639	1	150.362	0.000162354	150.36	1	138.062	0.000626056	138.06_x000D_
	Gene.11555::TRINITY_DN31162_c0_g1::g.11555::m.11555	140	K	U2 small nuclear ribonucleoprotein B OS=Anthurium amnicola GN=U2B'' PE=4 SV=1	EEGTYTPK(1)EK	2	0.23075	3	3	1	100.878	0.000378977	100.88	1	96.1135	0.000502496	96.113	1	100.878	0.000378977	100.88_x000D_
	Gene.11555::TRINITY_DN31162_c0_g1::g.11555::m.11555	124	K	U2 small nuclear ribonucleoprotein B OS=Anthurium amnicola GN=U2B'' PE=4 SV=1	IQYAK(1)TK	2	-0.090142	3	3	1	85.2117	0.0110117	85.212	1	77.2825	0.0156286	77.282	1	62.4642	0.0635105	62.464_x000D_
	Gene.11834::TRINITY_DN31300_c0_g1::g.11834::m.11834	53	K	Bifunctional protein FolD OS=Anthurium amnicola GN=folD_12 PE=3 SV=1	IIDGK(1)AIAQDIR	2	-0.96851	4	3	1	61.4227	6.48e-05	98.974	1	99.9412	6.1e-05	99.941	1	59.2475	0.00445589	59.248_x000D_
	Gene.11948::TRINITY_DN31373_c0_g4::g.11948::m.11948	44	K	60S ribosomal protein L11-1 OS=Zea mays GN=100193878 PE=2 SV=1	AAK(1)VLEQLSGQTPVFSK	3	-0.16565	3	3	1	120.627	1.85e-10	120.63	1	65.9493	0.00143717	65.949	1	93.2257	1.83e-05	93.226_x000D_
	Gene.11948::TRINITY_DN31373_c0_g4::g.11948::m.11948	96	K	60S ribosomal protein L11-1 OS=Zea mays GN=100193878 PE=2 SV=1	VK(1)EYELLR	2	0.54322	4	3	1	90.6009	0.00315918	90.601	1	97.4306	0.00177182	97.431	1	112.411	0.000979088	112.41_x000D_
	Gene.11948::TRINITY_DN31373_c0_g4::g.11948::m.11948	165	K	60S ribosomal protein L11-1 OS=Zea mays GN=100193878 PE=2 SV=1	LTK(1)EDAMK	2	0.53924	6	3	1	80.4381	0.00268016	80.438	1	60.8284	0.0185629	60.828	1	66.2702	0.000370624	120.31_x000D_
	Gene.11953::TRINITY_DN31375_c0_g2::g.11953::m.11953	73	K	Heterogeneous nuclear ribonucleoprotein 27C OS=Anthurium amnicola GN=Hrb27C_3 PE=4 SV=1	VLQDK(1)HTIDGR	3	0.00078394	3	3	1	93.3452	0.000137302	93.345	1	81.5247	0.000522831	81.525	1	83.1822	0.000468772	83.182_x000D_
	Gene.11958::TRINITY_DN31378_c0_g5::g.11958::m.11958	377	K	NEDD8-activating enzyme E1 catalytic subunit (Fragment) OS=Anthurium amnicola GN=ECR1_1 PE=4 SV=1	HPK(1)LLLSK	2	0.61814	3	3	1	81.9504	0.00568058	81.95	1	64.1911	0.0281619	64.191	1	81.525	0.00580459	81.525_x000D_
	Gene.1208::TRINITY_DN23708_c1_g1::g.1208::m.1208	175	K	Acyl-protein thioesterase 2 OS=Anthurium amnicola GN=LYPLA2_0 PE=4 SV=1	NK(1)IDGSQECAR	2	0.49097	3	3	1	107.088	0.000110613	107.09	1	115.287	1.32e-05	115.29	1	93.8391	0.000381026	93.839_x000D_
	Gene.1208::TRINITY_DN23708_c1_g1::g.1208::m.1208	205	K	Acyl-protein thioesterase 2 OS=Anthurium amnicola GN=LYPLA2_0 PE=4 SV=1	VDDVVQYK(1)HGVK	3	-0.4121	3	3	1	84.4793	0.000197527	84.479	1	110.077	6.49e-06	110.08	1	110.077	6.49e-06	110.08_x000D_
	Gene.12095::TRINITY_DN31457_c0_g7::g.12095::m.12095	58	K	26S proteasome regulatory particle triple-A ATPase protein OS=Medicago truncatula GN=11446055 PE=3 SV=1	ILK(1)EELQR	2	0.381	3	3	1	101.542	0.00155425	101.54	1	108.807	0.00116977	108.81	1	116.051	0.000866295	116.05_x000D_
	Gene.12095::TRINITY_DN31457_c0_g7::g.12095::m.12095	72	K	26S proteasome regulatory particle triple-A ATPase protein OS=Medicago truncatula GN=11446055 PE=3 SV=1	TNLDLESYK(1)EK	2	0.15889	4	3	1	153.739	4.45e-09	153.74	1	145.311	7.47e-08	145.31	1	138.449	1.34e-07	138.45_x000D_
	Gene.1210::TRINITY_DN23708_c1_g3::g.1210::m.1210	13	K	Protein PEROXIN-4 OS=Anthurium amnicola GN=PEX4_4 PE=3 SV=1	EYK(1)EVQR	2	-0.39599	3	3	1	128.566	0.00316149	128.57	1	127.118	0.00316334	127.12	1	96.1904	0.0052248	96.19_x000D_
	Gene.12164::TRINITY_DN31489_c0_g1::g.12164::m.12164	84	K	non-symbiotic hemoglobin 2-like OS=Nelumbo nucifera GN=LOC104586188 PE=3 SV=1	EK(1)GEVVVAETTLK	2	-1.0708	3	3	1	120.206	1.08e-06	120.21	1	114.31	1.73e-06	114.31	1	119.631	1.12e-06	119.63_x000D_
	Gene.12164::TRINITY_DN31489_c0_g1::g.12164::m.12164	69	K	non-symbiotic hemoglobin 2-like OS=Nelumbo nucifera GN=LOC104586188 PE=3 SV=1	SHAVK(1)VFK	2	0.68409	5	3	1	99.4417	0.0016654	99.442	1	107.574	0.00123503	107.57	1	107.693	0.00122873	107.69_x000D_
	Gene.12195::TRINITY_DN31509_c0_g6::g.12195::m.12195	160	K	"Fumarate hydratase 2, chloroplastic OS=Anthurium amnicola GN=FUM2_1 PE=3 SV=1"	RGEK(1)FVHPNDHVNR	4	1.0801	3	3	1	51.009	0.0127015	51.009	1	46.1561	0.0210223	46.156	1	44.9681	0.0195792	44.968_x000D_
	Gene.12506::TRINITY_DN31702_c0_g1::g.12506::m.12506	219	K	Putative ribose-5-phosphate isomerase OS=Anthurium amnicola GN=At2g01290_6 PE=3 SV=1	EEGCEAK(1)LR	2	-0.40893	6	3	1	101.646	0.000623264	101.65	1	91.0872	2.37e-09	128.06	1	113.622	0.000218698	113.62_x000D_
	Gene.12506::TRINITY_DN31702_c0_g1::g.12506::m.12506	162	K	Putative ribose-5-phosphate isomerase OS=Anthurium amnicola GN=At2g01290_6 PE=3 SV=1	EK(1)MVEAASDK	2	-1.3986	8	3	1	64.6401	0.000140525	110.08	1	75.8194	0.00049949	96.229	1	64.1212	0.000218849	107.06_x000D_
	Gene.12506::TRINITY_DN31702_c0_g1::g.12506::m.12506	112	K	Putative ribose-5-phosphate isomerase OS=Anthurium amnicola GN=At2g01290_6 PE=3 SV=1	LADIVGVPTSK(1)R	2	-0.05428	4	3	1	83.5305	0.00105395	83.53	1	83.2035	0.00108059	83.204	1	64.8267	0.0121977	64.827_x000D_
	Gene.12506::TRINITY_DN31702_c0_g1::g.12506::m.12506	212	K	Putative ribose-5-phosphate isomerase OS=Anthurium amnicola GN=At2g01290_6 PE=3 SV=1	LQELFK(1)EEGCEAK	2	-0.69822	4	3	1	109.835	1.2e-05	109.83	1	156.243	2.16e-13	156.24	1	186.565	2.31e-17	186.56_x000D_
	Gene.12506::TRINITY_DN31702_c0_g1::g.12506::m.12506	67	K	Putative ribose-5-phosphate isomerase OS=Anthurium amnicola GN=At2g01290_6 PE=3 SV=1	QAASK(1)AVEYVK	2	0.023434	5	3	1	80.6901	0.00172932	80.69	1	130.563	2.5e-06	130.56	1	80.1699	0.00178266	80.17_x000D_
	Gene.12584::TRINITY_DN31745_c0_g2::g.12584::m.12584	141	K	SBE OS=Colocasia esculenta PE=2 SV=1	GIALHK(1)MIR	3	-0.18544	6	3	1	56.4338	0.0118051	60.91	1	68.3707	0.0155725	68.371	1	61.6789	0.000309977	99.139_x000D_
	Gene.12584::TRINITY_DN31745_c0_g2::g.12584::m.12584	278	K	SBE OS=Colocasia esculenta PE=2 SV=1	YK(1)VVLNSDDK	2	0.31622	5	3	1	108.697	0.000176296	108.7	1	89.9003	0.00033659	89.9	1	81.5247	0.00282333	81.525_x000D_
	Gene.12641::TRINITY_DN31775_c0_g1::g.12641::m.12641	128	K	Ribosomal protein L28e OS=Macleaya cordata GN=BVC80_209g228 PE=4 SV=1	AVVNQVADNHYRPDLK(1)EAALAR	4	-0.27671	4	3	1	106.42	8.36e-08	106.42	1	119.269	1.1e-11	119.27	1	102.45	1.25e-07	102.45_x000D_
	Gene.12641::TRINITY_DN31775_c0_g1::g.12641::m.12641	59	K	Ribosomal protein L28e OS=Macleaya cordata GN=BVC80_209g228 PE=4 SV=1	NNLYNVNSFK(1)HSGLANK	3	-0.59798	5	3	1	138.049	1.48e-15	138.05	1	130.295	5.01e-11	130.29	1	121.815	1.68e-10	121.82_x000D_
	Gene.12641::TRINITY_DN31775_c0_g1::g.12641::m.12641	112	K	Ribosomal protein L28e OS=Macleaya cordata GN=BVC80_209g228 PE=4 SV=1	MAK(1)AVVNQVADNHYRPDLK	3	-0.46825	3	3	1	53.7676	0.0029599	53.768	1	85.0865	7.7e-05	85.087	1	142.258	6.17e-16	142.26_x000D_
	Gene.12699::TRINITY_DN31804_c0_g5::g.12699::m.12699	345	K	Ubiquitin-activating enzyme E1 1 OS=Anthurium amnicola GN=UBA1_7 PE=3 SV=1	AK(1)FIAGR	2	1.2809	3	3	1	97.4727	0.00508076	97.473	1	88.0288	0.00937135	88.029	1	41.892	0.0648133	41.892_x000D_
	Gene.12960::TRINITY_DN31951_c0_g1::g.12960::m.12960	54	K	Inositol-3-phosphate synthase OS=Anthurium amnicola GN=TUR1_1 PE=4 SV=1	SVQYQFK(1)TDTR	2	-2.0983	3	3	1	108.564	9.11e-05	108.56	1	119.743	1e-05	119.74	1	123.948	7.11e-06	123.95_x000D_
	Gene.12972::TRINITY_DN31960_c1_g1::g.12972::m.12972	33	K	Ubiquitin (Fragment) OS=Vernicia fordii GN=UBQ PE=2 SV=1	IQDK(1)EGIPPDQQR	2	0.40741	14	3	1	130.613	2.6e-07	130.61	1	121.449	9.78e-07	121.45	1	143.939	1.12e-09	143.94_x000D_
	Gene.12972::TRINITY_DN31960_c1_g1::g.12972::m.12972	124	K	Ubiquitin (Fragment) OS=Vernicia fordii GN=UBQ PE=2 SV=1	LIFAGK(1)QLDDGR	2	0.28089	3	3	1	127.174	1.08e-06	127.17	1	105.649	3.81e-05	105.65	1	120.551	2.13e-06	120.55_x000D_
	Gene.12972::TRINITY_DN31960_c1_g1::g.12972::m.12972	6	K	Ubiquitin (Fragment) OS=Vernicia fordii GN=UBQ PE=2 SV=1	MQIFVK(1)TLTGK	2	-0.16977	14	3	1	128.88	4.5e-08	142.08	1	145.226	8.12e-10	164.9	1	136.957	4.5e-08	142.08_x000D_
	Gene.12973::TRINITY_DN31960_c1_g2::g.12973::m.12973	211	K	ABC transporter E family member 2 OS=Anthurium amnicola GN=ABCE2_1 PE=4 SV=1	AVQGNVGQVLDQK(1)DER	2	0.26492	3	3	1	266.452	1.1e-55	266.45	1	172.913	4.59e-23	172.91	1	243.036	7.09e-45	243.04_x000D_
	Gene.12973::TRINITY_DN31960_c1_g2::g.12973::m.12973	445	K	ABC transporter E family member 2 OS=Anthurium amnicola GN=ABCE2_1 PE=4 SV=1	ISPK(1)FEHSVR	3	-0.68179	4	3	1	79.659	0.0009996	79.659	1	61.3438	0.00706773	61.344	1	93.0956	0.000268132	93.096_x000D_
	Gene.12973::TRINITY_DN31960_c1_g2::g.12973::m.12973	457	K	ABC transporter E family member 2 OS=Anthurium amnicola GN=ABCE2_1 PE=4 SV=1	LLLHQK(1)IR	3	0.034122	4	3	1	113.499	0.000921497	113.5	1	60.6819	0.00197858	80.098	1	74.255	0.00308516	74.255_x000D_
	Gene.12973::TRINITY_DN31960_c1_g2::g.12973::m.12973	141	K	ABC transporter E family member 2 OS=Anthurium amnicola GN=ABCE2_1 PE=4 SV=1	STALK(1)VLAGK	2	0.0061135	3	3	1	75.197	0.00414322	75.197	1	64.6915	0.0178518	64.692	1	85.8073	0.00209037	85.807_x000D_
	Gene.13318::TRINITY_DN32169_c0_g2::g.13318::m.13318	64	K	Proteasome subunit alpha type (Fragment) OS=Anthurium amnicola GN=PAD1_0 PE=3 SV=1	EFLEK(1)NYK	2	-0.068624	3	3	1	130.272	0.00080012	130.27	1	93.3738	0.00235093	93.374	1	117.399	0.000860021	117.4_x000D_
	Gene.13318::TRINITY_DN32169_c0_g2::g.13318::m.13318	67	K	Proteasome subunit alpha type (Fragment) OS=Anthurium amnicola GN=PAD1_0 PE=3 SV=1	NYK(1)ETSGQETVK	2	0.50468	6	3	1	108.997	2.47e-05	109	1	111.793	1.35e-05	111.79	1	122.459	1.83e-06	122.46_x000D_
	Gene.13333::TRINITY_DN32180_c0_g4::g.13333::m.13333	181	K	Proteasome subunit alpha type (Fragment) OS=Anthurium amnicola GN=PAF2 PE=3 SV=1	FESFDK(1)YSSEELTK	2	0.31891	3	3	1	133.477	1.49e-09	133.48	1	145.493	3.28e-11	145.49	1	155.092	6.9e-15	155.09_x000D_
	Gene.13547::TRINITY_DN32303_c1_g2::g.13547::m.13547	434	K	2-isopropylmalate synthase B (Fragment) OS=Anthurium amnicola GN=IPMSB_6 PE=3 SV=1	ELDDVFK(1)R	2	-0.16919	4	3	1	107.008	0.00198949	107.01	1	75.0433	0.01298	75.043	1	124.08	0.00130365	124.08_x000D_
	Gene.13547::TRINITY_DN32303_c1_g2::g.13547::m.13547	437	K	2-isopropylmalate synthase B (Fragment) OS=Anthurium amnicola GN=IPMSB_6 PE=3 SV=1	FK(1)EVAEK	2	1.351	4	3	1	80.2187	0.0139189	80.219	1	99.1386	0.00489362	99.139	1	87.6395	0.00959803	87.639_x000D_
	Gene.13547::TRINITY_DN32303_c1_g2::g.13547::m.13547	406	K	2-isopropylmalate synthase B (Fragment) OS=Anthurium amnicola GN=IPMSB_6 PE=3 SV=1	SSESGIVLGK(1)LSGR	2	2.515	3	3	1	125.727	2.77e-08	125.73	1	106.14	5.85e-06	106.14	1	124.163	3.29e-08	124.16_x000D_
	Gene.13686::TRINITY_DN32377_c0_g1::g.13686::m.13686	109	K	60S ribosomal protein L14-1 (Fragment) OS=Anthurium amnicola GN=RPL14A_0 PE=4 SV=1	FK(1)VMLAK	2	0.28371	16	3	1	91.9062	0.0018351	105.39	1	91.9062	0.00311459	91.906	1	81.2967	0.00311459	91.906_x000D_
	Gene.13686::TRINITY_DN32377_c0_g1::g.13686::m.13686	114	K	60S ribosomal protein L14-1 (Fragment) OS=Anthurium amnicola GN=RPL14A_0 PE=4 SV=1	VMLAK(1)IK	2	-0.78911	3	3	1	67.0348	0.0376522	67.035	1	71.9493	0.0253642	71.949	1	62.7143	0.0484551	62.714_x000D_
	Gene.13686::TRINITY_DN32377_c0_g1::g.13686::m.13686	83	K	60S ribosomal protein L14-1 (Fragment) OS=Anthurium amnicola GN=RPL14A_0 PE=4 SV=1	NK(1)WESSSWGR	2	-0.97632	9	3	1	44.5638	4.61e-06	130.98	1	115.574	2.68e-05	115.57	1	130.006	6.02e-06	130.01_x000D_
	Gene.13686::TRINITY_DN32377_c0_g1::g.13686::m.13686	19	K	60S ribosomal protein L14-1 (Fragment) OS=Anthurium amnicola GN=RPL14A_0 PE=4 SV=1	VALVNYGK(1)EYGR	2	0.052352	3	3	1	120.574	2.13e-06	120.57	1	105.649	3.81e-05	105.65	1	118.866	2.4e-06	118.87_x000D_
	Gene.13773::TRINITY_DN32422_c0_g1::g.13773::m.13773	134	K	Protein IN2-1 B OS=Anthurium amnicola GN=GSTZ5_1 PE=4 SV=1	LVPIDLQDRPSWYK(1)EK	3	0.46344	3	3	1	74.4284	0.000553315	74.428	1	74.1408	0.000614604	74.141	1	82.5896	0.000219143	82.59_x000D_
	Gene.939::TRINITY_DN23447_c0_g2::g.939::m.939	58	K	60S ribosomal protein L36 OS=Ananas comosus GN=ACMD2_06862 PE=3 SV=1	EVAGFAPYEK(1)R	2	0.59639	3	3	1	97.2993	0.000377945	97.299	1	98.1825	0.000359542	98.182	1	81.6763	0.00256064	81.676_x000D_
	Gene.13910::TRINITY_DN32496_c0_g1::g.13910::m.13910	149	K	Phosphomannomutase OS=Anthurium amnicola GN=PMM_4 PE=3 SV=1	TYK(1)GGNDHEIYESER	3	0.073795	3	3	1	107.496	1.07e-06	107.5	1	109.793	7.17e-07	109.79	1	116.995	3.98e-09	117_x000D_
	Gene.13973::TRINITY_DN32529_c0_g2::g.13973::m.13973	39	K	"Succinate dehydrogenase [ubiquinone] iron-sulfur subunit, mitochondrial OS=Anthurium amnicola GN=SDH2-1 PE=3 SV=1"	SVEPWLK(1)R	2	-0.050601	3	3	1	60.4363	0.0551229	60.436	1	65.2463	0.0422007	65.246	1	83.2061	0.0083582	83.206_x000D_
	Gene.14030::TRINITY_DN32558_c0_g2::g.14030::m.14030	230	K	Zeta-carotene desaturase (Fragment) OS=Anthurium amnicola GN=ZDS1_6 PE=3 SV=1	DHTHTFVNK(1)GGEIGELDFR	4	-0.47019	3	3	1	85.0865	6.8e-05	85.087	1	160.431	4.72e-22	160.43	1	109.128	1.61e-07	109.13_x000D_
	Gene.14320::TRINITY_DN32726_c0_g2::g.14320::m.14320	312	K	"Dtdp-glucose 4-6-dehydratase, putative OS=Ricinus communis GN=RCOM_0484660 PE=4 SV=1"	EK(1)LGWAPTMK	2	-1.3125	6	3	1	87.1843	0.000454092	91.961	1	84.5074	0.00231284	84.507	1	95.4772	0.000227232	95.477_x000D_
	Gene.14320::TRINITY_DN32726_c0_g2::g.14320::m.14320	320	K	"Dtdp-glucose 4-6-dehydratase, putative OS=Ricinus communis GN=RCOM_0484660 PE=4 SV=1"	LGWAPTMK(1)LK	2	0.39972	3	3	1	73.3266	0.00658392	73.327	1	89.6786	0.0014278	89.679	1	93.5557	0.000764235	93.556_x000D_
	Gene.14320::TRINITY_DN32726_c0_g2::g.14320::m.14320	24	K	"Dtdp-glucose 4-6-dehydratase, putative OS=Ricinus communis GN=RCOM_0484660 PE=4 SV=1"	EPYWPSEK(1)LR	2	-0.48195	3	3	1	79.2014	0.00322096	79.201	1	41.347	0.0481395	41.347	1	78.5125	0.00333887	78.513_x000D_
	Gene.14320::TRINITY_DN32726_c0_g2::g.14320::m.14320	208	K	"Dtdp-glucose 4-6-dehydratase, putative OS=Ricinus communis GN=RCOM_0484660 PE=4 SV=1"	FHNIYGPFGTWK(1)GGR	3	-0.25082	6	3	1	111.831	4.02e-07	111.83	1	140.308	1.98e-12	140.31	1	111.831	4.02e-07	111.83_x000D_
	Gene.14320::TRINITY_DN32726_c0_g2::g.14320::m.14320	186	K	"Dtdp-glucose 4-6-dehydratase, putative OS=Ricinus communis GN=RCOM_0484660 PE=4 SV=1"	HYTK(1)DFGIECR	3	-0.35155	6	3	1	138.626	4.22e-08	138.63	1	148.28	1.56e-08	148.28	1	125.97	1.81e-06	125.97_x000D_
	Gene.14320::TRINITY_DN32726_c0_g2::g.14320::m.14320	256	K	"Dtdp-glucose 4-6-dehydratase, putative OS=Ricinus communis GN=RCOM_0484660 PE=4 SV=1"	LTK(1)SDFR	2	-0.55053	5	3	1	83.7525	0.0118613	83.753	1	84.5678	0.0113866	84.568	1	110.807	0.00358279	110.81_x000D_
	Gene.14320::TRINITY_DN32726_c0_g2::g.14320::m.14320	310	K	"Dtdp-glucose 4-6-dehydratase, putative OS=Ricinus communis GN=RCOM_0484660 PE=4 SV=1"	NSDNTLIK(1)EK	2	-0.032904	3	3	1	141.711	2.54e-07	141.71	1	150.457	7.2e-08	150.46	1	126.879	1.05e-05	126.88_x000D_
	Gene.29021::TRINITY_DN39980_c3_g1::g.29021::m.29021	358	K	5-methyltetrahydropteroyltriglutamate--homocysteine methyltransferase (Fragment) OS=Anthurium amnicola GN=METE_7 PE=3 SV=1	AAAALK(1)GSDHR	3	-0.16045	3	3	1	91.9612	0.000573579	91.961	1	119.386	1.67e-09	119.39	1	61.2326	0.00492223	61.233_x000D_
	Gene.14384::TRINITY_DN32760_c1_g1::g.14384::m.14384	211	K	5-methyltetrahydropteroyltriglutamate--homocysteine methyltransferase (Fragment) OS=Anthurium amnicola GN=METE_7 PE=3 SV=1	EEIHK(1)VVK	2	0.21692	3	3	1	146.81	0.000296263	146.81	1	156.508	4.05e-05	156.51	1	138.545	0.000607868	138.54_x000D_
	Gene.14384::TRINITY_DN32760_c1_g1::g.14384::m.14384	206	K	5-methyltetrahydropteroyltriglutamate--homocysteine methyltransferase (Fragment) OS=Anthurium amnicola GN=METE_7 PE=3 SV=1	ISEEEYVAAIK(1)EEIHK	3	0.13991	3	3	1	86.3665	8.86e-05	86.367	0.999999	62.3669	3.12e-05	70.837	1	120.627	1.41e-09	120.63_x000D_
	Gene.29021::TRINITY_DN39980_c3_g1::g.29021::m.29021	377	K	5-methyltetrahydropteroyltriglutamate--homocysteine methyltransferase (Fragment) OS=Anthurium amnicola GN=METE_7 PE=3 SV=1	LDAQQK(1)K	2	-0.18694	4	3	1	84.2437	0.00708211	97.068	1	108.238	0.00608857	108.24	1	91.9062	0.0111875	91.906_x000D_
	Gene.14483::TRINITY_DN32820_c0_g1::g.14483::m.14483	195	K	"Acetate/butyrate--CoA ligase AAE7, peroxisomal OS=Anthurium amnicola GN=AAE7_0 PE=4 SV=1"	HPDGYIEVK(1)DR	2	-3.4594	4	3	1	73.4351	0.00410723	73.435	1	83.1822	0.00147378	83.182	1	86.7722	0.00110566	86.772_x000D_
	Gene.14487::TRINITY_DN32822_c0_g3::g.14487::m.14487	60	K	ubiquitin-NEDD8-like protein RUB2 OS=Vigna radiata var. radiata GN=LOC106762833 PE=4 SV=1	VK(1)TLTGK	2	-0.05302	3	3	1	75.2127	0.0172045	75.213	1	73.2601	0.0220868	73.26	1	74.255	0.0195989	74.255_x000D_
	Gene.14492::TRINITY_DN32824_c0_g2::g.14492::m.14492	121	K	Acetolactate synthase small subunit OS=Anthurium amnicola GN=ilvH_1 PE=4 SV=1	VEDLSK(1)EPQVER	2	-0.039799	3	3	1	145.601	1.89e-09	145.6	1	139.781	3.3e-09	139.78	1	168.607	1.14e-13	168.61_x000D_
	Gene.14546::TRINITY_DN32858_c1_g2::g.14546::m.14546	145	K	"50S ribosomal protein L24, chloroplastic OS=Anthurium amnicola GN=RPL24_13 PE=3 SV=1"	HNSTVVVK(1)DINLK	3	-0.049486	3	3	1	68.0444	0.0013564	68.044	1	95.2645	1.44e-05	95.264	1	97.6896	1.26e-05	97.69_x000D_
	Gene.14546::TRINITY_DN32858_c1_g2::g.14546::m.14546	113	K	"50S ribosomal protein L24, chloroplastic OS=Anthurium amnicola GN=RPL24_13 PE=3 SV=1"	MHVK(1)VGDTVK	2	-0.17175	3	3	1	108.348	8.11e-05	108.35	1	92.1118	0.00101136	92.112	1	87.1843	0.000812051	87.184_x000D_
	Gene.14546::TRINITY_DN32858_c1_g2::g.14546::m.14546	119	K	"50S ribosomal protein L24, chloroplastic OS=Anthurium amnicola GN=RPL24_13 PE=3 SV=1"	VGDTVK(1)VISGHDK	3	-0.15815	3	3	1	96.4641	1.35e-05	96.464	1	114.705	4.79e-07	114.7	1	63.2903	0.00206296	63.29_x000D_
	Gene.14546::TRINITY_DN32858_c1_g2::g.14546::m.14546	193	K	"50S ribosomal protein L24, chloroplastic OS=Anthurium amnicola GN=RPL24_13 PE=3 SV=1"	VGHK(1)ILDDGSHVR	4	0.27944	5	3	1	80.9051	0.000165718	80.905	1	86.756	0.000101724	86.756	1	77.8945	0.000198648	77.894_x000D_
	Gene.14730::TRINITY_DN32973_c0_g2::g.14730::m.14730	14	K	"Rhodanese-like domain-containing protein 4, chloroplastic OS=Anthurium amnicola GN=STR4_2 PE=4 SV=1"	IAPK(1)ELVDDIK	2	-0.2439	3	3	1	81.6249	0.00163347	81.625	1	84.4793	0.00134077	84.479	1	84.4793	0.00134077	84.479_x000D_
	Gene.14730::TRINITY_DN32973_c0_g2::g.14730::m.14730	63	K	"Rhodanese-like domain-containing protein 4, chloroplastic OS=Anthurium amnicola GN=STR4_2 PE=4 SV=1"	VDDAPK(1)VDAELK	2	1.3897	5	3	1	90.4121	0.000313685	90.412	1	107.166	3.21e-05	107.17	1	95.4173	7.91e-05	95.417_x000D_
	Gene.18654::TRINITY_DN35136_c0_g1::g.18654::m.18654	53	K	Ribosomal protein OS=Anthurium amnicola GN=RPL10AA_1 PE=3 SV=1	FSGSVK(1)LPHIPRPK	3	0.41782	7	3	1	65.1792	0.00239635	65.179	1	40.7514	0.00011809	89.301	1	81.9197	0.000239701	81.92_x000D_
	Gene.18654::TRINITY_DN35136_c0_g1::g.18654::m.18654	3	K	Ribosomal protein OS=Anthurium amnicola GN=RPL10AA_1 PE=3 SV=1	SK(1)LQSDVLR	2	-0.52922	5	3	1	112.357	0.000135476	112.36	1	104.221	0.000277908	104.22	1	110.534	0.000167404	110.53_x000D_
	Gene.18654::TRINITY_DN35136_c0_g1::g.18654::m.18654	117	K	Ribosomal protein OS=Anthurium amnicola GN=RPL10AA_1 PE=3 SV=1	YHAFLASEAIIK(1)QIPR	3	1.4236	3	3	1	142.104	7.11e-13	142.1	1	157.558	1.92e-17	157.56	1	172.573	3.88e-19	172.57_x000D_
	Gene.17545::TRINITY_DN34521_c0_g1::g.17545::m.17545	81	K	Eukaryotic translation initiation factor 2 subunit 3 OS=Morus notabilis GN=L484_027155 PE=4 SV=1	IYK(1)CEDEK	2	-0.24171	3	3	1	71.692	0.0144014	71.692	1	52.255	0.0636208	52.255	1	52.255	0.0636208	52.255_x000D_
	Gene.14890::TRINITY_DN33066_c1_g2::g.14890::m.14890	99	K	Calpain-D (Fragment) OS=Anthurium amnicola GN=sol_0 PE=4 SV=1	VFVGHSIYK(1)GK	3	-0.40893	5	3	1	106.618	3.72e-05	106.62	1	88.5961	0.000292196	88.596	1	92.611	0.000161248	92.611_x000D_
	Gene.14892::TRINITY_DN33068_c0_g1::g.14892::m.14892	96	K	26S proteasome non-ATPase regulatory subunit 6 (Fragment) OS=Anthurium amnicola GN=RPN7_1 PE=4 SV=1	LHCK(1)IDK	2	0.85083	3	3	1	63.673	0.0460581	63.673	1	84.4978	0.0114274	84.498	1	76.4776	0.0160973	76.478_x000D_
	Gene.14892::TRINITY_DN33068_c0_g1::g.14892::m.14892	112	K	26S proteasome non-ATPase regulatory subunit 6 (Fragment) OS=Anthurium amnicola GN=RPN7_1 PE=4 SV=1	VAGVLETNRPDAK(1)NALYQATIK	3	0.62417	3	3	1	126.038	1.05e-11	126.04	1	107.212	1.33e-07	107.21	1	140.449	2.68e-17	140.45_x000D_
	Gene.15095::TRINITY_DN33182_c0_g2::g.15095::m.15095	236	K	60S ribosomal protein L7a OS=Anthurium amnicola GN=RPL7A_4 PE=4 SV=1	ANFNDK(1)FDEIR	2	0.32621	8	3	1	143.974	8.63e-08	143.97	1	100.086	4.94e-09	153.34	1	140.78	1.14e-07	140.78_x000D_
	Gene.15095::TRINITY_DN33182_c0_g2::g.15095::m.15095	133	K	60S ribosomal protein L7a OS=Anthurium amnicola GN=RPL7A_4 PE=4 SV=1	AQAESEGK(1)TVEVK	2	0.87939	3	3	1	200.159	3.82e-22	200.16	1	157.558	1.99e-13	157.56	1	146.787	7.84e-10	146.79_x000D_
	Gene.15095::TRINITY_DN33182_c0_g2::g.15095::m.15095	266	K	60S ribosomal protein L7a OS=Anthurium amnicola GN=RPL7A_4 PE=4 SV=1	LLAK(1)EAAQR	2	0.15024	5	3	1	92.201	0.00140248	92.201	1	80.7549	0.00143306	92.051	1	81.525	0.00358224	81.525_x000D_
	Gene.15095::TRINITY_DN33182_c0_g2::g.15095::m.15095	219	K	60S ribosomal protein L7a OS=Anthurium amnicola GN=RPL7A_4 PE=4 SV=1	NEDK(1)LEFSK	2	2.1177	3	3	1	52.1672	0.0277485	52.167	1	106.618	0.000455294	106.62	1	52.3906	0.0547763	52.391_x000D_
	Gene.15095::TRINITY_DN33182_c0_g2::g.15095::m.15095	42	K	60S ribosomal protein L7a OS=Anthurium amnicola GN=RPL7A_4 PE=4 SV=1	VVNPLFEK(1)R	2	-0.044225	6	3	1	87.258	0.00379286	87.258	1	128.857	0.000222779	128.86	1	118.712	0.000278904	118.71_x000D_
	Gene.15102::TRINITY_DN33187_c0_g1::g.15102::m.15102	103	K	"Long chain acyl-CoA synthetase 9, chloroplastic OS=Anthurium amnicola GN=LACS9_3 PE=4 SV=1"	DVEK(1)TEDGR	2	2.5587	3	3	1	106.199	0.000469469	106.2	1	66.19	0.0189018	66.19	1	86.8981	0.0024852	86.898_x000D_
	Gene.15153::TRINITY_DN33213_c0_g2::g.15153::m.15153	45	K	calreticulin-3-like OS=Nelumbo nucifera GN=LOC104587015 PE=3 SV=1	WVK(1)SDWK	2	-0.26435	3	3	1	98.9966	0.00490957	98.997	1	98.9966	0.00490957	98.997	1	98.9966	0.00490957	98.997_x000D_
	Gene.15225::TRINITY_DN33254_c0_g3::g.15225::m.15225	71	K	Citrate synthase OS=Vitis vinifera GN=VIT_12s0142g00610 PE=3 SV=1	AALSDEYFIK(1)R	2	1.1245	4	3	1	152.069	2.52e-08	152.07	1	150.043	5.28e-08	150.04	1	165.631	6.61e-22	165.63_x000D_
	Gene.15225::TRINITY_DN33254_c0_g3::g.15225::m.15225	27	K	Citrate synthase OS=Vitis vinifera GN=VIT_12s0142g00610 PE=3 SV=1	VYK(1)NYDPR	2	-0.35866	3	3	1	108.743	0.00117321	108.74	1	66.2987	0.0242955	66.299	1	92.0512	0.000746722	92.051_x000D_
	Gene.15308::TRINITY_DN33304_c1_g1::g.15308::m.15308	250	K	Fructokinase-2 (Fragment) OS=Anthurium amnicola GN=FRK2_5 PE=3 SV=1	YYTK(1)EFK	2	0.79896	5	3	1	73.6163	0.0211961	73.616	1	81.7839	0.0130076	81.784	1	73.6163	0.0211961	73.616_x000D_
	Gene.15314::TRINITY_DN33306_c0_g1::g.15314::m.15314	147	K	"photosystem II repair protein PSB27-H1, chloroplastic-like OS=Nicotiana tabacum GN=LOC107832794 PE=3 SV=1"	EASNSWVAK(1)YR	2	-0.20759	6	3	1	161.669	2.61e-09	161.67	1	162.26	2.47e-09	162.26	1	187.415	9.2e-13	187.42_x000D_
	Gene.15314::TRINITY_DN33306_c0_g1::g.15314::m.15314	116	K	"photosystem II repair protein PSB27-H1, chloroplastic-like OS=Nicotiana tabacum GN=LOC107832794 PE=3 SV=1"	ETAEMIGK(1)VR	2	-0.757	13	3	1	123.863	1.49e-05	123.86	1	129.851	6.24e-06	129.85	1	136.515	3.62e-07	136.52_x000D_
	Gene.15586::TRINITY_DN33449_c0_g1::g.15586::m.15586	71	K	Putative phosphoglucomutase OS=Amorphophallus konjac PE=2 SV=1	EDFGGGHPDPNLTYAK(1)ELVAR	3	-0.51867	6	3	1	219.871	5.37e-53	219.87	1	199.611	6.98e-43	199.61	1	158.5	1.08e-24	158.5_x000D_
	Gene.15586::TRINITY_DN33449_c0_g1::g.15586::m.15586	273	K	Putative phosphoglucomutase OS=Amorphophallus konjac PE=2 SV=1	LQASLPDVNK(1)IIK	2	-0.12564	6	3	1	110.15	1.12e-05	110.15	1	124.377	7.49e-07	124.38	1	111.793	7.49e-06	111.79_x000D_
	Gene.15586::TRINITY_DN33449_c0_g1::g.15586::m.15586	214	K	Putative phosphoglucomutase OS=Amorphophallus konjac PE=2 SV=1	NK(1)DTFGGDK	2	0.51819	4	3	1	51.2762	0.0611652	51.276	1	73.8866	0.00715125	73.887	1	64.82	0.0209933	64.82_x000D_
	Gene.15586::TRINITY_DN33449_c0_g1::g.15586::m.15586	107	K	Putative phosphoglucomutase OS=Amorphophallus konjac PE=2 SV=1	NMVLGK(1)R	2	1.3716	6	3	1	60.7988	0.0314629	60.799	1	85.3595	0.0171826	85.359	1	82.3855	0.00747935	82.386_x000D_
	Gene.15640::TRINITY_DN33480_c0_g1::g.15640::m.15640	389	K	COP9 signalosome complex subunit 1 (Fragment) OS=Anthurium amnicola GN=CSN1_2 PE=4 SV=1	IDSHNK(1)ILYAR	3	0.65179	3	3	1	46.0691	0.0250339	46.069	1	47.7121	0.0236353	47.712	1	47.0619	0.0231641	47.062_x000D_
	Gene.15651::TRINITY_DN33484_c0_g2::g.15651::m.15651	138	K	40S ribosomal protein S13 (Fragment) OS=Anthurium amnicola GN=RPS13_1 PE=3 SV=1	DKDSK(1)FR	2	0.12501	3	3	1	133.577	6.45e-06	173.68	1	106.641	0.0130734	151.04	1	101.977	0.0130734	151.04_x000D_
	Gene.15651::TRINITY_DN33484_c0_g2::g.15651::m.15651	45	K	40S ribosomal protein S13 (Fragment) OS=Anthurium amnicola GN=RPS13_1 PE=3 SV=1	GISGSALPYK(1)R	2	0.2723	3	3	1	103.083	0.00025742	103.08	1	69.6504	0.0120044	69.65	1	120.062	1.54e-05	120.06_x000D_
	Gene.15651::TRINITY_DN33484_c0_g2::g.15651::m.15651	96	K	40S ribosomal protein S13 (Fragment) OS=Anthurium amnicola GN=RPS13_1 PE=3 SV=1	SVTGNK(1)ILR	2	0.24478	6	3	1	109.714	0.000350711	109.71	1	116.051	0.000186702	116.05	1	88.3697	0.00218474	88.37_x000D_
	Gene.15874::TRINITY_DN33603_c1_g2::g.15874::m.15874	87	K	phosphoenolpyruvate carboxylase-like OS=Gossypium hirsutum GN=LOC107917197 PE=4 SV=1	DAK(1)HYIEFWK	2	2.3678	3	3	1	124.423	4.48e-06	124.42	1	107.088	6.93e-05	107.09	1	114.239	3.26e-05	114.24_x000D_
	Gene.15874::TRINITY_DN33603_c1_g2::g.15874::m.15874	112	K	phosphoenolpyruvate carboxylase-like OS=Gossypium hirsutum GN=LOC107917197 PE=4 SV=1	DK(1)LYNTR	2	-0.27238	5	3	1	117.388	0.00317576	117.39	1	98.6294	0.00495082	98.629	1	91.8534	0.00714441	91.853_x000D_
	Gene.15914::TRINITY_DN33620_c0_g1::g.15914::m.15914	28	K	60S ribosomal protein L7-2-like OS=Nelumbo nucifera GN=LOC104611390 PE=4 SV=1	ADEWALAK(1)K	2	0.21172	3	3	1	111.455	0.000459063	111.46	1	91.8667	0.002313	91.867	1	105.358	0.000782988	105.36_x000D_
	Gene.15914::TRINITY_DN33620_c0_g1::g.15914::m.15914	68	K	60S ribosomal protein L7-2-like OS=Nelumbo nucifera GN=LOC104611390 PE=4 SV=1	ELIQLK(1)R	2	-0.067223	4	3	1	105.2	0.0066252	105.2	1	123.989	0.00498123	123.99	1	110.337	0.00571771	110.34_x000D_
	Gene.15914::TRINITY_DN33620_c0_g1::g.15914::m.15914	74	K	60S ribosomal protein L7-2-like OS=Nelumbo nucifera GN=LOC104611390 PE=4 SV=1	LK(1)GGFYVSPEPK	2	1.9843	3	3	1	89.46	0.000363003	89.46	1	76.3572	0.00104174	76.357	1	73.9271	0.00202267	73.927_x000D_
	Gene.15914::TRINITY_DN33620_c0_g1::g.15914::m.15914	147	K	60S ribosomal protein L7-2-like OS=Nelumbo nucifera GN=LOC104611390 PE=4 SV=1	SVK(1)ELIYK	2	0.13226	7	3	1	105.521	0.00134371	105.52	1	116.051	0.000866295	116.05	1	116.051	0.000866295	116.05_x000D_
	Gene.15936::TRINITY_DN33632_c0_g1::g.15936::m.15936	120	K	60S ribosomal protein L5 (Fragment) OS=Anthurium amnicola GN=RPL5_18 PE=3 SV=1	GIGPDDVEALYK(1)K	2	-0.81502	5	3	1	94.6877	8.6e-05	94.688	1	93.3481	0.000170117	93.348	1	79.0886	0.00106575	79.089_x000D_
	Gene.15936::TRINITY_DN33632_c0_g1::g.15936::m.15936	43	K	60S ribosomal protein L5 (Fragment) OS=Anthurium amnicola GN=RPL5_18 PE=3 SV=1	VFGALK(1)GALDGGLDIPHSDKR	4	0.2056	5	3	1	167.53	5.56e-25	167.53	1	98.5336	2.27e-11	114.55	1	95.1628	4.04e-25	168.99_x000D_
	Gene.15936::TRINITY_DN33632_c0_g1::g.15936::m.15936	107	K	60S ribosomal protein L5 (Fragment) OS=Anthurium amnicola GN=RPL5_18 PE=3 SV=1	YNSHFSEYLK(1)K	3	0.092593	4	3	1	110.306	2.56e-05	110.31	1	68.6757	0.0032176	68.676	1	120.033	3.71e-06	120.03_x000D_
	Gene.15967::TRINITY_DN33651_c0_g7::g.15967::m.15967	53	K	"Putative ATP-dependent zinc metalloprotease FTSH, chloroplastic-like OS=Solanum chacoense PE=3 SV=1"	ALAK(1)DVDFEK	2	-0.64737	5	3	1	69.7206	0.0112893	69.721	1	101.393	0.000365624	101.39	1	93.0956	0.000842982	93.096_x000D_
	Gene.15967::TRINITY_DN33651_c0_g7::g.15967::m.15967	59	K	"Putative ATP-dependent zinc metalloprotease FTSH, chloroplastic-like OS=Solanum chacoense PE=3 SV=1"	DVDFEK(1)IAR	2	-0.075597	6	3	1	107.205	0.000435467	107.21	1	100.246	0.000670583	100.25	1	133.134	0.000126613	133.13_x000D_
	Gene.24358::TRINITY_DN37963_c0_g4::g.24358::m.24358	364	K	"ATP-dependent zinc metalloprotease FTSH, chloroplastic OS=Cucumis melo GN=LOC103493800 PE=3 SV=1"	DLK(1)EISKDEISDALER	3	-0.69884	3	3	1	98.6381	3.19e-29	199.65	1	71.692	0.0260075	71.692	1	94.5008	7.04e-24	186.94_x000D_
	Gene.16027::TRINITY_DN33686_c0_g2::g.16027::m.16027	147	K	Peptide chain release factor 1 (Fragment) OS=Anthurium amnicola GN=prfA_1 PE=3 SV=1	QHK(1)ELEEK	2	0.10828	3	3	1	79.474	0.00640241	79.474	1	78.1127	0.00216265	78.113	1	107.574	0.00123503	107.57_x000D_
	Gene.16027::TRINITY_DN33686_c0_g2::g.16027::m.16027	70	K	Peptide chain release factor 1 (Fragment) OS=Anthurium amnicola GN=prfA_1 PE=3 SV=1	TWK(1)ELSVK	2	-0.16879	3	3	1	85.6757	0.00459474	85.676	1	66.9619	0.0230788	66.962	1	94.3095	0.0020782	94.309_x000D_
	Gene.16027::TRINITY_DN33686_c0_g2::g.16027::m.16027	369	K	Peptide chain release factor 1 (Fragment) OS=Anthurium amnicola GN=prfA_1 PE=3 SV=1	TYNYK(1)DNR	2	0.29062	6	3	1	131.223	0.000795694	131.22	1	113.706	0.000910527	113.71	1	116.73	0.000863134	116.73_x000D_
	Gene.16129::TRINITY_DN33742_c0_g1::g.16129::m.16129	202	K	Nucleolin (Fragment) OS=Anthurium amnicola GN=ncl_3 PE=4 SV=1	PVK(1)LDLAR	2	-0.39545	4	3	1	52.7161	0.00739633	76.064	1	65.2243	0.0262664	65.224	1	72.9281	0.0121337	72.928_x000D_
	Gene.16388::TRINITY_DN33883_c0_g1::g.16388::m.16388	133	K	"Iron-sulfur assembly protein IscA-like 2, mitochondrial OS=Anthurium amnicola GN=At5g03905_0 PE=4 SV=1"	VFEK(1)EGVK	2	0.52567	3	3	1	59.3497	0.0370435	59.35	1	71.5012	0.0147515	71.501	1	58.9807	0.0377206	58.981_x000D_
	Gene.16408::TRINITY_DN33898_c0_g2::g.16408::m.16408	297	K	Aldose 1-epimerase OS=Anthurium amnicola GN=GALM_7 PE=3 SV=1	AAVAK(1)DDK	2	0.89333	3	3	1	56.2581	0.051262	56.258	1	56.2581	0.0427152	56.258	1	66.6919	0.0235742	66.692_x000D_
	Gene.16519::TRINITY_DN33962_c0_g2::g.16519::m.16519	137	K	Putative mitochondrial-processing peptidase subunit beta (Fragment) OS=Anthurium amnicola GN=At3g02090_3 PE=3 SV=1	EQTTYYAK(1)VMAEDVPK	2	-0.22313	5	3	1	148.441	9.79e-13	148.44	1	148.441	9.79e-13	148.44	1	95.2051	1.6e-09	129.11_x000D_
	Gene.16519::TRINITY_DN33962_c0_g2::g.16519::m.16519	255	K	Putative mitochondrial-processing peptidase subunit beta (Fragment) OS=Anthurium amnicola GN=At3g02090_3 PE=3 SV=1	LFTK(1)LSDNPTTASQLVAK	2	-0.24986	5	3	1	78.4412	9.7e-45	229.4	1	220.64	5.28e-44	220.64	1	221.47	4.88e-44	221.47_x000D_
	Gene.16519::TRINITY_DN33962_c0_g2::g.16519::m.16519	241	K	Putative mitochondrial-processing peptidase subunit beta (Fragment) OS=Anthurium amnicola GN=At3g02090_3 PE=3 SV=1	MVISAAGAVK(1)HEDIVGQVQK	3	-0.44495	4	3	1	145.882	1.86e-17	145.88	1	104.837	2.17e-07	104.84	1	128.382	9.09e-12	128.38_x000D_
	Gene.16519::TRINITY_DN33962_c0_g2::g.16519::m.16519	220	K	Putative mitochondrial-processing peptidase subunit beta (Fragment) OS=Anthurium amnicola GN=At3g02090_3 PE=3 SV=1	QHLK(1)DYISTHYTAPR	3	0.34666	5	3	1	76.3218	3.98e-13	150.76	1	140.928	1.89e-12	140.93	1	125.5	1.98e-09	125.5_x000D_
	Gene.16565::TRINITY_DN33982_c1_g1::g.16565::m.16565	207	K	"ATP synthase gamma chain, chloroplastic OS=Nelumbo nucifera GN=LOC104610940 PE=3 SV=1"	GLCGGFNNAIIK(1)K	2	-0.13865	3	3	1	105.204	3.55e-05	105.2	1	147.624	1.08e-09	147.62	1	132.323	1.97e-07	132.32_x000D_
	Gene.16565::TRINITY_DN33982_c1_g1::g.16565::m.16565	123	K	"ATP synthase gamma chain, chloroplastic OS=Nelumbo nucifera GN=LOC104610940 PE=3 SV=1"	IQSVK(1)NTQK	2	-0.03133	3	3	1	143.034	6.88e-05	143.03	1	99.815	0.000685126	99.815	1	111.607	0.000286776	111.61_x000D_
	Gene.16565::TRINITY_DN33982_c1_g1::g.16565::m.16565	133	K	"ATP synthase gamma chain, chloroplastic OS=Nelumbo nucifera GN=LOC104610940 PE=3 SV=1"	ITEAMK(1)LVAAAK	2	-0.67955	3	3	1	60.1615	0.00468269	60.161	1	89.1886	0.000377063	89.189	1	68.6757	0.00233415	68.676_x000D_
	Gene.16565::TRINITY_DN33982_c1_g1::g.16565::m.16565	139	K	"ATP synthase gamma chain, chloroplastic OS=Nelumbo nucifera GN=LOC104610940 PE=3 SV=1"	LVAAAK(1)VR	2	0.14836	6	3	1	75.2435	0.0078862	75.243	1	101.643	0.00154889	101.64	1	101.643	0.00154889	101.64_x000D_
	Gene.16565::TRINITY_DN33982_c1_g1::g.16565::m.16565	231	K	"ATP synthase gamma chain, chloroplastic OS=Nelumbo nucifera GN=LOC104610940 PE=3 SV=1"	K(1)GNSYFLR	2	-0.24013	3	3	1	97.4306	0.00278652	97.431	1	116.051	0.00136241	116.05	1	83.1675	0.00837588	83.168_x000D_
	Gene.16565::TRINITY_DN33982_c1_g1::g.16565::m.16565	402	K	"ATP synthase gamma chain, chloroplastic OS=Nelumbo nucifera GN=LOC104610940 PE=3 SV=1"	MSAMSNATDNADELK(1)K	2	-0.77424	16	3	1	191.776	7.96e-56	265.56	1	266.165	1.86e-81	292.8	1	186.772	1.23e-55	258.14_x000D_
	Gene.8562::TRINITY_DN29315_c0_g1::g.8562::m.8562	210	K	40S ribosomal protein S8 OS=Zea mays GN=ZEAMMB73_Zm00001d053630 PE=2 SV=1	ELEFYMK(1)K	2	-1.089	6	3	1	82.4525	0.00374217	82.452	1	65.2463	0.00126162	94.114	1	82.4525	0.00405049	82.452_x000D_
	Gene.1661::TRINITY_DN24126_c0_g2::g.1661::m.1661	233	K	"Fructose-1,6-bisphosphatase, chloroplastic OS=Anthurium amnicola GN=Os03g0267300_1 PE=3 SV=1"	KLDVVSNEVFTSCLK(1)SSGR	3	1.1235	3	3	0.999769	36.3579	0.0433467	41.615	1	128.117	1.08e-15	133.93	1	72.814	0.000186534	81.44_x000D_
	Gene.16716::TRINITY_DN34062_c0_g4::g.16716::m.16716	28	K	Serpin-ZX (Fragment) OS=Anthurium amnicola GN=PAZX_0 PE=3 SV=1	ANDGFK(1)SLK	2	0.70956	3	3	1	85.2904	0.00281345	85.29	1	75.509	0.00843085	75.509	1	66.0557	0.0191068	66.056_x000D_
	Gene.16809::TRINITY_DN34113_c1_g4::g.16809::m.16809	234	K	Pyrophosphate--fructose 6-phosphate 1-phosphotransferase subunit beta (Fragment) OS=Anthurium amnicola GN=PFP-BETA_1 PE=3 SV=1	DK(1)IETPEQFK	2	-0.5591	3	3	1	108.105	0.000191646	108.1	1	94.3627	0.000626115	94.363	1	114.862	2.79e-05	114.86_x000D_
	Gene.16809::TRINITY_DN34113_c1_g4::g.16809::m.16809	242	K	Pyrophosphate--fructose 6-phosphate 1-phosphotransferase subunit beta (Fragment) OS=Anthurium amnicola GN=PFP-BETA_1 PE=3 SV=1	DKIETPEQFK(1)QAEETVTK	3	-2.5355	4	3	1	97.2783	1.35e-15	141.07	1	134.541	5.02e-22	169.67	1	151.142	4.01e-36	194.94_x000D_
	Gene.16809::TRINITY_DN34113_c1_g4::g.16809::m.16809	466	K	Pyrophosphate--fructose 6-phosphate 1-phosphotransferase subunit beta (Fragment) OS=Anthurium amnicola GN=PFP-BETA_1 PE=3 SV=1	DPHGNVQVAK(1)IETEK	3	-0.17111	3	3	1	61.2648	0.0017685	61.265	1	70.6378	0.000722803	70.638	1	82.5896	0.000121641	82.59_x000D_
	Gene.16809::TRINITY_DN34113_c1_g4::g.16809::m.16809	495	K	Pyrophosphate--fructose 6-phosphate 1-phosphotransferase subunit beta (Fragment) OS=Anthurium amnicola GN=PFP-BETA_1 PE=3 SV=1	EFK(1)GQSHFFGYEGR	3	-0.63242	4	3	1	83.6916	0.000107603	83.692	1	41.0145	1.04e-18	183.23	1	101.304	2.94e-06	101.3_x000D_
	Gene.16809::TRINITY_DN34113_c1_g4::g.16809::m.16809	197	K	Pyrophosphate--fructose 6-phosphate 1-phosphotransferase subunit beta (Fragment) OS=Anthurium amnicola GN=PFP-BETA_1 PE=3 SV=1	GSTLYGFK(1)GGPAGIMR	2	1.0021	4	3	1	67.6479	5.02e-06	98.943	1	81.4475	1.17e-06	81.448	1	98.8953	2.21e-06	98.895_x000D_
	Gene.16809::TRINITY_DN34113_c1_g4::g.16809::m.16809	329	K	Pyrophosphate--fructose 6-phosphate 1-phosphotransferase subunit beta (Fragment) OS=Anthurium amnicola GN=PFP-BETA_1 PE=3 SV=1	STGK(1)YYHFVR	3	0.41536	5	3	1	64.82	0.0056249	64.82	1	77.6625	0.00110828	77.662	1	64.82	0.0056249	64.82_x000D_
	Gene.16809::TRINITY_DN34113_c1_g4::g.16809::m.16809	296	K	Pyrophosphate--fructose 6-phosphate 1-phosphotransferase subunit beta (Fragment) OS=Anthurium amnicola GN=PFP-BETA_1 PE=3 SV=1	TIDGDLK(1)CK	2	-0.65593	3	3	1	80.6884	0.00375306	80.688	1	80.6884	0.00375306	80.688	1	60.3978	0.0277447	60.398_x000D_
	Gene.16827::TRINITY_DN34124_c0_g4::g.16827::m.16827	312	K	Eukaryotic peptide chain release factor GTP-binding subunit ERF3A OS=Anthurium amnicola GN=Gspt1_6 PE=4 SV=1	SSGYNK(1)K	2	-0.14497	4	3	1	114.186	0.00503782	114.19	1	97.0676	0.00806203	97.068	1	88.0288	0.0147382	88.029_x000D_
	Gene.16917::TRINITY_DN34170_c0_g2::g.16917::m.16917	302	K	Pyruvate kinase OS=Anthurium amnicola GN=KPYC_7 PE=3 SV=1	AAVYK(1)CNMAGK	2	-1.2076	5	3	1	57.1739	0.00843106	57.174	1	66.9202	0.00122478	74.841	1	56.5476	0.00122478	74.841_x000D_
	Gene.16917::TRINITY_DN34170_c0_g2::g.16917::m.16917	490	K	Pyruvate kinase OS=Anthurium amnicola GN=KPYC_7 PE=3 SV=1	HPAESTSATNESVLK(1)VALDHGK	4	0.62236	3	3	1	266.354	8.29e-75	266.35	1	192.09	1.4e-35	192.09	1	100.534	1.28e-07	100.53_x000D_
	Gene.16917::TRINITY_DN34170_c0_g2::g.16917::m.16917	39	K	Pyruvate kinase OS=Anthurium amnicola GN=KPYC_7 PE=3 SV=1	IVGTLGPK(1)SR	2	0.024125	3	3	1	99.2826	0.000420343	99.283	1	119.528	2.11e-05	119.53	1	102.524	0.000336325	102.52_x000D_
	Gene.16917::TRINITY_DN34170_c0_g2::g.16917::m.16917	381	K	Pyruvate kinase OS=Anthurium amnicola GN=KPYC_7 PE=3 SV=1	VFNQEVYFK(1)K	2	0.084115	6	3	1	137.976	5.22e-07	137.98	1	60.064	8.48e-07	133.81	1	121.899	2.79e-05	121.9_x000D_
	Gene.16930::TRINITY_DN34176_c2_g1::g.16930::m.16930	185	K	"Adenylosuccinate synthetase, chloroplastic OS=Anthurium amnicola GN=PURA_0 PE=3 SV=1"	GIGPCYSSK(1)VIR	2	0.65856	3	3	1	68.6757	0.00533112	68.676	1	91.1231	0.000276855	91.123	1	97.7788	6.96e-05	97.779_x000D_
	Gene.16943::TRINITY_DN34181_c0_g2::g.16943::m.16943	15	K	Type III polyketide synthase 3 OS=Musa acuminata AAA Group PE=2 SV=1	DVPGLISK(1)NIEK	2	1.0114	3	3	1	48.5269	0.057512	48.527	1	98.9017	6.51e-05	98.902	1	61.4227	0.00990054	61.423_x000D_
	Gene.16963::TRINITY_DN34189_c0_g2::g.16963::m.16963	332	K	"Rhodanese-like domain-containing protein 4, chloroplastic OS=Anthurium amnicola GN=STR4_2 PE=4 SV=1"	K(1)FLFPEDR	2	-0.47896	6	3	1	106.683	0.00201649	106.68	1	85.6757	0.00722611	85.676	1	95.3581	0.002959	95.358_x000D_
	Gene.16977::TRINITY_DN34197_c0_g3::g.16977::m.16977	95	K	60S ribosomal protein L18-3 OS=Nelumbo nucifera GN=LOC104598903 PE=4 SV=1	APGVPHSHTK(1)PYVR	4	0.3816	4	3	1	62.2875	0.00129566	62.287	1	86.9442	6.69e-05	86.944	1	55.196	0.000142754	79.875_x000D_
	Gene.17082::TRINITY_DN34249_c1_g1::g.17082::m.17082	160	K	Uridine kinase (Fragment) OS=Anthurium amnicola GN=UKL1_0 PE=3 SV=1	IGK(1)ILIHR	2	-1.2641	3	3	1	71.5012	0.0147515	71.501	1	101.542	0.00155425	101.54	1	69.8246	0.0178272	69.825_x000D_
	Gene.17152::TRINITY_DN34283_c1_g2::g.17152::m.17152	300	K	Ubiquitin carboxyl-terminal hydrolase (Fragment) OS=Anthurium amnicola GN=uch2_0 PE=3 SV=1	WK(1)TENIR	2	-1.6375	3	3	1	71.3424	0.0268815	71.342	1	101.284	0.00465261	101.28	1	74.255	0.0195989	74.255_x000D_
	Gene.17317::TRINITY_DN34372_c0_g2::g.17317::m.17317	293	K	Glyceraldehyde-3-phosphate dehydrogenase OS=Anthurium amnicola GN=GAPA_2 PE=3 SV=1	AVALVLPSLK(1)GK	2	-0.25356	5	3	1	135.987	4.22e-09	135.99	1	47.5704	0.0306168	47.57	1	124.423	1.52e-06	124.42_x000D_
	Gene.17317::TRINITY_DN34372_c0_g2::g.17317::m.17317	295	K	Glyceraldehyde-3-phosphate dehydrogenase OS=Anthurium amnicola GN=GAPA_2 PE=3 SV=1	GK(1)LNGIALR	2	-0.18974	6	3	1	85.6757	0.00273477	85.676	1	79.0587	0.0040858	79.059	1	122.516	0.000163959	122.52_x000D_
	Gene.17317::TRINITY_DN34372_c0_g2::g.17317::m.17317	178	K	Glyceraldehyde-3-phosphate dehydrogenase OS=Anthurium amnicola GN=GAPA_2 PE=3 SV=1	DGAGK(1)HIQAGAK(1)K	3	0.79043	7	3	1	83.2035	0.000349684	83.204	1	87.7194	0.000205413	87.719	1	84.3649	0.000314117	84.365_x000D_
	Gene.17317::TRINITY_DN34372_c0_g2::g.17317::m.17317	185	K	Glyceraldehyde-3-phosphate dehydrogenase OS=Anthurium amnicola GN=GAPA_2 PE=3 SV=1	HIQAGAK(1)K	2	0.04316	5	3	1	83.2035	0.000349684	83.204	1	103.833	0.000205413	103.83	1	84.3649	0.000314117	84.365_x000D_
	Gene.17317::TRINITY_DN34372_c0_g2::g.17317::m.17317	336	K	Glyceraldehyde-3-phosphate dehydrogenase OS=Anthurium amnicola GN=GAPA_2 PE=3 SV=1	ETAEK(1)ELK	2	0.16461	9	3	1	107.693	0.00122873	107.69	1	88.1769	0.0038657	88.177	1	98.582	0.00171089	98.582_x000D_
	Gene.17317::TRINITY_DN34372_c0_g2::g.17317::m.17317	241	K	Glyceraldehyde-3-phosphate dehydrogenase OS=Anthurium amnicola GN=GAPA_2 PE=3 SV=1	FGIIK(1)GTMTTTHSYTGDQR	3	0.027529	6	3	1	142.258	3.57e-16	142.26	1	142.258	3.57e-16	142.26	1	125.728	4.51e-11	125.73_x000D_
	Gene.17317::TRINITY_DN34372_c0_g2::g.17317::m.17317	236	K	Glyceraldehyde-3-phosphate dehydrogenase OS=Anthurium amnicola GN=GAPA_2 PE=3 SV=1	VLDQK(1)FGIIK	2	0.16995	12	3	1	105.46	0.000260197	105.46	1	157.777	8.56e-09	157.78	1	133.42	1.1e-06	133.42_x000D_
	Gene.22153::TRINITY_DN36912_c0_g3::g.22153::m.22153	57	K	Geranylgeranyl reductase (Fragment) OS=Zantedeschia aethiopica PE=2 SV=1	ISDEK(1)MEYYK	2	3.463	8	3	1	105.46	0.000260197	105.46	1	145.457	1.76e-07	145.46	1	143.96	9.07e-08	143.96_x000D_
	Gene.17342::TRINITY_DN34389_c1_g2::g.17342::m.17342	12	K	"Geranylgeranyl diphosphate reductase, chloroplastic OS=Anthurium amnicola GN=CHLP_3 PE=4 SV=1"	SSPK(1)LPSGR	2	0.84853	3	3	1	63.4265	0.0231208	63.426	1	64.82	0.0209933	64.82	1	52.5995	0.0535782	52.6_x000D_
	Gene.17399::TRINITY_DN34428_c0_g1::g.17399::m.17399	204	K	Cysteine synthase OS=Anthurium amnicola GN=CYS1_2 PE=3 SV=1	LYGVEPVESAVLSGGK(1)PGPHK	3	-0.70521	3	3	1	95.4997	3.13e-07	95.5	1	101.169	2.19e-07	101.17	1	85.7374	4.69e-05	85.737_x000D_
	Gene.17399::TRINITY_DN34428_c0_g1::g.17399::m.17399	18	K	Cysteine synthase OS=Anthurium amnicola GN=CYS1_2 PE=3 SV=1	VVDGCVGK(1)IAAK	2	0.96669	3	3	1	110.077	2.04e-05	110.08	1	109.721	2.18e-05	109.72	1	134.13	4.67e-09	134.13_x000D_
	Gene.17399::TRINITY_DN34428_c0_g1::g.17399::m.17399	181	K	Cysteine synthase OS=Anthurium amnicola GN=CYS1_2 PE=3 SV=1	YLK(1)EQNPNIK	2	1.1156	3	3	1	112.845	6.88e-05	112.85	1	94.3627	0.000626115	94.363	1	134.844	3.97e-07	134.84_x000D_
	Gene.17592::TRINITY_DN34553_c1_g3::g.17592::m.17592	246	K	Mitogen-activated protein kinase OS=Anthurium amnicola GN=MPK4_2 PE=3 SV=1	EPLFPGK(1)DYVHQLR	3	-0.43348	3	3	1	77.7756	0.000162087	77.776	1	142.384	1.45e-11	142.38	1	68.9722	0.000282347	68.972_x000D_
	Gene.17630::TRINITY_DN34572_c0_g1::g.17630::m.17630	290	K	Elongation factor 1-gamma 2 OS=Anthurium amnicola GN=Os02g0220500_4 PE=4 SV=1	LYSNTK(1)TNFR	2	2.2713	3	3	1	157.663	8.62e-09	157.66	1	160.531	7e-09	160.53	1	170.471	1.37e-09	170.47_x000D_
	Gene.17630::TRINITY_DN34572_c0_g1::g.17630::m.17630	283	K	Elongation factor 1-gamma 2 OS=Anthurium amnicola GN=Os02g0220500_4 PE=4 SV=1	MILDEWK(1)R	2	-0.46208	6	3	1	80.4381	0.00107841	104.44	1	127.021	0.00128213	127.02	1	68.2235	0.000538046	127.46_x000D_
	Gene.17630::TRINITY_DN34572_c0_g1::g.17630::m.17630	361	K	Elongation factor 1-gamma 2 OS=Anthurium amnicola GN=Os02g0220500_4 PE=4 SV=1	MLVIGSEPPYK(1)VK	2	0.74	10	3	1	113.24	5.17e-07	118.87	1	116.135	3.68e-07	123.2	1	106.258	1.47e-05	106.26_x000D_
	Gene.17630::TRINITY_DN34572_c0_g1::g.17630::m.17630	199	K	Elongation factor 1-gamma 2 OS=Anthurium amnicola GN=Os02g0220500_4 PE=4 SV=1	YFWTMVNQPK(1)VK	2	-1.7716	5	3	1	143.238	1.35e-16	143.24	1	102.047	2.3e-05	102.05	1	142.085	2.74e-09	142.08_x000D_
	Gene.17992::TRINITY_DN34766_c0_g1::g.17992::m.17992	116	K	aspartic proteinase A1-like OS=Nelumbo nucifera GN=LOC104594044 PE=3 SV=1	NAEEEEGGEIVFGGVDPK(1)HFK	3	-0.41465	5	3	1	155.756	1.29e-24	155.76	1	155.756	1.29e-24	155.76	1	174.632	1.34e-33	174.63_x000D_
	Gene.18018::TRINITY_DN34781_c0_g3::g.18018::m.18018	106	K	Glutamyl-tRNA reductase OS=Anthurium amnicola GN=HEMA1 PE=3 SV=1	EVVEANK(1)EDR	2	0.72495	3	3	1	130.982	4.61e-06	130.98	1	84.687	0.00228211	84.687	1	140.485	2.79e-07	140.49_x000D_
	Gene.18094::TRINITY_DN34826_c1_g2::g.18094::m.18094	420	K	Nuclease domain-containing protein 1 OS=Anthurium amnicola GN=SND1_0 PE=4 SV=1	APK(1)VGNPR	2	0.18077	3	3	1	106.042	0.00131612	106.04	1	82.4525	0.00553425	82.452	1	94.1145	0.00213504	94.114_x000D_
	Gene.18094::TRINITY_DN34826_c1_g2::g.18094::m.18094	355	K	Nuclease domain-containing protein 1 OS=Anthurium amnicola GN=SND1_0 PE=4 SV=1	TAELQAK(1)K	2	-1.1433	3	3	1	71.3794	0.0235508	71.379	1	69.8246	0.0317035	69.825	1	80.4381	0.00962704	80.438_x000D_
	Gene.18128::TRINITY_DN34843_c0_g1::g.18128::m.18128	116	K	"Glutathione S-transferase DHAR3, chloroplastic (Fragment) OS=Anthurium amnicola GN=DHAR3_1 PE=4 SV=1"	ILLTLEEK(1)R	2	-0.60957	4	3	1	125.83	0.000239527	125.83	1	134.247	0.000191562	134.25	1	102.01	0.000960847	102.01_x000D_
	Gene.18128::TRINITY_DN34843_c0_g1::g.18128::m.18128	142	K	"Glutathione S-transferase DHAR3, chloroplastic (Fragment) OS=Anthurium amnicola GN=DHAR3_1 PE=4 SV=1"	LYPEGK(1)VPVIK	2	-0.59632	3	3	1	60.2551	0.0163858	60.255	1	82.4167	0.00155228	82.417	1	72.2004	0.00525743	72.2_x000D_
	Gene.18139::TRINITY_DN34851_c2_g2::g.18139::m.18139	97	K	Malic enzyme (Fragment) OS=Anthurium amnicola GN=MAON_0 PE=3 SV=1	NEHPNVVSLAK(1)WR	3	-0.21146	3	3	1	92.2953	4.78e-05	92.295	1	61.1674	0.00237847	61.167	1	79.8749	0.000205558	79.875_x000D_
	Gene.18268::TRINITY_DN34926_c0_g1::g.18268::m.18268	298	K	Ribosomal protein OS=Nelumbo nucifera GN=LOC104606334 PE=3 SV=1	EMLDYK(1)LPAS	2	-0.22343	3	3	1	136.566	8.3e-11	136.57	1	109.29	7.05e-05	109.29	1	123.86	6.52e-06	123.86_x000D_
	Gene.18268::TRINITY_DN34926_c0_g1::g.18268::m.18268	118	K	Ribosomal protein OS=Nelumbo nucifera GN=LOC104606334 PE=3 SV=1	LNIDPK(1)YNDQQLR	2	0.27491	3	3	1	154.102	2.44e-13	154.1	1	143.976	1.12e-09	143.98	1	179.673	5.04e-17	179.67_x000D_
	Gene.18268::TRINITY_DN34926_c0_g1::g.18268::m.18268	102	K	Ribosomal protein OS=Nelumbo nucifera GN=LOC104606334 PE=3 SV=1	MASTK(1)FVESAEAHFR	2	-0.94225	11	3	1	119.65	2.55e-17	164.15	1	140.031	3.98e-17	159.22	1	184.987	4.19e-23	184.99_x000D_
	Gene.18268::TRINITY_DN34926_c0_g1::g.18268::m.18268	270	K	Ribosomal protein OS=Nelumbo nucifera GN=LOC104606334 PE=3 SV=1	SVETNKPSGAK(1)GVYWK	2	-0.28533	5	3	0.999944	42.5462	0.000168285	85.493	0.999981	47.1449	3.87e-11	144.97	0.999999	61.9242	2.01e-27	193.64_x000D_
	Gene.18268::TRINITY_DN34926_c0_g1::g.18268::m.18268	194	K	Ribosomal protein OS=Nelumbo nucifera GN=LOC104606334 PE=3 SV=1	VASLGK(1)ILGPR	2	-0.23686	6	3	1	121.287	8.97e-06	121.29	1	145.405	7.39e-08	145.41	1	126.194	5.54e-06	126.19_x000D_
	Gene.18268::TRINITY_DN34926_c0_g1::g.18268::m.18268	148	K	Ribosomal protein OS=Nelumbo nucifera GN=LOC104606334 PE=3 SV=1	VAVLTQGEK(1)VDEAK	2	0.42687	5	3	1	182.325	1.15e-18	182.33	1	178.669	1.56e-18	178.67	1	199.315	1.18e-23	199.31_x000D_
	Gene.1827::TRINITY_DN24280_c2_g3::g.1827::m.1827	189	K	Eukaryotic translation initiation factor 4E-2 (Fragment) OS=Anthurium amnicola GN=IF4E2_0 PE=3 SV=1	ITYNFHDDSK(1)R	3	-0.57506	3	3	1	63.0912	0.00517749	63.091	1	55.2612	0.00914582	55.261	1	73.4351	0.00154727	73.435_x000D_
	Gene.18299::TRINITY_DN34938_c0_g1::g.18299::m.18299	106	K	26S proteasome non-ATPase regulatory subunit 6 (Fragment) OS=Anthurium amnicola GN=RPN7_1 PE=4 SV=1	EAHLAK(1)SLFYIK	3	-0.19228	3	3	1	121.021	6.54e-07	121.02	1	70.6847	0.00100803	70.685	1	91.9612	7.43e-05	91.961_x000D_
	Gene.18624::TRINITY_DN35121_c1_g2::g.18624::m.18624	58	K	Eukaryotic peptide chain release factor subunit 1-3 OS=Anthurium amnicola GN=ERF1-3_0 PE=4 SV=1	NIEIWK(1)IK	2	-0.43652	4	3	1	64.2681	0.0280206	64.268	1	51.3458	0.0678779	51.346	1	63.2161	0.0299507	63.216_x000D_
	Gene.18654::TRINITY_DN35136_c0_g1::g.18654::m.18654	132	K	Ribosomal protein OS=Anthurium amnicola GN=RPL10AA_1 PE=3 SV=1	AGK(1)FPTLVTHQESLESK	3	0.31499	5	3	1	94.5693	4.62e-06	94.569	1	56.8168	0.00263169	56.817	1	61.4775	0.00202208	61.477_x000D_
	Gene.18654::TRINITY_DN35136_c0_g1::g.18654::m.18654	146	K	Ribosomal protein OS=Anthurium amnicola GN=RPL10AA_1 PE=3 SV=1	FPTLVTHQESLESK(1)VNETK	3	0.4552	4	3	1	218.249	9.99e-45	218.25	1	182.763	9.5e-29	182.76	1	241.798	6.73e-54	241.8_x000D_
	Gene.18794::TRINITY_DN35210_c0_g2::g.18794::m.18794	99	K	Malic enzyme OS=Anthurium amnicola GN=MAOM_2 PE=3 SV=1	FMVDLK(1)R	2	-1.0772	3	3	1	65.6761	0.0645581	65.676	1	79.116	0.0228999	79.116	1	100.67	0.00742553	100.67_x000D_
	Gene.18794::TRINITY_DN35210_c0_g2::g.18794::m.18794	250	K	Malic enzyme OS=Anthurium amnicola GN=MAOM_2 PE=3 SV=1	LLK(1)DPLYLGLQQHR	3	-0.28009	4	3	1	146.959	8.49e-12	146.96	1	146.959	8.49e-12	146.96	1	139.295	1.86e-11	139.3_x000D_
	Gene.18813::TRINITY_DN35225_c0_g3::g.18813::m.18813	351	K	26S protease regulatory subunit 7 homolog A OS=Nicotiana sylvestris GN=LOC104226944 PE=3 SV=1	TQIFK(1)IHTR	3	-0.39126	4	3	1	65.8417	0.0208069	65.842	1	40.7274	0.0386923	40.727	1	88.4955	0.000686738	88.495_x000D_
	Gene.18858::TRINITY_DN35254_c0_g1::g.18858::m.18858	43	K	Dolichyl-diphosphooligosaccharide--protein glycosyltransferase subunit 2 OS=Anthurium amnicola GN=RPN2_3 PE=4 SV=1	GLSSDSK(1)DIPALEGK	2	0.14264	3	3	1	124.251	7.14e-09	124.25	1	109.102	2.59e-06	109.1	1	123.023	8.05e-09	123.02_x000D_
	Gene.18943::TRINITY_DN35300_c0_g6::g.18943::m.18943	49	K	LYTB-like protein 1 (Fragment) OS=Epipremnum aureum PE=2 SV=1	ISYK(1)LHHGELVEK	3	-0.24805	4	3	1	103.761	8.23e-06	103.76	1	43.0301	3.16e-07	121.24	1	66.2152	0.00162827	66.215_x000D_
	Gene.19038::TRINITY_DN35345_c0_g1::g.19038::m.19038	257	K	6-phosphofructokinase 3 (Fragment) OS=Anthurium amnicola GN=PFK3_10 PE=4 SV=1	GASVIFEEVQK(1)R	2	1.4261	3	3	1	126.118	1.96e-06	126.12	1	99.5386	9.84e-05	99.539	1	89.3005	0.000583882	89.301_x000D_
	Gene.1907::TRINITY_DN24369_c3_g1::g.1907::m.1907	47	K	Chalcone--flavonone isomerase OS=Anthurium amnicola GN=CHI_15 PE=4 SV=1	DEYK(1)IPR	2	2.1062	3	3	1	87.2836	0.00245129	87.284	1	77.7407	0.0153618	77.741	1	83.7525	0.0118613	83.753_x000D_
	Gene.19198::TRINITY_DN35437_c1_g2::g.19198::m.19198	252	K	Proline--tRNA ligase (Fragment) OS=Anthurium amnicola GN=proS_4 PE=3 SV=1	AAISEGK(1)WAR	2	0.36326	3	3	1	60.167	0.0237559	60.167	1	72.8477	0.00720879	72.848	1	70.9415	0.00969619	70.942_x000D_
	Gene.19198::TRINITY_DN35437_c1_g2::g.19198::m.19198	147	K	Proline--tRNA ligase (Fragment) OS=Anthurium amnicola GN=proS_4 PE=3 SV=1	VK(1)VDDSEQR	2	-1.775	3	3	1	94.6921	0.000893853	94.692	1	68.657	0.0151353	68.657	1	118.712	0.000177342	118.71_x000D_
	Gene.19263::TRINITY_DN35470_c0_g2::g.19263::m.19263	310	K	Hydroxymethylglutaryl-CoA synthase OS=Nelumbo nucifera GN=LOC104596203 PE=3 SV=1	ASQVAAK(1)HLYDEK	2	0.0999	3	3	1	84.7534	0.000143586	84.753	1	57.2674	0.00295809	57.267	1	160.042	1.67e-13	160.04_x000D_
	Gene.19263::TRINITY_DN35470_c0_g2::g.19263::m.19263	411	K	Hydroxymethylglutaryl-CoA synthase OS=Nelumbo nucifera GN=LOC104596203 PE=3 SV=1	FVETLK(1)LMEHR	3	0.31772	3	3	1	83.1822	0.000340782	83.182	1	91.9612	0.000182441	91.961	1	93.3452	0.000134622	93.345_x000D_
	Gene.19379::TRINITY_DN35528_c0_g1::g.19379::m.19379	108	K	Peptidyl-prolyl cis-trans isomerase (Fragment) OS=Anthurium amnicola GN=PIN1_4 PE=4 SV=1	GGDLGPFK(1)R	2	0.42917	4	3	1	74.3762	0.010071	74.376	1	73.2332	0.0128154	73.233	1	66.2702	0.029534	66.27_x000D_
	Gene.19427::TRINITY_DN35559_c0_g2::g.19427::m.19427	77	K	Dolichyl-diphosphooligosaccharide--protein glycosyltransferase 48 kDa subunit (Fragment) OS=Anthurium amnicola GN=ddost_4 PE=3 SV=1	LADDPK(1)LALQR	2	0.79746	3	3	1	119.386	1.03e-05	119.39	1	160.675	2.84e-09	160.67	1	131.172	2.07e-06	131.17_x000D_
	Gene.19552::TRINITY_DN35630_c0_g1::g.19552::m.19552	81	K	"50S ribosomal protein L5, chloroplastic (Fragment) OS=Anthurium amnicola GN=RPL5_22 PE=3 SV=1"	AEADK(1)VHR	2	0.55335	5	3	1	66.2702	0.0243478	66.27	1	136.566	0.000682457	136.57	1	89.3546	0.00352242	89.355_x000D_
	Gene.19552::TRINITY_DN35630_c0_g1::g.19552::m.19552	111	K	"50S ribosomal protein L5, chloroplastic (Fragment) OS=Anthurium amnicola GN=RPL5_22 PE=3 SV=1"	EEFSYTNMHQVPK(1)VEK	3	0.40331	3	3	1	91.6567	3.38e-05	91.657	1	125.5	8.95e-10	125.5	1	85.9881	8.94e-05	85.988_x000D_
	Gene.19552::TRINITY_DN35630_c0_g1::g.19552::m.19552	98	K	"50S ribosomal protein L5, chloroplastic (Fragment) OS=Anthurium amnicola GN=RPL5_22 PE=3 SV=1"	IVPILK(1)EEFSYTNMHQVPK	3	-0.94371	6	3	1	122.009	6.56e-11	122.01	1	127.608	3.47e-11	127.61	1	122.009	6.56e-11	122.01_x000D_
	Gene.19552::TRINITY_DN35630_c0_g1::g.19552::m.19552	229	K	"50S ribosomal protein L5, chloroplastic (Fragment) OS=Anthurium amnicola GN=RPL5_22 PE=3 SV=1"	YEALGK(1)QR	2	-2.4562	4	3	1	93.3738	0.00235093	93.374	1	90.3698	0.00322652	90.37	1	107.895	0.00121804	107.9_x000D_
	Gene.22420::TRINITY_DN37044_c0_g2::g.22420::m.22420	59	K	40S ribosomal protein S20-2 (Fragment) OS=Anthurium amnicola GN=RPS20B_1 PE=3 SV=1	ITLSSK(1)SVK	2	-0.40943	4	3	1	101.646	0.000623264	101.65	1	90.1504	0.00182116	90.15	1	90.1504	0.00182116	90.15_x000D_
	Gene.22420::TRINITY_DN37044_c0_g2::g.22420::m.22420	62	K	40S ribosomal protein S20-2 (Fragment) OS=Anthurium amnicola GN=RPS20B_1 PE=3 SV=1	SVK(1)NLEK	2	1.0952	3	3	1	63.5339	0.0464059	63.534	1	75.825	0.0164773	75.825	1	66.5043	0.0389787	66.504_x000D_
	Gene.25440::TRINITY_DN38455_c1_g2::g.25440::m.25440	119	K	Eukaryotic initiation factor 4A-3 OS=Anthurium amnicola GN=Os02g0146600_0 PE=3 SV=1	FMNK(1)PVR	2	1.0513	3	3	1	80.4623	0.00603209	80.462	1	110.612	0.00360479	110.61	1	82.3855	0.0126573	82.386_x000D_
	Gene.25440::TRINITY_DN38455_c1_g2::g.25440::m.25440	115	K	Eukaryotic initiation factor 4A-3 OS=Anthurium amnicola GN=Os02g0146600_0 PE=3 SV=1	K(1)FMNKPVR	3	0.021578	5	3	0.99997	45.2184	0.018535	58.596	0.999984	47.9091	0.0192493	60.436	0.999548	33.445	0.0533741	45.972_x000D_
	Gene.24518::TRINITY_DN38045_c0_g1::g.24518::m.24518	252	K	Peptidylprolyl isomerase OS=Ananas comosus GN=ACMD2_03897 PE=4 SV=1	EEGNVLFK(1)LGK	2	1.0921	3	3	1	105.46	0.000132185	105.46	1	55.721	0.0215547	55.721	1	122.691	7.99e-06	122.69_x000D_
	Gene.24518::TRINITY_DN38045_c0_g1::g.24518::m.24518	226	K	Peptidylprolyl isomerase OS=Ananas comosus GN=ACMD2_03897 PE=4 SV=1	EK(1)ESWDLNTAEK	2	0.031858	3	3	1	80.3096	0.000837001	80.31	1	104.175	4.4e-05	104.17	1	82.7048	0.000712931	82.705_x000D_
	Gene.19836::TRINITY_DN35788_c0_g1::g.19836::m.19836	89	K	Threonine--tRNA ligase OS=Anthurium amnicola GN=thrS_47 PE=3 SV=1	AYLHFK(1)EEAK	2	0.23136	4	3	1	50.9502	0.0186193	50.95	1	94.3627	0.000360954	94.363	1	86.0142	0.00205496	86.014_x000D_
	Gene.19836::TRINITY_DN35788_c0_g1::g.19836::m.19836	303	K	Threonine--tRNA ligase OS=Anthurium amnicola GN=thrS_47 PE=3 SV=1	NALDDK(1)GWDYK	2	2.101	3	3	1	56.2048	0.020159	56.205	1	125.818	5.81e-06	125.82	1	40.5156	0.0620114	40.516_x000D_
	Gene.19913::TRINITY_DN35826_c0_g1::g.19913::m.19913	315	K	Methylthioribose-1-phosphate isomerase (Fragment) OS=Anthurium amnicola GN=POPTRDRAFT_832064_3 PE=3 SV=1	SEK(1)ELLYSHGGLGQR	2	-3.1677	3	3	1	86.4967	8.4e-05	86.497	1	77.7461	0.000168306	77.746	1	183.358	5.12e-23	183.36_x000D_
	Gene.20049::TRINITY_DN35898_c0_g3::g.20049::m.20049	49	K	3-isopropylmalate dehydratase (Fragment) OS=Anthurium amnicola GN=IIL1_0 PE=4 SV=1	FIHDYK(1)IDVSK	3	-0.072233	3	3	1	92.8564	0.000153243	92.856	1	60.1571	0.00524095	60.157	1	70.5633	0.00215737	70.563_x000D_
	Gene.20097::TRINITY_DN35923_c0_g1::g.20097::m.20097	269	K	"UPF0603 protein At1g54780, chloroplastic (Fragment) OS=Anthurium amnicola GN=At1g54780_2 PE=4 SV=1"	ESNFK(1)TK	2	0.36198	5	3	1	85.8127	0.0106617	85.813	1	99.799	0.000220944	99.799	1	93.1955	0.00636295	93.195_x000D_
	Gene.20097::TRINITY_DN35923_c0_g1::g.20097::m.20097	258	K	"UPF0603 protein At1g54780, chloroplastic (Fragment) OS=Anthurium amnicola GN=At1g54780_2 PE=4 SV=1"	LVAAIDGLPDPGGPK(1)FNDNK	2	0.40391	5	3	1	136.425	1.37e-16	136.43	0.988954	19.5199	5.82e-12	131.09	1	165.304	2.47e-24	165.3_x000D_
	Gene.20104::TRINITY_DN35924_c0_g2::g.20104::m.20104	128	K	40S ribosomal protein SA OS=Vitis vinifera GN=VIT_09s0002g00610 PE=3 SV=1	AVLK(1)FAHYTGAHPIAGR	3	0.19856	5	3	1	57.5251	0.00218613	57.525	1	70.8023	0.000690888	70.802	1	61.4775	0.00087266	69.188_x000D_
	Gene.20104::TRINITY_DN35924_c0_g2::g.20104::m.20104	96	K	40S ribosomal protein SA OS=Vitis vinifera GN=VIT_09s0002g00610 PE=3 SV=1	TWEK(1)LQLAAR	2	0.78171	5	3	1	163.382	5.39e-09	163.38	1	168.462	2.51e-09	168.46	1	149.332	9.54e-08	149.33_x000D_
	Gene.20181::TRINITY_DN35958_c0_g1::g.20181::m.20181	41	K	WD-40 repeat-containing protein MSI4 (Fragment) OS=Anthurium amnicola GN=MSI4_2 PE=4 SV=1	FK(1)TIIHPGEVNR	3	1.6855	3	3	1	110.923	5.41e-06	110.92	1	112.084	3.93e-06	112.08	1	135.018	9.67e-12	135.02_x000D_
	Gene.20269::TRINITY_DN36006_c0_g1::g.20269::m.20269	140	K	Glyceraldehyde-3-phosphate dehydrogenase (Fragment) OS=Tradescantia pallida GN=GAPC-2 PE=4 SV=1	EESEGK(1)LK	2	0.24489	14	3	1	106.042	1.04e-07	135.02	1	106.042	7.34e-07	125.54	1	106.042	4.05e-05	106.04_x000D_
	Gene.20269::TRINITY_DN36006_c0_g1::g.20269::m.20269	122	K	Glyceraldehyde-3-phosphate dehydrogenase (Fragment) OS=Tradescantia pallida GN=GAPC-2 PE=4 SV=1	LEK(1)SATYDQIK	2	0.17898	8	3	1	113.224	2.93e-05	113.22	1	140.244	1.19e-07	140.24	1	146.503	6.44e-08	146.5_x000D_
	Gene.20269::TRINITY_DN36006_c0_g1::g.20269::m.20269	130	K	Glyceraldehyde-3-phosphate dehydrogenase (Fragment) OS=Tradescantia pallida GN=GAPC-2 PE=4 SV=1	SATYDQIK(1)AAIK	2	0.92473	3	3	1	114.764	3.06e-06	114.76	1	105.032	4.06e-05	105.03	1	83.1822	0.000688199	83.182_x000D_
	Gene.20409::TRINITY_DN36083_c0_g2::g.20409::m.20409	93	K	"Thiamine thiazole synthase 2, chloroplastic (Fragment) OS=Anthurium amnicola GN=THI1-2 PE=3 SV=1"	FEPIK(1)ESIVSR	2	0.3465	3	3	1	58.0403	0.018449	58.04	1	57.7916	0.010377	57.792	1	74.6982	0.0029305	74.698_x000D_
	Gene.20490::TRINITY_DN36129_c0_g3::g.20490::m.20490	16	K	rRNA 2'-O-methyltransferase fibrillarin 2 (Fragment) OS=Anthurium amnicola GN=FIB2_2 PE=3 SV=1	HGGVFVAK(1)GK	2	0.47621	3	3	1	126.067	1.17e-05	126.07	1	101.46	0.000363902	101.46	1	134.26	4.09e-07	134.26_x000D_
	Gene.20490::TRINITY_DN36129_c0_g3::g.20490::m.20490	37	K	rRNA 2'-O-methyltransferase fibrillarin 2 (Fragment) OS=Anthurium amnicola GN=FIB2_2 PE=3 SV=1	NMAVGESVYGEK(1)R	2	1.6036	3	3	1	116.511	8.07e-07	116.51	1	122.639	1.39e-06	122.64	1	101.32	4.95e-05	101.32_x000D_
	Gene.20588::TRINITY_DN36168_c0_g1::g.20588::m.20588	242	K	Serine--tRNA ligase (Fragment) OS=Anthurium amnicola GN=SYS_1 PE=4 SV=1	NSEDFYK(1)ELK	2	0.46534	5	3	1	169.205	2.09e-09	169.21	1	122.691	1.66e-05	122.69	1	170.889	1.14e-09	170.89_x000D_
	Gene.20592::TRINITY_DN36171_c1_g1::g.20592::m.20592	190	K	Dihydrolipoyl dehydrogenase OS=Anthurium amnicola GN=lpdA_1 PE=3 SV=1	TSFK(1)ANTK	2	0.31086	4	3	1	87.6395	0.00402235	87.639	1	150.362	0.000162354	150.36	1	138.062	0.000626056	138.06_x000D_
	Gene.20758::TRINITY_DN36239_c0_g2::g.20758::m.20758	276	K	NAD(P)-binding Rossmann-fold superfamily protein isoform 1 OS=Theobroma cacao GN=TCM_016597 PE=4 SV=1	YPNSGVVLRPGFIYGK(1)R	3	0.68171	8	3	1	102.649	1.28e-06	102.65	1	122.958	2.63e-10	122.96	1	104.206	1.11e-06	104.21_x000D_
	Gene.20865::TRINITY_DN36301_c1_g1::g.20865::m.20865	133	K	"Putative tocopherol O-methyltransferase, chloroplastic OS=Anthurium amnicola GN=VTE4_0 PE=3 SV=1"	RDPNEK(1)PFTADEVVLFK	3	-0.092611	3	3	1	92.4392	4.55e-05	92.439	1	92.2638	4.86e-05	92.264	1	97.0952	1.88e-06	97.095_x000D_
	Gene.20865::TRINITY_DN36301_c1_g1::g.20865::m.20865	144	K	"Putative tocopherol O-methyltransferase, chloroplastic OS=Anthurium amnicola GN=VTE4_0 PE=3 SV=1"	DPNEKPFTADEVVLFK(1)R	3	-0.17107	5	3	1	164.012	7.79e-28	178	1	152.168	2.39e-21	163	1	165.119	9.28e-28	175.26_x000D_
	Gene.20865::TRINITY_DN36301_c1_g1::g.20865::m.20865	40	K	"Putative tocopherol O-methyltransferase, chloroplastic OS=Anthurium amnicola GN=VTE4_0 PE=3 SV=1"	K(1)FGAHCDGINISPIQIER	3	1.9689	4	3	1	70.5552	0.00093812	70.555	1	100.45	8.07e-07	100.45	1	62.002	0.0022214	62.002_x000D_
	Gene.20865::TRINITY_DN36301_c1_g1::g.20865::m.20865	171	K	"Putative tocopherol O-methyltransferase, chloroplastic OS=Anthurium amnicola GN=VTE4_0 PE=3 SV=1"	VAESFSLK(1)DIK	2	0.026119	6	3	1	73.4351	0.00410723	73.435	1	101.349	0.000186657	101.35	1	93.3452	0.000431667	93.345_x000D_
	Gene.20896::TRINITY_DN36314_c0_g1::g.20896::m.20896	626	K	GTP-binding protein TypA/BipA (Fragment) OS=Anthurium amnicola GN=typA_2 PE=4 SV=1	GQMFVGPGVDVYK(1)GQIVGIHQR	3	-0.12236	4	3	1	122.192	9.06e-12	122.19	1	127.316	4.92e-12	127.32	1	114.461	2.17e-12	131.09_x000D_
	Gene.21091::TRINITY_DN36418_c0_g4::g.21091::m.21091	127	K	"Succinate--CoA ligase [ADP-forming] subunit beta, mitochondrial OS=Vitis vinifera GN=VIT_07s0005g03790 PE=3 SV=1"	GGVHIVK(1)TEEVEGLAGK	3	0.44785	4	3	1	128.063	8.12e-11	128.06	1	109.075	3.36e-07	109.07	1	138.186	1.47e-15	138.19_x000D_
	Gene.21091::TRINITY_DN36418_c0_g4::g.21091::m.21091	232	K	"Succinate--CoA ligase [ADP-forming] subunit beta, mitochondrial OS=Vitis vinifera GN=VIT_07s0005g03790 PE=3 SV=1"	VVDGLAPK(1)VADRNEAIEQVK	3	0.21759	9	3	1	92.2953	0.000216131	92.295	1	99.3429	5.9e-07	107.53	1	77.6441	0.000975078	77.644_x000D_
	Gene.21091::TRINITY_DN36418_c0_g4::g.21091::m.21091	372	K	"Succinate--CoA ligase [ADP-forming] subunit beta, mitochondrial OS=Vitis vinifera GN=VIT_07s0005g03790 PE=3 SV=1"	ILTSDEK(1)VK	2	-0.29427	4	3	1	91.8667	0.00147073	91.867	1	91.8667	0.00147073	91.867	1	91.8667	0.00147073	91.867_x000D_
	Gene.21091::TRINITY_DN36418_c0_g4::g.21091::m.21091	420	K	"Succinate--CoA ligase [ADP-forming] subunit beta, mitochondrial OS=Vitis vinifera GN=VIT_07s0005g03790 PE=3 SV=1"	LEGTNVDQGK(1)R	2	0.71408	4	3	1	137.396	2.26e-07	137.4	1	198.812	5.52e-17	198.81	1	105.252	0.000212231	105.25_x000D_
	Gene.21260::TRINITY_DN36503_c0_g2::g.21260::m.21260	186	K	1-aminocyclopropane-1-carboxylate oxidase OS=Anthurium amnicola GN=ACO_5 PE=3 SV=1	ADAVK(1)GLR	2	0.052005	4	3	1	60.4363	0.0350501	60.436	1	76.4776	0.00727579	76.478	1	81.2963	0.00587125	81.296_x000D_
	Gene.21260::TRINITY_DN36503_c0_g2::g.21260::m.21260	302	K	1-aminocyclopropane-1-carboxylate oxidase OS=Anthurium amnicola GN=ACO_5 PE=3 SV=1	FADK(1)EPR	2	0.3917	4	3	1	104.209	0.000157254	104.21	1	68.0807	0.0350371	68.081	1	43.8078	0.000713875	97.033_x000D_
	Gene.21260::TRINITY_DN36503_c0_g2::g.21260::m.21260	175	K	1-aminocyclopropane-1-carboxylate oxidase OS=Anthurium amnicola GN=ACO_5 PE=3 SV=1	FAK(1)YPACPR	2	1.1765	3	3	1	88.3697	0.00218474	88.37	1	70.2558	0.0126944	70.256	1	68.3707	0.0155725	68.371_x000D_
	Gene.21260::TRINITY_DN36503_c0_g2::g.21260::m.21260	310	K	1-aminocyclopropane-1-carboxylate oxidase OS=Anthurium amnicola GN=ACO_5 PE=3 SV=1	FEAMK(1)DK	2	1.8926	4	3	1	51.3458	0.0394069	51.346	1	64.2645	0.0361819	64.265	1	52.7161	0.0361819	52.716_x000D_
	Gene.21260::TRINITY_DN36503_c0_g2::g.21260::m.21260	83	K	1-aminocyclopropane-1-carboxylate oxidase OS=Anthurium amnicola GN=ACO_5 PE=3 SV=1	FQESEVVK(1)R	2	-0.7236	4	3	1	131.504	0.000208141	131.5	1	157.956	7.52e-06	157.96	1	119.68	0.000273545	119.68_x000D_
	Gene.21260::TRINITY_DN36503_c0_g2::g.21260::m.21260	75	K	1-aminocyclopropane-1-carboxylate oxidase OS=Anthurium amnicola GN=ACO_5 PE=3 SV=1	PK(1)FQESEVVK	2	0.90845	9	3	1	144.103	1.41e-54	231.06	1	143.974	5.23e-74	264.59	1	140.244	1.41e-54	231.06_x000D_
	Gene.21260::TRINITY_DN36503_c0_g2::g.21260::m.21260	298	K	1-aminocyclopropane-1-carboxylate oxidase OS=Anthurium amnicola GN=ACO_5 PE=3 SV=1	VYSGTK(1)FADK	2	-0.26274	8	3	1	63.6941	1.62e-06	108.47	1	100.878	0.000354921	100.88	1	100.878	0.000378977	100.88_x000D_
	Gene.21289::TRINITY_DN36515_c0_g1::g.21289::m.21289	381	K	"Methylcrotonoyl-CoA carboxylase beta chain, mitochondrial (Fragment) OS=Anthurium amnicola GN=MCCB_1 PE=4 SV=1"	EEEEMFK(1)NK	2	0.46812	5	3	1	131.062	5.53e-05	133.23	1	101.253	0.000636561	101.25	1	128.361	1.68e-06	160.88_x000D_
	Gene.21289::TRINITY_DN36515_c0_g1::g.21289::m.21289	383	K	"Methylcrotonoyl-CoA carboxylase beta chain, mitochondrial (Fragment) OS=Anthurium amnicola GN=MCCB_1 PE=4 SV=1"	NK(1)VVEAYER	2	-0.21058	3	3	1	76.8501	0.00453673	76.85	1	81.0988	0.00366926	81.099	1	79.1602	0.00406508	79.16_x000D_
	Gene.21326::TRINITY_DN36539_c0_g2::g.21326::m.21326	488	K	Dihydroxy-acid dehydratase OS=Anthurium amnicola GN=ilvD_18 PE=3 SV=1	ATK(1)GVLYK	2	0.85475	3	3	1	68.3707	0.0204945	68.371	1	81.9717	0.0056744	81.972	1	69.3749	0.0186522	69.375_x000D_
	Gene.21334::TRINITY_DN36544_c0_g2::g.21334::m.21334	291	K	Splicing factor 3A subunit 3 OS=Anthurium amnicola GN=SF3A3_0 PE=4 SV=1	LFLTK(1)HTPLEK	3	-0.4403	3	3	1	42.4248	0.0318972	42.425	1	114.862	4.28e-06	114.86	1	48.5679	0.0203277	48.568_x000D_
	Gene.21371::TRINITY_DN36560_c0_g3::g.21371::m.21371	129	K	Malate dehydrogenase OS=Nicotiana attenuata GN=MD1_1 PE=3 SV=1	DVMSK(1)NVSIYK	2	-1.5379	8	3	1	80.6901	0.0011242	80.69	1	98.1049	0.000229644	98.105	1	71.1757	0.000964454	76.073_x000D_
	Gene.21371::TRINITY_DN36560_c0_g3::g.21371::m.21371	261	K	Malate dehydrogenase OS=Nicotiana attenuata GN=MD1_1 PE=3 SV=1	GAAIIK(1)AR	2	-0.17436	3	3	1	60.6819	0.0345997	60.682	1	60.6819	0.0345997	60.682	1	54.6114	0.0505555	54.611_x000D_
	Gene.21530::TRINITY_DN36632_c0_g1::g.21530::m.21530	109	K	"Histidinol dehydrogenase, chloroplastic (Fragment) OS=Anthurium amnicola GN=HDH_2 PE=3 SV=1"	FDK(1)VILDK	2	-0.5007	3	3	1	67.3338	0.0223966	67.334	1	88.4955	0.00377284	88.495	1	61.5599	0.032989	61.56_x000D_
	Gene.21681::TRINITY_DN36703_c0_g1::g.21681::m.21681	228	K	"Putative acetyl-CoA acetyltransferase, cytosolic 2 OS=Anthurium amnicola GN=At5g47720_4 PE=3 SV=1"	GRPSVFIDK(1)DESLEK	3	-0.22549	3	3	1	108.063	1.7e-06	108.06	1	85.9881	0.000153493	85.988	1	85.4731	0.000162059	85.473_x000D_
	Gene.21701::TRINITY_DN36709_c0_g1::g.21701::m.21701	64	K	Citrate synthase (Fragment) OS=Anthurium amnicola GN=CIT_2 PE=3 SV=1	AEHGK(1)VELGK	3	-0.73146	4	3	1	67.385	0.00456029	67.385	1	99.4999	6.13e-05	101.39	1	60.2551	0.0075196	60.255_x000D_
	Gene.21701::TRINITY_DN36709_c0_g1::g.21701::m.21701	194	K	Citrate synthase (Fragment) OS=Anthurium amnicola GN=CIT_2 PE=3 SV=1	AYEK(1)GMPK	2	-1.3442	6	3	1	59.3497	0.0199037	59.35	1	71.5012	0.0147515	71.501	1	81.2963	0.00587125	81.296_x000D_
	Gene.21701::TRINITY_DN36709_c0_g1::g.21701::m.21701	340	K	Citrate synthase (Fragment) OS=Anthurium amnicola GN=CIT_2 PE=3 SV=1	DYVWK(1)TLNSGK	2	2.4924	3	3	1	150.457	3e-08	150.46	1	127.868	4.38e-06	127.87	1	134.304	1.7e-07	134.3_x000D_
	Gene.21701::TRINITY_DN36709_c0_g1::g.21701::m.21701	146	K	Citrate synthase (Fragment) OS=Anthurium amnicola GN=CIT_2 PE=3 SV=1	EQVDALSK(1)ELR	2	0.67964	3	3	1	96.6043	0.000249526	96.604	1	131.172	2.07e-06	131.17	1	116.737	1.21e-05	116.74_x000D_
	Gene.21733::TRINITY_DN36723_c0_g2::g.21733::m.21733	131	K	Oryzain alpha chain (Fragment) OS=Anthurium amnicola GN=Os04g0650000_8 PE=3 SV=1	EK(1)GAVTQVK	2	0.90082	3	3	1	61.1614	0.026579	61.161	1	73.8411	0.0072206	73.841	1	64.6915	0.0211894	64.692_x000D_
	Gene.2181::TRINITY_DN24628_c0_g4::g.2181::m.2181	106	K	Carboxypeptidase OS=Anthurium amnicola GN=CXP;2-2 PE=3 SV=1	DSLVFLK(1)K	2	-0.26773	3	3	1	83.2061	0.0083582	83.206	1	95.5305	0.00294465	95.531	1	84.5678	0.007734	84.568_x000D_
	Gene.21861::TRINITY_DN36777_c0_g1::g.21861::m.21861	110	K	Ferredoxin OS=Anthurium amnicola GN=FER1_1 PE=3 SV=1	AGSCSSCAGK(1)VK	2	-0.60804	6	3	1	145.085	2.01e-09	145.09	1	150.511	6.98e-10	150.51	1	113.609	6.27e-06	113.61_x000D_
	Gene.21937::TRINITY_DN36813_c0_g1::g.21937::m.21937	334	K	Aconitate hydratase OS=Ricinus communis GN=RCOM_0782740 PE=3 SV=1	AVIAK(1)SFER	2	0.88192	7	3	1	61.5599	0.0259706	61.56	1	103.546	0.000559072	103.55	1	62.4631	0.0245916	62.463_x000D_
	Gene.21937::TRINITY_DN36813_c0_g1::g.21937::m.21937	117	K	Aconitate hydratase OS=Ricinus communis GN=RCOM_0782740 PE=3 SV=1	DGK(1)EVFFR	2	0.018466	6	3	1	107.574	0.00123503	107.57	1	103.546	0.00144818	103.55	1	120.155	0.000847197	120.15_x000D_
	Gene.21937::TRINITY_DN36813_c0_g1::g.21937::m.21937	285	K	Aconitate hydratase OS=Ricinus communis GN=RCOM_0782740 PE=3 SV=1	TIHIPSGEK(1)LSVFDAAER	3	0.019505	6	3	1	57.4102	0.00245727	57.41	1	88.486	5.91e-05	88.486	1	88.3849	6e-05	88.385_x000D_
	Gene.21937::TRINITY_DN36813_c0_g1::g.21937::m.21937	267	K	Aconitate hydratase OS=Ricinus communis GN=RCOM_0782740 PE=3 SV=1	IVNK(1)FLK	2	0.4903	6	3	1	81.3812	0.01208	83.377	1	86.8662	0.0100483	86.866	1	63.2871	0.00433505	104.11_x000D_
	Gene.21937::TRINITY_DN36813_c0_g1::g.21937::m.21937	15	K	Aconitate hydratase OS=Ricinus communis GN=RCOM_0782740 PE=3 SV=1	TSLAPGSGVVTK(1)YLEK	2	0.60309	3	3	1	88.3852	0.000214173	88.385	1	113.803	1.99e-07	113.8	1	78.95	0.00051511	78.95_x000D_
	Gene.21937::TRINITY_DN36813_c0_g1::g.21937::m.21937	19	K	Aconitate hydratase OS=Ricinus communis GN=RCOM_0782740 PE=3 SV=1	YLEK(1)SGLQK	2	-1.1096	3	3	1	90.1504	0.00182116	90.15	1	72.9281	0.00861451	72.928	1	63.6242	0.0228189	63.624_x000D_
	Gene.21937::TRINITY_DN36813_c0_g1::g.21937::m.21937	296	K	Aconitate hydratase OS=Ricinus communis GN=RCOM_0782740 PE=3 SV=1	YK(1)SEGHDTIILAGAEYGSGSSR	3	-0.40407	5	3	1	120.33	1.05e-11	120.33	1	77.689	5.72e-05	77.689	1	122.178	9.07e-12	122.18_x000D_
	Gene.21978::TRINITY_DN36834_c0_g2::g.21978::m.21978	61	K	Serine/threonine-protein phosphatase 5 OS=Anthurium amnicola GN=PP5_5 PE=4 SV=1	AFAHTK(1)LEEYGSAVQDATK	3	-0.64621	3	3	1	149.472	1.26e-16	149.47	1	130.556	1.84e-11	130.56	1	82.8588	9.67e-05	82.859_x000D_
	Gene.21978::TRINITY_DN36834_c0_g2::g.21978::m.21978	27	K	Serine/threonine-protein phosphatase 5 OS=Anthurium amnicola GN=PP5_5 PE=4 SV=1	ANEAFK(1)ANR	2	-0.84197	3	3	1	107.788	0.000415789	107.79	1	104.014	0.000543289	104.01	1	132.841	0.000127642	132.84_x000D_
	Gene.21995::TRINITY_DN36837_c0_g2::g.21995::m.21995	450	K	Pentatricopeptide repeat-containing protein At2g15690 OS=Anthurium amnicola GN=PCMP-H66_0 PE=4 SV=1	FHHFK(1)DGK	3	0.21219	3	3	1	44.3772	0.0341295	44.377	1	85.6757	0.00146147	85.676	1	56.2581	0.0135866	56.258_x000D_
	Gene.22003::TRINITY_DN36840_c1_g1::g.22003::m.22003	14	K	Argininosuccinate lyase OS=Anthurium amnicola GN=argH_9 PE=3 SV=1	ALYK(1)QDIMGSK	2	-0.29052	4	3	1	98.9017	0.000219086	98.902	1	132.323	1.27e-06	132.32	1	56.2048	0.000247668	96.745_x000D_
	Gene.22003::TRINITY_DN36840_c1_g1::g.22003::m.22003	49	K	Argininosuccinate lyase OS=Anthurium amnicola GN=argH_9 PE=3 SV=1	ILEGLDEIK(1)R	2	1.9775	3	3	1	78.3416	0.00529701	78.342	1	123.957	2.32e-05	123.96	1	105.523	0.000406665	105.52_x000D_
	Gene.22043::TRINITY_DN36865_c1_g2::g.22043::m.22043	36	K	Pre-mRNA-processing factor 39 OS=Anthurium amnicola GN=prpf39_16 PE=4 SV=1	FK(1)ENIGDVPGAR	2	1.6635	3	3	1	98.5924	6.64e-05	98.592	1	107.529	3.06e-05	107.53	1	110.801	1.75e-05	110.8_x000D_
	Gene.22068::TRINITY_DN36874_c1_g1::g.22068::m.22068	173	K	"50S ribosomal protein L12, chloroplastic-like OS=Nelumbo nucifera GN=LOC104587230 PE=3 SV=1"	ALTNLALK(1)DAK	2	0.04107	5	3	1	119.386	1.03e-05	119.39	1	134.382	1.7e-07	134.38	1	124.124	6.99e-06	124.12_x000D_
	Gene.22068::TRINITY_DN36874_c1_g1::g.22068::m.22068	192	K	"50S ribosomal protein L12, chloroplastic-like OS=Nelumbo nucifera GN=LOC104587230 PE=3 SV=1"	EAVSK(1)EEAEDAK	2	0.18543	11	3	1	120.574	2.13e-06	120.57	1	152.399	2.4e-10	152.4	1	156.362	4.4e-13	156.36_x000D_
	Gene.22068::TRINITY_DN36874_c1_g1::g.22068::m.22068	187	K	"50S ribosomal protein L12, chloroplastic-like OS=Nelumbo nucifera GN=LOC104587230 PE=3 SV=1"	FK(1)EAVSK	2	1.4588	14	3	1	124.983	0.00316606	124.98	1	111.947	2.91e-08	147.4	1	71.692	0.00345478	111.95_x000D_
	Gene.22068::TRINITY_DN36874_c1_g1::g.22068::m.22068	162	K	"50S ribosomal protein L12, chloroplastic-like OS=Nelumbo nucifera GN=LOC104587230 PE=3 SV=1"	IATIK(1)VIR	2	0.28702	7	3	1	119.173	0.000851763	119.17	1	128.607	0.000807863	128.61	1	110.31	0.00109028	110.31_x000D_
	Gene.22076::TRINITY_DN36877_c0_g1::g.22076::m.22076	106	K	Peptidylprolyl isomerase (Fragment) OS=Anthurium amnicola GN=FKBP16-2_1 PE=4 SV=1	FEDGTVFDSSYK(1)R	2	-0.41189	3	3	1	40.4773	0.0551885	40.477	1	187.112	3.29e-17	187.11	1	169.792	3.64e-23	169.79_x000D_
	Gene.22091::TRINITY_DN36884_c0_g3::g.22091::m.22091	212	K	SOUL heme-binding family protein OS=Medicago truncatula GN=11419252 PE=4 SV=1	FSGVATEK(1)VVEEK	2	-0.91032	3	3	1	177.375	5.95e-17	177.38	1	136.826	1.97e-09	136.83	1	173.594	7.46e-17	173.59_x000D_
	Gene.22091::TRINITY_DN36884_c0_g3::g.22091::m.22091	217	K	SOUL heme-binding family protein OS=Medicago truncatula GN=11419252 PE=4 SV=1	VVEEK(1)VEK	2	0.11423	3	3	1	95.3581	0.00188149	95.358	1	66.2987	0.0242955	66.299	1	107.574	0.00123503	107.57_x000D_
	Gene.22124::TRINITY_DN36896_c0_g1::g.22124::m.22124	41	K	Lactoylglutathione lyase OS=Jatropha curcas GN=JCGZ_07287 PE=3 SV=1	TIK(1)FYTECLGMK	2	0.5292	5	3	1	77.1846	0.000998883	77.185	1	111.793	1.35e-05	111.79	1	81.709	0.000764514	81.709_x000D_
	Gene.22124::TRINITY_DN36896_c0_g1::g.22124::m.22124	38	K	Lactoylglutathione lyase OS=Jatropha curcas GN=JCGZ_07287 PE=3 SV=1	VGDLDK(1)TIK	2	1.0212	3	3	1	51.2762	0.0297953	51.276	1	79.1482	0.00406752	79.148	1	60.064	0.0282543	60.064_x000D_
	Gene.22136::TRINITY_DN36903_c1_g1::g.22136::m.22136	228	K	40S ribosomal protein S3a (Fragment) OS=Anthurium amnicola GN=RS3A_3 PE=3 SV=1	APK(1)FDLGK	2	-0.043361	7	3	1	76.2215	0.00735044	76.221	1	83.4559	0.00524179	83.456	1	78.5162	0.00668158	78.516_x000D_
	Gene.22136::TRINITY_DN36903_c1_g1::g.22136::m.22136	201	K	40S ribosomal protein S3a (Fragment) OS=Anthurium amnicola GN=RS3A_3 PE=3 SV=1	FIPEVIGK(1)EIEK	2	0.22992	6	3	1	95.4173	7.91e-05	95.417	1	104.244	4.37e-05	104.24	1	97.5941	7.04e-05	97.594_x000D_
	Gene.22136::TRINITY_DN36903_c1_g1::g.22136::m.22136	33	K	40S ribosomal protein S3a (Fragment) OS=Anthurium amnicola GN=RS3A_3 PE=3 SV=1	K(1)DWYDIK	2	-0.40328	3	3	1	99.1386	0.00769615	99.139	1	66.2702	0.062222	66.27	1	92.4908	0.0106523	92.491_x000D_
	Gene.22136::TRINITY_DN36903_c1_g1::g.22136::m.22136	68	K	40S ribosomal protein S3a (Fragment) OS=Anthurium amnicola GN=RS3A_3 PE=3 SV=1	TASDGLK(1)HR	2	0.50321	3	3	1	101.646	0.000623264	101.65	1	82.2868	0.00108995	82.287	1	128.857	0.000141655	128.86_x000D_
	Gene.22153::TRINITY_DN36912_c0_g3::g.22153::m.22153	199	K	Geranylgeranyl reductase (Fragment) OS=Zantedeschia aethiopica PE=2 SV=1	FDK(1)AYWPTYK	2	-0.7121	5	3	1	103.433	0.000312753	103.43	1	120.855	7.47e-06	120.86	1	96.6043	0.000489771	96.604_x000D_
	Gene.22153::TRINITY_DN36912_c0_g3::g.22153::m.22153	245	K	Geranylgeranyl reductase (Fragment) OS=Zantedeschia aethiopica PE=2 SV=1	MTFDSYLYK(1)R	2	-0.60596	6	3	1	150.608	4.07e-08	150.61	1	141.995	4.14e-09	160.53	1	99.9731	4.8e-12	174.41_x000D_
	Gene.22153::TRINITY_DN36912_c0_g3::g.22153::m.22153	196	K	Geranylgeranyl reductase (Fragment) OS=Zantedeschia aethiopica PE=2 SV=1	YLDK(1)FDK	2	0.60441	4	3	1	104.209	0.00432406	104.21	1	89.5498	0.00848572	89.55	1	101.327	0.00464776	101.33_x000D_
	Gene.22216::TRINITY_DN36944_c0_g1::g.22216::m.22216	118	K	UDP-glucose 6-dehydrogenase OS=Dichanthelium oligosanthes GN=BAE44_0015600 PE=3 SV=1	TIADVSK(1)SDK	2	-0.88707	3	3	1	82.4167	0.00267068	82.417	1	79.659	0.00314266	79.659	1	67.385	0.0143372	67.385_x000D_
	Gene.22216::TRINITY_DN36944_c0_g1::g.22216::m.22216	307	K	UDP-glucose 6-dehydrogenase OS=Dichanthelium oligosanthes GN=BAE44_0015600 PE=3 SV=1	VNDYQK(1)SR	2	-0.23212	3	3	1	76.1697	0.00736554	76.17	1	63.0755	0.0302085	63.076	1	78.5162	0.00668158	78.516_x000D_
	Gene.24518::TRINITY_DN38045_c0_g1::g.24518::m.24518	324	K	Peptidylprolyl isomerase OS=Ananas comosus GN=ACMD2_03897 PE=4 SV=1	NVK(1)ALYR	2	0.98808	3	3	1	72.1384	0.0248914	72.138	1	97.0676	0.00512627	97.068	1	81.2967	0.0132913	81.297_x000D_
	Gene.22229::TRINITY_DN36949_c1_g2::g.22229::m.22229	37	K	Salt stress root protein RS1 OS=Anthurium amnicola GN=Os01g0233000_1 PE=4 SV=1	SFDESK(1)EEISK	2	-0.027766	6	3	1	98.1563	0.000228962	98.156	1	122.326	8.24e-06	122.33	1	113.224	2.93e-05	113.22_x000D_
	Gene.22229::TRINITY_DN36949_c1_g2::g.22229::m.22229	42	K	Salt stress root protein RS1 OS=Anthurium amnicola GN=Os01g0233000_1 PE=4 SV=1	SFDESKEEISK(1)TFEEK	3	-0.11207	4	3	1	119.224	2.16e-05	119.22	1	87.0533	2.86e-18	171.56	1	105.134	0.000268663	105.13_x000D_
	Gene.22229::TRINITY_DN36949_c1_g2::g.22229::m.22229	18	K	Salt stress root protein RS1 OS=Anthurium amnicola GN=Os01g0233000_1 PE=4 SV=1	VFEK(1)NSAK	2	1.8375	3	3	1	79.474	0.00640241	79.474	1	78.5161	0.0122024	78.516	1	58.9807	0.0377206	58.981_x000D_
	Gene.22257::TRINITY_DN36964_c0_g1::g.22257::m.22257	95	K	"Glycine-rich RNA-binding protein 2, mitochondrial (Fragment) OS=Anthurium amnicola GN=GRP2_19 PE=4 SV=1"	MDGK(1)DLHGR	3	-0.26118	5	3	1	70.0282	0.000303624	99.568	1	60.3978	0.0088249	60.398	1	60.3978	0.0088249	60.398_x000D_
	Gene.7716::TRINITY_DN28801_c0_g4::g.7716::m.7716	59	K	Cytochrome c1 1 heme protein mitochondrial OS=Zea mays GN=100384742 PE=2 SV=1	PGK(1)LSDR	2	0.28988	3	3	1	110.12	0.00366004	110.12	1	74.4861	0.0190211	74.486	1	91.0642	0.00760392	91.064_x000D_
	Gene.22575::TRINITY_DN37119_c0_g1::g.22575::m.22575	547	K	Putative proline--tRNA ligase C19C7.06 OS=Anthurium amnicola GN=SPBC19C7.06_6 PE=3 SV=1	PATK(1)WTYWGR	2	1.2409	3	3	1	152.696	2.54e-08	152.7	1	129.819	6.29e-06	129.82	1	147.623	1.31e-07	147.62_x000D_
	Gene.22658::TRINITY_DN37154_c0_g2::g.22658::m.22658	183	K	"Threonine--tRNA ligase, mitochondrial (Fragment) OS=Anthurium amnicola GN=THRRS_2 PE=3 SV=1"	IHK(1)FDSNEGR	3	-0.45936	3	3	1	92.5385	0.000298461	92.538	1	82.2607	0.000857967	82.261	1	90.1424	0.000428899	90.142_x000D_
	Gene.22672::TRINITY_DN37160_c0_g1::g.22672::m.22672	298	K	Quinone oxidoreductase PIG3 OS=Anthurium amnicola GN=TP53I3_1 PE=4 SV=1	VK(1)PVIYK	2	0.35997	3	3	1	97.6019	0.00506624	97.602	1	79.4686	0.0143557	79.469	1	60.7087	0.0534699	60.709_x000D_
	Gene.22743::TRINITY_DN37199_c0_g1::g.22743::m.22743	170	K	Putative methionine--tRNA ligase (Fragment) OS=Anthurium amnicola GN=Os06g0508700_4 PE=3 SV=1	EK(1)FAGSQADR	2	1.4303	3	3	1	135.987	3.73e-07	135.99	1	88.2402	0.00167398	88.24	1	105.46	0.000260197	105.46_x000D_
	Gene.22918::TRINITY_DN37282_c0_g2::g.22918::m.22918	56	K	Ribosomal protein L2 OS=Macleaya cordata GN=BVC80_8997g16 PE=4 SV=1	AGNAFHK(1)YR	3	0.58618	3	3	1	88.3697	0.00069491	88.37	1	85.6757	0.000869862	85.676	1	78.1489	0.00135867	78.149_x000D_
	Gene.22918::TRINITY_DN37282_c0_g2::g.22918::m.22918	124	K	Ribosomal protein L2 OS=Macleaya cordata GN=BVC80_8997g16 PE=4 SV=1	GQAAATAAK(1)AEK	2	-0.19445	3	3	1	94.4023	0.00010699	94.402	1	78.964	0.000906704	78.964	1	72.7049	0.00279271	72.705_x000D_
	Gene.22956::TRINITY_DN37301_c0_g3::g.22956::m.22956	65	K	Acyl carrier protein (Fragment) OS=Anthurium amnicola GN=MTACP2_4 PE=3 SV=1	VITVVK(1)NFQK	2	-0.40413	3	3	1	147.199	1.4e-07	147.2	1	74.424	0.00515185	74.424	1	147.199	1.4e-07	147.2_x000D_
	Gene.2304::TRINITY_DN24726_c0_g1::g.2304::m.2304	397	K	Phytoene desaturase OS=Anthurium andraeanum PE=2 SV=1	EISYFK(1)R	2	-0.044948	4	3	1	76.8466	0.0249781	76.847	1	75.9725	0.0257786	75.972	1	76.1344	0.0256303	76.134_x000D_
	Gene.23229::TRINITY_DN37433_c1_g1::g.23229::m.23229	223	K	"2-C-methyl-D-erythritol 4-phosphate cytidylyltransferase, chloroplastic OS=Anthurium amnicola GN=ISPD_2 PE=3 SV=1"	SFVVK(1)TLDR	2	0.24701	6	3	1	109.664	0.000352418	109.66	1	109.664	0.000352418	109.66	1	85.3546	0.00280033	85.355_x000D_
	Gene.23238::TRINITY_DN37439_c1_g2::g.23238::m.23238	321	K	Lactate/malate dehydrogenase OS=Macleaya cordata GN=BVC80_1835g352 PE=4 SV=1	GGVLIQK(1)WGR	2	-0.10573	4	3	1	102.067	0.000348157	102.07	1	104.014	0.0002977	104.01	1	91.8667	0.00105331	91.867_x000D_
	Gene.23300::TRINITY_DN37468_c0_g1::g.23300::m.23300	226	K	"Putative 6-phosphogluconolactonase 4, chloroplastic OS=Anthurium amnicola GN=Os09g0529100_2 PE=4 SV=1"	QLVNEK(1)ILR	2	-0.11003	3	3	1	101.646	0.000623264	101.65	1	96.1429	0.000809176	96.143	1	111.455	0.000291897	111.46_x000D_
	Gene.23314::TRINITY_DN37472_c0_g1::g.23314::m.23314	223	K	3-phosphoshikimate 1-carboxyvinyltransferase OS=Nelumbo nucifera GN=LOC104602250 PE=3 SV=1	FIVK(1)GGQMYK	2	-3.015	3	3	1	61.7795	0.0216517	61.78	1	81.9504	0.00275047	81.95	1	63.1842	0.00589787	63.184_x000D_
	Gene.23331::TRINITY_DN37480_c0_g1::g.23331::m.23331	459	K	26S proteasome non-ATPase regulatory subunit 13 (Fragment) OS=Anthurium amnicola GN=psmD13_2 PE=4 SV=1	LDDWVGK(1)VR	2	-0.67833	4	3	1	81.525	0.00358224	81.525	1	69.2755	0.014191	69.275	1	89.0795	0.0020398	89.08_x000D_
	Gene.23334::TRINITY_DN37481_c1_g1::g.23334::m.23334	220	K	40S ribosomal protein S5 OS=Anthurium amnicola GN=RPS5_11 PE=3 SV=1	GSSNSYAIK(1)K	2	-0.85277	5	3	1	110.382	0.000208576	110.38	1	75.3872	0.00612552	75.387	1	100.878	0.000596012	100.88_x000D_
	Gene.23346::TRINITY_DN37486_c2_g1::g.23346::m.23346	175	K	"Triosephosphate isomerase, chloroplastic OS=Nicotiana attenuata GN=TPIP1_0 PE=3 SV=1"	IVNSVTAK(1)K	2	-0.27598	3	3	1	111.607	0.000451009	111.61	1	120.989	0.000266309	120.99	1	120.989	0.000266309	120.99_x000D_
	Gene.23408::TRINITY_DN37516_c0_g3::g.23408::m.23408	553	K	"Alpha-1,4 glucan phosphorylase OS=Anthurium amnicola GN=PHSL_5 PE=3 SV=1"	EHSSSTSDAAEK(1)EEVESK	3	-0.12283	4	3	1	140.676	8.05e-16	140.68	1	168.863	3.64e-22	168.86	1	175.477	3.44e-28	175.48_x000D_
	Gene.23408::TRINITY_DN37516_c0_g3::g.23408::m.23408	262	K	"Alpha-1,4 glucan phosphorylase OS=Anthurium amnicola GN=PHSL_5 PE=3 SV=1"	HDVSYPVK(1)FYGK	2	-0.47165	5	3	1	160.379	3.33e-13	160.38	1	210.149	1.15e-22	210.15	1	172.755	3.57e-15	172.76_x000D_
	Gene.23408::TRINITY_DN37516_c0_g3::g.23408::m.23408	642	K	"Alpha-1,4 glucan phosphorylase OS=Anthurium amnicola GN=PHSL_5 PE=3 SV=1"	MWPEK(1)FQNK	2	-0.26425	7	3	1	44.3175	0.00365606	81.163	1	92.8379	0.000557118	92.838	1	74.9199	0.00557363	74.92_x000D_
	Gene.23408::TRINITY_DN37516_c0_g3::g.23408::m.23408	601	K	"Alpha-1,4 glucan phosphorylase OS=Anthurium amnicola GN=PHSL_5 PE=3 SV=1"	PTQK(1)MVR	2	-0.29829	11	3	1	102.773	0.00188147	104.45	1	104.448	0.00429722	104.45	1	85.6415	0.00112385	94.662_x000D_
	Gene.23408::TRINITY_DN37516_c0_g3::g.23408::m.23408	535	K	"Alpha-1,4 glucan phosphorylase OS=Anthurium amnicola GN=PHSL_5 PE=3 SV=1"	VQAESSSTSDAAEK(1)EDVESK	2	-0.079668	3	3	1	247.743	3.39e-63	247.74	1	261.69	1.22e-73	261.69	1	316.559	1.39e-114	316.56_x000D_
	Gene.23453::TRINITY_DN37542_c0_g1::g.23453::m.23453	125	K	Aspartate aminotransferase OS=Anthurium amnicola GN=ASP5 PE=4 SV=1	KAETLLLEK(1)GENK	3	0.20575	6	3	1	92.1898	0.00011629	92.19	1	96.7446	7.38e-05	96.745	1	77.3143	5.46e-05	101.53_x000D_
	Gene.23453::TRINITY_DN37542_c0_g1::g.23453::m.23453	399	K	Aspartate aminotransferase OS=Anthurium amnicola GN=ASP5 PE=4 SV=1	QALYDSLSEK(1)DK	2	-1.0225	3	3	1	120.872	2.08e-06	120.87	1	100.223	5.98e-05	100.22	1	117.2	2.67e-06	117.2_x000D_
	Gene.23453::TRINITY_DN37542_c0_g1::g.23453::m.23453	439	K	Aspartate aminotransferase OS=Anthurium amnicola GN=ASP5 PE=4 SV=1	WHVYMTK(1)DGR	3	-0.024804	6	3	1	88.4955	0.000518554	88.495	1	88.4955	0.000518554	88.495	1	119.68	6.65e-06	119.68_x000D_
	Gene.23454::TRINITY_DN37542_c0_g2::g.23454::m.23454	40	K	40S ribosomal protein S24 OS=Anthurium amnicola GN=RPS24B_1 PE=3 SV=1	ANVSK(1)AELK	2	0.55162	3	3	1	107.788	0.000415789	107.79	1	74.165	0.00672614	74.165	1	114.968	0.000190509	114.97_x000D_
	Gene.23454::TRINITY_DN37542_c0_g2::g.23454::m.23454	103	K	40S ribosomal protein S24 OS=Anthurium amnicola GN=RPS24B_1 PE=3 SV=1	NGLATK(1)VEK	2	0.30306	5	3	1	85.3546	0.00280033	85.355	1	66.0557	0.0191068	66.056	1	68.5253	0.0153364	68.525_x000D_
	Gene.23454::TRINITY_DN37542_c0_g2::g.23454::m.23454	72	K	40S ribosomal protein S24 OS=Anthurium amnicola GN=RPS24B_1 PE=3 SV=1	THFGGGK(1)STGFGLIYDSVEHAK	3	-0.11496	5	3	1	90.4751	1.28e-05	90.475	1	70.9935	6.89e-06	92.886	1	41.4456	4.28e-05	79.957_x000D_
	Gene.23526::TRINITY_DN37574_c0_g2::g.23526::m.23526	118	K	26S proteasome regulatory subunit 4 homolog A OS=Nelumbo nucifera GN=LOC104589149 PE=3 SV=1	SK(1)VDDLR	2	-0.12179	3	3	1	77.0717	0.0157514	77.072	1	60.1183	0.0129558	60.118	1	98.9334	0.00491667	98.933_x000D_
	Gene.23526::TRINITY_DN37574_c0_g2::g.23526::m.23526	440	K	26S proteasome regulatory subunit 4 homolog A OS=Nelumbo nucifera GN=LOC104589149 PE=3 SV=1	VTHADFK(1)K	2	-0.44354	3	3	1	91.8667	0.00438814	91.867	1	128.361	0.00127232	128.36	1	115.714	0.00136487	115.71_x000D_
	Gene.23535::TRINITY_DN37578_c1_g1::g.23535::m.23535	115	K	Splicing factor 3B subunit 3 OS=Anthurium amnicola GN=Sf3b3_2 PE=4 SV=1	FIFVPK(1)K	2	-1.1712	3	3	1	67.0348	0.0592153	67.035	1	75.3106	0.0266721	75.311	1	67.0348	0.0592153	67.035_x000D_
	Gene.23555::TRINITY_DN37589_c0_g4::g.23555::m.23555	257	K	"Pentatricopeptide repeat-containing protein At4g16390, chloroplastic (Fragment) OS=Anthurium amnicola GN=P67_1 PE=4 SV=1"	PWQVK(1)TIYR	2	0.021145	4	3	1	121.733	0.000166716	121.73	1	121.733	0.000166716	121.73	1	106.199	0.000469469	106.2_x000D_
	Gene.23692::TRINITY_DN37653_c1_g1::g.23692::m.23692	95	K	"Fructose-1,6-bisphosphatase, chloroplastic OS=Oryza sativa subsp. japonica GN=Os03g0267300 PE=2 SV=1"	AYVDSLK(1)DPGPSGK	2	-0.14932	7	3	1	156.243	6.45e-15	156.24	1	152.003	5.76e-12	152	1	175.151	1.96e-18	175.15_x000D_
	Gene.23730::TRINITY_DN37670_c1_g3::g.23730::m.23730	79	K	"3-ketoacyl-CoA thiolase 2, peroxisomal (Fragment) OS=Anthurium amnicola GN=PED1_2 PE=3 SV=1"	AAAATAAGK(1)FK	2	-0.050174	13	3	1	112.129	1.75e-17	149.44	1	100.878	7.61e-25	168.64	1	131.819	1.62e-06	131.82_x000D_
	Gene.23730::TRINITY_DN37670_c1_g3::g.23730::m.23730	81	K	"3-ketoacyl-CoA thiolase 2, peroxisomal (Fragment) OS=Anthurium amnicola GN=PED1_2 PE=3 SV=1"	FK(1)DEIVPVTTK	2	0.48954	6	3	1	119.386	1.03e-05	119.39	1	124.068	7.03e-06	124.07	1	125.542	6e-06	125.54_x000D_
	Gene.23730::TRINITY_DN37670_c1_g3::g.23730::m.23730	90	K	"3-ketoacyl-CoA thiolase 2, peroxisomal (Fragment) OS=Anthurium amnicola GN=PED1_2 PE=3 SV=1"	FKDEIVPVTTK(1)IVDPK	3	-0.21631	3	3	0.999967	44.7891	0.00361513	60.062	0.999936	41.9525	0.0140744	52.814	0.999994	52.0225	0.00204753	67.418_x000D_
	Gene.23730::TRINITY_DN37670_c1_g3::g.23730::m.23730	95	K	"3-ketoacyl-CoA thiolase 2, peroxisomal (Fragment) OS=Anthurium amnicola GN=PED1_2 PE=3 SV=1"	IVDPK(1)TGEEK	2	0.32879	3	3	1	70.8081	0.00987033	70.808	1	72.2004	0.00805345	72.2	1	62.4662	0.0207557	62.466_x000D_
	Gene.23741::TRINITY_DN37676_c0_g1::g.23741::m.23741	82	K	60S ribosomal protein L22-2 OS=Zea mays GN=100192778 PE=2 SV=1	ITVTSEGPFSK(1)R	2	-2.5448	3	3	1	83.5305	0.00105395	83.53	1	135.502	6.82e-09	135.5	1	92.7811	0.000300333	92.781_x000D_
	Gene.23741::TRINITY_DN37676_c0_g1::g.23741::m.23741	109	K	60S ribosomal protein L22-2 OS=Zea mays GN=100192778 PE=2 SV=1	VIASNK(1)DR	2	0.42252	5	3	1	118.495	0.000854919	118.5	1	128.383	0.000808906	128.38	1	138.545	0.000607868	138.54_x000D_
	Gene.23741::TRINITY_DN37676_c0_g1::g.23741::m.23741	86	K	60S ribosomal protein L22-2 OS=Zea mays GN=100192778 PE=2 SV=1	YLK(1)YLTK	2	-0.13967	6	3	1	97.7981	0.0050442	97.798	1	85.2117	0.0110117	85.212	1	85.2117	0.0110117	85.212_x000D_
	Gene.23823::TRINITY_DN37718_c0_g2::g.23823::m.23823	471	K	26S protease regulatory subunit 6B (Fragment) OS=Anthurium amnicola GN=RPT3_1 PE=3 SV=1	DFEK(1)GYR	2	-0.21997	4	3	1	92.4666	0.00678732	92.467	1	66.9932	0.00873334	80.462	1	104.448	0.00429722	104.45_x000D_
	Gene.23823::TRINITY_DN37718_c0_g2::g.23823::m.23823	262	K	26S protease regulatory subunit 6B (Fragment) OS=Anthurium amnicola GN=RPT3_1 PE=3 SV=1	EAVELPLTHHELYK(1)QIGIDPPR	4	-0.40648	3	3	1	85.7374	2.63e-05	85.737	1	94.6322	9.49e-07	94.632	1	113.735	6.14e-09	113.73_x000D_
	Gene.23882::TRINITY_DN37741_c0_g4::g.23882::m.23882	181	K	"chloroplast stem-loop binding protein of 41 kDa a, chloroplastic OS=Nelumbo nucifera GN=LOC104596477 PE=4 SV=1"	DLDSVRPVADWAK(1)AAGVK	3	-0.038354	4	3	1	127.531	1.06e-10	127.53	1	125.23	1.44e-10	125.23	1	143.46	1.09e-15	143.46_x000D_
	Gene.23887::TRINITY_DN37743_c0_g2::g.23887::m.23887	394	K	NAD(P)H-hydrate epimerase OS=Anthurium amnicola GN=BRAFLDRAFT_104103_2 PE=3 SV=1	IEGTVTK(1)VSEEESQR	2	0.59689	3	3	1	166.904	5.66e-17	166.9	1	182.352	5.69e-23	182.35	1	204.82	8.07e-29	204.82_x000D_
	Gene.23932::TRINITY_DN37767_c0_g1::g.23932::m.23932	101	K	"50S ribosomal protein L13, chloroplastic OS=Anthurium amnicola GN=RPL13_0 PE=3 SV=1"	AADHINTEK(1)TWYIVDATDK	3	0.23494	3	3	1	138.75	4.7e-16	138.75	1	102.978	4.04e-07	102.98	1	116.728	9.47e-11	116.73_x000D_
	Gene.23932::TRINITY_DN37767_c0_g1::g.23932::m.23932	182	K	"50S ribosomal protein L13, chloroplastic OS=Anthurium amnicola GN=RPL13_0 PE=3 SV=1"	VETFDQLQK(1)R	2	0.62842	3	3	1	130.982	7.25e-06	130.98	1	166.971	5.28e-09	166.97	1	118.033	3.66e-05	118.03_x000D_
	Gene.24041::TRINITY_DN37808_c0_g1::g.24041::m.24041	276	K	Carbamoyl-phosphate synthase small chain OS=Anthurium amnicola GN=carA_5 PE=3 SV=1	LHVVAYDFGIK(1)HNILR	3	-0.47335	3	3	1	96.2471	6.08e-10	96.247	1	110.347	4.2e-07	110.35	1	138.186	9.57e-13	138.19_x000D_
	Gene.24041::TRINITY_DN37808_c0_g1::g.24041::m.24041	78	K	Carbamoyl-phosphate synthase small chain OS=Anthurium amnicola GN=carA_5 PE=3 SV=1	PWK(1)TADAR	2	-0.74079	3	3	1	102.067	0.00152646	102.07	1	65.9325	0.0249672	65.933	1	99.013	0.00168808	99.013_x000D_
	Gene.24057::TRINITY_DN37815_c0_g1::g.24057::m.24057	212	K	Cysteine synthase OS=Anthurium amnicola GN=CYSKP_2 PE=3 SV=1	GMK(1)GAVQK	2	-2.3129	3	3	1	51.6625	0.0669062	51.662	1	62.4642	0.0313299	62.464	1	54.1572	0.0245888	54.157_x000D_
	Gene.24057::TRINITY_DN37815_c0_g1::g.24057::m.24057	308	K	Cysteine synthase OS=Anthurium amnicola GN=CYSKP_2 PE=3 SV=1	PGPHK(1)IQGIGAGFVPR	3	0.9581	3	3	1	98.582	1.63e-06	98.582	1	102.505	1.23e-06	102.5	1	121.449	1.33e-09	121.45_x000D_
	Gene.24057::TRINITY_DN37815_c0_g1::g.24057::m.24057	303	K	Cysteine synthase OS=Anthurium amnicola GN=CYSKP_2 PE=3 SV=1	VIGIEPSESNILSGGK(1)PGPHK	3	0.23868	4	3	1	133.208	8.23e-13	133.21	1	148.38	9.35e-18	148.38	1	132.735	1.39e-12	132.74_x000D_
	Gene.24082::TRINITY_DN37829_c0_g4::g.24082::m.24082	134	K	40S ribosomal protein S18 OS=Anthurium amnicola GN=RPS18A_2 PE=3 SV=1	FSNIVCK(1)K	2	1.9316	3	3	1	119.173	0.00133956	119.17	1	102.514	0.00236348	102.51	1	102.514	0.000445421	102.51_x000D_
	Gene.24082::TRINITY_DN37829_c0_g4::g.24082::m.24082	194	K	40S ribosomal protein S18 OS=Anthurium amnicola GN=RPS18A_2 PE=3 SV=1	YSQVVSNALDMK(1)LR	2	0.84446	6	3	1	116.584	2.56e-08	116.58	1	189.227	3.59e-19	189.23	1	116.576	5.86e-08	116.58_x000D_
	Gene.24090::TRINITY_DN37832_c0_g3::g.24090::m.24090	200	K	"Inner envelope membrane protein, chloroplastic OS=Anthurium amnicola GN=IN37_3 PE=3 SV=1"	GIK(1)EAYR	2	0.40545	4	3	1	96.5102	0.00518888	96.51	1	102.773	0.00448532	102.77	1	92.4666	0.00678732	92.467_x000D_
	Gene.24142::TRINITY_DN37852_c0_g2::g.24142::m.24142	382	K	"2-oxoglutarate dehydrogenase, mitochondrial OS=Anthurium amnicola GN=ogdh_1 PE=4 SV=1"	SNLSEFDDVQGHPGFDK(1)QGTR	3	-0.085094	5	3	1	137.716	2.93e-17	137.72	1	133.744	1.78e-13	133.74	1	154.844	1.36e-24	154.84_x000D_
	Gene.24142::TRINITY_DN37852_c0_g2::g.24142::m.24142	53	K	"2-oxoglutarate dehydrogenase, mitochondrial OS=Anthurium amnicola GN=ogdh_1 PE=4 SV=1"	ITK(1)EEVDR	2	1.1686	3	3	1	100.246	0.00162286	100.25	1	64.7115	0.0272073	64.711	1	106.683	0.00128219	106.68_x000D_
	Gene.24142::TRINITY_DN37852_c0_g2::g.24142::m.24142	43	K	"2-oxoglutarate dehydrogenase, mitochondrial OS=Anthurium amnicola GN=ogdh_1 PE=4 SV=1"	NHPNALQIYQK(1)QLLDSER	3	0.46527	3	3	1	161.263	1.05e-21	161.26	1	161.476	1.03e-21	161.48	1	141.853	7.31e-16	141.85_x000D_
	Gene.24214::TRINITY_DN37889_c0_g2::g.24214::m.24214	271	K	"Leucine aminopeptidase 2, chloroplastic OS=Anthurium amnicola GN=Os02g0794700_1 PE=3 SV=1"	EVVTASETTGEK(1)LWR	2	-0.65923	3	3	1	194.475	1.99e-28	194.48	1	204.281	8.68e-29	204.28	1	202.246	1.1e-28	202.25_x000D_
	Gene.24214::TRINITY_DN37889_c0_g2::g.24214::m.24214	81	K	"Leucine aminopeptidase 2, chloroplastic OS=Anthurium amnicola GN=Os02g0794700_1 PE=3 SV=1"	ILDAEQCK(1)ELK	2	1.6861	3	3	1	148.28	4.89e-08	148.28	1	124.423	1.32e-10	124.42	1	142.085	1.03e-07	142.08_x000D_
	Gene.24292::TRINITY_DN37929_c1_g3::g.24292::m.24292	152	K	Aconitate hydratase OS=Ricinus communis GN=RCOM_0782740 PE=3 SV=1	GFAVPK(1)ESQSK	2	-0.16809	3	3	1	75.8194	0.00222875	75.819	1	75.8194	0.00222875	75.819	1	75.8194	0.00222875	75.819_x000D_
	Gene.24293::TRINITY_DN37930_c0_g2::g.24293::m.24293	657	K	E3 ubiquitin-protein ligase UPL1 OS=Anthurium amnicola GN=UPL1_0 PE=4 SV=1	TPQDLK(1)GR	2	-0.14956	3	3	1	52.7161	0.0632429	52.716	1	52.7161	0.0632429	52.716	1	52.4819	0.064035	52.482_x000D_
	Gene.24358::TRINITY_DN37963_c0_g4::g.24358::m.24358	225	K	"ATP-dependent zinc metalloprotease FTSH, chloroplastic OS=Cucumis melo GN=LOC103493800 PE=3 SV=1"	DLFEK(1)AK	2	-0.02866	4	3	1	57.2809	0.0620405	57.281	1	70.9125	0.0279566	70.912	1	60.7599	0.0533419	60.76_x000D_
	Gene.24358::TRINITY_DN37963_c0_g4::g.24358::m.24358	334	K	"ATP-dependent zinc metalloprotease FTSH, chloroplastic OS=Cucumis melo GN=LOC103493800 PE=3 SV=1"	DVDFDK(1)IAR	2	1.9075	4	3	1	63.4265	0.0231208	63.426	1	64.8406	0.0209619	64.841	1	82.645	0.00335357	82.645_x000D_
	Gene.24358::TRINITY_DN37963_c0_g4::g.24358::m.24358	162	K	"ATP-dependent zinc metalloprotease FTSH, chloroplastic OS=Cucumis melo GN=LOC103493800 PE=3 SV=1"	NPDK(1)YTALGAK	2	0.1225	5	3	1	136.957	1.47e-07	136.96	1	168.829	9.44e-10	168.83	1	140.088	1.2e-07	140.09_x000D_
	Gene.24358::TRINITY_DN37963_c0_g4::g.24358::m.24358	169	K	"ATP-dependent zinc metalloprotease FTSH, chloroplastic OS=Cucumis melo GN=LOC103493800 PE=3 SV=1"	YTALGAK(1)IPK	2	-0.1829	6	3	1	95.5231	0.000517801	95.523	1	87.258	0.00184208	87.258	1	86.8981	0.00190368	86.898_x000D_
	Gene.24358::TRINITY_DN37963_c0_g4::g.24358::m.24358	328	K	"ATP-dependent zinc metalloprotease FTSH, chloroplastic OS=Cucumis melo GN=LOC103493800 PE=3 SV=1"	TLAK(1)DVDFDK	2	0.56814	5	3	1	69.5541	0.0115066	69.554	1	87.6673	0.00177204	87.667	1	86.4628	0.00197819	86.463_x000D_
	Gene.24371::TRINITY_DN37971_c0_g1::g.24371::m.24371	162	K	"Argininosuccinate synthase, chloroplastic OS=Anthurium amnicola GN=At4g24830_2 PE=3 SV=1"	ASGACQLVVK(1)DLK	2	-2.4184	3	3	1	96.6729	4.21e-05	96.673	1	146.959	7.63e-10	146.96	1	105.582	2.17e-05	105.58_x000D_
	Gene.24371::TRINITY_DN37971_c0_g1::g.24371::m.24371	165	K	"Argininosuccinate synthase, chloroplastic OS=Anthurium amnicola GN=At4g24830_2 PE=3 SV=1"	DLK(1)EEFVK	2	0.16705	3	3	1	93.5976	0.0022857	93.598	1	74.2687	0.00967441	74.269	1	92.0512	0.00273643	92.051_x000D_
	Gene.24371::TRINITY_DN37971_c0_g1::g.24371::m.24371	251	K	"Argininosuccinate synthase, chloroplastic OS=Anthurium amnicola GN=At4g24830_2 PE=3 SV=1"	EWDIK(1)GR	2	-0.58152	3	3	1	57.2809	0.0620405	57.281	1	99.1393	0.00489354	99.139	1	58.1937	0.0597582	58.194_x000D_
	Gene.24371::TRINITY_DN37971_c0_g1::g.24371::m.24371	261	K	"Argininosuccinate synthase, chloroplastic OS=Anthurium amnicola GN=At4g24830_2 PE=3 SV=1"	GREDAIEYAK(1)K	2	0.52888	3	3	1	90.4121	0.017033	90.412	1	79.492	0.0430732	79.492	1	100.223	0.00468795	100.22_x000D_
	Gene.24371::TRINITY_DN37971_c0_g1::g.24371::m.24371	271	K	"Argininosuccinate synthase, chloroplastic OS=Anthurium amnicola GN=At4g24830_2 PE=3 SV=1"	HNVPVPVTK(1)K	2	-0.28767	4	3	1	64.2655	0.019914	64.266	0.999992	50.8076	0.0231348	52.247	1	74.4478	0.00122402	75.819_x000D_
	Gene.24371::TRINITY_DN37971_c0_g1::g.24371::m.24371	446	K	"Argininosuccinate synthase, chloroplastic OS=Anthurium amnicola GN=At4g24830_2 PE=3 SV=1"	LYK(1)GSVTVASR	2	-0.18696	4	3	1	100.931	0.000192197	100.93	1	62.3383	0.014445	62.338	1	106.667	0.00011619	106.67_x000D_
	Gene.24484::TRINITY_DN38028_c0_g1::g.24484::m.24484	408	K	Phosphoenolpyruvate carboxylase 2 OS=Anthurium amnicola GN=CAPP2_1 PE=3 SV=1	HVLNK(1)DIR	2	0.35781	4	3	1	134.26	0.000769417	134.26	1	146.693	0.000300648	146.69	1	141.196	0.000507921	141.2_x000D_
	Gene.24484::TRINITY_DN38028_c0_g1::g.24484::m.24484	492	K	Phosphoenolpyruvate carboxylase 2 OS=Anthurium amnicola GN=CAPP2_1 PE=3 SV=1	NLLEGDPYLK(1)QR	2	-0.21905	3	3	1	120.872	2.08e-06	120.87	1	131.06	4.57e-07	131.06	1	149.225	1.01e-09	149.23_x000D_
	Gene.24484::TRINITY_DN38028_c0_g1::g.24484::m.24484	531	K	Phosphoenolpyruvate carboxylase 2 OS=Anthurium amnicola GN=CAPP2_1 PE=3 SV=1	PHLSK(1)EVMQSSK	3	-1.3319	3	3	1	92.1898	6.82e-05	92.19	1	84.3649	0.000199412	84.365	1	77.1846	0.000307289	77.185_x000D_
	Gene.24518::TRINITY_DN38045_c0_g1::g.24518::m.24518	268	K	Peptidylprolyl isomerase OS=Ananas comosus GN=ACMD2_03897 PE=4 SV=1	AAK(1)YIEHDSSFSDEEK	3	-0.24306	3	3	1	151.8	1e-13	151.8	1	110.123	4.43e-07	110.12	1	100.042	1.48e-06	100.04_x000D_
	Gene.24518::TRINITY_DN38045_c0_g1::g.24518::m.24518	69	K	Peptidylprolyl isomerase OS=Ananas comosus GN=ACMD2_03897 PE=4 SV=1	PQYGFGEK(1)GR	2	-0.22602	4	3	0.999984	47.9142	0.000798214	73.279	1	93.0956	4.32e-10	131.56	0.999946	42.6598	0.000267367	79.837_x000D_
	Gene.24540::TRINITY_DN38052_c0_g3::g.24540::m.24540	276	K	Glucose-6-phosphate isomerase OS=Anthurium amnicola GN=PGIC_3 PE=3 SV=1	TPEQLLSEK(1)VPDHLVPHK	4	-1.7332	4	3	1	82.8655	9.47e-05	82.865	1	75.0406	0.000192755	75.041	1	42.6332	0.0210199	42.633_x000D_
	Gene.24566::TRINITY_DN38063_c3_g3::g.24566::m.24566	59	K	"Alpha-1,4 glucan phosphorylase OS=Arundo donax PE=3 SV=1"	GK(1)FVPDPR	2	0.096984	6	3	1	95.7414	0.00186121	95.741	1	82.2787	0.00558489	82.279	1	80.4381	0.00612139	80.438_x000D_
	Gene.24646::TRINITY_DN38105_c0_g1::g.24646::m.24646	75	K	Putative serine/threonine-protein kinase At5g41260 OS=Anthurium amnicola GN=At5g41260_4 PE=4 SV=1	APNVVYK(1)GK	2	1.0904	3	3	1	65.2243	0.020376	65.224	1	65.2243	0.020376	65.224	1	76.2215	0.00466508	76.221_x000D_
	Gene.24686::TRINITY_DN38128_c0_g2::g.24686::m.24686	101	K	Aldehyde dehydrogenase family 7 member B4 (Fragment) OS=Anthurium amnicola GN=ALDH7B4 PE=3 SV=1	GK(1)LQQLGR	2	-0.11071	3	3	1	89.7522	0.00340654	89.752	1	89.7522	0.00340654	89.752	1	86.095	0.00447252	86.095_x000D_
	Gene.24686::TRINITY_DN38128_c0_g2::g.24686::m.24686	86	K	Aldehyde dehydrogenase family 7 member B4 (Fragment) OS=Anthurium amnicola GN=ALDH7B4 PE=3 SV=1	IWMQIPAPK(1)R	2	0.96906	3	3	1	111.455	1.18e-05	111.46	1	111.061	1.24e-05	111.06	1	104.014	2.28e-05	104.01_x000D_
	Gene.24686::TRINITY_DN38128_c0_g2::g.24686::m.24686	360	K	Aldehyde dehydrogenase family 7 member B4 (Fragment) OS=Anthurium amnicola GN=ALDH7B4 PE=3 SV=1	NFEK(1)GLEVIK	2	-0.51065	7	3	1	84.5074	1.21e-08	170.66	1	112.938	3.28e-22	215.77	1	88.2402	0.00167398	109.6_x000D_
	Gene.24753::TRINITY_DN38156_c0_g1::g.24753::m.24753	205	K	"multiple organellar RNA editing factor 8, chloroplastic/mitochondrial-like OS=Nelumbo nucifera GN=LOC104612142 PE=4 SV=1"	AVPYDPK(1)YHEEWVR	3	-0.87011	3	3	1	68.1676	0.000912747	68.168	1	43.5923	0.0187826	43.592	1	79.6139	0.000145158	79.614_x000D_
	Gene.24770::TRINITY_DN38164_c0_g3::g.24770::m.24770	191	K	"Peptidyl-prolyl cis-trans isomerase CYP37, chloroplastic (Fragment) OS=Anthurium amnicola GN=CYP37_3 PE=4 SV=1"	SAK(1)LVQGGER	2	0.44297	3	3	1	65.8789	0.0163024	65.879	1	81.5247	0.00282333	81.525	1	56.5506	0.0284749	56.551_x000D_
	Gene.24789::TRINITY_DN38172_c0_g1::g.24789::m.24789	395	K	Obtusifoliol 14-alpha demethylase OS=Anthurium amnicola GN=CYP51_0 PE=3 SV=1	LPHLYK(1)DPDR	3	-0.73077	3	3	1	92.8661	0.000280625	92.866	1	78.3416	0.00107131	78.342	1	85.8127	0.0006646	85.813_x000D_
	Gene.24830::TRINITY_DN38193_c1_g2::g.24830::m.24830	20	K	Nucleoside diphosphate kinase (Fragment) OS=Anthurium amnicola GN=NDPK2_2 PE=3 SV=1	GFLLK(1)GLK	2	-0.29736	4	3	1	67.032	0.0229502	67.032	1	55.6761	0.0446522	55.676	1	55.6761	0.0446522	55.676_x000D_
	Gene.24830::TRINITY_DN38193_c1_g2::g.24830::m.24830	37	K	Nucleoside diphosphate kinase (Fragment) OS=Anthurium amnicola GN=NDPK2_2 PE=3 SV=1	LFQCPTELAEEHYK(1)DLK	3	0.64496	5	3	1	127.834	8.44e-11	127.83	1	149.987	3.28e-16	149.99	1	68.845	0.00105843	68.845_x000D_
	Gene.24845::TRINITY_DN38204_c0_g3::g.24845::m.24845	360	K	ATP-citrate synthase beta chain protein 1 OS=Anthurium amnicola GN=ACLB-1_0 PE=4 SV=1	LAEEGK(1)IAAVK	2	0.38653	3	3	1	114.862	1.35e-05	114.86	1	136.023	1.55e-07	136.02	1	117.091	1.19e-05	117.09_x000D_
	Gene.24845::TRINITY_DN38204_c0_g3::g.24845::m.24845	631	K	ATP-citrate synthase beta chain protein 1 OS=Anthurium amnicola GN=ACLB-1_0 PE=4 SV=1	LK(1)QPLYR	2	-0.18362	3	3	1	108.238	0.00387144	108.24	1	94.4072	0.00565736	94.407	1	108.238	0.00387144	108.24_x000D_
	Gene.24845::TRINITY_DN38204_c0_g3::g.24845::m.24845	498	K	ATP-citrate synthase beta chain protein 1 OS=Anthurium amnicola GN=ACLB-1_0 PE=4 SV=1	YFK(1)DAYDK	2	-0.8513	3	3	1	115.714	0.000867859	115.71	1	84.6146	0.00490403	84.615	1	90.9056	0.00307035	90.906_x000D_
	Gene.24882::TRINITY_DN38218_c1_g1::g.24882::m.24882	134	K	60S ribosomal protein L7a OS=Anthurium amnicola GN=RPL7A_4 PE=4 SV=1	AQAEAEGK(1)TVEVK	2	-0.78779	5	3	1	150.216	3.77e-10	150.22	1	113.253	4.15e-06	113.25	1	129.772	3.26e-07	129.77_x000D_
	Gene.2504::TRINITY_DN24921_c1_g1::g.2504::m.2504	189	K	Adenosylhomocysteinase OS=Nelumbo nucifera GN=LOC104590561 PE=3 SV=1	ITIK(1)PQTDR	2	0.55554	3	3	1	110.534	0.00032303	110.53	1	65.7195	0.00602885	65.719	1	126.313	0.000150605	126.31_x000D_
	Gene.2504::TRINITY_DN24921_c1_g1::g.2504::m.2504	54	K	Adenosylhomocysteinase OS=Nelumbo nucifera GN=LOC104590561 PE=3 SV=1	SK(1)FDNLYGCR	2	0.10781	8	3	1	166.971	3.35e-09	166.97	1	185.96	2.9e-12	185.96	1	166.863	3.42e-09	166.86_x000D_
	Gene.25044::TRINITY_DN38284_c0_g2::g.25044::m.25044	321	K	Alpha-mannosidase OS=Anthurium amnicola GN=MAN2B1_40 PE=3 SV=1	FIHYVNK(1)DGR	3	0.038136	3	3	1	123.749	4.79e-06	123.75	1	123.749	4.79e-06	123.75	1	99.9731	0.000128007	99.973_x000D_
	Gene.25081::TRINITY_DN38299_c0_g3::g.25081::m.25081	22	K	"triosephosphate isomerase, cytosolic OS=Gossypium hirsutum GN=LOC107950159 PE=3 SV=1"	K(1)FFVGGNWK	2	-0.95852	7	3	1	109.714	0.00055156	109.71	1	144.122	9.78e-05	144.12	1	107.574	0.000665245	107.57_x000D_
	Gene.25113::TRINITY_DN38312_c1_g2::g.25113::m.25113	63	K	Peptidase S1 OS=Macleaya cordata GN=BVC80_949g107 PE=4 SV=1	YSLAK(1)FK	2	-1.588	3	3	1	62.7172	0.0484477	62.717	1	56.1218	0.022632	56.122	1	62.7172	0.0484477	62.717_x000D_
	Gene.25189::TRINITY_DN38344_c2_g1::g.25189::m.25189	258	K	"Chorismate synthase, chloroplastic OS=Anthurium amnicola GN=AROC PE=3 SV=1"	VAAGAVAK(1)K	2	1.1818	3	3	1	59.3497	0.0461504	59.35	1	58.2299	0.0488391	58.23	1	59.3497	0.0461504	59.35_x000D_
	Gene.25272::TRINITY_DN38383_c0_g2::g.25272::m.25272	132	K	Putative phenylalanine--tRNA ligase alpha subunit OS=Anthurium amnicola GN=At4g39280 PE=4 SV=1	KVEHVEDHVK(1)DLLNR	4	-0.76281	3	3	1	65.9131	6.06e-05	88.768	0.999984	48.0563	0.00170242	61.477	1	91.7777	3.3e-09	119.54_x000D_
	Gene.25299::TRINITY_DN38396_c1_g2::g.25299::m.25299	78	K	60S ribosomal protein L5 (Fragment) OS=Anthurium amnicola GN=RPL5_18 PE=3 SV=1	YNTPK(1)YR	2	0.10061	6	3	1	89.1423	0.00872301	89.142	1	103.907	0.00435799	103.91	1	128.566	0.00316149	128.57_x000D_
	Gene.25299::TRINITY_DN38396_c1_g2::g.25299::m.25299	57	K	60S ribosomal protein L5 (Fragment) OS=Anthurium amnicola GN=RPL5_18 PE=3 SV=1	QGK(1)TDYR	2	-0.89369	3	3	1	78.3235	0.0150225	78.324	1	73.2601	0.0220868	73.26	1	74.255	0.0195989	74.255_x000D_
	Gene.25300::TRINITY_DN38396_c2_g1::g.25300::m.25300	126	K	60S ribosomal protein L5 (Fragment) OS=Anthurium amnicola GN=RPL5_18 PE=3 SV=1	GIGPDEMEGLYK(1)K	2	-1.4343	6	3	1	101.388	3.37e-07	126.65	1	92.9062	2.57e-05	96.059	1	98.3681	5.64e-06	110.9_x000D_
	Gene.25353::TRINITY_DN38421_c0_g2::g.25353::m.25353	19	K	"Putative tocopherol O-methyltransferase, chloroplastic OS=Anthurium amnicola GN=VTE4_0 PE=3 SV=1"	PAEEVK(1)DEDVR	2	-0.48704	3	3	1	152.467	1.25e-08	152.47	1	158.011	3.45e-09	158.01	1	133.321	5.72e-07	133.32_x000D_
	Gene.25357::TRINITY_DN38424_c1_g1::g.25357::m.25357	124	K	"Magnesium-protoporphyrin IX monomethyl ester [oxidative] cyclase, chloroplastic OS=Anthurium amnicola GN=CRD1_0 PE=3 SV=1"	NPEFK(1)EAADK	2	-0.49467	3	3	1	102.4	0.000339522	102.4	1	98.1563	0.000449538	98.156	1	97.4517	8.48e-05	97.452_x000D_
	Gene.25574::TRINITY_DN38515_c0_g2::g.25574::m.25574	709	K	Acylamino-acid-releasing enzyme (Fragment) OS=Anthurium amnicola GN=Apeh_6 PE=4 SV=1	DYFTEAPSPNHLSDLHAK(1)SPISHLTK	4	-0.79353	3	3	1	86.5189	7.81e-07	86.519	1	113.929	1.05e-10	113.93	1	173.888	2.32e-36	173.89_x000D_
	Gene.25574::TRINITY_DN38515_c0_g2::g.25574::m.25574	717	K	Acylamino-acid-releasing enzyme (Fragment) OS=Anthurium amnicola GN=Apeh_6 PE=4 SV=1	SPISHLTK(1)VR	3	0.70562	4	3	1	127.514	3.06e-06	127.51	1	81.0165	0.000925695	81.017	1	93.5609	0.000242801	93.561_x000D_
	Gene.25574::TRINITY_DN38515_c0_g2::g.25574::m.25574	194	K	Acylamino-acid-releasing enzyme (Fragment) OS=Anthurium amnicola GN=Apeh_6 PE=4 SV=1	IEGTSDK(1)DFGSWK	2	0.0871	3	3	1	134.685	2.22e-09	134.68	1	153.392	2.53e-13	153.39	1	125.839	6.34e-07	125.84_x000D_
	Gene.25634::TRINITY_DN38542_c0_g1::g.25634::m.25634	323	K	"Starch synthase, chloroplastic/amyloplastic OS=Colocasia esculenta GN=SssI PE=2 SV=1"	YRPNGVYK(1)DGR	3	3.1791	3	3	1	53.0129	0.0206441	53.013	1	65.2317	0.00645275	65.232	1	49.4481	0.0322362	49.448_x000D_
	Gene.25679::TRINITY_DN38558_c0_g1::g.25679::m.25679	49	K	Phosphoglycerate kinase OS=Macleaya cordata GN=BVC80_1795g51 PE=3 SV=1	AAVPTIK(1)YLVGNGAR	2	1.6587	3	3	1	78.5055	0.000506138	78.505	1	49.1494	0.0173792	49.149	1	78.5055	0.000506138	78.505_x000D_
	Gene.26419::TRINITY_DN38904_c1_g3::g.26419::m.26419	138	K	Phosphoglycerate kinase OS=Cucumis melo GN=LOC103496286 PE=3 SV=1	FYKEEEK(1)NDPEFAK	3	-0.90007	11	3	1	55.2579	3.67e-06	104.95	1	75.9343	2.49e-15	161.21	1	57.8855	2.82e-11	141_x000D_
	Gene.26419::TRINITY_DN38904_c1_g3::g.26419::m.26419	145	K	Phosphoglycerate kinase OS=Cucumis melo GN=LOC103496286 PE=3 SV=1	NDPEFAK(1)K	2	-0.30369	13	3	1	91.318	0.000516168	91.318	1	79.474	0.000516168	79.474	1	84.7431	6.81e-05	115.57_x000D_
	Gene.25679::TRINITY_DN38558_c0_g1::g.25679::m.25679	340	K	Phosphoglycerate kinase OS=Macleaya cordata GN=BVC80_1795g51 PE=3 SV=1	FAAGTDAIAK(1)K	2	3.7115	3	3	1	87.1843	0.0016724	87.184	1	88.5961	0.00144473	88.596	1	88.5961	0.00144473	88.596_x000D_
	Gene.26419::TRINITY_DN38904_c1_g3::g.26419::m.26419	134	K	Phosphoglycerate kinase OS=Cucumis melo GN=LOC103496286 PE=3 SV=1	FYK(1)EEEKNDPEFAK	2	-0.19076	30	3	1	76.7209	1.88e-08	123.76	1	108.406	5.39e-29	217.48	1	113.696	3.22e-07	113.7_x000D_
	Gene.25679::TRINITY_DN38558_c0_g1::g.25679::m.25679	77	K	Phosphoglycerate kinase OS=Macleaya cordata GN=BVC80_1795g51 PE=3 SV=1	YSLK(1)PLVPR	2	-0.28004	4	3	1	120.306	0.000171734	120.31	1	114.895	0.000190768	114.89	1	121.639	0.000167047	121.64_x000D_
	Gene.26419::TRINITY_DN38904_c1_g3::g.26419::m.26419	78	K	Phosphoglycerate kinase OS=Cucumis melo GN=LOC103496286 PE=3 SV=1	PK(1)GVTPK	2	-0.044399	4	3	1	101.601	0.00461704	101.6	1	94.1145	0.00582782	94.114	1	110.31	0.00363872	110.31_x000D_
	Gene.25679::TRINITY_DN38558_c0_g1::g.25679::m.25679	10	K	Phosphoglycerate kinase OS=Macleaya cordata GN=BVC80_1795g51 PE=3 SV=1	SVGDLK(1)EADLK	2	-0.44446	6	3	1	107.966	9.9e-05	107.97	1	128.081	4.23e-06	128.08	1	93.3452	0.000431667	93.345_x000D_
	Gene.25684::TRINITY_DN38561_c0_g1::g.25684::m.25684	281	K	Cathepsin B OS=Anthurium amnicola GN=CTSB_3 PE=3 SV=1	NQVWQETK(1)HFSVNAYR	3	-0.87506	3	3	1	126.77	7.59e-10	126.77	1	123.416	1.12e-09	123.42	1	147.12	3.95e-13	147.12_x000D_
	Gene.25698::TRINITY_DN38567_c0_g1::g.25698::m.25698	253	K	Senescence-associated cysteine protease OS=Anthurium andraeanum PE=2 SV=1	NAK(1)VVAIDSYEDVPVRDEK	3	-0.55117	5	3	1	141.072	4.75e-17	160.81	1	204.23	8.8e-37	204.23	1	121.436	5.32e-17	159.34_x000D_
	Gene.25698::TRINITY_DN38567_c0_g1::g.25698::m.25698	302	K	Senescence-associated cysteine protease OS=Anthurium andraeanum PE=2 SV=1	SGIFDGK(1)CGTQLDHGVAAVGYGTENGK	3	-0.37144	3	3	1	174.055	1.57e-36	174.06	1	148.102	4.12e-20	148.1	1	184.032	7.15e-37	184.03_x000D_
	Gene.25705::TRINITY_DN38572_c0_g2::g.25705::m.25705	130	K	4-alpha-glucanotransferase DPE2 OS=Anthurium amnicola GN=DPE2_8 PE=4 SV=1	YK(1)YSQSR	2	-2.1029	3	3	1	68.3826	0.0342823	68.383	1	95.5305	0.00529893	95.531	1	65.8797	0.0405404	65.88_x000D_
	Gene.25713::TRINITY_DN38577_c0_g2::g.25713::m.25713	645	K	Terpene cyclase/mutase family member OS=Anthurium amnicola GN=GgCAS1_3 PE=3 SV=1	TYK(1)TSSSIR	2	0.64512	3	3	1	85.3546	0.00280033	85.355	1	93.0956	0.00121982	93.096	1	101.381	0.00063223	101.38_x000D_
	Gene.25713::TRINITY_DN38577_c0_g2::g.25713::m.25713	312	K	Terpene cyclase/mutase family member OS=Anthurium amnicola GN=GgCAS1_3 PE=3 SV=1	VDWNK(1)AR	2	0.18773	3	3	1	105.2	0.00421266	105.2	1	100.742	0.00471351	100.74	1	97.6019	0.00506624	97.602_x000D_
	Gene.25734::TRINITY_DN38587_c0_g1::g.25734::m.25734	84	K	"Elongation factor G, mitochondrial (Fragment) OS=Anthurium amnicola GN=Os03g0565500_0 PE=3 SV=1"	LAFINK(1)LDR	2	-0.22156	3	3	1	105.195	0.000503372	105.2	1	97.5653	0.000761126	97.565	1	96.665	0.000791538	96.665_x000D_
	Gene.25766::TRINITY_DN38603_c0_g2::g.25766::m.25766	92	K	4-coumarate--CoA ligase-like 9 OS=Anthurium amnicola GN=4CLL9_2 PE=4 SV=1	HVAPYK(1)K	2	0.51842	5	3	1	88.7343	0.0140921	88.734	1	81.3812	0.0208256	81.381	1	81.3812	0.0208256	81.381_x000D_
	Gene.25790::TRINITY_DN38615_c1_g1::g.25790::m.25790	385	K	26S proteasome non-ATPase regulatory subunit 12 OS=Anthurium amnicola GN=PSMD12_1 PE=4 SV=1	ALVAK(1)IDR	2	-0.22517	3	3	1	85.6757	0.00459474	85.676	1	109.11	0.00115378	109.11	1	85.6757	0.00459474	85.676_x000D_
	Gene.25807::TRINITY_DN38625_c0_g1::g.25807::m.25807	234	K	Protein IN2-1 B OS=Anthurium amnicola GN=GSTZ5_1 PE=4 SV=1	IEAYK(1)QTQR	2	0.3604	6	3	1	123.863	0.000159221	123.86	1	122.939	0.000162472	122.94	1	98.0483	0.00074481	98.048_x000D_
	Gene.25807::TRINITY_DN38625_c0_g1::g.25807::m.25807	86	K	Protein IN2-1 B OS=Anthurium amnicola GN=GSTZ5_1 PE=4 SV=1	PVWYK(1)EK	2	-1.7345	6	3	1	85.2117	0.0110117	85.212	1	102.714	0.00199887	102.71	1	68.7868	0.0120737	68.787_x000D_
	Gene.25807::TRINITY_DN38625_c0_g1::g.25807::m.25807	65	K	Protein IN2-1 B OS=Anthurium amnicola GN=GSTZ5_1 PE=4 SV=1	NAK(1)GLQEK	2	0.58756	3	3	1	98.582	0.00171089	98.582	1	70.8162	0.016008	70.816	1	95.5016	0.00187389	95.502_x000D_
	Gene.25837::TRINITY_DN38638_c1_g1::g.25837::m.25837	107	K	"ATP-dependent zinc metalloprotease FTSH 2, chloroplastic OS=Anthurium amnicola GN=FTSH2_9 PE=3 SV=1"	FLEYLDK(1)DR	2	-0.27054	5	3	1	109.021	0.000374136	109.02	1	132.01	0.000130565	132.01	1	104.394	0.000530428	104.39_x000D_
	Gene.25837::TRINITY_DN38638_c1_g1::g.25837::m.25837	628	K	"ATP-dependent zinc metalloprotease FTSH 2, chloroplastic OS=Anthurium amnicola GN=FTSH2_9 PE=3 SV=1"	LAEDIDAAVK(1)R	2	0.010475	3	3	1	100.931	0.000302266	100.93	1	117.091	1.87e-05	117.09	1	100.931	0.000302266	100.93_x000D_
	Gene.25837::TRINITY_DN38638_c1_g1::g.25837::m.25837	411	K	"ATP-dependent zinc metalloprotease FTSH 2, chloroplastic OS=Anthurium amnicola GN=FTSH2_9 PE=3 SV=1"	TEILK(1)VHASNK	3	0.3179	4	3	1	194.394	4.69e-17	194.39	1	105.46	4.2e-05	105.46	1	43.6045	3.57e-17	198.57_x000D_
	Gene.25916::TRINITY_DN38674_c0_g1::g.25916::m.25916	561	K	ABC1-like kinase (Fragment) OS=Pinellia ternata PE=2 SV=1	VLAASYPYFAK(1)R	2	1.472	3	3	1	90.4338	0.000491555	90.434	1	125.72	2.06e-06	125.72	1	113.224	1.23e-05	113.22_x000D_
	Gene.25937::TRINITY_DN38682_c0_g1::g.25937::m.25937	454	K	Mitochondrial-processing peptidase subunit alpha OS=Anthurium amnicola GN=MPP_0 PE=3 SV=1	KPIEHFLK(1)AVDEVTLK	3	-0.12004	7	3	1	76.1864	4.02e-17	154.26	0.999966	44.7061	1.47e-12	139.9	1	63.4872	1.99e-12	135.09_x000D_
	Gene.25937::TRINITY_DN38682_c0_g1::g.25937::m.25937	122	K	Mitochondrial-processing peptidase subunit alpha OS=Anthurium amnicola GN=MPP_0 PE=3 SV=1	MAFK(1)STTNR	2	0.068861	6	3	1	76.2278	0.000797366	90.15	1	123.86	0.000159233	123.86	1	109.29	0.000159826	109.29_x000D_
	Gene.25971::TRINITY_DN38699_c0_g1::g.25971::m.25971	247	K	"Protease Do-like 1, chloroplastic OS=Anthurium amnicola GN=DEGP1 PE=4 SV=1"	IDAPK(1)DK	2	0.17707	4	3	1	64.2645	0.0445789	64.265	1	97.7981	0.0050442	97.798	1	76.4776	0.0160973	76.478_x000D_
	Gene.26006::TRINITY_DN38716_c0_g4::g.26006::m.26006	352	K	Glyoxysomal fatty acid beta-oxidation multifunctional protein MFP-a OS=Anthurium amnicola GN=MFPA_0 PE=4 SV=1	GK(1)MTEEK	2	0.52959	3	3	1	42.8692	0.0593572	42.869	1	58.1194	0.0262456	58.119	1	49.3252	0.0441626	49.325_x000D_
	Gene.26006::TRINITY_DN38716_c0_g4::g.26006::m.26006	357	K	Glyoxysomal fatty acid beta-oxidation multifunctional protein MFP-a OS=Anthurium amnicola GN=MFPA_0 PE=4 SV=1	MTEEK(1)FEK	2	-0.24307	3	3	1	68.0161	0.0211449	68.016	1	49.4182	0.0347422	49.418	1	76.0641	0.00323837	76.064_x000D_
	Gene.26072::TRINITY_DN38744_c1_g1::g.26072::m.26072	445	K	"Glutamate--cysteine ligase, chloroplastic (Fragment) OS=Anthurium amnicola GN=GSH1_3 PE=4 SV=1"	VPVTGFK(1)TPFR	2	1.512	3	3	1	91.3133	0.000640016	91.313	1	137.895	1.39e-07	137.89	1	115.287	1.32e-05	115.29_x000D_
	Gene.26074::TRINITY_DN38745_c0_g1::g.26074::m.26074	748	K	"Presequence protease 1, chloroplastic/mitochondrial OS=Anthurium amnicola GN=PREP1_2 PE=4 SV=1"	REEILSTSLK(1)DFK	3	2.5014	4	3	1	150.056	8.08e-10	150.06	1	57.4139	1.08e-06	127.17	1	138.449	3.62e-09	138.45_x000D_
	Gene.26074::TRINITY_DN38745_c0_g1::g.26074::m.26074	475	K	"Presequence protease 1, chloroplastic/mitochondrial OS=Anthurium amnicola GN=PREP1_2 PE=4 SV=1"	FK(1)QFVSQSK	2	0.35126	3	3	1	70.4956	0.0123283	70.496	1	119.224	0.000175541	119.22	1	82.4167	0.00340019	82.417_x000D_
	Gene.26074::TRINITY_DN38745_c0_g1::g.26074::m.26074	482	K	"Presequence protease 1, chloroplastic/mitochondrial OS=Anthurium amnicola GN=PREP1_2 PE=4 SV=1"	QFVSQSK(1)AR	2	0.82301	3	3	1	119.617	0.000174159	119.62	1	109.439	0.000360015	109.44	1	126.547	0.000149783	126.55_x000D_
	Gene.26074::TRINITY_DN38745_c0_g1::g.26074::m.26074	777	K	"Presequence protease 1, chloroplastic/mitochondrial OS=Anthurium amnicola GN=PREP1_2 PE=4 SV=1"	GVVVAVASPDDVAK(1)ANELK	2	2.8284	3	3	1	126.839	1.22e-10	126.84	1	124.908	1.56e-10	124.91	1	114.986	3.28e-10	114.99_x000D_
	Gene.26074::TRINITY_DN38745_c0_g1::g.26074::m.26074	571	K	"Presequence protease 1, chloroplastic/mitochondrial OS=Anthurium amnicola GN=PREP1_2 PE=4 SV=1"	ILTDSAK(1)FLTK	2	-0.22121	4	3	1	91.9612	0.000573579	91.961	1	100.931	0.000192197	100.93	1	90.6136	0.000711767	90.614_x000D_
	Gene.26074::TRINITY_DN38745_c0_g1::g.26074::m.26074	20	K	"Presequence protease 1, chloroplastic/mitochondrial OS=Anthurium amnicola GN=PREP1_2 PE=4 SV=1"	LTFEEFK(1)EFHR	3	-0.13326	4	3	1	125.226	1.98e-06	125.23	1	107.026	3.54e-05	107.03	1	143.238	2.95e-08	143.24_x000D_
	Gene.26074::TRINITY_DN38745_c0_g1::g.26074::m.26074	226	K	"Presequence protease 1, chloroplastic/mitochondrial OS=Anthurium amnicola GN=PREP1_2 PE=4 SV=1"	SVGK(1)WIYDK	2	-0.47199	6	3	1	68.4904	5e-10	131.18	1	73.8411	0.0072206	73.841	1	69.6716	3.55e-09	114.58_x000D_
	Gene.26074::TRINITY_DN38745_c0_g1::g.26074::m.26074	92	K	"Presequence protease 1, chloroplastic/mitochondrial OS=Anthurium amnicola GN=PREP1_2 PE=4 SV=1"	YPSGEGGENK(1)K	2	0.28767	3	3	1	63.9438	0.0203653	63.944	1	81.5247	0.00258509	81.525	1	86.1144	0.00184494	86.114_x000D_
	Gene.26075::TRINITY_DN38745_c0_g2::g.26075::m.26075	120	K	"Presequence protease 1, chloroplastic/mitochondrial OS=Anthurium amnicola GN=PREP1_2 PE=4 SV=1"	STAILYK(1)HLK	2	-0.14047	4	3	1	115.699	2.67e-05	115.7	1	112.357	8.14e-05	112.36	1	131.517	3.84e-06	131.52_x000D_
	Gene.26150::TRINITY_DN38780_c1_g1::g.26150::m.26150	194	K	"1,4-alpha-glucan-branching enzyme, chloroplastic/amyloplastic OS=Anthurium amnicola GN=SBE1_0 PE=4 SV=1"	GYHK(1)LWDSR	3	-0.19988	3	3	1	70.0564	0.00413459	70.056	1	78.0978	0.00136199	78.098	1	63.2161	0.00745634	63.216_x000D_
	Gene.26176::TRINITY_DN38789_c2_g2::g.26176::m.26176	205	K	"Cystathionine gamma-synthase, chloroplastic OS=Anthurium amnicola GN=CGS1_6 PE=3 SV=1"	NSAELIDFK(1)EGR	2	-0.24502	3	3	1	138.02	3.73e-09	138.02	1	148.616	4.75e-17	148.62	1	173.718	1.52e-16	173.72_x000D_
	Gene.26311::TRINITY_DN38851_c0_g1::g.26311::m.26311	238	K	"Heme oxygenase 1, chloroplastic OS=Anthurium amnicola GN=HO1_1 PE=4 SV=1"	ILDNK(1)ELEFYK	2	1.3966	3	3	1	140.628	1.15e-07	140.63	1	176.425	2.96e-12	176.42	1	142.996	9.48e-08	143_x000D_
	Gene.26349::TRINITY_DN38872_c1_g1::g.26349::m.26349	250	K	"Phosphoglucomutase, chloroplastic OS=Anthurium amnicola GN=PGMP_5 PE=4 SV=1"	YDYEECESEGANK(1)MMDHLR	3	-1.5414	4	3	1	121.436	3.18e-18	121.44	1	173.984	1.82e-28	173.98	1	159.257	7.01e-22	159.26_x000D_
	Gene.26378::TRINITY_DN38885_c0_g2::g.26378::m.26378	30	K	"1,2-dihydroxy-3-keto-5-methylthiopentene dioxygenase OS=Anthurium amnicola GN=ARD2_1 PE=3 SV=1"	LYADDYENDENLK(1)K	2	-0.82383	3	3	1	198.292	2e-23	198.29	1	169.296	2.19e-15	169.3	1	200.159	1.72e-23	200.16_x000D_
	Gene.26413::TRINITY_DN38902_c1_g1::g.26413::m.26413	394	K	Phospholipid:diacylglycerol acyltransferase 1 OS=Anthurium amnicola GN=PDAT1_1 PE=4 SV=1	DK(1)LDSQSSHVNYGR	3	-0.20223	3	3	1	105.992	1.89e-06	105.99	1	102.52	2.67e-06	102.52	1	74.7892	0.000246006	74.789_x000D_
	Gene.26413::TRINITY_DN38902_c1_g1::g.26413::m.26413	421	K	Phospholipid:diacylglycerol acyltransferase 1 OS=Anthurium amnicola GN=PDAT1_1 PE=4 SV=1	DVSEAPSSK(1)IER	2	0.46957	3	3	1	122.459	1.83e-06	122.46	1	80.3118	0.00083689	80.312	1	122.459	4.76e-11	122.46_x000D_
	Gene.26419::TRINITY_DN38904_c1_g3::g.26419::m.26419	59	K	Phosphoglycerate kinase OS=Cucumis melo GN=LOC103496286 PE=3 SV=1	AAIPTIK(1)YLTSK	2	0.10438	8	3	1	69.0301	0.00510783	69.03	1	78.7046	0.000920142	78.705	1	80.3185	0.000836543	80.318_x000D_
	Gene.26419::TRINITY_DN38904_c1_g3::g.26419::m.26419	350	K	Phosphoglycerate kinase OS=Cucumis melo GN=LOC103496286 PE=3 SV=1	FAIGTEAIAK(1)K	2	0.019238	6	3	1	131.819	2.55e-06	131.82	1	120.062	1.54e-05	120.06	1	99.2826	0.000336618	99.283_x000D_
	Gene.26419::TRINITY_DN38904_c1_g3::g.26419::m.26419	351	K	Phosphoglycerate kinase OS=Cucumis melo GN=LOC103496286 PE=3 SV=1	K(1)LAELSGK	2	0.75969	3	3	1	86.1356	0.00701531	86.136	1	86.1356	0.00701531	86.136	1	66.5676	0.0374334	66.568_x000D_
	Gene.26419::TRINITY_DN38904_c1_g3::g.26419::m.26419	67	K	Phosphoglycerate kinase OS=Cucumis melo GN=LOC103496286 PE=3 SV=1	GAK(1)VILSSHLGR	3	-0.13376	9	3	1	59.1163	8.58e-07	128.54	1	104.593	1.35e-05	104.59	1	62.0879	2.67e-09	142.38_x000D_
	Gene.26419::TRINITY_DN38904_c1_g3::g.26419::m.26419	211	K	Phosphoglycerate kinase OS=Cucumis melo GN=LOC103496286 PE=3 SV=1	RPFAAIVGGSK(1)VSSK	3	0.6031	3	3	1	49.5946	0.0079804	49.595	1	63.6823	0.000246074	63.682	1	94.532	1.14e-05	94.532_x000D_
	Gene.26419::TRINITY_DN38904_c1_g3::g.26419::m.26419	25	K	Phosphoglycerate kinase OS=Cucumis melo GN=LOC103496286 PE=3 SV=1	SVGDLTEADLK(1)GK(1)R	2	-2.2424	10	3	1	113.527	2.18e-09	135.02	1	161.205	2.29e-14	161.48	1	137.796	8.03e-14	166.7_x000D_
	Gene.26419::TRINITY_DN38904_c1_g3::g.26419::m.26419	27	K	Phosphoglycerate kinase OS=Cucumis melo GN=LOC103496286 PE=3 SV=1	SVGDLTEADLK(1)GK(1)R	2	-2.2424	3	3	1	113.527	3.94e-07	113.53	1	161.205	2.29e-14	161.21	1	137.796	3.62e-10	137.8_x000D_
	Gene.26449::TRINITY_DN38919_c1_g2::g.26449::m.26449	213	K	Polyadenylate-binding protein (Fragment) OS=Anthurium amnicola GN=PAB2_7 PE=3 SV=1	ENAVNK(1)VK	2	-0.36671	3	3	1	81.2963	0.00587125	81.296	1	71.3794	0.0149748	71.379	1	81.2963	0.00587125	81.296_x000D_
	Gene.26449::TRINITY_DN38919_c1_g2::g.26449::m.26449	215	K	Polyadenylate-binding protein (Fragment) OS=Anthurium amnicola GN=PAB2_7 PE=3 SV=1	VK(1)FNNVFVK	2	-0.23572	4	3	1	113.658	0.000217475	113.66	1	138.396	9.68e-05	138.4	1	125.16	0.000154659	125.16_x000D_
	Gene.26449::TRINITY_DN38919_c1_g2::g.26449::m.26449	131	K	Polyadenylate-binding protein (Fragment) OS=Anthurium amnicola GN=PAB2_7 PE=3 SV=1	SGAANIFIK(1)NLDR	2	1.8688	3	3	1	140.326	1.55e-09	140.33	1	91.812	0.000169516	91.812	1	101.304	3.15e-05	101.3_x000D_
	Gene.26495::TRINITY_DN38943_c0_g2::g.26495::m.26495	185	K	"Succinate dehydrogenase [ubiquinone] flavoprotein subunit, mitochondrial OS=Anthurium amnicola GN=SDH1-1_1 PE=3 SV=1"	AFGGQSLDFGK(1)GGQAYR	2	-0.92307	3	3	1	252.358	2.46e-63	252.36	1	270.515	8.48e-76	270.51	1	297.485	9.47e-90	297.49_x000D_
	Gene.26495::TRINITY_DN38943_c0_g2::g.26495::m.26495	339	K	"Succinate dehydrogenase [ubiquinone] flavoprotein subunit, mitochondrial OS=Anthurium amnicola GN=SDH1-1_1 PE=3 SV=1"	YAPTAK(1)DLASR	2	1.7296	3	3	1	79.492	0.00185217	79.492	1	106.667	0.00011619	106.67	1	81.9197	0.00160324	81.92_x000D_
	Gene.26520::TRINITY_DN38954_c0_g1::g.26520::m.26520	72	K	N-carbamoylputrescine amidase OS=Anthurium amnicola GN=CPA_0 PE=4 SV=1	PYK(1)DHPTILR	3	-1.5078	4	3	1	109.156	5.23e-05	109.16	1	129.889	1.97e-06	129.89	1	107.055	6.96e-05	107.06_x000D_
	Gene.26533::TRINITY_DN38961_c1_g2::g.26533::m.26533	134	K	"Ribulose-phosphate 3-epimerase, chloroplastic OS=Anthurium amnicola GN=RPE_2 PE=4 SV=1"	TVNQIK(1)DLGAK	2	-0.34827	4	3	1	105.649	0.000129685	105.65	1	145.137	7.62e-08	145.14	1	119.386	1.03e-05	119.39_x000D_
	Gene.26568::TRINITY_DN38975_c0_g1::g.26568::m.26568	317	K	"Enoyl-[acyl-carrier-protein] reductase [NADH], chloroplastic OS=Anthurium amnicola GN=FABI_4 PE=4 SV=1"	AAK(1)AIGFVER	2	1.1641	3	3	1	51.2862	0.0565575	51.286	1	60.2551	0.023641	60.255	1	60.2551	0.023641	60.255_x000D_
	Gene.26568::TRINITY_DN38975_c0_g1::g.26568::m.26568	142	K	"Enoyl-[acyl-carrier-protein] reductase [NADH], chloroplastic OS=Anthurium amnicola GN=FABI_4 PE=4 SV=1"	GK(1)FDESR	2	0.67914	8	3	1	114.783	0.00317908	114.78	1	114.783	0.00317908	114.78	1	101.643	0.00461227	101.64_x000D_
	Gene.2836::TRINITY_DN25222_c1_g2::g.2836::m.2836	73	K	"Enoyl-(Acyl-carrier-protein) reductase (NADH) 1, chloroplastic (Fragment) OS=Ananas comosus GN=ACMD2_24031 PE=4 SV=1"	TIPGYGGGMSSAK(1)AALESDTR	2	-2.6375	4	3	1	117.38	2.73e-11	117.38	1	112.642	9.15e-08	112.64	1	115.536	6.93e-11	115.54_x000D_
	Gene.26569::TRINITY_DN38975_c0_g3::g.26569::m.26569	228	K	"enoyl-[acyl-carrier-protein] reductase [NADH], chloroplastic OS=Nelumbo nucifera GN=LOC104603532 PE=4 SV=1"	YAGSSNWTVK(1)EAVECVK	2	-0.79679	3	3	1	276.218	5.98e-76	276.22	1	218.575	9.73e-44	218.57	1	314.848	2.5e-104	314.85_x000D_
	Gene.26581::TRINITY_DN38981_c1_g1::g.26581::m.26581	803	K	"Alpha-1,4 glucan phosphorylase OS=Anthurium amnicola GN=PHSH_7 PE=3 SV=1"	VDEAYK(1)DR	2	0.44797	3	3	1	83.9477	0.00509842	83.948	1	105.521	0.00134371	105.52	1	104.2	0.00141357	104.2_x000D_
	Gene.26897::TRINITY_DN39116_c1_g1::g.26897::m.26897	195	K	Acetolactate synthase OS=Anthurium amnicola GN=ALS1_0 PE=3 SV=1	GK(1)FPLSFK	2	0.16557	3	3	1	91.318	0.00295013	91.318	1	79.474	0.00640241	79.474	1	99.4417	0.0016654	99.442_x000D_
	Gene.26949::TRINITY_DN39139_c0_g1::g.26949::m.26949	573	K	Ubiquitinyl hydrolase 1 OS=Anthurium amnicola GN=UBP14_2 PE=3 SV=1	FVMEAGWVPK(1)K	2	-0.6479	3	3	1	41.109	0.0492667	41.109	1	68.1321	0.014229	68.132	1	45.4329	0.0383456	45.433_x000D_
	Gene.27034::TRINITY_DN39175_c0_g1::g.27034::m.27034	96	K	"Long chain acyl-CoA synthetase 7, peroxisomal OS=Anthurium amnicola GN=LACS7_4 PE=4 SV=1"	DYK(1)YLGTR	2	-0.73831	4	3	1	104.2	0.00141357	104.2	1	70.8162	3.66e-05	105.52	1	99.1355	0.0016816	99.136_x000D_
	Gene.27034::TRINITY_DN39175_c0_g1::g.27034::m.27034	55	K	"Long chain acyl-CoA synthetase 7, peroxisomal OS=Anthurium amnicola GN=LACS7_4 PE=4 SV=1"	LHTGK(1)WNVYR	2	1.6248	7	3	1	77.1917	0.00113391	77.192	1	87.258	0.000585919	87.258	1	43.2968	0.00309788	70.908_x000D_
	Gene.27065::TRINITY_DN39197_c1_g2::g.27065::m.27065	335	K	Tetratricopeptide repeat protein 30A (Fragment) OS=Anthurium amnicola GN=ttc30a_1 PE=4 SV=1	AGYEDFK(1)R	2	-0.71522	3	3	1	72.23	0.0210968	72.23	1	89.3546	0.00553968	89.355	1	79.474	0.010069	79.474_x000D_
	Gene.27065::TRINITY_DN39197_c1_g2::g.27065::m.27065	229	K	Tetratricopeptide repeat protein 30A (Fragment) OS=Anthurium amnicola GN=ttc30a_1 PE=4 SV=1	MDDGGELTEK(1)EIIR	2	-2.016	3	3	1	56.3391	0.00196485	56.339	1	152.876	2.13e-12	152.88	1	216.884	1.06e-30	216.88_x000D_
	Gene.27065::TRINITY_DN39197_c1_g2::g.27065::m.27065	278	K	Tetratricopeptide repeat protein 30A (Fragment) OS=Anthurium amnicola GN=ttc30a_1 PE=4 SV=1	NAK(1)YEEALEK	2	-0.17795	7	3	1	126.194	1.15e-05	126.19	1	110.838	0.000120792	110.84	1	99.2826	0.000420343	99.283_x000D_
	Gene.27065::TRINITY_DN39197_c1_g2::g.27065::m.27065	357	K	Tetratricopeptide repeat protein 30A (Fragment) OS=Anthurium amnicola GN=ttc30a_1 PE=4 SV=1	TSEEFDPLMK(1)R	2	0.26407	7	3	1	156.581	2.24e-09	156.58	1	158.047	5.42e-09	158.05	1	138.763	2.07e-07	138.76_x000D_
	Gene.27065::TRINITY_DN39197_c1_g2::g.27065::m.27065	219	K	Tetratricopeptide repeat protein 30A (Fragment) OS=Anthurium amnicola GN=ttc30a_1 PE=4 SV=1	YGK(1)MDDGGELTEK	2	-1.3412	5	3	1	134.885	2.2e-09	134.88	1	106.424	9.81e-07	121.42	1	124.163	1.85e-09	137.8_x000D_
	Gene.27091::TRINITY_DN39208_c0_g1::g.27091::m.27091	389	K	"Phosphoglucan, water dikinase, chloroplastic (Fragment) OS=Anthurium amnicola GN=GWD3_1 PE=4 SV=1"	HTIQNK(1)LHR	3	1.8553	3	3	1	112.008	8.69e-05	112.01	1	107.788	0.000132252	107.79	1	118.669	5.65e-05	118.67_x000D_
	Gene.27091::TRINITY_DN39208_c0_g1::g.27091::m.27091	562	K	"Phosphoglucan, water dikinase, chloroplastic (Fragment) OS=Anthurium amnicola GN=GWD3_1 PE=4 SV=1"	IDSK(1)DIR	2	0.2448	3	3	1	66.073	0.040057	66.073	1	71.5012	0.0264847	71.501	1	73.6646	0.0210752	73.665_x000D_
	Gene.27159::TRINITY_DN39241_c0_g1::g.27159::m.27159	151	K	Aspartate aminotransferase (Fragment) OS=Anthurium amnicola GN=ASP1_8 PE=4 SV=1	NLWLK(1)EVK	2	-0.70423	3	3	1	76.6789	0.00721711	76.679	1	78.1127	0.00679919	78.113	1	74.9199	0.00847979	74.92_x000D_
	Gene.27214::TRINITY_DN39260_c4_g2::g.27214::m.27214	82	K	"Violaxanthin de-epoxidase, chloroplastic OS=Anthurium amnicola GN=VDE1_9 PE=4 SV=1"	LEK(1)TVEEGEK	2	-0.74589	3	3	1	84.5074	0.00231284	84.507	1	90.0503	0.00136418	90.05	1	108.348	0.000185331	108.35_x000D_
	Gene.27327::TRINITY_DN39305_c1_g2::g.27327::m.27327	37	K	Alanine glyoxylate aminotransferase (Fragment) OS=Peperomia sp. JN-2011 GN=agt1 PE=3 SV=1	ALEASK(1)TAK	2	0.18483	4	3	1	88.4955	0.00215904	88.495	1	78.0978	0.00428199	78.098	1	60.3978	0.0277447	60.398_x000D_
	Gene.27327::TRINITY_DN39305_c1_g2::g.27327::m.27327	158	K	Alanine glyoxylate aminotransferase (Fragment) OS=Peperomia sp. JN-2011 GN=agt1 PE=3 SV=1	VAGK(1)VFR	2	-0.60351	9	3	1	126.243	0.00316445	126.24	1	126.243	0.00316445	126.24	1	114.023	0.00322159	114.02_x000D_
	Gene.27378::TRINITY_DN39324_c1_g1::g.27378::m.27378	237	K	"magnesium protoporphyrin IX methyltransferase, chloroplastic OS=Gossypium hirsutum GN=LOC107953584 PE=4 SV=1"	AYLHAEK(1)DVER	3	-0.13409	5	3	1	124.124	2.22e-06	124.12	1	134.977	5.23e-08	134.98	1	98.1049	7.3e-05	98.105_x000D_
	Gene.27460::TRINITY_DN39361_c0_g1::g.27460::m.27460	243	K	"Serine/threonine-protein kinase STN8, chloroplastic (Fragment) OS=Anthurium amnicola GN=STN8_2 PE=4 SV=1"	GGK(1)WLVWK	2	-0.14856	4	3	1	71.3794	0.0149748	71.379	1	81.2963	0.00587125	81.296	1	71.3794	0.0149748	71.379_x000D_
	Gene.27462::TRINITY_DN39363_c0_g1::g.27462::m.27462	519	K	Putative Xaa-Pro aminopeptidase P (Fragment) OS=Anthurium amnicola GN=AMPP_0 PE=3 SV=1	IPLWK(1)HGLDYR	3	0.056091	3	3	1	69.8636	0.00236469	69.864	1	61.235	0.00492152	61.235	1	78.9027	0.00060835	78.903_x000D_
	Gene.27542::TRINITY_DN39395_c1_g1::g.27542::m.27542	266	K	"ATP-dependent zinc metalloprotease FTSH 11, chloroplastic/mitochondrial OS=Anthurium amnicola GN=FTSH11_1 PE=3 SV=1"	HPSK(1)FTR	2	0.25733	3	3	1	83.7525	0.0118613	83.753	1	67.032	0.0376591	67.032	1	69.9985	0.030242	69.998_x000D_
	Gene.27577::TRINITY_DN39412_c0_g1::g.27577::m.27577	287	K	Luminal-binding protein OS=Nicotiana attenuata GN=BIP PE=3 SV=1	DISK(1)DNR	2	0.34501	3	3	1	82.305	0.0127041	82.305	1	90.7767	0.00777135	90.777	1	73.6163	0.0211961	73.616_x000D_
	Gene.27577::TRINITY_DN39412_c0_g1::g.27577::m.27577	120	K	Luminal-binding protein OS=Nicotiana attenuata GN=BIP PE=3 SV=1	DMK(1)LVPYK	2	-0.30419	4	3	1	87.4761	0.00406999	87.476	1	76.6789	0.00721711	76.679	1	93.1432	0.00241813	93.143_x000D_
	Gene.27577::TRINITY_DN39412_c0_g1::g.27577::m.27577	170	K	Luminal-binding protein OS=Nicotiana attenuata GN=BIP PE=3 SV=1	ETAEAFLGK(1)K	2	-4.0517	3	3	1	85.8073	0.00473418	85.807	1	73.4995	0.0099996	73.499	1	83.8618	0.00538341	83.862_x000D_
	Gene.27577::TRINITY_DN39412_c0_g1::g.27577::m.27577	113	K	Luminal-binding protein OS=Nicotiana attenuata GN=BIP PE=3 SV=1	KFEDK(1)EVQR	2	-0.28168	5	3	1	112.026	7.83e-05	162.38	1	66.4981	5.27e-05	103.08	1	101.663	0.000138783	154.24_x000D_
	Gene.27577::TRINITY_DN39412_c0_g1::g.27577::m.27577	161	K	Luminal-binding protein OS=Nicotiana attenuata GN=BIP PE=3 SV=1	MK(1)ETAEAFLGK	2	0.013943	7	3	1	94.1217	5.83e-06	115.05	1	85.5216	0.0012339	85.522	1	105.032	0.000137861	105.03_x000D_
	Gene.27577::TRINITY_DN39412_c0_g1::g.27577::m.27577	103	K	Luminal-binding protein OS=Nicotiana attenuata GN=BIP PE=3 SV=1	TIFDVK(1)R	2	-0.38636	9	3	1	113.696	0.00512434	113.7	1	113.889	0.00509024	113.89	1	114.783	0.00499971	114.78_x000D_
	Gene.27580::TRINITY_DN39412_c1_g3::g.27580::m.27580	129	K	Luminal-binding protein 5 OS=Morus notabilis GN=L484_007819 PE=3 SV=1	EAEEFAEEDK(1)K	2	0.90849	3	3	1	163.117	3.57e-09	163.12	1	136.5	2.38e-07	136.5	1	189.573	8.18e-13	189.57_x000D_
	Gene.27580::TRINITY_DN39412_c1_g3::g.27580::m.27580	106	K	Luminal-binding protein 5 OS=Morus notabilis GN=L484_007819 PE=3 SV=1	ITITNDK(1)GR	2	-0.66631	10	3	1	64.8406	0.000166716	121.73	1	122.329	7.11e-06	153.24	1	101.46	3.56e-05	148.52_x000D_
	Gene.27580::TRINITY_DN39412_c1_g3::g.27580::m.27580	99	K	Luminal-binding protein 5 OS=Morus notabilis GN=L484_007819 PE=3 SV=1	SEK(1)ITITNDK	2	-3.1175	4	3	1	138.247	3.26e-07	138.25	1	152.538	5.38e-16	152.54	1	157.378	8.78e-09	157.38_x000D_
	Gene.27716::TRINITY_DN39462_c0_g1::g.27716::m.27716	134	K	Polyribonucleotide nucleotidyltransferase (Fragment) OS=Anthurium amnicola GN=pnp_56 PE=3 SV=1	ALQIESK(1)IPR	2	-0.90267	3	3	1	91.5493	0.00110764	91.549	1	89.1712	0.00151464	89.171	1	91.5493	0.000281601	91.549_x000D_
	Gene.27716::TRINITY_DN39462_c0_g1::g.27716::m.27716	221	K	Polyribonucleotide nucleotidyltransferase (Fragment) OS=Anthurium amnicola GN=pnp_56 PE=3 SV=1	EVSSK(1)FLR	2	-0.30985	3	3	1	86.8328	0.00425747	86.833	1	68.9498	0.019432	68.95	1	60.4363	0.0350501	60.436_x000D_
	Gene.27716::TRINITY_DN39462_c0_g1::g.27716::m.27716	216	K	Polyribonucleotide nucleotidyltransferase (Fragment) OS=Anthurium amnicola GN=pnp_56 PE=3 SV=1	LVFK(1)EVSSK	2	2.9914	3	3	1	61.1614	0.026579	61.161	1	71.4507	0.0108701	71.451	1	68.657	0.0151353	68.657_x000D_
	Gene.27753::TRINITY_DN39476_c1_g2::g.27753::m.27753	80	K	UDP-glucose pyrophosphorylase (Fragment) OS=Arachis hypogaea PE=2 SV=1	MEIIPNPK(1)EVDGVK	2	-0.1969	5	3	1	76.7593	0.000185455	80.746	1	80.7463	0.000423574	80.746	1	103.834	3.27e-06	103.83_x000D_
	Gene.27754::TRINITY_DN39476_c1_g3::g.27754::m.27754	125	K	UTP--glucose-1-phosphate uridylyltransferase OS=Musa acuminata GN=UGPA PE=2 SV=1	IVEK(1)YSNSK	2	-0.28926	3	3	1	126.313	0.000150605	126.31	1	116.518	0.00018506	116.52	1	94.4091	0.000951634	94.409_x000D_
	Gene.27754::TRINITY_DN39476_c1_g3::g.27754::m.27754	130	K	UTP--glucose-1-phosphate uridylyltransferase OS=Musa acuminata GN=UGPA PE=2 SV=1	YSNSK(1)IDIHTFNQSQYPR	3	0.11538	8	3	1	192.853	2.61e-36	192.85	1	226.741	7.25e-45	226.74	1	230.07	2.04e-45	230.07_x000D_
	Gene.27764::TRINITY_DN39478_c1_g5::g.27764::m.27764	23	K	Subtilisin-like protease (Fragment) OS=Anthurium amnicola GN=ARA12_52 PE=4 SV=1	VEK(1)GSAVK	2	0.41984	3	3	1	80.2187	0.00618534	80.219	1	72.8792	0.0122234	72.879	1	68.0161	0.0211449	68.016_x000D_
	Gene.27794::TRINITY_DN39489_c1_g1::g.27794::m.27794	370	K	Phosphoribulokinase OS=Corchorus capsularis GN=CCACVL1_08747 PE=3 SV=1	AATPLEAAK(1)A	2	-0.33812	3	3	1	63.1842	0.0311688	63.184	1	69.2755	0.0186681	69.275	1	72.2432	0.0125777	72.243_x000D_
	Gene.27794::TRINITY_DN39489_c1_g1::g.27794::m.27794	90	K	Phosphoribulokinase OS=Corchorus capsularis GN=CCACVL1_08747 PE=3 SV=1	EK(1)GVTALDPR	2	-0.85008	5	3	1	70.195	0.0024363	73.082	1	83.2258	0.0025322	83.226	1	83.2258	0.0025322	83.226_x000D_
	Gene.27794::TRINITY_DN39489_c1_g1::g.27794::m.27794	176	K	Phosphoribulokinase OS=Corchorus capsularis GN=CCACVL1_08747 PE=3 SV=1	FAWK(1)IQR	2	-0.46782	12	3	1	144.295	0.00158155	144.29	1	172.394	5.46e-06	172.39	1	160.692	0.000129181	160.69_x000D_
	Gene.27794::TRINITY_DN39489_c1_g1::g.27794::m.27794	137	K	Phosphoribulokinase OS=Corchorus capsularis GN=CCACVL1_08747 PE=3 SV=1	GGAAVEKPIYNHVTGLLDPPELIK(1)PPK	4	0.19022	5	3	1	132.319	8.36e-20	142.4	1	135.386	8.36e-20	142.4	1	142.806	3.84e-21	152.88_x000D_
	Gene.27794::TRINITY_DN39489_c1_g1::g.27794::m.27794	241	K	Phosphoribulokinase OS=Corchorus capsularis GN=CCACVL1_08747 PE=3 SV=1	LVMK(1)EGVK	2	2.9119	12	3	1	71.3794	0.0149748	71.379	1	58.9807	0.0307413	58.981	1	60.9103	0.0136515	62.546_x000D_
	Gene.27822::TRINITY_DN39499_c1_g1::g.27822::m.27822	211	K	Serine hydroxymethyltransferase OS=Anthurium amnicola GN=GLYM_0 PE=3 SV=1	IMALDLPHGGHLSHGYQTDTK(1)K	5	-0.44784	5	3	1	117.372	9.99e-12	118.32	1	110.603	4.49e-08	110.6	1	122.526	9.71e-12	122.53_x000D_
	Gene.27822::TRINITY_DN39499_c1_g1::g.27822::m.27822	151	K	Serine hydroxymethyltransferase OS=Anthurium amnicola GN=GLYM_0 PE=3 SV=1	YYGGNEYIDMAESLCQK(1)R	3	-0.1849	5	3	1	173.507	3.74e-28	173.51	1	142.323	6.84e-16	142.32	1	140.461	7.33e-22	164.59_x000D_
	Gene.27837::TRINITY_DN39505_c1_g1::g.27837::m.27837	392	K	60S ribosomal protein L4-1 OS=Anthurium amnicola GN=RPL4A_5 PE=4 SV=1	AAGK(1)GWYR	2	0.44904	3	3	1	75.7382	0.00749132	75.738	1	57.0474	0.0412671	57.047	1	75.1092	0.00366803	75.109_x000D_
	Gene.27837::TRINITY_DN39505_c1_g1::g.27837::m.27837	294	K	60S ribosomal protein L4-1 OS=Anthurium amnicola GN=RPL4A_5 PE=4 SV=1	AK(1)YVLPR	2	0.9642	3	3	1	101.691	0.00460691	101.69	1	94.2618	0.00574204	94.262	1	114.186	0.00320332	114.19_x000D_
	Gene.27837::TRINITY_DN39505_c1_g1::g.27837::m.27837	257	K	60S ribosomal protein L4-1 OS=Anthurium amnicola GN=RPL4A_5 PE=4 SV=1	LNLLK(1)LAPGGHLGR	3	-0.3738	6	3	1	107.529	1.55e-06	107.53	1	132.79	1.21e-09	132.79	1	126.832	7.61e-09	126.83_x000D_
	Gene.27837::TRINITY_DN39505_c1_g1::g.27837::m.27837	123	K	60S ribosomal protein L4-1 OS=Anthurium amnicola GN=RPL4A_5 PE=4 SV=1	MFAPTK(1)IWR	2	-0.37144	4	3	1	72.607	0.0039864	72.607	1	105.521	0.00049238	105.52	1	61.7795	0.011224	61.78_x000D_
	Gene.27837::TRINITY_DN39505_c1_g1::g.27837::m.27837	301	K	60S ribosomal protein L4-1 OS=Anthurium amnicola GN=RPL4A_5 PE=4 SV=1	SK(1)MTNADLSR	2	1.1153	10	3	1	116.837	1.27e-06	132.17	1	89.3005	6.15e-05	110.08	1	107.344	5.18e-06	125.97_x000D_
	Gene.27837::TRINITY_DN39505_c1_g1::g.27837::m.27837	186	K	60S ribosomal protein L4-1 OS=Anthurium amnicola GN=RPL4A_5 PE=4 SV=1	TSSAIK(1)VLK	2	0.063403	4	3	1	101.646	0.000623264	101.65	1	83.7828	0.00312125	83.783	1	95.5016	0.00083084	95.502_x000D_
	Gene.27837::TRINITY_DN39505_c1_g1::g.27837::m.27837	189	K	60S ribosomal protein L4-1 OS=Anthurium amnicola GN=RPL4A_5 PE=4 SV=1	VLK(1)QIGAFADAEK	2	0.54603	5	3	1	96.4641	4.26e-05	96.464	1	73.3864	0.00176838	73.386	1	121.449	9.78e-07	121.45_x000D_
	Gene.27855::TRINITY_DN39513_c0_g1::g.27855::m.27855	537	K	Formate--tetrahydrofolate ligase (Fragment) OS=Anthurium amnicola GN=FTHS_1 PE=3 SV=1	EK(1)IEAIAK	2	1.5247	3	3	1	87.6395	0.00402235	87.639	1	91.8534	0.0027941	91.853	1	73.2332	0.0115741	73.233_x000D_
	Gene.27855::TRINITY_DN39513_c0_g1::g.27855::m.27855	199	K	Formate--tetrahydrofolate ligase (Fragment) OS=Anthurium amnicola GN=FTHS_1 PE=3 SV=1	K(1)FADIMFR	2	-0.25857	4	3	1	153.075	9.44e-05	153.08	1	135.83	0.00111693	135.83	1	78.1127	2.57e-05	166.3_x000D_
	Gene.27855::TRINITY_DN39513_c0_g1::g.27855::m.27855	210	K	Formate--tetrahydrofolate ligase (Fragment) OS=Anthurium amnicola GN=FTHS_1 PE=3 SV=1	LNK(1)LGISK	2	0.99174	3	3	1	105.101	0.0013659	105.1	1	66.5676	0.0238022	66.568	1	95.5016	0.00187389	95.502_x000D_
	Gene.27869::TRINITY_DN39518_c1_g1::g.27869::m.27869	399	K	"6-phosphofructo-2-kinase/fructose-2, 6-bisphosphatase OS=Anthurium amnicola GN=FKFBP_0 PE=4 SV=1"	HFNVGK(1)YR	2	-1.216	3	3	1	120.457	0.00084579	120.46	1	97.7981	0.000238053	97.798	1	98.4581	0.000179632	98.458_x000D_
	Gene.27869::TRINITY_DN39518_c1_g1::g.27869::m.27869	611	K	"6-phosphofructo-2-kinase/fructose-2, 6-bisphosphatase OS=Anthurium amnicola GN=FKFBP_0 PE=4 SV=1"	LANFVEK(1)R	2	0.076464	3	3	1	76.2215	0.01156	76.221	1	93.2669	0.00374628	93.267	1	85.6701	0.0072287	85.67_x000D_
	Gene.27869::TRINITY_DN39518_c1_g1::g.27869::m.27869	393	K	"6-phosphofructo-2-kinase/fructose-2, 6-bisphosphatase OS=Anthurium amnicola GN=FKFBP_0 PE=4 SV=1"	WLGHETK(1)HFNVGK	4	-0.11085	3	3	1	74.6109	0.000327604	74.611	1	69.0301	0.00104174	69.03	1	52.5758	0.00830988	52.576_x000D_
	Gene.28050::TRINITY_DN39594_c2_g2::g.28050::m.28050	463	K	26S proteasome non-ATPase regulatory subunit 2 1A (Fragment) OS=Anthurium amnicola GN=RPN1A_1 PE=4 SV=1	DYITK(1)DDPTIR	2	0.29419	3	3	1	92.6057	0.000507496	92.606	1	113.609	5.2e-07	113.61	1	103.213	0.000161958	103.21_x000D_
	Gene.28136::TRINITY_DN39634_c0_g1::g.28136::m.28136	109	K	"Ferredoxin-dependent glutamate synthase, chloroplastic OS=Anthurium amnicola GN=GLU_5 PE=4 SV=1"	AAK(1)EAVTNTFLK	2	0.82058	3	3	1	86.803	0.00050064	86.803	1	91.6203	0.000251098	91.62	1	91.6203	0.000251098	91.62_x000D_
	Gene.28136::TRINITY_DN39634_c0_g1::g.28136::m.28136	804	K	"Ferredoxin-dependent glutamate synthase, chloroplastic OS=Anthurium amnicola GN=GLU_5 PE=4 SV=1"	AFSEDTAK(1)R	2	-0.14941	5	3	1	138.975	0.000146665	138.98	1	159.276	6.85e-06	159.28	1	126.067	0.000238213	126.07_x000D_
	Gene.28136::TRINITY_DN39634_c0_g1::g.28136::m.28136	733	K	"Ferredoxin-dependent glutamate synthase, chloroplastic OS=Anthurium amnicola GN=GLU_5 PE=4 SV=1"	AVK(1)SGLLK	2	0.0070033	3	3	1	65.2243	0.0262664	65.224	1	63.8162	0.0288498	63.816	1	79.9855	0.00625331	79.986_x000D_
	Gene.28136::TRINITY_DN39634_c0_g1::g.28136::m.28136	738	K	"Ferredoxin-dependent glutamate synthase, chloroplastic OS=Anthurium amnicola GN=GLU_5 PE=4 SV=1"	SGLLK(1)ILSK	2	-0.39515	3	3	1	86.0142	0.00266566	86.014	1	93.5609	0.00112482	93.561	1	117.52	0.000181534	117.52_x000D_
	Gene.28136::TRINITY_DN39634_c0_g1::g.28136::m.28136	603	K	"Ferredoxin-dependent glutamate synthase, chloroplastic OS=Anthurium amnicola GN=GLU_5 PE=4 SV=1"	GVDGSLEK(1)SLK	2	-2.5035	8	3	1	77.0624	0.000159048	103.43	1	99.752	0.00020782	99.752	1	57.1641	0.00147378	83.182_x000D_
	Gene.28136::TRINITY_DN39634_c0_g1::g.28136::m.28136	875	K	"Ferredoxin-dependent glutamate synthase, chloroplastic OS=Anthurium amnicola GN=GLU_5 PE=4 SV=1"	GPIPVGK(1)VEPASSIVQR	2	-0.46866	4	3	1	117.176	7.32e-10	117.18	1	124.675	4.23e-16	149	1	136.342	5.16e-15	136.34_x000D_
	Gene.28136::TRINITY_DN39634_c0_g1::g.28136::m.28136	606	K	"Ferredoxin-dependent glutamate synthase, chloroplastic OS=Anthurium amnicola GN=GLU_5 PE=4 SV=1"	SLK(1)GLCEAADEAVR	2	-1.9881	3	3	1	50.3765	0.0159731	50.376	1	103.604	7.63e-06	103.6	1	147.505	2.44e-11	147.51_x000D_
	Gene.28136::TRINITY_DN39634_c0_g1::g.28136::m.28136	90	K	"Ferredoxin-dependent glutamate synthase, chloroplastic OS=Anthurium amnicola GN=GLU_5 PE=4 SV=1"	HK(1)TGVGMLFLPR	3	-0.21063	5	3	1	120.574	6.77e-07	120.57	1	127.559	3.23e-07	127.56	1	117.2	8.48e-07	117.2_x000D_
	Gene.28136::TRINITY_DN39634_c0_g1::g.28136::m.28136	987	K	"Ferredoxin-dependent glutamate synthase, chloroplastic OS=Anthurium amnicola GN=GLU_5 PE=4 SV=1"	IAQGAK(1)PGEGGQLPGK	2	-0.16987	3	3	1	140.485	2.55e-12	140.49	1	162.461	4.1e-17	162.46	1	113.52	2.91e-07	113.52_x000D_
	Gene.28136::TRINITY_DN39634_c0_g1::g.28136::m.28136	997	K	"Ferredoxin-dependent glutamate synthase, chloroplastic OS=Anthurium amnicola GN=GLU_5 PE=4 SV=1"	PGEGGQLPGK(1)K	2	0.22513	3	3	1	107.092	0.000173887	107.09	1	48.5679	0.0462342	48.568	1	126.118	8.8e-06	126.12_x000D_
	Gene.28136::TRINITY_DN39634_c0_g1::g.28136::m.28136	829	K	"Ferredoxin-dependent glutamate synthase, chloroplastic OS=Anthurium amnicola GN=GLU_5 PE=4 SV=1"	PGGEYHGNNPEMSK(1)LLHK	4	0.17045	5	3	1	53.5041	7.9e-07	97.291	1	50.4929	0.00623677	53.504	1	109.041	2.48e-07	109.04_x000D_
	Gene.28136::TRINITY_DN39634_c0_g1::g.28136::m.28136	518	K	"Ferredoxin-dependent glutamate synthase, chloroplastic OS=Anthurium amnicola GN=GLU_5 PE=4 SV=1"	SHMIYDYFK(1)QR	3	-0.30452	14	3	1	117.52	1.68e-08	149.49	1	99.2826	3.59e-08	140.49	1	128.811	9.13e-07	129.89_x000D_
	Gene.28136::TRINITY_DN39634_c0_g1::g.28136::m.28136	440	K	"Ferredoxin-dependent glutamate synthase, chloroplastic OS=Anthurium amnicola GN=GLU_5 PE=4 SV=1"	VASTHPYGK(1)WLSENMR	3	-0.53439	7	3	1	84.4097	6.59e-05	88.385	1	125.405	9.05e-10	125.41	1	110.572	3.97e-07	110.57_x000D_
	Gene.28136::TRINITY_DN39634_c0_g1::g.28136::m.28136	156	K	"Ferredoxin-dependent glutamate synthase, chloroplastic OS=Anthurium amnicola GN=GLU_5 PE=4 SV=1"	VVK(1)EENIDDIER	2	0.92596	6	3	1	114.705	3.07e-06	114.7	1	148.616	1.16e-09	148.62	1	127.715	9.9e-07	127.71_x000D_
	Gene.28198::TRINITY_DN39658_c1_g3::g.28198::m.28198	139	K	Cellulose synthase-like protein H1 (Fragment) OS=Ananas comosus GN=ACMD2_11541 PE=4 SV=1	DK(1)FEELER	2	0.45589	3	3	1	113.176	0.000938621	113.18	1	84.5222	0.00493098	84.522	1	119.617	0.000849701	119.62_x000D_
	Gene.28212::TRINITY_DN39667_c0_g3::g.28212::m.28212	129	K	Peroxisomal fatty acid beta-oxidation multifunctional protein (Fragment) OS=Anthurium amnicola GN=MFP_4 PE=3 SV=1	SISAK(1)EGNK	2	1.1147	3	3	1	78.5162	0.00419656	78.516	1	69.3749	0.0140393	69.375	1	61.7795	0.0256353	61.78_x000D_
	Gene.28212::TRINITY_DN39667_c0_g3::g.28212::m.28212	173	K	Peroxisomal fatty acid beta-oxidation multifunctional protein (Fragment) OS=Anthurium amnicola GN=MFP_4 PE=3 SV=1	TDK(1)IGSLSEAR	2	-0.57286	3	3	1	85.9731	0.0011876	85.973	1	66.0227	0.0110126	66.023	1	89.1886	0.000857885	89.189_x000D_
	Gene.28212::TRINITY_DN39667_c0_g3::g.28212::m.28212	254	K	Peroxisomal fatty acid beta-oxidation multifunctional protein (Fragment) OS=Anthurium amnicola GN=MFP_4 PE=3 SV=1	VPK(1)VSDIGLKPR	3	0.59059	3	3	1	75.2699	0.000102735	92.856	0.999999	59.4916	0.00231811	70.438	0.999999	59.7229	0.000580211	76.073_x000D_
	Gene.28238::TRINITY_DN39677_c0_g2::g.28238::m.28238	209	K	"Carotenoid 9,10(9',10')-cleavage dioxygenase OS=Anthurium amnicola GN=CCD_2 PE=3 SV=1"	AK(1)FGILPR	2	0.012408	5	3	1	119.291	0.000851217	119.29	1	129.466	0.000803869	129.47	1	108.461	0.00118812	108.46_x000D_
	Gene.28238::TRINITY_DN39677_c0_g2::g.28238::m.28238	273	K	"Carotenoid 9,10(9',10')-cleavage dioxygenase OS=Anthurium amnicola GN=CCD_2 PE=3 SV=1"	LQNFK(1)NELYEMR	2	-1.7428	5	3	1	147.262	6.65e-16	147.26	1	110.379	7.58e-14	170.04	1	90.8606	0.00012717	90.861_x000D_
	Gene.28249::TRINITY_DN39681_c0_g5::g.28249::m.28249	181	K	"30S ribosomal protein 3, chloroplastic (Fragment) OS=Anthurium amnicola GN=PSRP3_1 PE=4 SV=1"	ALLESK(1)PWISQK	2	0.24931	5	3	1	134.562	4.56e-09	134.56	1	136.376	4.12e-09	136.38	1	126.48	1.19e-06	126.48_x000D_
	Gene.28252::TRINITY_DN39682_c0_g1::g.28252::m.28252	199	K	Chloroplast 1-hydroxy-2-methyl-2-(E)-butenyl-4-diphosphate synthase OS=Narcissus tazetta PE=2 SV=1	LQTPEVLYK(1)SLGTK	2	0.49946	3	3	1	130.717	1.08e-08	130.72	1	103.791	7.5e-06	103.79	1	85.0065	0.000300224	85.006_x000D_
	Gene.28252::TRINITY_DN39682_c0_g1::g.28252::m.28252	165	K	Chloroplast 1-hydroxy-2-methyl-2-(E)-butenyl-4-diphosphate synthase OS=Narcissus tazetta PE=2 SV=1	SGQLPVQK(1)EGEEVDYR	2	1.1214	3	3	1	145.915	1.48e-12	145.91	1	163.561	3.67e-17	163.56	1	157.543	6.03e-17	157.54_x000D_
	Gene.28255::TRINITY_DN39682_c1_g1::g.28255::m.28255	121	K	"4-hydroxy-3-methylbut-2-en-1-yl diphosphate synthase, chloroplastic-like OS=Nicotiana sylvestris GN=LOC104243695 PE=4 SV=1"	IDLYVGK(1)TVVK	2	-0.019985	3	3	1	54.3425	0.029717	54.343	1	55.2612	0.0242776	55.261	1	54.3425	0.029717	54.343_x000D_
	Gene.28276::TRINITY_DN39695_c1_g1::g.28276::m.28276	260	K	"3-oxo-Delta(4,5)-steroid 5-beta-reductase-like OS=Nelumbo nucifera GN=LOC104607744 PE=4 SV=1"	EK(1)GPVWEAVVK	2	0.1281	3	3	1	77.1846	0.00208878	77.185	1	99.7318	0.000208088	99.732	1	94.1217	0.000352045	94.122_x000D_
	Gene.28281::TRINITY_DN39697_c1_g1::g.28281::m.28281	143	K	"Adenylate kinase, chloroplastic (Fragment) OS=Anthurium amnicola GN=ADK1_13 PE=3 SV=1"	AEVSSGTEIGK(1)K	2	0.34854	3	3	1	142.085	4.31e-09	142.08	1	119.386	3.65e-06	119.39	1	98.1049	0.000107433	98.105_x000D_
	Gene.28281::TRINITY_DN39697_c1_g1::g.28281::m.28281	233	K	"Adenylate kinase, chloroplastic (Fragment) OS=Anthurium amnicola GN=ADK1_13 PE=3 SV=1"	IYHVK(1)NFLPETEEIK	3	0.36089	6	3	1	84.1734	0.000106382	84.173	1	84.7534	0.000100794	84.753	1	85.9091	8.97e-05	85.909_x000D_
	Gene.28281::TRINITY_DN39697_c1_g1::g.28281::m.28281	243	K	"Adenylate kinase, chloroplastic (Fragment) OS=Anthurium amnicola GN=ADK1_13 PE=3 SV=1"	NFLPETEEIK(1)AR	2	0.15704	3	3	1	66.3926	0.00676946	66.393	1	78.3239	0.000939864	78.324	1	84.1687	0.000637097	84.169_x000D_
	Gene.28281::TRINITY_DN39697_c1_g1::g.28281::m.28281	334	K	"Adenylate kinase, chloroplastic (Fragment) OS=Anthurium amnicola GN=ADK1_13 PE=3 SV=1"	LNAASSVQEK(1)WR	2	1.593	3	3	1	109.954	4.46e-07	109.95	1	166.603	1.67e-13	166.6	1	80.8149	0.000286335	80.815_x000D_
	Gene.28281::TRINITY_DN39697_c1_g1::g.28281::m.28281	174	K	"Adenylate kinase, chloroplastic (Fragment) OS=Anthurium amnicola GN=ADK1_13 PE=3 SV=1"	LSQEDVK(1)EK	2	1.1283	3	3	1	78.0978	0.00428199	78.098	1	127.765	0.000145498	127.76	1	68.8469	0.0148454	68.847_x000D_
	Gene.28281::TRINITY_DN39697_c1_g1::g.28281::m.28281	567	K	"Adenylate kinase, chloroplastic (Fragment) OS=Anthurium amnicola GN=ADK1_13 PE=3 SV=1"	MAYPSNYELYK(1)R	2	2.1162	5	3	1	98.1049	3.5e-05	100.38	1	78.3239	0.00147811	78.324	1	98.1049	0.000107433	98.105_x000D_
	Gene.28316::TRINITY_DN39707_c1_g1::g.28316::m.28316	29	K	ABC2 isoform 2 OS=Theobroma cacao GN=TCM_001223 PE=4 SV=1	WLK(1)ESILR	2	-0.19285	3	3	1	122.187	0.000837738	122.19	1	95.8152	0.0018573	95.815	1	105.521	0.00134371	105.52_x000D_
	Gene.28319::TRINITY_DN39708_c1_g2::g.28319::m.28319	146	K	Fructose-bisphosphatase OS=Zostera marina GN=ZOSMA_7G00990 PE=3 SV=1	DCPGTHEFLLLDEGK(1)WQHVK	4	-0.21244	6	3	1	212.789	1.2e-52	212.79	1	45.9158	2.57e-63	243.41	1	99.0922	2.99e-07	99.092_x000D_
	Gene.28319::TRINITY_DN39708_c1_g2::g.28319::m.28319	11	K	Fructose-bisphosphatase OS=Zostera marina GN=ZOSMA_7G00990 PE=3 SV=1	TISFK(1)VR	2	0.36662	11	3	1	117.934	0.00317506	117.93	1	146.945	0.00118078	146.94	1	117.934	0.00317506	117.93_x000D_
	Gene.2836::TRINITY_DN25222_c1_g2::g.2836::m.2836	129	K	"Enoyl-(Acyl-carrier-protein) reductase (NADH) 1, chloroplastic (Fragment) OS=Ananas comosus GN=ACMD2_24031 PE=4 SV=1"	MIEYSYANAPLQK(1)ELK	2	1.128	6	3	1	193.767	3.4e-29	195.5	1	129.055	2.45e-18	171.46	1	230.379	4.48e-37	230.38_x000D_
	Gene.28451::TRINITY_DN39753_c1_g1::g.28451::m.28451	237	K	"Fructose-1,6-bisphosphatase, cytosolic OS=Anthurium amnicola GN=F16P2_5 PE=3 SV=1"	CK(1)FPQDGSSPK	2	-0.62478	5	3	1	91.3133	0.000640016	91.313	1	102.4	0.00017273	102.4	1	92.611	0.000506949	92.611_x000D_
	Gene.28451::TRINITY_DN39753_c1_g1::g.28451::m.28451	211	K	"Fructose-1,6-bisphosphatase, cytosolic OS=Anthurium amnicola GN=F16P2_5 PE=3 SV=1"	K(1)GNIYSVNEGNAK	2	1.1082	3	3	1	136.299	3.19e-09	136.3	1	95.1834	7.15e-05	95.183	1	177.419	9.34e-17	177.42_x000D_
	Gene.28451::TRINITY_DN39753_c1_g1::g.28451::m.28451	231	K	"Fructose-1,6-bisphosphatase, cytosolic OS=Anthurium amnicola GN=F16P2_5 PE=3 SV=1"	NWDVPTTK(1)YVEK	2	-0.1409	3	3	1	91.6203	0.000251098	91.62	1	101.532	5.46e-05	101.53	1	72.8912	0.00267528	72.891_x000D_
	Gene.28483::TRINITY_DN39765_c2_g2::g.28483::m.28483	427	K	Alanine--tRNA ligase OS=Anthurium amnicola GN=ALATS_1 PE=3 SV=1	EAVLK(1)VMDQK	2	-1.553	5	3	1	79.659	0.000100779	106.62	1	68.7856	0.0125094	68.786	1	97.7338	5.33e-06	125.74_x000D_
	Gene.28518::TRINITY_DN39779_c2_g1::g.28518::m.28518	220	K	Tripeptidyl-peptidase 2 (Fragment) OS=Anthurium amnicola GN=TPP2_0 PE=4 SV=1	HVNEFDK(1)K	2	-1.3772	3	3	1	88.3919	0.00598099	88.392	1	76.9431	0.0112292	76.943	1	76.2819	0.0115323	76.282_x000D_
	Gene.28518::TRINITY_DN39779_c2_g1::g.28518::m.28518	1119	K	Tripeptidyl-peptidase 2 (Fragment) OS=Anthurium amnicola GN=TPP2_0 PE=4 SV=1	IK(1)FLSGLK	2	-0.25203	4	3	1	95.6077	0.00186828	95.608	1	64.7115	0.0272073	64.711	1	84.6146	0.00490403	84.615_x000D_
	Gene.28518::TRINITY_DN39779_c2_g1::g.28518::m.28518	1199	K	Tripeptidyl-peptidase 2 (Fragment) OS=Anthurium amnicola GN=TPP2_0 PE=4 SV=1	YFSVK(1)YDPEDEEAEK	2	0.57167	3	3	1	117.484	1.21e-08	117.48	1	124.776	6.75e-09	124.78	1	106.377	3.91e-06	106.38_x000D_
	Gene.28560::TRINITY_DN39797_c0_g2::g.28560::m.28560	267	K	Valine--tRNA ligase (Fragment) OS=Anthurium amnicola GN=VALRS_6 PE=3 SV=1	YTHLHGK(1)FAVHPFNDR	4	0.6241	3	3	1	81.5944	0.000117972	81.594	1	68.4105	0.000915507	68.41	1	66.8092	0.00108569	66.809_x000D_
	Gene.28579::TRINITY_DN39807_c0_g1::g.28579::m.28579	654	K	"Alpha-glucan water dikinase, chloroplastic OS=Anthurium amnicola GN=R1_10 PE=4 SV=1"	LTNLLQSTYK(1)THPQYR	3	0.041839	3	3	1	94.5693	5.38e-06	94.569	1	149.004	2.76e-13	149	1	110.044	4.51e-07	110.04_x000D_
	Gene.28579::TRINITY_DN39807_c0_g1::g.28579::m.28579	1287	K	"Alpha-glucan water dikinase, chloroplastic OS=Anthurium amnicola GN=R1_10 PE=4 SV=1"	VWASK(1)WNER	2	-1.0855	3	3	1	107.788	0.000415789	107.79	1	70.9415	0.0116475	70.942	1	88.9485	0.00206656	88.948_x000D_
	Gene.28579::TRINITY_DN39807_c0_g1::g.28579::m.28579	405	K	"Alpha-glucan water dikinase, chloroplastic OS=Anthurium amnicola GN=R1_10 PE=4 SV=1"	YAPEAVK(1)ER	2	0.34345	3	3	1	52.7253	0.0528569	52.725	1	67.704	0.0165902	67.704	1	58.6993	0.0303379	58.699_x000D_
	Gene.28586::TRINITY_DN39810_c1_g1::g.28586::m.28586	248	K	Aspartic proteinase (Fragment) OS=Anthurium amnicola GN=RAP_3 PE=3 SV=1	HFK(1)GQHTYVPITR	3	-0.1107	3	3	1	157.865	6.21e-14	157.86	1	157.865	6.21e-14	157.86	1	88.075	0.00010139	88.075_x000D_
	Gene.28709::TRINITY_DN39858_c2_g1::g.28709::m.28709	723	K	Glycine cleavage system P protein OS=Anthurium amnicola GN=GDCSP PE=3 SV=1	AAEAHK(1)DHLSALMVTYPSTHGVYEEGIDEICK	4	-0.84731	7	3	1	80.7206	1.27e-09	80.721	1	87.3569	8.33e-94	259.53	1	243.642	3.22e-79	243.64_x000D_
	Gene.28709::TRINITY_DN39858_c2_g1::g.28709::m.28709	974	K	Glycine cleavage system P protein OS=Anthurium amnicola GN=GDCSP PE=3 SV=1	EEIAQIENGK(1)ADVHNNVLK	3	0.23824	8	3	1	216.294	1.15e-44	216.29	1	206.813	3.37e-37	206.81	1	192.853	8.68e-37	198.85_x000D_
	Gene.28709::TRINITY_DN39858_c2_g1::g.28709::m.28709	375	K	Glycine cleavage system P protein OS=Anthurium amnicola GN=GDCSP PE=3 SV=1	FGVPMGYGGPHAAFLATSQEYK(1)R	3	-0.56626	7	3	1	94.564	7.68e-07	94.564	1	139.947	8.92e-18	139.95	1	62.7808	7.49e-18	139.7_x000D_
	Gene.28709::TRINITY_DN39858_c2_g1::g.28709::m.28709	138	K	Glycine cleavage system P protein OS=Anthurium amnicola GN=GDCSP PE=3 SV=1	FSK(1)FDEGLTESQMVDHMMSLANK	3	0.25456	13	3	1	89.6216	7.22e-54	226.81	1	111.975	1.46e-08	111.97	1	114.572	8.6e-19	152.07_x000D_
	Gene.28709::TRINITY_DN39858_c2_g1::g.28709::m.28709	920	K	Glycine cleavage system P protein OS=Anthurium amnicola GN=GDCSP PE=3 SV=1	TTAGIEAEDVAK(1)R	2	0.28726	7	3	1	179.588	7.98e-17	179.59	1	170.658	4.56e-14	170.66	1	133.148	9.54e-08	133.15_x000D_
	Gene.28709::TRINITY_DN39858_c2_g1::g.28709::m.28709	879	K	Glycine cleavage system P protein OS=Anthurium amnicola GN=GDCSP PE=3 SV=1	IAILNANYMAK(1)R	2	0.0028686	8	3	1	160.809	5.05e-13	160.81	1	160.769	5.07e-13	160.77	1	188.986	4.34e-17	188.99_x000D_
	Gene.28709::TRINITY_DN39858_c2_g1::g.28709::m.28709	707	K	Glycine cleavage system P protein OS=Anthurium amnicola GN=GDCSP PE=3 SV=1	IVAVGTDSK(1)GNINIEELR	3	-0.21901	5	3	1	292.447	8.74e-90	292.45	1	237.3	6.51e-53	237.3	1	78.0783	2.58e-36	205.88_x000D_
	Gene.28709::TRINITY_DN39858_c2_g1::g.28709::m.28709	520	K	Glycine cleavage system P protein OS=Anthurium amnicola GN=GDCSP PE=3 SV=1	LFK(1)VFAGGK	2	-0.070552	6	3	1	64.7115	0.021159	64.711	1	56.9157	0.0330609	56.916	1	56.4315	0.0338002	56.432_x000D_
	Gene.28709::TRINITY_DN39858_c2_g1::g.28709::m.28709	277	K	Glycine cleavage system P protein OS=Anthurium amnicola GN=GDCSP PE=3 SV=1	SEGFGVK(1)VVSADVK	2	0.39451	3	3	1	119.544	4.85e-08	119.54	1	100.426	9.85e-06	100.43	1	127.175	2.28e-08	127.18_x000D_
	Gene.28709::TRINITY_DN39858_c2_g1::g.28709::m.28709	807	K	Glycine cleavage system P protein OS=Anthurium amnicola GN=GDCSP PE=3 SV=1	TFCIPHGGGGPGMGPIGVK(1)K	3	-0.28241	3	3	1	126.839	1.38e-11	126.84	1	109.717	1.26e-07	109.72	1	79.4887	0.000104815	79.489_x000D_
	Gene.28709::TRINITY_DN39858_c2_g1::g.28709::m.28709	457	K	Glycine cleavage system P protein OS=Anthurium amnicola GN=GDCSP PE=3 SV=1	VHGLAGTLAYGLK(1)K	2	0.47107	5	3	1	58.6264	2.36e-08	115.33	1	73.2733	0.000472144	73.273	1	45.6139	3.41e-05	92.247_x000D_
	Gene.28709::TRINITY_DN39858_c2_g1::g.28709::m.28709	578	K	Glycine cleavage system P protein OS=Anthurium amnicola GN=GDCSP PE=3 SV=1	YIHLLQSK(1)DLSLCHSMIPLGSCTMK	4	0.51976	6	3	1	67.4961	9.1e-05	67.496	1	123.853	1.5e-13	123.85	1	96.3175	1.49e-19	144.26_x000D_
	Gene.28728::TRINITY_DN39865_c1_g1::g.28728::m.28728	41	K	U1 small nuclear ribonucleoprotein OS=Anthurium amnicola GN=RNU1_4 PE=4 SV=1	NAYK(1)QADGR	2	-1.5455	3	3	1	61.5934	0.0259194	61.593	1	85.2904	0.00281345	85.29	1	59.0674	0.0297759	59.067_x000D_
	Gene.28771::TRINITY_DN39878_c1_g1::g.28771::m.28771	2	K	Nuclease domain-containing protein 1 OS=Anthurium amnicola GN=SND1_0 PE=4 SV=1	FK(1)LLIPK	2	0.36863	3	3	1	66.7992	0.0382413	66.799	1	62.6585	0.0485946	62.659	1	66.7992	0.0382413	66.799_x000D_
	Gene.28805::TRINITY_DN39889_c0_g1::g.28805::m.28805	345	K	"Glycosyl transferase, family 1 OS=Corchorus capsularis GN=CCACVL1_02769 PE=3 SV=1"	EDNASLK(1)DDIR	2	0.061812	3	3	1	128.847	3.69e-06	128.85	1	105.252	0.000134948	105.25	1	136.698	1.5e-07	136.7_x000D_
	Gene.28899::TRINITY_DN39930_c1_g2::g.28899::m.28899	139	K	"Beta-glucosidase, putative OS=Ricinus communis GN=RCOM_1071830 PE=3 SV=1"	GEGK(1)VNWK	2	-1.0972	3	3	1	116.371	0.000864804	116.37	1	91.8534	0.0027941	91.853	1	79.474	0.00640241	79.474_x000D_
	Gene.28899::TRINITY_DN39930_c1_g2::g.28899::m.28899	335	K	"Beta-glucosidase, putative OS=Ricinus communis GN=RCOM_1071830 PE=3 SV=1"	LPK(1)FSPEEVK	2	0.12837	6	3	1	123.007	1.61e-05	123.01	1	113.224	5.89e-05	113.22	1	115.287	2.72e-05	115.29_x000D_
	Gene.28899::TRINITY_DN39930_c1_g2::g.28899::m.28899	459	K	"Beta-glucosidase, putative OS=Ricinus communis GN=RCOM_1071830 PE=3 SV=1"	SYITELK(1)R	2	0.12092	4	3	1	110.115	0.00173084	110.12	1	121.85	0.00131997	121.85	1	107.008	0.00198949	107.01_x000D_
	Gene.28899::TRINITY_DN39930_c1_g2::g.28899::m.28899	109	K	"Beta-glucosidase, putative OS=Ricinus communis GN=RCOM_1071830 PE=3 SV=1"	YK(1)EDIDIMK	2	0.5728	5	3	1	62.4662	0.00130182	84.507	1	77.0624	0.00449339	77.062	1	65.8417	0.000259801	102.53_x000D_
	Gene.28931::TRINITY_DN39939_c0_g2::g.28931::m.28931	71	K	Phototropin (Fragment) OS=Smilax bona-nox GN=PHOT2 PE=2 SV=1	IFK(1)EEAAK	2	0.42261	3	3	1	74.4861	0.00927553	74.486	1	74.3762	0.00947719	74.376	1	87.6964	0.00400575	87.696_x000D_
	Gene.28932::TRINITY_DN39939_c1_g1::g.28932::m.28932	108	K	Phototropin-2 OS=Anthurium amnicola GN=PHOT2_7 PE=4 SV=1	NK(1)FSLER	2	0.31349	3	3	1	83.2061	0.0121795	83.206	1	56.659	0.0213314	56.659	1	95.5305	0.000981615	95.531_x000D_
	Gene.28953::TRINITY_DN39947_c0_g1::g.28953::m.28953	166	K	Delta-aminolevulinic acid dehydratase OS=Anthurium amnicola GN=HEMB_2 PE=3 SV=1	HGLIDEVYK(1)AR	3	0.088776	5	3	1	107.088	0.000110613	107.09	1	108.984	1.42e-06	127.76	1	105.975	3.99e-05	105.98_x000D_
	Gene.28969::TRINITY_DN39954_c4_g2::g.28969::m.28969	398	K	"Zeaxanthin epoxidase, chloroplastic OS=Anthurium amnicola GN=ABA2_0 PE=4 SV=1"	IPVLTWGK(1)GR	2	-0.22002	3	3	1	137.953	3.32e-07	137.95	1	150.351	7.42e-08	150.35	1	102.062	0.000348304	102.06_x000D_
	Gene.29021::TRINITY_DN39980_c3_g1::g.29021::m.29021	420	K	5-methyltetrahydropteroyltriglutamate--homocysteine methyltransferase (Fragment) OS=Anthurium amnicola GN=METE_7 PE=3 SV=1	AIK(1)EEISK	2	0.21761	4	3	1	103.546	0.00144818	103.55	1	68.0161	0.0211449	68.016	1	109.29	0.00114423	109.29_x000D_
	Gene.29021::TRINITY_DN39980_c3_g1::g.29021::m.29021	425	K	5-methyltetrahydropteroyltriglutamate--homocysteine methyltransferase (Fragment) OS=Anthurium amnicola GN=METE_7 PE=3 SV=1	EEISK(1)VVK	2	0.49158	3	3	1	71.3794	0.0149748	71.379	1	84.4978	0.00493808	84.498	1	60.9103	0.0341807	60.91_x000D_
	Gene.29021::TRINITY_DN39980_c3_g1::g.29021::m.29021	409	K	5-methyltetrahydropteroyltriglutamate--homocysteine methyltransferase (Fragment) OS=Anthurium amnicola GN=METE_7 PE=3 SV=1	ANK(1)ISEEEYVK	2	-0.044955	6	3	1	91.9612	0.000573579	91.961	1	181.664	1.99e-12	181.66	1	94.7673	0.000285846	94.767_x000D_
	Gene.29021::TRINITY_DN39980_c3_g1::g.29021::m.29021	417	K	5-methyltetrahydropteroyltriglutamate--homocysteine methyltransferase (Fragment) OS=Anthurium amnicola GN=METE_7 PE=3 SV=1	ISEEEYVK(1)AIK	2	0.44731	4	3	1	149.959	3.43e-08	149.96	1	139.323	1.27e-07	139.32	1	138.991	1.3e-07	138.99_x000D_
	Gene.29021::TRINITY_DN39980_c3_g1::g.29021::m.29021	94	K	5-methyltetrahydropteroyltriglutamate--homocysteine methyltransferase (Fragment) OS=Anthurium amnicola GN=METE_7 PE=3 SV=1	AVSEYK(1)EAK	2	0.338	9	3	1	74.1727	0.00671445	74.173	1	42.3359	0.00149867	79.148	1	54.066	0.0233864	54.066_x000D_
	Gene.29021::TRINITY_DN39980_c3_g1::g.29021::m.29021	88	K	5-methyltetrahydropteroyltriglutamate--homocysteine methyltransferase (Fragment) OS=Anthurium amnicola GN=METE_7 PE=3 SV=1	FSYGSHK(1)AVSEYK	3	0.015183	4	3	1	103.137	3.79e-07	103.14	1	75.9984	0.00014938	84.297	1	88.075	0.00010139	88.075_x000D_
	Gene.29039::TRINITY_DN39985_c3_g1::g.29039::m.29039	72	K	Prolyl endopeptidase (Fragment) OS=Anthurium amnicola GN=PREP_1 PE=4 SV=1	DGSVVDDYHGVK(1)VPDPYR	3	1.0355	3	3	1	122.44	1.1e-10	122.44	1	146.806	4.17e-16	146.81	1	101.923	6.09e-07	101.92_x000D_
	Gene.29039::TRINITY_DN39985_c3_g1::g.29039::m.29039	572	K	Prolyl endopeptidase (Fragment) OS=Anthurium amnicola GN=PREP_1 PE=4 SV=1	GGGEYGEEWHK(1)TGSLSNK	3	0.20879	3	3	1	111.769	1.29e-07	111.77	1	94.2811	2.28e-09	94.281	1	101.278	6.41e-07	101.28_x000D_
	Gene.29039::TRINITY_DN39985_c3_g1::g.29039::m.29039	682	K	Prolyl endopeptidase (Fragment) OS=Anthurium amnicola GN=PREP_1 PE=4 SV=1	RPWEK(1)TADQACQYPSTMLLTADHDDR	4	-0.92602	4	3	1	223.695	1.75e-60	223.69	1	128.059	7.07e-14	128.06	1	188.294	5.33e-37	188.29_x000D_
	Gene.29039::TRINITY_DN39985_c3_g1::g.29039::m.29039	513	K	Prolyl endopeptidase (Fragment) OS=Anthurium amnicola GN=PREP_1 PE=4 SV=1	VPMFIVSK(1)K	2	-2.9543	10	3	1	103.546	0.000879246	103.55	1	80.6884	0.00590239	80.688	1	80.7549	0.00588103	80.755_x000D_
	Gene.2904::TRINITY_DN25287_c1_g2::g.2904::m.2904	112	K	Cysteine proteinase RD21a OS=Anthurium amnicola GN=RD21A_2 PE=3 SV=1	NSYGQNWGEGGYMK(1)LPR	2	-0.66961	8	3	1	271.45	8.07e-76	271.45	1	294.939	1.15e-89	294.94	1	254.227	1.39e-104	311.09_x000D_
	Gene.29047::TRINITY_DN39990_c1_g1::g.29047::m.29047	938	K	"Glutamate synthase 1 [NADH], chloroplastic OS=Anthurium amnicola GN=GLT1_6 PE=4 SV=1"	FK(1)DIPGK	2	1.4476	3	3	1	61.9623	0.0503353	61.962	1	67.1694	0.00866691	67.169	1	61.9623	0.0503353	61.962_x000D_
	Gene.29047::TRINITY_DN39990_c1_g1::g.29047::m.29047	662	K	"Glutamate synthase 1 [NADH], chloroplastic OS=Anthurium amnicola GN=GLT1_6 PE=4 SV=1"	GWHSK(1)VLDITYPK	3	1.3389	3	3	1	57.2674	0.00295809	57.267	1	53.3774	0.00809099	53.377	1	49.2981	0.0160323	49.298_x000D_
	Gene.29056::TRINITY_DN39998_c5_g1::g.29056::m.29056	204	K	Glutamine synthetase OS=Anthurium amnicola GN=GLNA4_1 PE=3 SV=1	EEGGYELIK(1)K	2	0.0010403	6	3	1	85.3546	0.00340935	85.355	1	73.4995	0.0099996	73.499	1	73.4995	0.0099996	73.499_x000D_
	Gene.29056::TRINITY_DN39998_c5_g1::g.29056::m.29056	215	K	Glutamine synthetase OS=Anthurium amnicola GN=GLNA4_1 PE=3 SV=1	HK(1)EHISAYGEGNER	2	0.21376	11	3	1	117.203	1.55e-08	117.2	1	52.5272	7.05e-15	154.69	1	95.0671	4.22e-06	95.57_x000D_
	Gene.29056::TRINITY_DN39998_c5_g1::g.29056::m.29056	192	K	Glutamine synthetase OS=Anthurium amnicola GN=GLNA4_1 PE=3 SV=1	PIEGDWNGAGCHTNYSTK(1)SMR	3	-0.60558	11	3	1	168.639	3.2e-25	168.64	1	185.613	5.13e-34	185.61	1	186.896	4.16e-34	186.9_x000D_
	Gene.29056::TRINITY_DN39998_c5_g1::g.29056::m.29056	263	K	Glutamine synthetase OS=Anthurium amnicola GN=GLNA4_1 PE=3 SV=1	QGK(1)GYLEDR	2	0.15657	11	3	1	79.1482	0.000802455	96.342	1	123.749	0.000159625	123.75	1	112.357	0.000261422	112.36_x000D_
	Gene.3088::TRINITY_DN25452_c0_g9::g.3088::m.3088	83	K	"Porphobilinogen deaminase, chloroplastic (Fragment) OS=Anthurium amnicola GN=HEMC_0 PE=3 SV=1"	AK(1)VSLLR	2	-0.2247	6	3	1	107.594	0.00394383	107.59	1	104.209	0.00432406	104.21	1	117.16	0.00317605	117.16_x000D_
	Gene.3088::TRINITY_DN25452_c0_g9::g.3088::m.3088	229	K	"Porphobilinogen deaminase, chloroplastic (Fragment) OS=Anthurium amnicola GN=HEMC_0 PE=3 SV=1"	YPSLK(1)VVNFR	2	0.12437	5	3	1	120.763	1.93e-05	120.76	1	123.792	1.5e-05	123.79	1	132.319	2.69e-06	132.32_x000D_
	Gene.3428::TRINITY_DN25735_c1_g1::g.3428::m.3428	210	K	"Ribosome-recycling factor, mitochondrial (Fragment) OS=Anthurium amnicola GN=MRRF_5 PE=4 SV=1"	NAK(1)ESFGK	2	-0.18545	3	3	1	89.3546	0.00352242	89.355	1	69.5982	0.0182426	69.598	1	68.2235	0.0207644	68.224_x000D_
	Gene.3428::TRINITY_DN25735_c1_g1::g.3428::m.3428	116	K	"Ribosome-recycling factor, mitochondrial (Fragment) OS=Anthurium amnicola GN=MRRF_5 PE=4 SV=1"	IMVAAK(1)DNFLGK	2	0.36954	4	3	1	71.1757	0.00375611	71.176	1	90.7928	0.000293964	90.793	1	92.7811	8.36e-05	92.781_x000D_
	Gene.3428::TRINITY_DN25735_c1_g1::g.3428::m.3428	199	K	"Ribosome-recycling factor, mitochondrial (Fragment) OS=Anthurium amnicola GN=MRRF_5 PE=4 SV=1"	VK(1)DFFGDASK	2	-0.1349	3	3	1	91.3133	0.00114802	91.313	1	81.6249	0.00280619	81.625	1	105.46	0.000260197	105.46_x000D_
	Gene.3428::TRINITY_DN25735_c1_g1::g.3428::m.3428	126	K	"Ribosome-recycling factor, mitochondrial (Fragment) OS=Anthurium amnicola GN=MRRF_5 PE=4 SV=1"	YIYK(1)DTISR	2	0.19544	6	3	1	108.433	0.000393993	108.43	1	120.989	0.000169333	120.99	1	99.013	0.000712221	99.013_x000D_
	Gene.3565::TRINITY_DN25847_c0_g5::g.3565::m.3565	95	K	"Glutamate--tRNA ligase, chloroplastic/mitochondrial OS=Anthurium amnicola GN=SYE_1 PE=3 SV=1"	GGK(1)FVLR	2	0.07288	4	3	1	84.2437	0.0115753	84.244	1	84.6989	0.0113103	84.699	1	88.0288	0.00937135	88.029_x000D_
	Gene.3565::TRINITY_DN25847_c0_g5::g.3565::m.3565	150	K	"Glutamate--tRNA ligase, chloroplastic/mitochondrial OS=Anthurium amnicola GN=SYE_1 PE=3 SV=1"	NLLYK(1)SYAEK	2	1.0731	3	3	1	61.2126	0.0223915	61.213	1	70.9415	0.00969619	70.942	1	96.0088	0.00050521	96.009_x000D_
	Gene.3794::TRINITY_DN26032_c0_g1::g.3794::m.3794	29	K	Inositol-1-monophosphatase (Fragment) OS=Anthurium amnicola GN=IMP3_1 PE=3 SV=1	ACEDLIFDHLK(1)K	3	0.47823	3	3	1	67.5191	0.00228282	67.519	1	48.1146	0.0225944	48.115	1	71.1757	0.001415	71.176_x000D_
	Gene.3943::TRINITY_DN26142_c0_g3::g.3943::m.3943	95	K	40S ribosomal protein S14-3 OS=Anthurium amnicola GN=RPS14C_5 PE=3 SV=1	ELGITALHIK(1)LR	2	0.032861	4	3	1	68.359	0.00225864	68.359	1	88.3377	0.000133954	88.338	1	114.019	1.29e-07	114.02_x000D_
	Gene.3943::TRINITY_DN26142_c0_g3::g.3943::m.3943	60	K	40S ribosomal protein S14-3 OS=Anthurium amnicola GN=RPS14C_5 PE=3 SV=1	ITGGMK(1)VK	2	0.59649	8	3	1	55.5305	0.0141205	61.962	1	61.9623	0.0267361	61.962	1	61.9623	0.0122713	64.265_x000D_
	Gene.3943::TRINITY_DN26142_c0_g3::g.3943::m.3943	124	K	40S ribosomal protein S14-3 OS=Anthurium amnicola GN=RPS14C_5 PE=3 SV=1	SGMK(1)IGR	2	1.4194	6	3	1	56.5468	0.0395765	61.357	1	45.0814	0.0541506	56.27	1	73.6163	0.0114264	73.616_x000D_
	Gene.4020::TRINITY_DN26208_c0_g3::g.4020::m.4020	152	K	Phosphoenolpyruvate carboxylase 2 OS=Anthurium amnicola GN=CAPP2_1 PE=3 SV=1	LVFELK(1)K	2	-0.089833	3	3	1	79.116	0.0228999	79.116	1	69.9985	0.0475612	69.998	1	68.9149	0.0518222	68.915_x000D_
	Gene.4025::TRINITY_DN26210_c0_g1::g.4025::m.4025	215	K	Fructose-bisphosphate aldolase OS=Glycine max GN=LOC100802732 PE=3 SV=1	YSAEGESDEAK(1)K	2	-0.083991	3	3	1	118.866	3.78e-06	118.87	1	136.698	6.36e-09	136.7	1	140.142	5.05e-09	140.14_x000D_
	Gene.4025::TRINITY_DN26210_c0_g1::g.4025::m.4025	122	K	Fructose-bisphosphate aldolase OS=Glycine max GN=LOC100802732 PE=3 SV=1	YTLTMLK(1)R	2	-0.4407	3	3	1	131.031	0.00125278	131.03	1	143.887	0.00063925	143.89	1	143.887	0.00063925	143.89_x000D_
	Gene.418::TRINITY_DN22849_c0_g2::g.418::m.418	117	K	Polyribonucleotide nucleotidyltransferase (Fragment) OS=Anthurium amnicola GN=pnp_56 PE=3 SV=1	TSGGFFK(1)R	2	-0.11546	7	3	1	147.336	0.000434754	147.34	1	123.69	0.00130651	123.69	1	157.579	5.96e-05	157.58_x000D_
	Gene.4242::TRINITY_DN26384_c0_g2::g.4242::m.4242	121	K	Aspartic proteinase oryzasin-1 (Fragment) OS=Anthurium amnicola GN=Os05g0567100_2 PE=3 SV=1	SGQSSTYK(1)K	2	-0.16869	4	3	1	86.8981	0.00390844	86.898	1	94.9087	0.00133816	94.909	1	117.312	0.00028665	117.31_x000D_
	Gene.4390::TRINITY_DN26491_c0_g1::g.4390::m.4390	275	K	Apolipoprotein D OS=Anthurium amnicola GN=Apod_3 PE=3 SV=1	AFIEK(1)YK	2	-0.40758	3	3	1	81.2967	0.0132913	81.297	1	68.9149	0.0329513	68.915	1	81.2967	0.00351823	81.297_x000D_
	Gene.4390::TRINITY_DN26491_c0_g1::g.4390::m.4390	148	K	Apolipoprotein D OS=Anthurium amnicola GN=Apod_3 PE=3 SV=1	WFEVASLK(1)R	2	-0.75789	3	3	1	119.747	0.000273179	119.75	1	108.147	0.000634834	108.15	1	118.712	0.000278904	118.71_x000D_
	Gene.4557::TRINITY_DN26616_c0_g1::g.4557::m.4557	113	K	"Leucine aminopeptidase 2, chloroplastic OS=Anthurium amnicola GN=Os02g0794700_1 PE=3 SV=1"	DSNSK(1)FENPILK	2	-0.77538	5	3	1	185.903	5.27e-17	185.9	1	142.968	2.53e-09	142.97	1	117.269	2.66e-06	117.27_x000D_
	Gene.4557::TRINITY_DN26616_c0_g1::g.4557::m.4557	157	K	"Leucine aminopeptidase 2, chloroplastic OS=Anthurium amnicola GN=Os02g0794700_1 PE=3 SV=1"	LAGLGFK(1)R	2	0.051563	6	3	1	95.3523	0.00295948	95.352	1	99.375	0.0026247	99.375	1	104.209	0.00222241	104.21_x000D_
	Gene.4708::TRINITY_DN26721_c0_g2::g.4708::m.4708	169	K	Far upstream element-binding protein 2 OS=Anthurium amnicola GN=KHSRP_2 PE=4 SV=1	VGVIIGK(1)GGETIR	2	0.28142	3	3	1	64.1035	0.00610578	64.104	1	48.5269	0.055124	48.527	1	66.7839	0.0048534	66.784_x000D_
	Gene.4737::TRINITY_DN26739_c0_g1::g.4737::m.4737	108	K	Peptidylprolyl isomerase (Fragment) OS=Anthurium amnicola GN=FKBP15_0 PE=4 SV=1	IPAK(1)LGYGAQGSPPK	2	0.065092	3	3	1	181.584	6.13e-23	181.58	1	172.82	6.01e-19	172.82	1	150.763	1.25e-12	150.76_x000D_
	Gene.4766::TRINITY_DN26764_c0_g1::g.4766::m.4766	266	K	Glucose-1-phosphate adenylyltransferase OS=Colocasia esculenta PE=3 SV=1	ATAFGLMK(1)IDEEGR	2	-0.1941	4	3	1	171.763	4.37e-16	171.76	1	127.025	1.02e-08	127.03	1	47.5475	0.0225041	47.548_x000D_
	Gene.4766::TRINITY_DN26764_c0_g1::g.4766::m.4766	286	K	Glucose-1-phosphate adenylyltransferase OS=Colocasia esculenta PE=3 SV=1	GEQLK(1)AMK	2	-1.3881	3	3	1	69.8246	0.00780536	69.825	1	69.8117	0.0178509	69.812	1	69.8246	0.0101725	69.825_x000D_
	Gene.4766::TRINITY_DN26764_c0_g1::g.4766::m.4766	424	K	Glucose-1-phosphate adenylyltransferase OS=Colocasia esculenta PE=3 SV=1	NCK(1)IHHSVVGLR	3	0.45354	4	3	1	86.7722	0.000159748	86.772	1	84.1687	0.000202645	84.169	1	67.5191	0.00192745	67.519_x000D_
	Gene.4905::TRINITY_DN26858_c0_g3::g.4905::m.4905	66	K	Peptidyl-prolyl cis-trans isomerase OS=Cucumis melo GN=LOC103502021 PE=3 SV=1	FADENFK(1)LK	2	0.17451	5	3	1	125.817	0.000152349	125.82	1	128.281	0.000143683	128.28	1	123.355	0.00016101	123.35_x000D_
	Gene.4905::TRINITY_DN26858_c0_g3::g.4905::m.4905	26	K	Peptidyl-prolyl cis-trans isomerase OS=Cucumis melo GN=LOC103502021 PE=3 SV=1	SGKPLHYK(1)GSTFHR	3	0.37523	15	3	1	92.9992	8.16e-10	133.48	1	85.2222	1.56e-08	125.5	1	144.103	2.33e-08	144.1_x000D_
	Gene.4905::TRINITY_DN26858_c0_g3::g.4905::m.4905	21	K	Peptidyl-prolyl cis-trans isomerase OS=Cucumis melo GN=LOC103502021 PE=3 SV=1	SGK(1)PLHYK	2	1.7576	4	3	1	63.0755	0.0302085	63.076	1	67.8972	0.021363	67.897	1	61.6789	0.0327707	61.679_x000D_
	Gene.4973::TRINITY_DN26907_c1_g1::g.4973::m.4973	118	K	"ATP synthase subunit d, mitochondrial (Fragment) OS=Anthurium amnicola GN=At3g52300_5 PE=4 SV=1"	EAEQK(1)SLK	2	0.28505	5	3	1	80.1654	0.00620088	80.165	1	88.294	0.00383159	88.294	1	85.1608	0.00474483	85.161_x000D_
	Gene.5032::TRINITY_DN26957_c0_g4::g.5032::m.5032	135	K	ATP-dependent Clp protease proteolytic subunit OS=Anthurium amnicola GN=CLPR1_0 PE=3 SV=1	DAAYEK(1)R	2	-1.2985	5	3	1	84.0975	0.0183383	84.097	1	113.889	0.00509024	113.89	1	94.6624	0.00866361	94.662_x000D_
	Gene.5032::TRINITY_DN26957_c0_g4::g.5032::m.5032	61	K	ATP-dependent Clp protease proteolytic subunit OS=Anthurium amnicola GN=CLPR1_0 PE=3 SV=1	LYLPK(1)ISR	2	-0.1822	6	3	1	90.7088	0.00312772	90.709	1	99.4417	0.0016654	99.442	1	68.0161	0.0211449	68.016_x000D_
	Gene.5148::TRINITY_DN27045_c1_g6::g.5148::m.5148	18	K	60S ribosomal protein L30 OS=Nelumbo nucifera GN=LOC104600070 PE=4 SV=1	SGK(1)YTLGYK	2	0.97314	3	3	1	67.3338	0.0171555	67.334	1	55.3526	0.0377936	55.353	1	59.9076	0.0284932	59.908_x000D_
	Gene.5179::TRINITY_DN27063_c0_g5::g.5179::m.5179	118	K	Anthranilate phosphoribosyltransferase OS=Anthurium amnicola GN=trpD_4 PE=4 SV=1	VSDNIVNK(1)VDR	2	0.21191	3	3	1	173.756	3.45e-12	173.76	1	115.372	1.31e-05	115.37	1	184.979	1.37e-12	184.98_x000D_
	Gene.5256::TRINITY_DN27128_c1_g4::g.5256::m.5256	133	K	Ribosomal protein L19 OS=Capsella rubella GN=CARUB_v10014622mg PE=3 SV=1	GNVFK(1)NK	2	0.52221	5	3	1	90.9856	0.00764969	90.986	1	88.6429	0.00901379	88.643	1	95.793	0.00526945	95.793_x000D_
	Gene.5256::TRINITY_DN27128_c1_g4::g.5256::m.5256	162	K	Ribosomal protein L19 OS=Capsella rubella GN=CARUB_v10014622mg PE=3 SV=1	TLSDQFEAK(1)R	2	0.18448	6	3	1	157.663	1.36e-08	157.66	1	187.33	3.59e-12	187.33	1	157.745	1.35e-08	157.75_x000D_
	Gene.5285::TRINITY_DN27143_c0_g1::g.5285::m.5285	128	K	DEAD-box ATP-dependent RNA helicase 56 isoform X2 OS=Nicotiana tabacum GN=LOC107767550 PE=4 SV=1	GFK(1)EGHK	2	-0.83919	4	3	1	101.643	0.00461227	101.64	1	108.461	0.00384641	108.46	1	87.3226	0.00978257	87.323_x000D_
	Gene.5412::TRINITY_DN27237_c1_g5::g.5412::m.5412	202	K	Pentatricopeptide repeat-containing protein At1g02150 (Fragment) OS=Anthurium amnicola GN=At1g02150_2 PE=4 SV=1	LAEAFK(1)DK	2	-0.23551	3	3	1	74.4644	0.00931539	74.464	1	74.9199	0.00847979	74.92	1	74.4644	0.00931539	74.464_x000D_
	Gene.5412::TRINITY_DN27237_c1_g5::g.5412::m.5412	334	K	Pentatricopeptide repeat-containing protein At1g02150 (Fragment) OS=Anthurium amnicola GN=At1g02150_2 PE=4 SV=1	SLK(1)DAEFR	2	1.6376	3	3	1	52.5786	0.0618264	52.579	1	63.2161	0.0299507	63.216	1	87.6395	0.00402235	87.639_x000D_
	Gene.5498::TRINITY_DN27311_c0_g1::g.5498::m.5498	89	K	Peptidyl-prolyl cis-trans isomerase FKBP62 (Fragment) OS=Anthurium amnicola GN=FKBP62_4 PE=4 SV=1	DYK(1)EAEK	2	-4.0318	4	3	1	68.3826	0.0342823	68.383	1	66.3511	0.00742042	69.721	1	73.2482	0.0221165	73.248_x000D_
	Gene.5498::TRINITY_DN27311_c0_g1::g.5498::m.5498	147	K	Peptidyl-prolyl cis-trans isomerase FKBP62 (Fragment) OS=Anthurium amnicola GN=FKBP62_4 PE=4 SV=1	LEYK(1)TLK	2	-0.29258	3	3	1	75.2127	0.0172045	75.213	1	65.2521	0.0421096	65.252	1	71.3794	0.026789	71.379_x000D_
	Gene.5650::TRINITY_DN27424_c0_g4::g.5650::m.5650	152	K	"Indole-3-glycerol phosphate synthase, chloroplastic OS=Anthurium amnicola GN=At2g04400_4 PE=3 SV=1"	IIWYK(1)GNEVQQLK	2	1.3971	4	3	1	136.275	2.03e-09	136.27	1	134.562	2.23e-09	134.56	1	110.801	9.76e-06	110.8_x000D_
	Gene.5653::TRINITY_DN27426_c0_g1::g.5653::m.5653	144	K	"Cystathionine gamma-synthase, chloroplastic OS=Anthurium amnicola GN=CGS1_6 PE=3 SV=1"	FLEEHPK(1)ILR	3	0.77956	3	3	1	66.0557	0.00511201	66.056	1	76.2278	0.00118639	76.228	1	74.8411	0.00146557	74.841_x000D_
	Gene.5953::TRINITY_DN27636_c1_g7::g.5953::m.5953	176	K	Lactoylglutathione lyase OS=Anthurium amnicola GN=GLX-I_1 PE=4 SV=1	FYEK(1)ACGMK	2	-0.69254	7	3	1	71.4507	0.00475931	71.451	1	82.2868	0.0034267	82.287	1	79.1482	0.0017809	79.148_x000D_
	Gene.5953::TRINITY_DN27636_c1_g7::g.5953::m.5953	172	K	Lactoylglutathione lyase OS=Anthurium amnicola GN=GLX-I_1 PE=4 SV=1	SIK(1)FYEK	2	-0.23499	5	3	1	66.073	0.040057	66.073	1	73.2482	0.00367123	80.438	1	83.2061	0.0121795	83.206_x000D_
	Gene.6053::TRINITY_DN27705_c0_g3::g.6053::m.6053	380	K	Mg-protoporphyrin IX chelatase (Fragment) OS=Anthurium amnicola GN=CHLI_1 PE=3 SV=1	ALAALK(1)GR	2	-0.32812	4	3	1	67.9026	0.0213531	67.903	1	84.0975	0.00505477	84.097	1	53.7542	0.0553081	53.754_x000D_
	Gene.6053::TRINITY_DN27705_c0_g3::g.6053::m.6053	217	K	Mg-protoporphyrin IX chelatase (Fragment) OS=Anthurium amnicola GN=CHLI_1 PE=3 SV=1	AFEPGLLAK(1)ANR	2	0.23981	3	3	1	95.4772	7.88e-05	95.477	1	89.266	0.000159998	89.266	1	83.1822	0.000688199	83.182_x000D_
	Gene.6053::TRINITY_DN27705_c0_g3::g.6053::m.6053	314	K	Mg-protoporphyrin IX chelatase (Fragment) OS=Anthurium amnicola GN=CHLI_1 PE=3 SV=1	FDQGPK(1)GFR	2	0.53647	3	3	1	126.067	0.000151469	126.07	1	126.067	0.000151469	126.07	1	123.355	0.00016101	123.35_x000D_
	Gene.6053::TRINITY_DN27705_c0_g3::g.6053::m.6053	171	K	Mg-protoporphyrin IX chelatase (Fragment) OS=Anthurium amnicola GN=CHLI_1 PE=3 SV=1	GEK(1)LPVLSTK	2	-0.08805	5	3	1	91.9612	0.00103713	91.961	1	84.5074	0.00231284	84.507	1	74.9616	0.00445031	74.962_x000D_
	Gene.6053::TRINITY_DN27705_c0_g3::g.6053::m.6053	126	K	Mg-protoporphyrin IX chelatase (Fragment) OS=Anthurium amnicola GN=CHLI_1 PE=3 SV=1	GTGK(1)STTVR	2	0.49975	3	3	1	53.5969	0.0478601	53.597	1	57.5318	0.0321204	57.532	1	57.5318	0.0321204	57.532_x000D_
	Gene.6053::TRINITY_DN27705_c0_g3::g.6053::m.6053	301	K	Mg-protoporphyrin IX chelatase (Fragment) OS=Anthurium amnicola GN=CHLI_1 PE=3 SV=1	VK(1)IVEER	2	-1.7889	3	3	1	71.5012	0.0264847	71.501	1	68.3826	0.00820968	68.383	1	83.2061	0.0121795	83.206_x000D_
	Gene.6260::TRINITY_DN27848_c1_g4::g.6260::m.6260	87	K	FTSH1 OS=Arundo donax PE=4 SV=1	QIITK(1)HIDILHK	3	-0.62552	4	3	1	98.1049	2.17e-05	98.105	1	50.2222	0.0150697	50.222	1	88.0206	0.000139179	88.021_x000D_
	Gene.6658::TRINITY_DN28115_c0_g2::g.6658::m.6658	101	K	"50S ribosomal protein L11, chloroplastic (Fragment) OS=Anthurium amnicola GN=RPL11_7 PE=3 SV=1"	LALEAGK(1)ATPAPPVGPALGSK	2	1.309	3	3	1	132.015	7.09e-12	132.01	1	168.639	1.01e-24	168.64	1	116.452	6.59e-11	116.45_x000D_
	Gene.6658::TRINITY_DN28115_c0_g2::g.6658::m.6658	183	K	"50S ribosomal protein L11, chloroplastic (Fragment) OS=Anthurium amnicola GN=RPL11_7 PE=3 SV=1"	VGK(1)VTVDQVR	2	-0.15105	5	3	1	111.265	0.00010971	111.27	1	106.157	0.000242131	106.16	1	96.7555	0.000485852	96.756_x000D_
	Gene.6976::TRINITY_DN28331_c0_g1::g.6976::m.6976	340	K	"Imidazole glycerol phosphate synthase hisHF, chloroplastic (Fragment) OS=Anthurium amnicola GN=At4g26900_1 PE=3 SV=1"	GDLVVTK(1)GDQYDVR	2	-0.83859	4	3	1	98.582	2.53e-06	98.582	0.999957	43.6531	0.0027469	64.249	1	109.073	3.8e-06	109.07_x000D_
	Gene.7016::TRINITY_DN28359_c0_g2::g.7016::m.7016	489	K	DNA gyrase subunit B (Fragment) OS=Anthurium amnicola GN=GYRB_2 PE=3 SV=1	GK(1)ILNIER	2	0.0804	23	3	1	87.3226	0.00411473	87.323	1	84.5678	0.00411473	87.323	1	95.5305	0.00187236	95.531_x000D_
	Gene.7016::TRINITY_DN28359_c0_g2::g.7016::m.7016	283	K	DNA gyrase subunit B (Fragment) OS=Anthurium amnicola GN=GYRB_2 PE=3 SV=1	KPIHETVAFK(1)K	3	-2.2439	4	3	1	74.1506	0.00108298	78.324	1	127.518	9.39e-07	131.69	1	86.4402	0.000390899	90.614_x000D_
	Gene.7113::TRINITY_DN28414_c0_g2::g.7113::m.7113	207	K	60S ribosomal protein L9 OS=Ananas comosus GN=ACMD2_15022 PE=4 SV=1	K(1)FLDGIYVSEK	2	0.29832	3	3	1	114.868	2.11e-05	114.87	1	117.932	1.78e-05	117.93	1	124.377	1.07e-05	124.38_x000D_
	Gene.7235::TRINITY_DN28490_c0_g3::g.7235::m.7235	30	K	60S ribosomal protein L18a (Fragment) OS=Anthurium amnicola GN=RPL18A_3 PE=3 SV=1	ALPSPSDEHPK(1)IFR	3	-0.45881	3	3	1	78.8139	0.000152525	78.814	1	92.0388	3.07e-05	92.039	1	102.332	2.71e-06	102.33_x000D_
	Gene.7235::TRINITY_DN28490_c0_g3::g.7235::m.7235	153	K	60S ribosomal protein L18a (Fragment) OS=Anthurium amnicola GN=RPL18A_3 PE=3 SV=1	QFHDSK(1)IK	3	0.14228	3	3	1	57.9307	0.0396468	57.931	1	53.9678	0.0172154	53.968	1	44.3492	0.034179	44.349_x000D_
	Gene.7235::TRINITY_DN28490_c0_g3::g.7235::m.7235	99	K	60S ribosomal protein L18a (Fragment) OS=Anthurium amnicola GN=RPL18A_3 PE=3 SV=1	TGYHNMYK(1)EYR	3	-0.66	9	3	1	110.637	2.02e-05	110.64	1	120.574	3.01e-06	120.57	1	153.535	1.43e-09	153.54_x000D_
	Gene.7304::TRINITY_DN28532_c2_g1::g.7304::m.7304	202	K	Farnesyl pyrophosphate synthase 1 (Fragment) OS=Anthurium amnicola GN=FPS1_3 PE=3 SV=1	YK(1)LPVHQQIVQYK	3	-0.016705	3	3	1	127.174	1.68e-07	127.17	1	142.097	4.26e-10	142.1	1	140.244	4.96e-10	140.24_x000D_
	Gene.7700::TRINITY_DN28794_c0_g1::g.7700::m.7700	291	K	Delta(24)-sterol reductase OS=Anthurium amnicola GN=DIM_2 PE=4 SV=1	YASK(1)EEAK	2	0.19581	3	3	1	64.734	0.027166	64.734	1	91.318	0.00295013	91.318	1	64.4204	0.0277412	64.42_x000D_
	Gene.7772::TRINITY_DN28843_c0_g1::g.7772::m.7772	236	K	"Bifunctional dethiobiotin synthetase/7,8-diamino-pelargonic acid aminotransferase, mitochondrial OS=Noccaea caerulescens GN=MP_TR7127_c0_g1_i1_g.20606 PE=3 SV=1"	AIQWFK(1)DPSK	2	-1.7577	3	3	1	78.3416	0.00336812	78.342	1	78.3416	0.00336812	78.342	1	91.5493	0.00110764	91.549_x000D_
	Gene.7906::TRINITY_DN28923_c0_g1::g.7906::m.7906	196	K	Glutathione S-transferase DHAR2 OS=Anthurium amnicola GN=DHAR2_5 PE=4 SV=1	VALGHFK(1)SWTVPEDLK	3	-0.40406	3	3	1	126.633	7.74e-10	126.63	1	100.77	1.41e-06	100.77	1	122.138	1.25e-09	122.14_x000D_
	Gene.7906::TRINITY_DN28923_c0_g1::g.7906::m.7906	60	K	Glutathione S-transferase DHAR2 OS=Anthurium amnicola GN=DHAR2_5 PE=4 SV=1	VLLTLEEK(1)K	2	0.43734	5	3	1	152.341	1.98e-05	152.34	1	113.622	0.000343944	113.62	1	152.341	1.98e-05	152.34_x000D_
	Gene.8329::TRINITY_DN29181_c0_g1::g.8329::m.8329	158	K	40S ribosomal protein S7 OS=Anthurium amnicola GN=RPS7_2 PE=3 SV=1	IFLDPK(1)EK	2	-1.0891	3	3	1	59.3497	0.0370435	59.35	1	69.5982	0.0182426	69.598	1	58.2299	0.0150328	58.23_x000D_
	Gene.8402::TRINITY_DN29221_c0_g1::g.8402::m.8402	131	K	Lactoylglutathione lyase (Fragment) OS=Anthurium amnicola GN=At1g67280_0 PE=3 SV=1	TIK(1)FYTECLGMK	2	0.5292	5	3	1	77.1846	0.000998883	77.185	1	111.793	1.35e-05	111.79	1	81.709	0.000764514	81.709_x000D_
	Gene.8743::TRINITY_DN29427_c0_g3::g.8743::m.8743	224	K	"DAG protein, chloroplastic OS=Anthurium amnicola GN=DAG_0 PE=4 SV=1"	YPTYQPK(1)QR	2	-0.61151	5	3	1	161.789	3.55e-06	161.79	1	108.807	0.000381341	108.81	1	134.26	0.000121726	134.26_x000D_
	Gene.8911::TRINITY_DN29554_c1_g4::g.8911::m.8911	25	K	"DEAD-box ATP-dependent RNA helicase 3, chloroplastic OS=Anthurium amnicola GN=Os03g0827700_3 PE=4 SV=1"	QVEK(1)EIK	2	-0.018234	3	3	1	57.1775	0.0622992	57.177	1	65.2521	0.0421096	65.252	1	64.2073	0.0447221	64.207_x000D_
	Gene.8911::TRINITY_DN29554_c1_g4::g.8911::m.8911	188	K	"DEAD-box ATP-dependent RNA helicase 3, chloroplastic OS=Anthurium amnicola GN=Os03g0827700_3 PE=4 SV=1"	TIVFTQTK(1)R	2	-3.784	3	3	1	50.3534	0.0674448	50.353	1	79.1275	0.00640359	79.128	1	52.7253	0.0574096	52.725_x000D_
	Gene.8911::TRINITY_DN29554_c1_g4::g.8911::m.8911	290	K	"DEAD-box ATP-dependent RNA helicase 3, chloroplastic OS=Anthurium amnicola GN=Os03g0827700_3 PE=4 SV=1"	TVK(1)SLER	2	-1.3018	3	3	1	82.4525	0.0126183	82.452	1	82.4525	0.0126183	82.452	1	66.3511	0.0393618	66.351_x000D_
	Gene.9126::TRINITY_DN29683_c0_g5::g.9126::m.9126	224	K	"ATP phosphoribosyltransferase 2, chloroplastic-like OS=Nicotiana tabacum GN=LOC107781436 PE=4 SV=1"	MALYK(1)SVQQLR	2	-1.1285	5	3	1	78.3416	0.00156214	78.342	1	85.8127	0.00120405	85.813	1	56.0867	0.000327329	94.363_x000D_
	Gene.9205::TRINITY_DN29731_c0_g1::g.9205::m.9205	51	K	26S protease regulatory subunit 6A-A-like protein OS=Morus notabilis GN=L484_000857 PE=3 SV=1	IK(1)VIAATNR	2	-0.0033022	3	3	1	75.509	0.00481056	75.509	1	67.3338	0.0171555	67.334	1	76.2278	0.00466379	76.228_x000D_
	Gene.9371::TRINITY_DN29841_c0_g2::g.9371::m.9371	182	K	"30S ribosomal protein S5, chloroplastic OS=Anthurium amnicola GN=rps5 PE=3 SV=1"	GGK(1)QLQFR	2	-0.42568	4	3	1	123.69	0.000830747	123.69	1	136.113	0.00069954	136.11	1	101.327	0.00156562	101.33_x000D_
	Gene.9371::TRINITY_DN29841_c0_g2::g.9371::m.9371	155	K	"30S ribosomal protein S5, chloroplastic OS=Anthurium amnicola GN=rps5 PE=3 SV=1"	SSGFGTQK(1)R	2	0.98149	3	3	1	126.243	0.000237244	126.24	1	77.1917	0.00702518	77.192	1	93.0983	0.00191755	93.098_x000D_
	Gene.9420::TRINITY_DN29870_c0_g3::g.9420::m.9420	135	K	Thiolase OS=Macleaya cordata GN=BVC80_9073g5 PE=3 SV=1	GGFK(1)DTHPDDLLAPVLK	3	-0.021029	3	3	1	91.6222	3.47e-05	91.622	1	116.133	2.47e-10	116.13	1	103.66	6.77e-07	103.66_x000D_
	Gene.9447::TRINITY_DN29890_c0_g1::g.9447::m.9447	284	K	"2-oxoglutarate dehydrogenase, mitochondrial OS=Anthurium amnicola GN=ogdh_1 PE=4 SV=1"	AVDEDGLYTGTGDVK(1)YHLGTSYDRPTR	4	0.076301	6	3	1	54.2998	2.59e-47	198.64	1	68.5874	3.31e-47	194.97	1	76.1521	3.07e-47	196.18_x000D_
	Gene.9447::TRINITY_DN29890_c0_g1::g.9447::m.9447	167	K	"2-oxoglutarate dehydrogenase, mitochondrial OS=Anthurium amnicola GN=ogdh_1 PE=4 SV=1"	DK(1)IETVNPR	2	0.76953	4	3	1	67.2066	0.0173496	67.207	1	98.0545	0.000744598	98.055	1	86.8816	0.00248857	86.882_x000D_
	Gene.9564::TRINITY_DN29959_c0_g2::g.9564::m.9564	84	K	Eukaryotic translation initiation factor 2 subunit alpha OS=Anthurium amnicola GN=tif211_3 PE=4 SV=1	EK(1)GYIDLSK	2	-0.35513	3	3	1	63.6242	0.0228189	63.624	1	73.4995	0.0077422	73.499	1	72.434	0.00936897	72.434_x000D_
	Gene.9781::TRINITY_DN30101_c1_g2::g.9781::m.9781	311	K	HIV Tat-specific factor 1 OS=Anthurium amnicola GN=Htatsf1_4 PE=4 SV=1	GHTFVAK(1)K	2	0.41884	3	3	1	141.389	0.000787364	141.39	1	129.65	1.67e-06	129.65	1	161.02	4.62e-05	161.02_x000D_
	Gene.9781::TRINITY_DN30101_c1_g2::g.9781::m.9781	255	K	HIV Tat-specific factor 1 OS=Anthurium amnicola GN=Htatsf1_4 PE=4 SV=1	IYVDK(1)ETGR	2	0.65972	3	3	1	59.0674	0.0297759	59.067	1	68.657	0.0151353	68.657	1	87.8065	0.00229973	87.806_x000D_
primary metabolic process	Gene.10138::TRINITY_DN30331_c0_g2::g.10138::m.10138	186	K	Peptidyl-prolyl cis-trans isomerase (Fragment) OS=Anthurium amnicola GN=CYP20-2 PE=3 SV=1	ALCTGEK(1)GFGYK	2	0.22837	8	3	1	152.069	3.2e-10	152.07	1	139.858	3.28e-09	139.86	1	107.026	3.26e-05	107.03_x000D_
	Gene.10138::TRINITY_DN30331_c0_g2::g.10138::m.10138	191	K	Peptidyl-prolyl cis-trans isomerase (Fragment) OS=Anthurium amnicola GN=CYP20-2 PE=3 SV=1	GFGYK(1)GSSFHR	3	-0.14138	6	3	1	104.824	4.47e-05	104.82	1	111.855	1.27e-06	132.32	1	86.3444	0.000365636	86.344_x000D_
	Gene.10138::TRINITY_DN30331_c0_g2::g.10138::m.10138	211	K	Peptidyl-prolyl cis-trans isomerase (Fragment) OS=Anthurium amnicola GN=CYP20-2 PE=3 SV=1	DFMIQGGDFDK(1)GNGTGGK	2	0.38796	4	3	1	155.997	2.11e-21	156	1	154.494	5.24e-21	154.49	1	116.133	6.42e-23	172.37_x000D_
	Gene.10138::TRINITY_DN30331_c0_g2::g.10138::m.10138	218	K	Peptidyl-prolyl cis-trans isomerase (Fragment) OS=Anthurium amnicola GN=CYP20-2 PE=3 SV=1	GNGTGGK(1)SIYGR	2	-3.6579	8	3	1	45.2798	5.45e-05	101.56	1	78.3239	0.000939864	78.324	1	53.4477	3.21e-05	107.17_x000D_
	Gene.10138::TRINITY_DN30331_c0_g2::g.10138::m.10138	226	K	Peptidyl-prolyl cis-trans isomerase (Fragment) OS=Anthurium amnicola GN=CYP20-2 PE=3 SV=1	TFK(1)DENFK	2	0.35016	12	3	1	123.72	0.000830604	123.72	1	130.562	0.000798769	130.56	1	111.947	0.00100363	111.95_x000D_
	Gene.10138::TRINITY_DN30331_c0_g2::g.10138::m.10138	266	K	Peptidyl-prolyl cis-trans isomerase (Fragment) OS=Anthurium amnicola GN=CYP20-2 PE=3 SV=1	TPWLDK(1)R	2	0.031452	7	3	1	110.31	0.00572257	110.31	1	110.31	0.00572257	110.31	1	147.336	0.00176408	147.34_x000D_
	Gene.10474::TRINITY_DN30543_c0_g1::g.10474::m.10474	102	K	60S ribosomal protein L13a-4 OS=Anthurium amnicola GN=RPL13AD PE=3 SV=1	APAK(1)ILWR	2	-0.74956	6	3	1	113.412	0.000926133	113.41	1	107.895	0.00121804	107.9	1	98.6294	0.00170838	98.629_x000D_
	Gene.10474::TRINITY_DN30543_c0_g1::g.10474::m.10474	115	K	60S ribosomal protein L13a-4 OS=Anthurium amnicola GN=RPL13AD PE=3 SV=1	GMIPHK(1)TK	2	-0.11332	5	3	1	51.1927	0.0304343	51.193	1	60.9103	0.0149655	60.91	1	51.3458	0.0300626	51.346_x000D_
	Gene.10515::TRINITY_DN30566_c0_g2::g.10515::m.10515	215	K	asparagine synthetase [glutamine-hydrolyzing] 2 OS=Nelumbo nucifera GN=LOC104604125 PE=4 SV=1	EAFEK(1)AVIK	2	1.3682	3	3	1	54.9816	0.0212828	54.982	1	73.2332	0.00814873	73.233	1	68.3707	0.00513447	68.371_x000D_
	Gene.26449::TRINITY_DN38919_c1_g2::g.26449::m.26449	291	K	Polyadenylate-binding protein (Fragment) OS=Anthurium amnicola GN=PAB2_7 PE=3 SV=1	FDDKEWYVGK(1)AQK	3	-0.83688	4	3	1	97.3763	1.41e-06	113.95	1	83.6938	1.6e-05	102.33	1	80.361	7.18e-05	92.781_x000D_
	Gene.26449::TRINITY_DN38919_c1_g2::g.26449::m.26449	285	K	Polyadenylate-binding protein (Fragment) OS=Anthurium amnicola GN=PAB2_7 PE=3 SV=1	FDDK(1)EWYVGK	2	-0.38626	6	3	1	133.912	4.16e-07	133.91	1	134.304	4.08e-07	134.3	1	170.521	1.35e-09	170.52_x000D_
	Gene.10562::TRINITY_DN30589_c1_g3::g.10562::m.10562	70	K	Polyadenylate-binding protein OS=Anthurium amnicola GN=PAB2_4 PE=3 SV=1	LK(1)ELFSEYGK	2	0.0089868	3	3	1	87.1843	0.00183684	87.184	1	84.4793	0.00231766	84.479	1	77.0624	0.00391791	77.062_x000D_
	Gene.26449::TRINITY_DN38919_c1_g2::g.26449::m.26449	335	K	Polyadenylate-binding protein (Fragment) OS=Anthurium amnicola GN=PAB2_7 PE=3 SV=1	NLDDSIDDEK(1)LK	2	1.7972	3	3	1	115.574	2.93e-06	115.57	1	128.565	2.99e-11	128.57	1	141.128	2.97e-09	141.13_x000D_
	Gene.10562::TRINITY_DN30589_c1_g3::g.10562::m.10562	38	K	Polyadenylate-binding protein OS=Anthurium amnicola GN=PAB2_4 PE=3 SV=1	TK(1)FEQNMK	2	-0.050868	9	3	1	99.1386	0.00073619	99.139	1	64.2681	0.00105874	93.143	1	111.947	0.000623239	111.95_x000D_
	Gene.10588::TRINITY_DN30599_c0_g2::g.10588::m.10588	100	K	Mannose-1-phosphate guanylyltransferase 1 OS=Anthurium amnicola GN=CYT1_13 PE=4 SV=1	VEK(1)FVEKPK	3	0.17254	3	3	1	75.4027	0.000409125	98.044	0.999785	36.6688	0.0108531	65.627	0.999974	45.8833	0.00312709	74.841_x000D_
	Gene.10748::TRINITY_DN30693_c0_g2::g.10748::m.10748	210	K	Putative rhamnose biosynthetic enzyme 1 (Fragment) OS=Anthurium amnicola GN=RHM1_4 PE=4 SV=1	NFITK(1)ISR	2	0.032366	3	3	1	120.155	0.000847197	120.15	1	88.1769	0.0038657	88.177	1	81.9504	0.00568058	81.95_x000D_
	Gene.10751::TRINITY_DN30697_c0_g3::g.10751::m.10751	120	K	"Ornithine carbamoyltransferase, chloroplastic (Fragment) OS=Anthurium amnicola GN=ARGF_0 PE=3 SV=1"	ILHHAAEVK(1)ALLK	3	-0.80012	3	3	1	79.8861	0.000205415	79.886	1	60.5499	0.00247024	60.55	1	62.2875	0.002212	62.287_x000D_
	Gene.108::TRINITY_DN22384_c1_g1::g.108::m.108	89	K	Fructose-bisphosphate aldolase OS=Brassica rapa subsp. pekinensis PE=3 SV=1	GILAADESTGSIAK(1)R	2	-0.1066	7	3	1	159.519	1.99e-16	159.52	1	158.519	2.14e-16	158.52	1	168.885	5.96e-17	168.89_x000D_
	Gene.10816::TRINITY_DN30735_c1_g3::g.10816::m.10816	138	K	2-dehydro-3-deoxyphosphooctonate aldolase OS=Vigna radiata var. radiata GN=LOC106758571 PE=3 SV=1	SSFDK(1)ANR	2	-0.76485	3	3	1	114.281	0.000880115	114.28	1	80.4381	0.00612139	80.438	1	101.431	0.00156014	101.43_x000D_
	Gene.11009::TRINITY_DN30854_c1_g1::g.11009::m.11009	368	K	"Putative aarF domain-containing protein kinase At4g31390, chloroplastic (Fragment) OS=Anthurium amnicola GN=At4g31390_0 PE=4 SV=1"	VYK(1)ELSGSR	2	-0.74584	3	3	1	92.5385	0.00133357	92.538	1	75.509	0.00481056	75.509	1	87.7889	0.00230332	87.789_x000D_
	Gene.11448::TRINITY_DN31097_c0_g1::g.11448::m.11448	445	K	Lipoamide dehydrogenase 1 isoform 1 OS=Theobroma cacao GN=TCM_021331 PE=3 SV=1	TSFK(1)ANTK	2	0.31086	4	3	1	87.6395	0.00402235	87.639	1	150.362	0.000162354	150.36	1	138.062	0.000626056	138.06_x000D_
	Gene.11555::TRINITY_DN31162_c0_g1::g.11555::m.11555	140	K	U2 small nuclear ribonucleoprotein B OS=Anthurium amnicola GN=U2B'' PE=4 SV=1	EEGTYTPK(1)EK	2	0.23075	3	3	1	100.878	0.000378977	100.88	1	96.1135	0.000502496	96.113	1	100.878	0.000378977	100.88_x000D_
	Gene.11555::TRINITY_DN31162_c0_g1::g.11555::m.11555	124	K	U2 small nuclear ribonucleoprotein B OS=Anthurium amnicola GN=U2B'' PE=4 SV=1	IQYAK(1)TK	2	-0.090142	3	3	1	85.2117	0.0110117	85.212	1	77.2825	0.0156286	77.282	1	62.4642	0.0635105	62.464_x000D_
	Gene.11948::TRINITY_DN31373_c0_g4::g.11948::m.11948	44	K	60S ribosomal protein L11-1 OS=Zea mays GN=100193878 PE=2 SV=1	AAK(1)VLEQLSGQTPVFSK	3	-0.16565	3	3	1	120.627	1.85e-10	120.63	1	65.9493	0.00143717	65.949	1	93.2257	1.83e-05	93.226_x000D_
	Gene.11948::TRINITY_DN31373_c0_g4::g.11948::m.11948	96	K	60S ribosomal protein L11-1 OS=Zea mays GN=100193878 PE=2 SV=1	VK(1)EYELLR	2	0.54322	4	3	1	90.6009	0.00315918	90.601	1	97.4306	0.00177182	97.431	1	112.411	0.000979088	112.41_x000D_
	Gene.11948::TRINITY_DN31373_c0_g4::g.11948::m.11948	165	K	60S ribosomal protein L11-1 OS=Zea mays GN=100193878 PE=2 SV=1	LTK(1)EDAMK	2	0.53924	6	3	1	80.4381	0.00268016	80.438	1	60.8284	0.0185629	60.828	1	66.2702	0.000370624	120.31_x000D_
	Gene.11953::TRINITY_DN31375_c0_g2::g.11953::m.11953	73	K	Heterogeneous nuclear ribonucleoprotein 27C OS=Anthurium amnicola GN=Hrb27C_3 PE=4 SV=1	VLQDK(1)HTIDGR	3	0.00078394	3	3	1	93.3452	0.000137302	93.345	1	81.5247	0.000522831	81.525	1	83.1822	0.000468772	83.182_x000D_
	Gene.11958::TRINITY_DN31378_c0_g5::g.11958::m.11958	377	K	NEDD8-activating enzyme E1 catalytic subunit (Fragment) OS=Anthurium amnicola GN=ECR1_1 PE=4 SV=1	HPK(1)LLLSK	2	0.61814	3	3	1	81.9504	0.00568058	81.95	1	64.1911	0.0281619	64.191	1	81.525	0.00580459	81.525_x000D_
	Gene.1208::TRINITY_DN23708_c1_g1::g.1208::m.1208	175	K	Acyl-protein thioesterase 2 OS=Anthurium amnicola GN=LYPLA2_0 PE=4 SV=1	NK(1)IDGSQECAR	2	0.49097	3	3	1	107.088	0.000110613	107.09	1	115.287	1.32e-05	115.29	1	93.8391	0.000381026	93.839_x000D_
	Gene.1208::TRINITY_DN23708_c1_g1::g.1208::m.1208	205	K	Acyl-protein thioesterase 2 OS=Anthurium amnicola GN=LYPLA2_0 PE=4 SV=1	VDDVVQYK(1)HGVK	3	-0.4121	3	3	1	84.4793	0.000197527	84.479	1	110.077	6.49e-06	110.08	1	110.077	6.49e-06	110.08_x000D_
	Gene.12095::TRINITY_DN31457_c0_g7::g.12095::m.12095	58	K	26S proteasome regulatory particle triple-A ATPase protein OS=Medicago truncatula GN=11446055 PE=3 SV=1	ILK(1)EELQR	2	0.381	3	3	1	101.542	0.00155425	101.54	1	108.807	0.00116977	108.81	1	116.051	0.000866295	116.05_x000D_
	Gene.12095::TRINITY_DN31457_c0_g7::g.12095::m.12095	72	K	26S proteasome regulatory particle triple-A ATPase protein OS=Medicago truncatula GN=11446055 PE=3 SV=1	TNLDLESYK(1)EK	2	0.15889	4	3	1	153.739	4.45e-09	153.74	1	145.311	7.47e-08	145.31	1	138.449	1.34e-07	138.45_x000D_
	Gene.1210::TRINITY_DN23708_c1_g3::g.1210::m.1210	13	K	Protein PEROXIN-4 OS=Anthurium amnicola GN=PEX4_4 PE=3 SV=1	EYK(1)EVQR	2	-0.39599	3	3	1	128.566	0.00316149	128.57	1	127.118	0.00316334	127.12	1	96.1904	0.0052248	96.19_x000D_
	Gene.12164::TRINITY_DN31489_c0_g1::g.12164::m.12164	84	K	non-symbiotic hemoglobin 2-like OS=Nelumbo nucifera GN=LOC104586188 PE=3 SV=1	EK(1)GEVVVAETTLK	2	-1.0708	3	3	1	120.206	1.08e-06	120.21	1	114.31	1.73e-06	114.31	1	119.631	1.12e-06	119.63_x000D_
	Gene.12164::TRINITY_DN31489_c0_g1::g.12164::m.12164	69	K	non-symbiotic hemoglobin 2-like OS=Nelumbo nucifera GN=LOC104586188 PE=3 SV=1	SHAVK(1)VFK	2	0.68409	5	3	1	99.4417	0.0016654	99.442	1	107.574	0.00123503	107.57	1	107.693	0.00122873	107.69_x000D_
	Gene.12195::TRINITY_DN31509_c0_g6::g.12195::m.12195	160	K	"Fumarate hydratase 2, chloroplastic OS=Anthurium amnicola GN=FUM2_1 PE=3 SV=1"	RGEK(1)FVHPNDHVNR	4	1.0801	3	3	1	51.009	0.0127015	51.009	1	46.1561	0.0210223	46.156	1	44.9681	0.0195792	44.968_x000D_
	Gene.12506::TRINITY_DN31702_c0_g1::g.12506::m.12506	219	K	Putative ribose-5-phosphate isomerase OS=Anthurium amnicola GN=At2g01290_6 PE=3 SV=1	EEGCEAK(1)LR	2	-0.40893	6	3	1	101.646	0.000623264	101.65	1	91.0872	2.37e-09	128.06	1	113.622	0.000218698	113.62_x000D_
	Gene.12506::TRINITY_DN31702_c0_g1::g.12506::m.12506	162	K	Putative ribose-5-phosphate isomerase OS=Anthurium amnicola GN=At2g01290_6 PE=3 SV=1	EK(1)MVEAASDK	2	-1.3986	8	3	1	64.6401	0.000140525	110.08	1	75.8194	0.00049949	96.229	1	64.1212	0.000218849	107.06_x000D_
	Gene.12506::TRINITY_DN31702_c0_g1::g.12506::m.12506	112	K	Putative ribose-5-phosphate isomerase OS=Anthurium amnicola GN=At2g01290_6 PE=3 SV=1	LADIVGVPTSK(1)R	2	-0.05428	4	3	1	83.5305	0.00105395	83.53	1	83.2035	0.00108059	83.204	1	64.8267	0.0121977	64.827_x000D_
	Gene.12506::TRINITY_DN31702_c0_g1::g.12506::m.12506	212	K	Putative ribose-5-phosphate isomerase OS=Anthurium amnicola GN=At2g01290_6 PE=3 SV=1	LQELFK(1)EEGCEAK	2	-0.69822	4	3	1	109.835	1.2e-05	109.83	1	156.243	2.16e-13	156.24	1	186.565	2.31e-17	186.56_x000D_
	Gene.12506::TRINITY_DN31702_c0_g1::g.12506::m.12506	67	K	Putative ribose-5-phosphate isomerase OS=Anthurium amnicola GN=At2g01290_6 PE=3 SV=1	QAASK(1)AVEYVK	2	0.023434	5	3	1	80.6901	0.00172932	80.69	1	130.563	2.5e-06	130.56	1	80.1699	0.00178266	80.17_x000D_
	Gene.12584::TRINITY_DN31745_c0_g2::g.12584::m.12584	141	K	SBE OS=Colocasia esculenta PE=2 SV=1	GIALHK(1)MIR	3	-0.18544	6	3	1	56.4338	0.0118051	60.91	1	68.3707	0.0155725	68.371	1	61.6789	0.000309977	99.139_x000D_
	Gene.12584::TRINITY_DN31745_c0_g2::g.12584::m.12584	278	K	SBE OS=Colocasia esculenta PE=2 SV=1	YK(1)VVLNSDDK	2	0.31622	5	3	1	108.697	0.000176296	108.7	1	89.9003	0.00033659	89.9	1	81.5247	0.00282333	81.525_x000D_
	Gene.12641::TRINITY_DN31775_c0_g1::g.12641::m.12641	128	K	Ribosomal protein L28e OS=Macleaya cordata GN=BVC80_209g228 PE=4 SV=1	AVVNQVADNHYRPDLK(1)EAALAR	4	-0.27671	4	3	1	106.42	8.36e-08	106.42	1	119.269	1.1e-11	119.27	1	102.45	1.25e-07	102.45_x000D_
	Gene.12641::TRINITY_DN31775_c0_g1::g.12641::m.12641	59	K	Ribosomal protein L28e OS=Macleaya cordata GN=BVC80_209g228 PE=4 SV=1	NNLYNVNSFK(1)HSGLANK	3	-0.59798	5	3	1	138.049	1.48e-15	138.05	1	130.295	5.01e-11	130.29	1	121.815	1.68e-10	121.82_x000D_
	Gene.12641::TRINITY_DN31775_c0_g1::g.12641::m.12641	112	K	Ribosomal protein L28e OS=Macleaya cordata GN=BVC80_209g228 PE=4 SV=1	MAK(1)AVVNQVADNHYRPDLK	3	-0.46825	3	3	1	53.7676	0.0029599	53.768	1	85.0865	7.7e-05	85.087	1	142.258	6.17e-16	142.26_x000D_
	Gene.12699::TRINITY_DN31804_c0_g5::g.12699::m.12699	345	K	Ubiquitin-activating enzyme E1 1 OS=Anthurium amnicola GN=UBA1_7 PE=3 SV=1	AK(1)FIAGR	2	1.2809	3	3	1	97.4727	0.00508076	97.473	1	88.0288	0.00937135	88.029	1	41.892	0.0648133	41.892_x000D_
	Gene.12960::TRINITY_DN31951_c0_g1::g.12960::m.12960	54	K	Inositol-3-phosphate synthase OS=Anthurium amnicola GN=TUR1_1 PE=4 SV=1	SVQYQFK(1)TDTR	2	-2.0983	3	3	1	108.564	9.11e-05	108.56	1	119.743	1e-05	119.74	1	123.948	7.11e-06	123.95_x000D_
[truncated: 18,380 more rows]

## Sheet: Subcellular_Classify
Category	Protein accession	Position	Amino acid	Protein description	Modified sequence	Charge	Mass error [ppm]	MS/MS Count	Num. of Rep.	Localization prob 1	Score diff 1	PEP 1	Score 1	Localization prob 2	Score diff 2	PEP 2	Score 2	Localization prob 3	Score diff 3	PEP 3	Score 3_x000D_
[truncated: 2,106 more rows]
