# Supplementary material for: Large-scale analysis of protein crotonylation reveals its diverse functions in Pinellia ternata
Source: BMC Plant Biol. 2022 Sep 23;22:457. doi: 10.1186/s12870-022-03835-y (PMC9502611; doi:10.1186/s12870-022-03835-y)
Supplement: Supplementary file 4 — Additional file 4: Supplementary Table S3. GO enrichment analysis of crotonylated proteins in the leaves of P. ternata. [file 12870_2022_3835_MOESM4_ESM.xlsx]

## Sheet: ident GO2Protein
GO Terms Level 1	GO Terms ID	GO Terms Level	GO Terms Description	Fisher's exact test P value	Protein accession	Position	Amino acid	Protein description	Modified sequence	Charge	Mass error [ppm]	MS/MS Count	Num. of Rep.	Localization prob 1	Score diff 1	PEP 1	Score 1	Localization prob 2	Score diff 2	PEP 2	Score 2	Localization prob 3	Score diff 3	PEP 3	Score 3_x000D_
Molecular Function	GO:0051537	4	2 iron, 2 sulfur cluster binding	0.249132	Gene.16388::TRINITY_DN33883_c0_g1::g.16388::m.16388	133	K	"Iron-sulfur assembly protein IscA-like 2, mitochondrial OS=Anthurium amnicola GN=At5g03905_0 PE=4 SV=1"	VFEK(1)EGVK	2	0.52567	3	3	1	59.3497	0.0370435	59.35	1	71.5012	0.0147515	71.501	1	58.9807	0.0377206	58.981_x000D_
Molecular Function	GO:0051537	4	2 iron, 2 sulfur cluster binding	0.249132	Gene.21861::TRINITY_DN36777_c0_g1::g.21861::m.21861	110	K	Ferredoxin OS=Anthurium amnicola GN=FER1_1 PE=3 SV=1	AGSCSSCAGK(1)VK	2	-0.60804	6	3	1	145.085	2.01e-09	145.09	1	150.511	6.98e-10	150.51	1	113.609	6.27e-06	113.61_x000D_
Molecular Function	GO:0008171	5	O-methyltransferase activity	0.128958	Gene.20865::TRINITY_DN36301_c1_g1::g.20865::m.20865	40	K	"Putative tocopherol O-methyltransferase, chloroplastic OS=Anthurium amnicola GN=VTE4_0 PE=3 SV=1"	K(1)FGAHCDGINISPIQIER	3	1.9689	4	3	1	70.5552	0.00093812	70.555	1	100.45	8.07e-07	100.45	1	62.002	0.0022214	62.002_x000D_
Molecular Function	GO:0008171	5	O-methyltransferase activity	0.128958	Gene.20865::TRINITY_DN36301_c1_g1::g.20865::m.20865	144	K	"Putative tocopherol O-methyltransferase, chloroplastic OS=Anthurium amnicola GN=VTE4_0 PE=3 SV=1"	DPNEKPFTADEVVLFK(1)R	3	-0.17107	5	3	1	164.012	7.79e-28	178	1	152.168	2.39e-21	163	1	165.119	9.28e-28	175.26_x000D_
Molecular Function	GO:0008171	5	O-methyltransferase activity	0.128958	Gene.20865::TRINITY_DN36301_c1_g1::g.20865::m.20865	171	K	"Putative tocopherol O-methyltransferase, chloroplastic OS=Anthurium amnicola GN=VTE4_0 PE=3 SV=1"	VAESFSLK(1)DIK	2	0.026119	6	3	1	73.4351	0.00410723	73.435	1	101.349	0.000186657	101.35	1	93.3452	0.000431667	93.345_x000D_
Molecular Function	GO:0008171	5	O-methyltransferase activity	0.128958	Gene.20865::TRINITY_DN36301_c1_g1::g.20865::m.20865	133	K	"Putative tocopherol O-methyltransferase, chloroplastic OS=Anthurium amnicola GN=VTE4_0 PE=3 SV=1"	RDPNEK(1)PFTADEVVLFK	3	-0.092611	3	3	1	92.4392	4.55e-05	92.439	1	92.2638	4.86e-05	92.264	1	97.0952	1.88e-06	97.095_x000D_
Molecular Function	GO:0008171	5	O-methyltransferase activity	0.128958	Gene.25353::TRINITY_DN38421_c0_g2::g.25353::m.25353	19	K	"Putative tocopherol O-methyltransferase, chloroplastic OS=Anthurium amnicola GN=VTE4_0 PE=3 SV=1"	PAEEVK(1)DEDVR	2	-0.48704	3	3	1	152.467	1.25e-08	152.47	1	158.011	3.45e-09	158.01	1	133.321	5.72e-07	133.32_x000D_
Molecular Function	GO:0008171	5	O-methyltransferase activity	0.128958	Gene.27378::TRINITY_DN39324_c1_g1::g.27378::m.27378	237	K	"magnesium protoporphyrin IX methyltransferase, chloroplastic OS=Gossypium hirsutum GN=LOC107953584 PE=4 SV=1"	AYLHAEK(1)DVER	3	-0.13409	5	3	1	124.124	2.22e-06	124.12	1	134.977	5.23e-08	134.98	1	98.1049	7.3e-05	98.105_x000D_
Molecular Function	GO:0003756	3	protein disulfide isomerase activity	0.0780179	Gene.7621::TRINITY_DN28734_c0_g1::g.7621::m.7621	34	K	Protein disulfide isomerase-like 2-2 OS=Anthurium amnicola GN=PDIL2-2_0 PE=3 SV=1	NNK(1)AGEDYDGNR	2	-0.70967	4	3	1	122.326	1.85e-06	122.33	1	90.7928	0.000293964	90.793	1	110.977	1.68e-05	110.98_x000D_
Molecular Function	GO:0003756	3	protein disulfide isomerase activity	0.0780179	Gene.7621::TRINITY_DN28734_c0_g1::g.7621::m.7621	118	K	Protein disulfide isomerase-like 2-2 OS=Anthurium amnicola GN=PDIL2-2_0 PE=3 SV=1	IYLK(1)AAR	2	-0.025124	3	3	1	63.2871	0.0470229	63.287	1	73.0388	0.02264	73.039	1	73.0388	0.02264	73.039_x000D_
Molecular Function	GO:0003756	3	protein disulfide isomerase activity	0.0780179	Gene.7621::TRINITY_DN28734_c0_g1::g.7621::m.7621	114	K	Protein disulfide isomerase-like 2-2 OS=Anthurium amnicola GN=PDIL2-2_0 PE=3 SV=1	YGK(1)IYLK	2	0.13217	3	3	1	94.4072	0.00565736	94.407	1	94.4072	0.00565736	94.407	1	94.4072	0.00565736	94.407_x000D_
Molecular Function	GO:0003756	3	protein disulfide isomerase activity	0.0780179	Gene.7621::TRINITY_DN28734_c0_g1::g.7621::m.7621	133	K	Protein disulfide isomerase-like 2-2 OS=Anthurium amnicola GN=PDIL2-2_0 PE=3 SV=1	GADYAQK(1)EIAR	2	0.34745	5	3	1	108.564	9.11e-05	108.56	1	108.564	9.11e-05	108.56	1	96.6043	0.000249526	96.604_x000D_
Molecular Function	GO:0003756	3	protein disulfide isomerase activity	0.0780179	Gene.17359::TRINITY_DN34400_c0_g1::g.17359::m.17359	254	K	Protein disulfide isomerase-like 2-2 OS=Anthurium amnicola GN=PDIL2-2_0 PE=3 SV=1	YK(1)DLAEK	2	0.5035	4	3	1	107.574	0.00394598	107.57	1	83.9477	0.0117476	83.948	1	87.4761	0.00969319	87.476_x000D_
Molecular Function	GO:0003756	3	protein disulfide isomerase activity	0.0780179	Gene.17359::TRINITY_DN34400_c0_g1::g.17359::m.17359	233	K	Protein disulfide isomerase-like 2-2 OS=Anthurium amnicola GN=PDIL2-2_0 PE=3 SV=1	NLAPTYEK(1)VADAYK	2	1.0923	5	3	1	102.52	8.39e-06	102.52	1	105.191	6.52e-06	105.19	1	102.52	8.39e-06	102.52_x000D_
Molecular Function	GO:0003756	3	protein disulfide isomerase activity	0.0780179	Gene.17359::TRINITY_DN34400_c0_g1::g.17359::m.17359	136	K	Protein disulfide isomerase-like 2-2 OS=Anthurium amnicola GN=PDIL2-2_0 PE=3 SV=1	VDCDDHK(1)SLCSK	3	-0.76277	3	3	1	71.5575	0.00111821	71.558	1	73.9271	0.00064336	73.927	1	57.4342	0.00394835	57.434_x000D_
Molecular Function	GO:0003756	3	protein disulfide isomerase activity	0.0780179	Gene.17359::TRINITY_DN34400_c0_g1::g.17359::m.17359	276	K	Protein disulfide isomerase-like 2-2 OS=Anthurium amnicola GN=PDIL2-2_0 PE=3 SV=1	SNK(1)AGEDYDGGR	2	0.11494	3	3	1	65.3289	0.00743961	65.329	1	73.9271	0.00202267	73.927	1	74.1329	0.00189302	74.133_x000D_
Molecular Function	GO:0003756	3	protein disulfide isomerase activity	0.0780179	Gene.17359::TRINITY_DN34400_c0_g1::g.17359::m.17359	375	K	Protein disulfide isomerase-like 2-2 OS=Anthurium amnicola GN=PDIL2-2_0 PE=3 SV=1	GADYAQK(1)EIDR	2	-0.12646	6	3	1	131.172	2.07e-06	131.17	1	138.236	1.36e-07	138.24	1	120.749	9.34e-06	120.75_x000D_
Molecular Function	GO:0003756	3	protein disulfide isomerase activity	0.0780179	Gene.17359::TRINITY_DN34400_c0_g1::g.17359::m.17359	129	K	Protein disulfide isomerase-like 2-2 OS=Anthurium amnicola GN=PDIL2-2_0 PE=3 SV=1	SVLIAK(1)VDCDDHK	3	-0.33462	3	3	1	40.8801	0.025735	40.88	1	102.731	3.92e-07	102.73	1	84.2973	0.00014938	84.297_x000D_
Molecular Function	GO:0003756	3	protein disulfide isomerase activity	0.0780179	Gene.8058::TRINITY_DN29024_c0_g1::g.8058::m.8058	52	K	Protein disulfide-isomerase (Fragment) OS=Anthurium amnicola GN=PDI_11 PE=3 SV=1	HDPPIVLAK(1)VDANDEANK	3	-0.5463	5	3	1	91.3172	3.34e-05	91.317	1	126.073	7.51e-11	126.07	1	98.0621	7.98e-07	98.062_x000D_
Molecular Function	GO:0003756	3	protein disulfide isomerase activity	0.0780179	Gene.8058::TRINITY_DN29024_c0_g1::g.8058::m.8058	120	K	Protein disulfide-isomerase (Fragment) OS=Anthurium amnicola GN=PDI_11 PE=3 SV=1	SSEDVSK(1)HFNQK	3	1.0102	3	3	1	89.3005	0.00011809	89.301	1	110.077	6.49e-06	110.08	1	89.3005	0.00011809	89.301_x000D_
Molecular Function	GO:0003756	3	protein disulfide isomerase activity	0.0780179	Gene.8058::TRINITY_DN29024_c0_g1::g.8058::m.8058	83	K	Protein disulfide-isomerase (Fragment) OS=Anthurium amnicola GN=PDI_11 PE=3 SV=1	NEGK(1)DIQEYK	2	0.25605	4	3	1	141.886	2.5e-07	141.89	1	178.53	6.26e-12	178.53	1	163.464	5.34e-09	163.46_x000D_
Molecular Function	GO:0003756	3	protein disulfide isomerase activity	0.0780179	Gene.8058::TRINITY_DN29024_c0_g1::g.8058::m.8058	164	K	Protein disulfide-isomerase (Fragment) OS=Anthurium amnicola GN=PDI_11 PE=3 SV=1	SDYDFGHTSDAK(1)FLPR	3	-0.3502	5	3	1	191.776	4.51e-25	191.78	1	184.987	5.54e-24	184.99	1	197.471	2.18e-29	197.47_x000D_
Molecular Function	GO:0003756	3	protein disulfide isomerase activity	0.0780179	Gene.8058::TRINITY_DN29024_c0_g1::g.8058::m.8058	102	K	Protein disulfide-isomerase (Fragment) OS=Anthurium amnicola GN=PDI_11 PE=3 SV=1	EAEGIVEYLK(1)K	2	1.0576	3	3	1	145.275	1.18e-07	145.28	1	156.581	5.95e-09	156.58	1	144.172	1.33e-07	144.17_x000D_
Molecular Function	GO:0003756	3	protein disulfide isomerase activity	0.0780179	Gene.8058::TRINITY_DN29024_c0_g1::g.8058::m.8058	89	K	Protein disulfide-isomerase (Fragment) OS=Anthurium amnicola GN=PDI_11 PE=3 SV=1	DIQEYK(1)GPR	2	-0.16305	6	3	1	126.067	0.000151469	126.07	1	85.2904	0.00281345	85.29	1	111.455	0.000291897	111.46_x000D_
Molecular Function	GO:0003756	3	protein disulfide isomerase activity	0.0780179	Gene.8058::TRINITY_DN29024_c0_g1::g.8058::m.8058	43	K	Protein disulfide-isomerase (Fragment) OS=Anthurium amnicola GN=PDI_11 PE=3 SV=1	AAAALSK(1)HDPPIVLAK	3	-0.03562	3	3	1	41.4224	0.0285505	41.422	1	85.4687	9.77e-05	85.469	1	79.3463	0.000159824	79.346_x000D_
Molecular Function	GO:0003756	3	protein disulfide isomerase activity	0.0780179	Gene.8058::TRINITY_DN29024_c0_g1::g.8058::m.8058	150	K	Protein disulfide-isomerase (Fragment) OS=Anthurium amnicola GN=PDI_11 PE=3 SV=1	YITVAEK(1)LR	2	-0.60704	3	3	1	89.0474	0.00204637	89.047	1	89.0474	0.00204637	89.047	1	90.1504	0.00182116	90.15_x000D_
Molecular Function	GO:0003756	3	protein disulfide isomerase activity	0.0780179	Gene.25331::TRINITY_DN38411_c1_g5::g.25331::m.25331	310	K	Protein disulfide-isomerase OS=Anthurium amnicola GN=PDI_6 PE=3 SV=1	SIYHDVAGNYK(1)GK	3	-0.25423	4	3	1	139.781	5.14e-10	139.78	1	147.327	2.29e-10	147.33	1	164.478	3.47e-14	164.48_x000D_
Molecular Function	GO:0003756	3	protein disulfide isomerase activity	0.0780179	Gene.25331::TRINITY_DN38411_c1_g5::g.25331::m.25331	213	K	Protein disulfide-isomerase OS=Anthurium amnicola GN=PDI_6 PE=3 SV=1	SDYEFGHTLDAK(1)FLPR	3	-0.19565	5	3	1	194.773	2.58e-29	194.77	1	186.751	4.22e-24	186.75	1	222.448	1.28e-36	222.45_x000D_
Molecular Function	GO:0003756	3	protein disulfide isomerase activity	0.0780179	Gene.25331::TRINITY_DN38411_c1_g5::g.25331::m.25331	138	K	Protein disulfide-isomerase OS=Anthurium amnicola GN=PDI_6 PE=3 SV=1	IVQEYK(1)GPR	2	2.9125	6	3	1	63.2161	0.000355449	93.649	1	111.061	0.000305231	111.06	1	111.455	0.000291897	111.46_x000D_
Molecular Function	GO:0003756	3	protein disulfide isomerase activity	0.0780179	Gene.25331::TRINITY_DN38411_c1_g5::g.25331::m.25331	92	K	Protein disulfide-isomerase OS=Anthurium amnicola GN=PDI_6 PE=3 SV=1	AAAALSK(1)HDPPIVLAK	3	-0.03562	3	3	1	41.4224	0.0285505	41.422	1	85.4687	9.77e-05	85.469	1	79.3463	0.000159824	79.346_x000D_
Molecular Function	GO:0003756	3	protein disulfide isomerase activity	0.0780179	Gene.25331::TRINITY_DN38411_c1_g5::g.25331::m.25331	119	K	Protein disulfide-isomerase OS=Anthurium amnicola GN=PDI_6 PE=3 SV=1	YEVK(1)GYPTLK	2	0.10552	5	3	1	105.46	0.000260197	105.46	1	98.1563	0.000449538	98.156	1	91.9612	0.00103713	91.961_x000D_
Molecular Function	GO:0003756	3	protein disulfide isomerase activity	0.0780179	Gene.25331::TRINITY_DN38411_c1_g5::g.25331::m.25331	173	K	Protein disulfide-isomerase OS=Anthurium amnicola GN=PDI_6 PE=3 SV=1	SAEDASTLFDK(1)K	2	-2.0188	3	3	1	74.9873	0.00213062	74.987	1	118.866	3.78e-06	118.87	1	80.3118	0.00131617	80.312_x000D_
Molecular Function	GO:0003756	3	protein disulfide isomerase activity	0.0780179	Gene.25331::TRINITY_DN38411_c1_g5::g.25331::m.25331	101	K	Protein disulfide-isomerase OS=Anthurium amnicola GN=PDI_6 PE=3 SV=1	HDPPIVLAK(1)VDANDEPNK	3	0.16484	4	3	1	102.895	5.62e-07	102.89	1	120.896	1.25e-10	120.9	1	118.48	1.48e-10	118.48_x000D_
Molecular Function	GO:0003756	3	protein disulfide isomerase activity	0.0780179	Gene.25331::TRINITY_DN38411_c1_g5::g.25331::m.25331	125	K	Protein disulfide-isomerase OS=Anthurium amnicola GN=PDI_6 PE=3 SV=1	GYPTLK(1)ILK	2	0.58656	3	3	1	57.8586	0.0316214	57.859	1	62.5821	0.02441	62.582	1	50.8046	0.0638694	50.805_x000D_
Molecular Function	GO:0003756	3	protein disulfide isomerase activity	0.0780179	Gene.25331::TRINITY_DN38411_c1_g5::g.25331::m.25331	132	K	Protein disulfide-isomerase OS=Anthurium amnicola GN=PDI_6 PE=3 SV=1	NEGK(1)IVQEYK	2	0.082403	3	3	1	115.287	2.72e-05	115.29	1	136.957	3.53e-07	136.96	1	88.1551	0.00168854	88.155_x000D_
Molecular Function	GO:0003756	3	protein disulfide isomerase activity	0.0780179	Gene.25331::TRINITY_DN38411_c1_g5::g.25331::m.25331	223	K	Protein disulfide-isomerase OS=Anthurium amnicola GN=PDI_6 PE=3 SV=1	GDASVK(1)PPLVR	2	0.0019042	3	3	1	102.531	0.000171	102.53	1	96.7555	0.000247523	96.756	1	104.824	0.000140617	104.82_x000D_
Molecular Function	GO:0003756	3	protein disulfide isomerase activity	0.0780179	Gene.25331::TRINITY_DN38411_c1_g5::g.25331::m.25331	473	K	Protein disulfide-isomerase OS=Anthurium amnicola GN=PDI_6 PE=3 SV=1	SASGK(1)LVQFDGGR	2	3.2047	3	3	1	98.9432	3.69e-05	98.943	1	98.582	3.77e-05	98.582	1	95.8537	3.07e-05	95.854_x000D_
Molecular Function	GO:0003756	3	protein disulfide isomerase activity	0.0780179	Gene.3006::TRINITY_DN25375_c0_g2::g.3006::m.3006	128	K	Protein disulfide isomerase-like 2-2 OS=Anthurium amnicola GN=PDIL2-2_0 PE=3 SV=1	SVLIGK(1)VDCDEHK	2	0.3481	5	3	1	82.0687	0.000177689	82.069	1	96.4641	1.35e-05	96.464	1	145.815	2.68e-17	145.81_x000D_
Molecular Function	GO:0004372	5	glycine hydroxymethyltransferase activity	0.20766	Gene.23479::TRINITY_DN37554_c0_g2::g.23479::m.23479	191	K	Serine hydroxymethyltransferase (Fragment) OS=Anthurium amnicola GN=shmt1_2 PE=3 SV=1	VNAETGFIDYEK(1)LEEK	2	0.63696	3	3	1	207.208	2.22e-29	207.21	1	172.417	1.83e-18	172.42	1	183.358	2.13e-23	183.36_x000D_
Molecular Function	GO:0004372	5	glycine hydroxymethyltransferase activity	0.20766	Gene.23479::TRINITY_DN37554_c0_g2::g.23479::m.23479	335	K	Serine hydroxymethyltransferase (Fragment) OS=Anthurium amnicola GN=shmt1_2 PE=3 SV=1	AYAK(1)QVK	2	-0.1142	3	3	1	86.8662	0.0100483	86.866	1	67.0348	0.0376522	67.035	1	77.374	0.0155753	77.374_x000D_
Molecular Function	GO:0004372	5	glycine hydroxymethyltransferase activity	0.20766	Gene.23479::TRINITY_DN37554_c0_g2::g.23479::m.23479	195	K	Serine hydroxymethyltransferase (Fragment) OS=Anthurium amnicola GN=shmt1_2 PE=3 SV=1	LEEK(1)ALDFRPK	2	0.91196	6	3	1	100.931	0.000105553	100.93	1	103.433	8.73e-05	103.43	1	60.3636	5.03e-06	121.02_x000D_
Molecular Function	GO:0004372	5	glycine hydroxymethyltransferase activity	0.20766	Gene.23479::TRINITY_DN37554_c0_g2::g.23479::m.23479	460	K	Serine hydroxymethyltransferase (Fragment) OS=Anthurium amnicola GN=shmt1_2 PE=3 SV=1	GLANNK(1)EIEDLK	2	0.46777	5	3	1	127.559	1.01e-06	127.56	1	133.321	9.58e-08	133.32	1	136.53	4.09e-09	136.53_x000D_
Molecular Function	GO:0004372	5	glycine hydroxymethyltransferase activity	0.20766	Gene.23479::TRINITY_DN37554_c0_g2::g.23479::m.23479	454	K	Serine hydroxymethyltransferase (Fragment) OS=Anthurium amnicola GN=shmt1_2 PE=3 SV=1	DFNK(1)GLANNK	2	-0.63157	6	3	1	136.958	3.53e-07	136.96	1	123.596	1.53e-05	123.6	1	130.412	5.44e-06	130.41_x000D_
Molecular Function	GO:0004372	5	glycine hydroxymethyltransferase activity	0.20766	Gene.27822::TRINITY_DN39499_c1_g1::g.27822::m.27822	151	K	Serine hydroxymethyltransferase OS=Anthurium amnicola GN=GLYM_0 PE=3 SV=1	YYGGNEYIDMAESLCQK(1)R	3	-0.1849	5	3	1	173.507	3.74e-28	173.51	1	142.323	6.84e-16	142.32	1	140.461	7.33e-22	164.59_x000D_
Molecular Function	GO:0004372	5	glycine hydroxymethyltransferase activity	0.20766	Gene.27822::TRINITY_DN39499_c1_g1::g.27822::m.27822	211	K	Serine hydroxymethyltransferase OS=Anthurium amnicola GN=GLYM_0 PE=3 SV=1	IMALDLPHGGHLSHGYQTDTK(1)K	5	-0.44784	5	3	1	117.372	9.99e-12	118.32	1	110.603	4.49e-08	110.6	1	122.526	9.71e-12	122.53_x000D_
Molecular Function	GO:0015288	6	porin activity	0.0114145	Gene.12030::TRINITY_DN31415_c0_g1::g.12030::m.12030	184	K	"Outer envelope pore protein 24, chloroplastic (Fragment) OS=Anthurium amnicola GN=OEP24 PE=4 SV=1"	NLK(1)LEWSR	2	-2.2902	5	3	1	68.0161	0.0211449	68.016	1	78.1489	0.00678864	78.149	1	54.9816	0.0147515	71.501_x000D_
Molecular Function	GO:0015288	6	porin activity	0.0114145	Gene.3716::TRINITY_DN25956_c1_g5::g.3716::m.3716	12	K	"Outer envelope pore protein 21B, chloroplastic OS=Anthurium amnicola GN=OEP21B_2 PE=4 SV=1"	YGSDSK(1)TLR	2	-1.0819	3	3	1	121.733	0.000166716	121.73	1	134.247	0.000121806	134.25	1	109.664	0.000352418	109.66_x000D_
Molecular Function	GO:0004812	4	aminoacyl-tRNA ligase activity	0.00772754	Gene.22575::TRINITY_DN37119_c0_g1::g.22575::m.22575	547	K	Putative proline--tRNA ligase C19C7.06 OS=Anthurium amnicola GN=SPBC19C7.06_6 PE=3 SV=1	PATK(1)WTYWGR	2	1.2409	3	3	1	152.696	2.54e-08	152.7	1	129.819	6.29e-06	129.82	1	147.623	1.31e-07	147.62_x000D_
Molecular Function	GO:0004812	4	aminoacyl-tRNA ligase activity	0.00772754	Gene.19198::TRINITY_DN35437_c1_g2::g.19198::m.19198	147	K	Proline--tRNA ligase (Fragment) OS=Anthurium amnicola GN=proS_4 PE=3 SV=1	VK(1)VDDSEQR	2	-1.775	3	3	1	94.6921	0.000893853	94.692	1	68.657	0.0151353	68.657	1	118.712	0.000177342	118.71_x000D_
Molecular Function	GO:0004812	4	aminoacyl-tRNA ligase activity	0.00772754	Gene.19198::TRINITY_DN35437_c1_g2::g.19198::m.19198	252	K	Proline--tRNA ligase (Fragment) OS=Anthurium amnicola GN=proS_4 PE=3 SV=1	AAISEGK(1)WAR	2	0.36326	3	3	1	60.167	0.0237559	60.167	1	72.8477	0.00720879	72.848	1	70.9415	0.00969619	70.942_x000D_
Molecular Function	GO:0004812	4	aminoacyl-tRNA ligase activity	0.00772754	Gene.20588::TRINITY_DN36168_c0_g1::g.20588::m.20588	242	K	Serine--tRNA ligase (Fragment) OS=Anthurium amnicola GN=SYS_1 PE=4 SV=1	NSEDFYK(1)ELK	2	0.46534	5	3	1	169.205	2.09e-09	169.21	1	122.691	1.66e-05	122.69	1	170.889	1.14e-09	170.89_x000D_
Molecular Function	GO:0004812	4	aminoacyl-tRNA ligase activity	0.00772754	Gene.17987::TRINITY_DN34763_c0_g1::g.17987::m.17987	528	K	Lysine--tRNA ligase OS=Musa acuminata subsp. malaccensis GN=103969450 PE=3 SV=1	FASQLK(1)DR	2	-0.82451	3	3	1	71.6136	0.0145452	71.614	1	94.3095	0.0020782	94.309	1	76.2215	0.00327134	76.221_x000D_
Molecular Function	GO:0004812	4	aminoacyl-tRNA ligase activity	0.00772754	Gene.25272::TRINITY_DN38383_c0_g2::g.25272::m.25272	132	K	Putative phenylalanine--tRNA ligase alpha subunit OS=Anthurium amnicola GN=At4g39280 PE=4 SV=1	KVEHVEDHVK(1)DLLNR	4	-0.76281	3	3	1	65.9131	6.06e-05	88.768	0.999984	48.0563	0.00170242	61.477	1	91.7777	3.3e-09	119.54_x000D_
Molecular Function	GO:0004812	4	aminoacyl-tRNA ligase activity	0.00772754	Gene.22658::TRINITY_DN37154_c0_g2::g.22658::m.22658	183	K	"Threonine--tRNA ligase, mitochondrial (Fragment) OS=Anthurium amnicola GN=THRRS_2 PE=3 SV=1"	IHK(1)FDSNEGR	3	-0.45936	3	3	1	92.5385	0.000298461	92.538	1	82.2607	0.000857967	82.261	1	90.1424	0.000428899	90.142_x000D_
Molecular Function	GO:0004812	4	aminoacyl-tRNA ligase activity	0.00772754	Gene.28560::TRINITY_DN39797_c0_g2::g.28560::m.28560	267	K	Valine--tRNA ligase (Fragment) OS=Anthurium amnicola GN=VALRS_6 PE=3 SV=1	YTHLHGK(1)FAVHPFNDR	4	0.6241	3	3	1	81.5944	0.000117972	81.594	1	68.4105	0.000915507	68.41	1	66.8092	0.00108569	66.809_x000D_
Molecular Function	GO:0004812	4	aminoacyl-tRNA ligase activity	0.00772754	Gene.19836::TRINITY_DN35788_c0_g1::g.19836::m.19836	303	K	Threonine--tRNA ligase OS=Anthurium amnicola GN=thrS_47 PE=3 SV=1	NALDDK(1)GWDYK	2	2.101	3	3	1	56.2048	0.020159	56.205	1	125.818	5.81e-06	125.82	1	40.5156	0.0620114	40.516_x000D_
Molecular Function	GO:0004812	4	aminoacyl-tRNA ligase activity	0.00772754	Gene.19836::TRINITY_DN35788_c0_g1::g.19836::m.19836	89	K	Threonine--tRNA ligase OS=Anthurium amnicola GN=thrS_47 PE=3 SV=1	AYLHFK(1)EEAK	2	0.23136	4	3	1	50.9502	0.0186193	50.95	1	94.3627	0.000360954	94.363	1	86.0142	0.00205496	86.014_x000D_
Molecular Function	GO:0004812	4	aminoacyl-tRNA ligase activity	0.00772754	Gene.28483::TRINITY_DN39765_c2_g2::g.28483::m.28483	427	K	Alanine--tRNA ligase OS=Anthurium amnicola GN=ALATS_1 PE=3 SV=1	EAVLK(1)VMDQK	2	-1.553	5	3	1	79.659	0.000100779	106.62	1	68.7856	0.0125094	68.786	1	97.7338	5.33e-06	125.74_x000D_
Molecular Function	GO:0003844	5	1,4-alpha-glucan branching enzyme activity	0.0591439	Gene.26150::TRINITY_DN38780_c1_g1::g.26150::m.26150	194	K	"1,4-alpha-glucan-branching enzyme, chloroplastic/amyloplastic OS=Anthurium amnicola GN=SBE1_0 PE=4 SV=1"	GYHK(1)LWDSR	3	-0.19988	3	3	1	70.0564	0.00413459	70.056	1	78.0978	0.00136199	78.098	1	63.2161	0.00745634	63.216_x000D_
Molecular Function	GO:0003844	5	1,4-alpha-glucan branching enzyme activity	0.0591439	Gene.12584::TRINITY_DN31745_c0_g2::g.12584::m.12584	278	K	SBE OS=Colocasia esculenta PE=2 SV=1	YK(1)VVLNSDDK	2	0.31622	5	3	1	108.697	0.000176296	108.7	1	89.9003	0.00033659	89.9	1	81.5247	0.00282333	81.525_x000D_
Molecular Function	GO:0003844	5	1,4-alpha-glucan branching enzyme activity	0.0591439	Gene.12584::TRINITY_DN31745_c0_g2::g.12584::m.12584	141	K	SBE OS=Colocasia esculenta PE=2 SV=1	GIALHK(1)MIR	3	-0.18544	6	3	1	56.4338	0.0118051	60.91	1	68.3707	0.0155725	68.371	1	61.6789	0.000309977	99.139_x000D_
Molecular Function	GO:0050342	6	tocopherol O-methyltransferase activity	0.0318107	Gene.20865::TRINITY_DN36301_c1_g1::g.20865::m.20865	40	K	"Putative tocopherol O-methyltransferase, chloroplastic OS=Anthurium amnicola GN=VTE4_0 PE=3 SV=1"	K(1)FGAHCDGINISPIQIER	3	1.9689	4	3	1	70.5552	0.00093812	70.555	1	100.45	8.07e-07	100.45	1	62.002	0.0022214	62.002_x000D_
Molecular Function	GO:0050342	6	tocopherol O-methyltransferase activity	0.0318107	Gene.20865::TRINITY_DN36301_c1_g1::g.20865::m.20865	144	K	"Putative tocopherol O-methyltransferase, chloroplastic OS=Anthurium amnicola GN=VTE4_0 PE=3 SV=1"	DPNEKPFTADEVVLFK(1)R	3	-0.17107	5	3	1	164.012	7.79e-28	178	1	152.168	2.39e-21	163	1	165.119	9.28e-28	175.26_x000D_
Molecular Function	GO:0050342	6	tocopherol O-methyltransferase activity	0.0318107	Gene.20865::TRINITY_DN36301_c1_g1::g.20865::m.20865	171	K	"Putative tocopherol O-methyltransferase, chloroplastic OS=Anthurium amnicola GN=VTE4_0 PE=3 SV=1"	VAESFSLK(1)DIK	2	0.026119	6	3	1	73.4351	0.00410723	73.435	1	101.349	0.000186657	101.35	1	93.3452	0.000431667	93.345_x000D_
Molecular Function	GO:0050342	6	tocopherol O-methyltransferase activity	0.0318107	Gene.20865::TRINITY_DN36301_c1_g1::g.20865::m.20865	133	K	"Putative tocopherol O-methyltransferase, chloroplastic OS=Anthurium amnicola GN=VTE4_0 PE=3 SV=1"	RDPNEK(1)PFTADEVVLFK	3	-0.092611	3	3	1	92.4392	4.55e-05	92.439	1	92.2638	4.86e-05	92.264	1	97.0952	1.88e-06	97.095_x000D_
Molecular Function	GO:0050342	6	tocopherol O-methyltransferase activity	0.0318107	Gene.25353::TRINITY_DN38421_c0_g2::g.25353::m.25353	19	K	"Putative tocopherol O-methyltransferase, chloroplastic OS=Anthurium amnicola GN=VTE4_0 PE=3 SV=1"	PAEEVK(1)DEDVR	2	-0.48704	3	3	1	152.467	1.25e-08	152.47	1	158.011	3.45e-09	158.01	1	133.321	5.72e-07	133.32_x000D_
Molecular Function	GO:0015301	6	anion:anion antiporter activity	0.167038	Gene.26855::TRINITY_DN39099_c0_g1::g.26855::m.26855	532	K	"ADP,ATP carrier protein OS=Anthurium amnicola GN=AATP1_0 PE=3 SV=1"	SLDSQFSSLAK(1)EELHR	3	0.42092	5	3	1	114.627	2.05e-09	114.63	1	106.377	8.3e-07	106.38	1	129.055	5.16e-10	129.05_x000D_
Molecular Function	GO:0015301	6	anion:anion antiporter activity	0.167038	Gene.8251::TRINITY_DN29135_c0_g1::g.8251::m.8251	108	K	Mitochondrial 2-oxoglutarate/malate carrier protein (Fragment) OS=Anthurium amnicola GN=SLC25A11_0 PE=3 SV=1	NYK(1)NAFHALYR	3	-0.62954	3	3	1	72.8477	0.00148045	72.848	1	81.0165	0.000539406	81.017	1	78.6105	0.000617881	78.61_x000D_
Molecular Function	GO:0030145	6	manganese ion binding	0.0361382	Gene.27928::TRINITY_DN39544_c1_g1::g.27928::m.27928	244	K	"Transketolase, chloroplastic OS=Anthurium amnicola GN=TKTC_1 PE=4 SV=1"	GK(1)AIGIDR	2	0.028458	4	3	1	84.3682	0.00497586	84.368	1	82.7505	0.00544739	82.75	1	73.1566	0.00436438	73.157_x000D_
Molecular Function	GO:0030145	6	manganese ion binding	0.0361382	Gene.27928::TRINITY_DN39544_c1_g1::g.27928::m.27928	120	K	"Transketolase, chloroplastic OS=Anthurium amnicola GN=TKTC_1 PE=4 SV=1"	PADGNETAGAYK(1)VAVLNR	2	-3.1836	17	3	1	148.325	7.36e-121	343.59	1	100.042	3.99e-201	415.67	1	250.265	1.63e-104	314.73_x000D_
Molecular Function	GO:0030145	6	manganese ion binding	0.0361382	Gene.27928::TRINITY_DN39544_c1_g1::g.27928::m.27928	259	K	"Transketolase, chloroplastic OS=Anthurium amnicola GN=TKTC_1 PE=4 SV=1"	FGASAPAGK(1)IYK	2	0.54041	4	3	1	93.3452	0.000161747	93.345	1	110.077	2.04e-05	110.08	1	83.1822	0.000688199	83.182_x000D_
Molecular Function	GO:0030145	6	manganese ion binding	0.0361382	Gene.27928::TRINITY_DN39544_c1_g1::g.27928::m.27928	138	K	"Transketolase, chloroplastic OS=Anthurium amnicola GN=TKTC_1 PE=4 SV=1"	QK(1)LPQLPGTSIEGVEK	2	0.46047	3	3	1	160.805	4.75e-17	160.8	1	154.457	7.25e-17	154.46	1	140.959	2.46e-12	140.96_x000D_
Molecular Function	GO:0030145	6	manganese ion binding	0.0361382	Gene.27928::TRINITY_DN39544_c1_g1::g.27928::m.27928	12	K	"Transketolase, chloroplastic OS=Anthurium amnicola GN=TKTC_1 PE=4 SV=1"	MYGDFQK(1)DTPEER	2	0.98284	11	3	1	178.836	6.91e-18	188.4	1	156.084	9.53e-30	227.63	1	63.7541	3.88e-10	145.92_x000D_
Molecular Function	GO:0030145	6	manganese ion binding	0.0361382	Gene.24214::TRINITY_DN37889_c0_g2::g.24214::m.24214	81	K	"Leucine aminopeptidase 2, chloroplastic OS=Anthurium amnicola GN=Os02g0794700_1 PE=3 SV=1"	ILDAEQCK(1)ELK	2	1.6861	3	3	1	148.28	4.89e-08	148.28	1	124.423	1.32e-10	124.42	1	142.085	1.03e-07	142.08_x000D_
Molecular Function	GO:0030145	6	manganese ion binding	0.0361382	Gene.24214::TRINITY_DN37889_c0_g2::g.24214::m.24214	271	K	"Leucine aminopeptidase 2, chloroplastic OS=Anthurium amnicola GN=Os02g0794700_1 PE=3 SV=1"	EVVTASETTGEK(1)LWR	2	-0.65923	3	3	1	194.475	1.99e-28	194.48	1	204.281	8.68e-29	204.28	1	202.246	1.1e-28	202.25_x000D_
Molecular Function	GO:0030145	6	manganese ion binding	0.0361382	Gene.4557::TRINITY_DN26616_c0_g1::g.4557::m.4557	157	K	"Leucine aminopeptidase 2, chloroplastic OS=Anthurium amnicola GN=Os02g0794700_1 PE=3 SV=1"	LAGLGFK(1)R	2	0.051563	6	3	1	95.3523	0.00295948	95.352	1	99.375	0.0026247	99.375	1	104.209	0.00222241	104.21_x000D_
Molecular Function	GO:0030145	6	manganese ion binding	0.0361382	Gene.4557::TRINITY_DN26616_c0_g1::g.4557::m.4557	113	K	"Leucine aminopeptidase 2, chloroplastic OS=Anthurium amnicola GN=Os02g0794700_1 PE=3 SV=1"	DSNSK(1)FENPILK	2	-0.77538	5	3	1	185.903	5.27e-17	185.9	1	142.968	2.53e-09	142.97	1	117.269	2.66e-06	117.27_x000D_
Molecular Function	GO:0030145	6	manganese ion binding	0.0361382	Gene.6806::TRINITY_DN28221_c0_g3::g.6806::m.6806	98	K	Superoxide dismutase OS=Anthurium amnicola GN=SOD_0 PE=3 SV=1	YANEVYEK(1)ESA	2	-0.13362	4	3	1	100.086	0.000203396	100.09	1	105.204	0.000135586	105.2	1	77.8674	0.00201876	77.867_x000D_
Molecular Function	GO:0030145	6	manganese ion binding	0.0361382	Gene.27462::TRINITY_DN39363_c0_g1::g.27462::m.27462	519	K	Putative Xaa-Pro aminopeptidase P (Fragment) OS=Anthurium amnicola GN=AMPP_0 PE=3 SV=1	IPLWK(1)HGLDYR	3	0.056091	3	3	1	69.8636	0.00236469	69.864	1	61.235	0.00492152	61.235	1	78.9027	0.00060835	78.903_x000D_
Molecular Function	GO:0008135	3	translation factor activity, RNA binding	0.000741435	Gene.25734::TRINITY_DN38587_c0_g1::g.25734::m.25734	84	K	"Elongation factor G, mitochondrial (Fragment) OS=Anthurium amnicola GN=Os03g0565500_0 PE=3 SV=1"	LAFINK(1)LDR	2	-0.22156	3	3	1	105.195	0.000503372	105.2	1	97.5653	0.000761126	97.565	1	96.665	0.000791538	96.665_x000D_
Molecular Function	GO:0008135	3	translation factor activity, RNA binding	0.000741435	Gene.1827::TRINITY_DN24280_c2_g3::g.1827::m.1827	189	K	Eukaryotic translation initiation factor 4E-2 (Fragment) OS=Anthurium amnicola GN=IF4E2_0 PE=3 SV=1	ITYNFHDDSK(1)R	3	-0.57506	3	3	1	63.0912	0.00517749	63.091	1	55.2612	0.00914582	55.261	1	73.4351	0.00154727	73.435_x000D_
Molecular Function	GO:0008135	3	translation factor activity, RNA binding	0.000741435	Gene.18624::TRINITY_DN35121_c1_g2::g.18624::m.18624	58	K	Eukaryotic peptide chain release factor subunit 1-3 OS=Anthurium amnicola GN=ERF1-3_0 PE=4 SV=1	NIEIWK(1)IK	2	-0.43652	4	3	1	64.2681	0.0280206	64.268	1	51.3458	0.0678779	51.346	1	63.2161	0.0299507	63.216_x000D_
Molecular Function	GO:0008135	3	translation factor activity, RNA binding	0.000741435	Gene.17545::TRINITY_DN34521_c0_g1::g.17545::m.17545	81	K	Eukaryotic translation initiation factor 2 subunit 3 OS=Morus notabilis GN=L484_027155 PE=4 SV=1	IYK(1)CEDEK	2	-0.24171	3	3	1	71.692	0.0144014	71.692	1	52.255	0.0636208	52.255	1	52.255	0.0636208	52.255_x000D_
Molecular Function	GO:0008135	3	translation factor activity, RNA binding	0.000741435	Gene.16827::TRINITY_DN34124_c0_g4::g.16827::m.16827	312	K	Eukaryotic peptide chain release factor GTP-binding subunit ERF3A OS=Anthurium amnicola GN=Gspt1_6 PE=4 SV=1	SSGYNK(1)K	2	-0.14497	4	3	1	114.186	0.00503782	114.19	1	97.0676	0.00806203	97.068	1	88.0288	0.0147382	88.029_x000D_
Molecular Function	GO:0008135	3	translation factor activity, RNA binding	0.000741435	Gene.10562::TRINITY_DN30589_c1_g3::g.10562::m.10562	38	K	Polyadenylate-binding protein OS=Anthurium amnicola GN=PAB2_4 PE=3 SV=1	TK(1)FEQNMK	2	-0.050868	9	3	1	99.1386	0.00073619	99.139	1	64.2681	0.00105874	93.143	1	111.947	0.000623239	111.95_x000D_
Molecular Function	GO:0008135	3	translation factor activity, RNA binding	0.000741435	Gene.10562::TRINITY_DN30589_c1_g3::g.10562::m.10562	70	K	Polyadenylate-binding protein OS=Anthurium amnicola GN=PAB2_4 PE=3 SV=1	LK(1)ELFSEYGK	2	0.0089868	3	3	1	87.1843	0.00183684	87.184	1	84.4793	0.00231766	84.479	1	77.0624	0.00391791	77.062_x000D_
Molecular Function	GO:0008135	3	translation factor activity, RNA binding	0.000741435	Gene.17630::TRINITY_DN34572_c0_g1::g.17630::m.17630	283	K	Elongation factor 1-gamma 2 OS=Anthurium amnicola GN=Os02g0220500_4 PE=4 SV=1	MILDEWK(1)R	2	-0.46208	6	3	1	80.4381	0.00107841	104.44	1	127.021	0.00128213	127.02	1	68.2235	0.000538046	127.46_x000D_
Molecular Function	GO:0008135	3	translation factor activity, RNA binding	0.000741435	Gene.17630::TRINITY_DN34572_c0_g1::g.17630::m.17630	199	K	Elongation factor 1-gamma 2 OS=Anthurium amnicola GN=Os02g0220500_4 PE=4 SV=1	YFWTMVNQPK(1)VK	2	-1.7716	5	3	1	143.238	1.35e-16	143.24	1	102.047	2.3e-05	102.05	1	142.085	2.74e-09	142.08_x000D_
Molecular Function	GO:0008135	3	translation factor activity, RNA binding	0.000741435	Gene.17630::TRINITY_DN34572_c0_g1::g.17630::m.17630	361	K	Elongation factor 1-gamma 2 OS=Anthurium amnicola GN=Os02g0220500_4 PE=4 SV=1	MLVIGSEPPYK(1)VK	2	0.74	10	3	1	113.24	5.17e-07	118.87	1	116.135	3.68e-07	123.2	1	106.258	1.47e-05	106.26_x000D_
Molecular Function	GO:0008135	3	translation factor activity, RNA binding	0.000741435	Gene.17630::TRINITY_DN34572_c0_g1::g.17630::m.17630	290	K	Elongation factor 1-gamma 2 OS=Anthurium amnicola GN=Os02g0220500_4 PE=4 SV=1	LYSNTK(1)TNFR	2	2.2713	3	3	1	157.663	8.62e-09	157.66	1	160.531	7e-09	160.53	1	170.471	1.37e-09	170.47_x000D_
Molecular Function	GO:0008135	3	translation factor activity, RNA binding	0.000741435	Gene.26449::TRINITY_DN38919_c1_g2::g.26449::m.26449	131	K	Polyadenylate-binding protein (Fragment) OS=Anthurium amnicola GN=PAB2_7 PE=3 SV=1	SGAANIFIK(1)NLDR	2	1.8688	3	3	1	140.326	1.55e-09	140.33	1	91.812	0.000169516	91.812	1	101.304	3.15e-05	101.3_x000D_
Molecular Function	GO:0008135	3	translation factor activity, RNA binding	0.000741435	Gene.26449::TRINITY_DN38919_c1_g2::g.26449::m.26449	215	K	Polyadenylate-binding protein (Fragment) OS=Anthurium amnicola GN=PAB2_7 PE=3 SV=1	VK(1)FNNVFVK	2	-0.23572	4	3	1	113.658	0.000217475	113.66	1	138.396	9.68e-05	138.4	1	125.16	0.000154659	125.16_x000D_
Molecular Function	GO:0008135	3	translation factor activity, RNA binding	0.000741435	Gene.26449::TRINITY_DN38919_c1_g2::g.26449::m.26449	291	K	Polyadenylate-binding protein (Fragment) OS=Anthurium amnicola GN=PAB2_7 PE=3 SV=1	FDDKEWYVGK(1)AQK	3	-0.83688	4	3	1	97.3763	1.41e-06	113.95	1	83.6938	1.6e-05	102.33	1	80.361	7.18e-05	92.781_x000D_
Molecular Function	GO:0008135	3	translation factor activity, RNA binding	0.000741435	Gene.26449::TRINITY_DN38919_c1_g2::g.26449::m.26449	213	K	Polyadenylate-binding protein (Fragment) OS=Anthurium amnicola GN=PAB2_7 PE=3 SV=1	ENAVNK(1)VK	2	-0.36671	3	3	1	81.2963	0.00587125	81.296	1	71.3794	0.0149748	71.379	1	81.2963	0.00587125	81.296_x000D_
Molecular Function	GO:0008135	3	translation factor activity, RNA binding	0.000741435	Gene.26449::TRINITY_DN38919_c1_g2::g.26449::m.26449	335	K	Polyadenylate-binding protein (Fragment) OS=Anthurium amnicola GN=PAB2_7 PE=3 SV=1	NLDDSIDDEK(1)LK	2	1.7972	3	3	1	115.574	2.93e-06	115.57	1	128.565	2.99e-11	128.57	1	141.128	2.97e-09	141.13_x000D_
Molecular Function	GO:0008135	3	translation factor activity, RNA binding	0.000741435	Gene.26449::TRINITY_DN38919_c1_g2::g.26449::m.26449	285	K	Polyadenylate-binding protein (Fragment) OS=Anthurium amnicola GN=PAB2_7 PE=3 SV=1	FDDK(1)EWYVGK	2	-0.38626	6	3	1	133.912	4.16e-07	133.91	1	134.304	4.08e-07	134.3	1	170.521	1.35e-09	170.52_x000D_
Molecular Function	GO:0008135	3	translation factor activity, RNA binding	0.000741435	Gene.9564::TRINITY_DN29959_c0_g2::g.9564::m.9564	84	K	Eukaryotic translation initiation factor 2 subunit alpha OS=Anthurium amnicola GN=tif211_3 PE=4 SV=1	EK(1)GYIDLSK	2	-0.35513	3	3	1	63.6242	0.0228189	63.624	1	73.4995	0.0077422	73.499	1	72.434	0.00936897	72.434_x000D_
Molecular Function	GO:0008135	3	translation factor activity, RNA binding	0.000741435	Gene.16027::TRINITY_DN33686_c0_g2::g.16027::m.16027	147	K	Peptide chain release factor 1 (Fragment) OS=Anthurium amnicola GN=prfA_1 PE=3 SV=1	QHK(1)ELEEK	2	0.10828	3	3	1	79.474	0.00640241	79.474	1	78.1127	0.00216265	78.113	1	107.574	0.00123503	107.57_x000D_
Molecular Function	GO:0008135	3	translation factor activity, RNA binding	0.000741435	Gene.16027::TRINITY_DN33686_c0_g2::g.16027::m.16027	369	K	Peptide chain release factor 1 (Fragment) OS=Anthurium amnicola GN=prfA_1 PE=3 SV=1	TYNYK(1)DNR	2	0.29062	6	3	1	131.223	0.000795694	131.22	1	113.706	0.000910527	113.71	1	116.73	0.000863134	116.73_x000D_
Molecular Function	GO:0008135	3	translation factor activity, RNA binding	0.000741435	Gene.16027::TRINITY_DN33686_c0_g2::g.16027::m.16027	70	K	Peptide chain release factor 1 (Fragment) OS=Anthurium amnicola GN=prfA_1 PE=3 SV=1	TWK(1)ELSVK	2	-0.16879	3	3	1	85.6757	0.00459474	85.676	1	66.9619	0.0230788	66.962	1	94.3095	0.0020782	94.309_x000D_
Molecular Function	GO:0016814	4	hydrolase activity, acting on carbon-nitrogen (but not peptide) bonds, in cyclic amidines	0.372816	Gene.27855::TRINITY_DN39513_c0_g1::g.27855::m.27855	210	K	Formate--tetrahydrofolate ligase (Fragment) OS=Anthurium amnicola GN=FTHS_1 PE=3 SV=1	LNK(1)LGISK	2	0.99174	3	3	1	105.101	0.0013659	105.1	1	66.5676	0.0238022	66.568	1	95.5016	0.00187389	95.502_x000D_
Molecular Function	GO:0016814	4	hydrolase activity, acting on carbon-nitrogen (but not peptide) bonds, in cyclic amidines	0.372816	Gene.27855::TRINITY_DN39513_c0_g1::g.27855::m.27855	199	K	Formate--tetrahydrofolate ligase (Fragment) OS=Anthurium amnicola GN=FTHS_1 PE=3 SV=1	K(1)FADIMFR	2	-0.25857	4	3	1	153.075	9.44e-05	153.08	1	135.83	0.00111693	135.83	1	78.1127	2.57e-05	166.3_x000D_
Molecular Function	GO:0016814	4	hydrolase activity, acting on carbon-nitrogen (but not peptide) bonds, in cyclic amidines	0.372816	Gene.27855::TRINITY_DN39513_c0_g1::g.27855::m.27855	537	K	Formate--tetrahydrofolate ligase (Fragment) OS=Anthurium amnicola GN=FTHS_1 PE=3 SV=1	EK(1)IEAIAK	2	1.5247	3	3	1	87.6395	0.00402235	87.639	1	91.8534	0.0027941	91.853	1	73.2332	0.0115741	73.233_x000D_
Molecular Function	GO:0016814	4	hydrolase activity, acting on carbon-nitrogen (but not peptide) bonds, in cyclic amidines	0.372816	Gene.11834::TRINITY_DN31300_c0_g1::g.11834::m.11834	53	K	Bifunctional protein FolD OS=Anthurium amnicola GN=folD_12 PE=3 SV=1	IIDGK(1)AIAQDIR	2	-0.96851	4	3	1	61.4227	6.48e-05	98.974	1	99.9412	6.1e-05	99.941	1	59.2475	0.00445589	59.248_x000D_
Molecular Function	GO:0008443	5	phosphofructokinase activity	0.0591439	Gene.19038::TRINITY_DN35345_c0_g1::g.19038::m.19038	257	K	6-phosphofructokinase 3 (Fragment) OS=Anthurium amnicola GN=PFK3_10 PE=4 SV=1	GASVIFEEVQK(1)R	2	1.4261	3	3	1	126.118	1.96e-06	126.12	1	99.5386	9.84e-05	99.539	1	89.3005	0.000583882	89.301_x000D_
Molecular Function	GO:0008443	5	phosphofructokinase activity	0.0591439	Gene.16809::TRINITY_DN34113_c1_g4::g.16809::m.16809	197	K	Pyrophosphate--fructose 6-phosphate 1-phosphotransferase subunit beta (Fragment) OS=Anthurium amnicola GN=PFP-BETA_1 PE=3 SV=1	GSTLYGFK(1)GGPAGIMR	2	1.0021	4	3	1	67.6479	5.02e-06	98.943	1	81.4475	1.17e-06	81.448	1	98.8953	2.21e-06	98.895_x000D_
Molecular Function	GO:0008443	5	phosphofructokinase activity	0.0591439	Gene.16809::TRINITY_DN34113_c1_g4::g.16809::m.16809	495	K	Pyrophosphate--fructose 6-phosphate 1-phosphotransferase subunit beta (Fragment) OS=Anthurium amnicola GN=PFP-BETA_1 PE=3 SV=1	EFK(1)GQSHFFGYEGR	3	-0.63242	4	3	1	83.6916	0.000107603	83.692	1	41.0145	1.04e-18	183.23	1	101.304	2.94e-06	101.3_x000D_
Molecular Function	GO:0008443	5	phosphofructokinase activity	0.0591439	Gene.16809::TRINITY_DN34113_c1_g4::g.16809::m.16809	466	K	Pyrophosphate--fructose 6-phosphate 1-phosphotransferase subunit beta (Fragment) OS=Anthurium amnicola GN=PFP-BETA_1 PE=3 SV=1	DPHGNVQVAK(1)IETEK	3	-0.17111	3	3	1	61.2648	0.0017685	61.265	1	70.6378	0.000722803	70.638	1	82.5896	0.000121641	82.59_x000D_
Molecular Function	GO:0008443	5	phosphofructokinase activity	0.0591439	Gene.16809::TRINITY_DN34113_c1_g4::g.16809::m.16809	296	K	Pyrophosphate--fructose 6-phosphate 1-phosphotransferase subunit beta (Fragment) OS=Anthurium amnicola GN=PFP-BETA_1 PE=3 SV=1	TIDGDLK(1)CK	2	-0.65593	3	3	1	80.6884	0.00375306	80.688	1	80.6884	0.00375306	80.688	1	60.3978	0.0277447	60.398_x000D_
Molecular Function	GO:0008443	5	phosphofructokinase activity	0.0591439	Gene.16809::TRINITY_DN34113_c1_g4::g.16809::m.16809	234	K	Pyrophosphate--fructose 6-phosphate 1-phosphotransferase subunit beta (Fragment) OS=Anthurium amnicola GN=PFP-BETA_1 PE=3 SV=1	DK(1)IETPEQFK	2	-0.5591	3	3	1	108.105	0.000191646	108.1	1	94.3627	0.000626115	94.363	1	114.862	2.79e-05	114.86_x000D_
Molecular Function	GO:0008443	5	phosphofructokinase activity	0.0591439	Gene.16809::TRINITY_DN34113_c1_g4::g.16809::m.16809	329	K	Pyrophosphate--fructose 6-phosphate 1-phosphotransferase subunit beta (Fragment) OS=Anthurium amnicola GN=PFP-BETA_1 PE=3 SV=1	STGK(1)YYHFVR	3	0.41536	5	3	1	64.82	0.0056249	64.82	1	77.6625	0.00110828	77.662	1	64.82	0.0056249	64.82_x000D_
Molecular Function	GO:0008443	5	phosphofructokinase activity	0.0591439	Gene.16809::TRINITY_DN34113_c1_g4::g.16809::m.16809	242	K	Pyrophosphate--fructose 6-phosphate 1-phosphotransferase subunit beta (Fragment) OS=Anthurium amnicola GN=PFP-BETA_1 PE=3 SV=1	DKIETPEQFK(1)QAEETVTK	3	-2.5355	4	3	1	97.2783	1.35e-15	141.07	1	134.541	5.02e-22	169.67	1	151.142	4.01e-36	194.94_x000D_
Molecular Function	GO:0017025	5	TBP-class protein binding	0.00850225	Gene.18813::TRINITY_DN35225_c0_g3::g.18813::m.18813	351	K	26S protease regulatory subunit 7 homolog A OS=Nicotiana sylvestris GN=LOC104226944 PE=3 SV=1	TQIFK(1)IHTR	3	-0.39126	4	3	1	65.8417	0.0208069	65.842	1	40.7274	0.0386923	40.727	1	88.4955	0.000686738	88.495_x000D_
Molecular Function	GO:0017025	5	TBP-class protein binding	0.00850225	Gene.12095::TRINITY_DN31457_c0_g7::g.12095::m.12095	72	K	26S proteasome regulatory particle triple-A ATPase protein OS=Medicago truncatula GN=11446055 PE=3 SV=1	TNLDLESYK(1)EK	2	0.15889	4	3	1	153.739	4.45e-09	153.74	1	145.311	7.47e-08	145.31	1	138.449	1.34e-07	138.45_x000D_
Molecular Function	GO:0017025	5	TBP-class protein binding	0.00850225	Gene.12095::TRINITY_DN31457_c0_g7::g.12095::m.12095	58	K	26S proteasome regulatory particle triple-A ATPase protein OS=Medicago truncatula GN=11446055 PE=3 SV=1	ILK(1)EELQR	2	0.381	3	3	1	101.542	0.00155425	101.54	1	108.807	0.00116977	108.81	1	116.051	0.000866295	116.05_x000D_
Molecular Function	GO:0017025	5	TBP-class protein binding	0.00850225	Gene.9205::TRINITY_DN29731_c0_g1::g.9205::m.9205	51	K	26S protease regulatory subunit 6A-A-like protein OS=Morus notabilis GN=L484_000857 PE=3 SV=1	IK(1)VIAATNR	2	-0.0033022	3	3	1	75.509	0.00481056	75.509	1	67.3338	0.0171555	67.334	1	76.2278	0.00466379	76.228_x000D_
Molecular Function	GO:0017025	5	TBP-class protein binding	0.00850225	Gene.23823::TRINITY_DN37718_c0_g2::g.23823::m.23823	471	K	26S protease regulatory subunit 6B (Fragment) OS=Anthurium amnicola GN=RPT3_1 PE=3 SV=1	DFEK(1)GYR	2	-0.21997	4	3	1	92.4666	0.00678732	92.467	1	66.9932	0.00873334	80.462	1	104.448	0.00429722	104.45_x000D_
Molecular Function	GO:0017025	5	TBP-class protein binding	0.00850225	Gene.23823::TRINITY_DN37718_c0_g2::g.23823::m.23823	262	K	26S protease regulatory subunit 6B (Fragment) OS=Anthurium amnicola GN=RPT3_1 PE=3 SV=1	EAVELPLTHHELYK(1)QIGIDPPR	4	-0.40648	3	3	1	85.7374	2.63e-05	85.737	1	94.6322	9.49e-07	94.632	1	113.735	6.14e-09	113.73_x000D_
Molecular Function	GO:0017025	5	TBP-class protein binding	0.00850225	Gene.23526::TRINITY_DN37574_c0_g2::g.23526::m.23526	440	K	26S proteasome regulatory subunit 4 homolog A OS=Nelumbo nucifera GN=LOC104589149 PE=3 SV=1	VTHADFK(1)K	2	-0.44354	3	3	1	91.8667	0.00438814	91.867	1	128.361	0.00127232	128.36	1	115.714	0.00136487	115.71_x000D_
Molecular Function	GO:0017025	5	TBP-class protein binding	0.00850225	Gene.23526::TRINITY_DN37574_c0_g2::g.23526::m.23526	118	K	26S proteasome regulatory subunit 4 homolog A OS=Nelumbo nucifera GN=LOC104589149 PE=3 SV=1	SK(1)VDDLR	2	-0.12179	3	3	1	77.0717	0.0157514	77.072	1	60.1183	0.0129558	60.118	1	98.9334	0.00491667	98.933_x000D_
Molecular Function	GO:0016903	3	oxidoreductase activity, acting on the aldehyde or oxo group of donors	0.000153966	Gene.5830::TRINITY_DN27550_c0_g1::g.5830::m.5830	42	K	Glyceraldehyde-3-phosphate dehydrogenase (Fragment) OS=Anthurium amnicola GN=GAPC_1 PE=3 SV=1	YDTVHGSWK(1)HSELK	3	-0.52438	4	3	1	130.717	3.44e-09	130.72	1	122.327	1.24e-08	122.33	1	139.582	1.82e-11	139.58_x000D_
Molecular Function	GO:0016903	3	oxidoreductase activity, acting on the aldehyde or oxo group of donors	0.000153966	Gene.5830::TRINITY_DN27550_c0_g1::g.5830::m.5830	238	K	Glyceraldehyde-3-phosphate dehydrogenase (Fragment) OS=Anthurium amnicola GN=GAPC_1 PE=3 SV=1	LEK(1)EATYDEIK	2	0.57293	9	3	1	135.018	1.64e-07	135.02	1	128.675	3.81e-06	128.68	1	131.172	2.07e-06	131.17_x000D_
Molecular Function	GO:0016903	3	oxidoreductase activity, acting on the aldehyde or oxo group of donors	0.000153966	Gene.5830::TRINITY_DN27550_c0_g1::g.5830::m.5830	52	K	Glyceraldehyde-3-phosphate dehydrogenase (Fragment) OS=Anthurium amnicola GN=GAPC_1 PE=3 SV=1	DSK(1)TLLLGEK	2	0.078517	6	3	1	132.171	2.9e-06	132.17	1	118.905	2.2e-05	118.9	1	84.5074	0.00231284	84.507_x000D_
Molecular Function	GO:0016903	3	oxidoreductase activity, acting on the aldehyde or oxo group of donors	0.000153966	Gene.5830::TRINITY_DN27550_c0_g1::g.5830::m.5830	181	K	Glyceraldehyde-3-phosphate dehydrogenase (Fragment) OS=Anthurium amnicola GN=GAPC_1 PE=3 SV=1	TVDGPSAK(1)DWR	2	-0.60986	6	3	1	72.2905	0.00517354	72.29	1	118.905	1.06e-05	118.9	1	102.4	0.00017273	102.4_x000D_
Molecular Function	GO:0016903	3	oxidoreductase activity, acting on the aldehyde or oxo group of donors	0.000153966	Gene.5830::TRINITY_DN27550_c0_g1::g.5830::m.5830	206	K	Glyceraldehyde-3-phosphate dehydrogenase (Fragment) OS=Anthurium amnicola GN=GAPC_1 PE=3 SV=1	AVGK(1)VLPSLNGK	2	-0.10542	6	3	1	120.574	2.13e-06	120.57	1	116.737	2.74e-06	116.74	1	124.124	1.56e-06	124.12_x000D_
Molecular Function	GO:0016903	3	oxidoreductase activity, acting on the aldehyde or oxo group of donors	0.000153966	Gene.5830::TRINITY_DN27550_c0_g1::g.5830::m.5830	94	K	Glyceraldehyde-3-phosphate dehydrogenase (Fragment) OS=Anthurium amnicola GN=GAPC_1 PE=3 SV=1	DK(1)AAAHLK	2	-0.022692	4	3	1	68.657	0.0199692	68.657	1	66.2987	0.0242955	66.299	1	68.5575	0.0201518	68.557_x000D_
Molecular Function	GO:0016903	3	oxidoreductase activity, acting on the aldehyde or oxo group of donors	0.000153966	Gene.5830::TRINITY_DN27550_c0_g1::g.5830::m.5830	202	K	Glyceraldehyde-3-phosphate dehydrogenase (Fragment) OS=Anthurium amnicola GN=GAPC_1 PE=3 SV=1	AASFNIIPSSTGAAK(1)AVGK	2	1.6777	3	3	1	98.3905	1.78e-06	98.391	1	93.8124	2.95e-05	93.812	1	92.6794	5.79e-05	92.679_x000D_
Molecular Function	GO:0016903	3	oxidoreductase activity, acting on the aldehyde or oxo group of donors	0.000153966	Gene.9447::TRINITY_DN29890_c0_g1::g.9447::m.9447	284	K	"2-oxoglutarate dehydrogenase, mitochondrial OS=Anthurium amnicola GN=ogdh_1 PE=4 SV=1"	AVDEDGLYTGTGDVK(1)YHLGTSYDRPTR	4	0.076301	6	3	1	54.2998	2.59e-47	198.64	1	68.5874	3.31e-47	194.97	1	76.1521	3.07e-47	196.18_x000D_
Molecular Function	GO:0016903	3	oxidoreductase activity, acting on the aldehyde or oxo group of donors	0.000153966	Gene.9447::TRINITY_DN29890_c0_g1::g.9447::m.9447	167	K	"2-oxoglutarate dehydrogenase, mitochondrial OS=Anthurium amnicola GN=ogdh_1 PE=4 SV=1"	DK(1)IETVNPR	2	0.76953	4	3	1	67.2066	0.0173496	67.207	1	98.0545	0.000744598	98.055	1	86.8816	0.00248857	86.882_x000D_
Molecular Function	GO:0016903	3	oxidoreductase activity, acting on the aldehyde or oxo group of donors	0.000153966	Gene.18759::TRINITY_DN35191_c0_g1::g.18759::m.18759	105	K	Aldehyde dehydrogenase OS=Anthurium amnicola GN=ALDH3H1_4 PE=3 SV=1	STLTEFYGKDPLESK(1)DLSR	3	-0.51488	5	3	1	76.11	6.92e-22	163.79	1	154.15	1.06e-08	154.15	1	82.2609	1.21e-21	157_x000D_
Molecular Function	GO:0016903	3	oxidoreductase activity, acting on the aldehyde or oxo group of donors	0.000153966	Gene.18759::TRINITY_DN35191_c0_g1::g.18759::m.18759	121	K	Aldehyde dehydrogenase OS=Anthurium amnicola GN=ALDH3H1_4 PE=3 SV=1	LTK(1)LLDDEK	2	0.090357	3	3	1	104.221	0.000536266	104.22	1	123.792	0.000159471	123.79	1	104.221	1.28e-05	104.22_x000D_
Molecular Function	GO:0016903	3	oxidoreductase activity, acting on the aldehyde or oxo group of donors	0.000153966	Gene.24142::TRINITY_DN37852_c0_g2::g.24142::m.24142	53	K	"2-oxoglutarate dehydrogenase, mitochondrial OS=Anthurium amnicola GN=ogdh_1 PE=4 SV=1"	ITK(1)EEVDR	2	1.1686	3	3	1	100.246	0.00162286	100.25	1	64.7115	0.0272073	64.711	1	106.683	0.00128219	106.68_x000D_
Molecular Function	GO:0016903	3	oxidoreductase activity, acting on the aldehyde or oxo group of donors	0.000153966	Gene.24142::TRINITY_DN37852_c0_g2::g.24142::m.24142	382	K	"2-oxoglutarate dehydrogenase, mitochondrial OS=Anthurium amnicola GN=ogdh_1 PE=4 SV=1"	SNLSEFDDVQGHPGFDK(1)QGTR	3	-0.085094	5	3	1	137.716	2.93e-17	137.72	1	133.744	1.78e-13	133.74	1	154.844	1.36e-24	154.84_x000D_
Molecular Function	GO:0016903	3	oxidoreductase activity, acting on the aldehyde or oxo group of donors	0.000153966	Gene.24142::TRINITY_DN37852_c0_g2::g.24142::m.24142	43	K	"2-oxoglutarate dehydrogenase, mitochondrial OS=Anthurium amnicola GN=ogdh_1 PE=4 SV=1"	NHPNALQIYQK(1)QLLDSER	3	0.46527	3	3	1	161.263	1.05e-21	161.26	1	161.476	1.03e-21	161.48	1	141.853	7.31e-16	141.85_x000D_
Molecular Function	GO:0016903	3	oxidoreductase activity, acting on the aldehyde or oxo group of donors	0.000153966	Gene.19623::TRINITY_DN35667_c0_g1::g.19623::m.19623	87	K	"Betaine aldehyde dehydrogenase 1, chloroplastic OS=Anthurium amnicola GN=ALDH10A8 PE=3 SV=1"	AIAAK(1)ISER	2	0.36079	5	3	1	79.9855	0.00389656	79.986	1	61.5599	0.0259706	61.56	1	65.5354	0.0199011	65.535_x000D_
Molecular Function	GO:0016903	3	oxidoreductase activity, acting on the aldehyde or oxo group of donors	0.000153966	Gene.19623::TRINITY_DN35667_c0_g1::g.19623::m.19623	347	K	"Betaine aldehyde dehydrogenase 1, chloroplastic OS=Anthurium amnicola GN=ALDH10A8 PE=3 SV=1"	LGPVVSEGQYEK(1)IK	2	-0.598	4	3	1	121.182	4.3e-08	121.18	1	151.223	8.99e-12	151.22	1	135.025	7.62e-11	135.02_x000D_
Molecular Function	GO:0016903	3	oxidoreductase activity, acting on the aldehyde or oxo group of donors	0.000153966	Gene.17317::TRINITY_DN34372_c0_g2::g.17317::m.17317	241	K	Glyceraldehyde-3-phosphate dehydrogenase OS=Anthurium amnicola GN=GAPA_2 PE=3 SV=1	FGIIK(1)GTMTTTHSYTGDQR	3	0.027529	6	3	1	142.258	3.57e-16	142.26	1	142.258	3.57e-16	142.26	1	125.728	4.51e-11	125.73_x000D_
Molecular Function	GO:0016903	3	oxidoreductase activity, acting on the aldehyde or oxo group of donors	0.000153966	Gene.17317::TRINITY_DN34372_c0_g2::g.17317::m.17317	185	K	Glyceraldehyde-3-phosphate dehydrogenase OS=Anthurium amnicola GN=GAPA_2 PE=3 SV=1	HIQAGAK(1)K	2	0.04316	5	3	1	83.2035	0.000349684	83.204	1	103.833	0.000205413	103.83	1	84.3649	0.000314117	84.365_x000D_
Molecular Function	GO:0016903	3	oxidoreductase activity, acting on the aldehyde or oxo group of donors	0.000153966	Gene.17317::TRINITY_DN34372_c0_g2::g.17317::m.17317	178	K	Glyceraldehyde-3-phosphate dehydrogenase OS=Anthurium amnicola GN=GAPA_2 PE=3 SV=1	DGAGK(1)HIQAGAK(1)K	3	0.79043	7	3	1	83.2035	0.000349684	83.204	1	87.7194	0.000205413	87.719	1	84.3649	0.000314117	84.365_x000D_
Molecular Function	GO:0016903	3	oxidoreductase activity, acting on the aldehyde or oxo group of donors	0.000153966	Gene.17317::TRINITY_DN34372_c0_g2::g.17317::m.17317	236	K	Glyceraldehyde-3-phosphate dehydrogenase OS=Anthurium amnicola GN=GAPA_2 PE=3 SV=1	VLDQK(1)FGIIK	2	0.16995	12	3	1	105.46	0.000260197	105.46	1	157.777	8.56e-09	157.78	1	133.42	1.1e-06	133.42_x000D_
Molecular Function	GO:0016903	3	oxidoreductase activity, acting on the aldehyde or oxo group of donors	0.000153966	Gene.17317::TRINITY_DN34372_c0_g2::g.17317::m.17317	295	K	Glyceraldehyde-3-phosphate dehydrogenase OS=Anthurium amnicola GN=GAPA_2 PE=3 SV=1	GK(1)LNGIALR	2	-0.18974	6	3	1	85.6757	0.00273477	85.676	1	79.0587	0.0040858	79.059	1	122.516	0.000163959	122.52_x000D_
Molecular Function	GO:0016903	3	oxidoreductase activity, acting on the aldehyde or oxo group of donors	0.000153966	Gene.17317::TRINITY_DN34372_c0_g2::g.17317::m.17317	293	K	Glyceraldehyde-3-phosphate dehydrogenase OS=Anthurium amnicola GN=GAPA_2 PE=3 SV=1	AVALVLPSLK(1)GK	2	-0.25356	5	3	1	135.987	4.22e-09	135.99	1	47.5704	0.0306168	47.57	1	124.423	1.52e-06	124.42_x000D_
Molecular Function	GO:0016903	3	oxidoreductase activity, acting on the aldehyde or oxo group of donors	0.000153966	Gene.17317::TRINITY_DN34372_c0_g2::g.17317::m.17317	336	K	Glyceraldehyde-3-phosphate dehydrogenase OS=Anthurium amnicola GN=GAPA_2 PE=3 SV=1	ETAEK(1)ELK	2	0.16461	9	3	1	107.693	0.00122873	107.69	1	88.1769	0.0038657	88.177	1	98.582	0.00171089	98.582_x000D_
Molecular Function	GO:0016903	3	oxidoreductase activity, acting on the aldehyde or oxo group of donors	0.000153966	Gene.5831::TRINITY_DN27550_c0_g3::g.5831::m.5831	124	K	Glyceraldehyde-3-phosphate dehydrogenase OS=Musa acuminata subsp. malaccensis PE=3 SV=1	YDTVHGSWK(1)HHELK	3	0.2338	7	3	1	76.7593	2.31e-21	192.32	1	155.572	2.14e-15	155.57	1	139.582	1.82e-11	139.58_x000D_
Molecular Function	GO:0016903	3	oxidoreductase activity, acting on the aldehyde or oxo group of donors	0.000153966	Gene.5831::TRINITY_DN27550_c0_g3::g.5831::m.5831	134	K	Glyceraldehyde-3-phosphate dehydrogenase OS=Musa acuminata subsp. malaccensis PE=3 SV=1	DSK(1)TLLFGEK	2	0.8336	9	3	1	111.855	9.44e-05	111.86	1	113.224	1.36e-05	113.22	1	133.05	1.63e-06	133.05_x000D_
Molecular Function	GO:0016903	3	oxidoreductase activity, acting on the aldehyde or oxo group of donors	0.000153966	Gene.24686::TRINITY_DN38128_c0_g2::g.24686::m.24686	360	K	Aldehyde dehydrogenase family 7 member B4 (Fragment) OS=Anthurium amnicola GN=ALDH7B4 PE=3 SV=1	NFEK(1)GLEVIK	2	-0.51065	7	3	1	84.5074	1.21e-08	170.66	1	112.938	3.28e-22	215.77	1	88.2402	0.00167398	109.6_x000D_
Molecular Function	GO:0016903	3	oxidoreductase activity, acting on the aldehyde or oxo group of donors	0.000153966	Gene.24686::TRINITY_DN38128_c0_g2::g.24686::m.24686	101	K	Aldehyde dehydrogenase family 7 member B4 (Fragment) OS=Anthurium amnicola GN=ALDH7B4 PE=3 SV=1	GK(1)LQQLGR	2	-0.11071	3	3	1	89.7522	0.00340654	89.752	1	89.7522	0.00340654	89.752	1	86.095	0.00447252	86.095_x000D_
Molecular Function	GO:0016903	3	oxidoreductase activity, acting on the aldehyde or oxo group of donors	0.000153966	Gene.24686::TRINITY_DN38128_c0_g2::g.24686::m.24686	86	K	Aldehyde dehydrogenase family 7 member B4 (Fragment) OS=Anthurium amnicola GN=ALDH7B4 PE=3 SV=1	IWMQIPAPK(1)R	2	0.96906	3	3	1	111.455	1.18e-05	111.46	1	111.061	1.24e-05	111.06	1	104.014	2.28e-05	104.01_x000D_
Molecular Function	GO:0016903	3	oxidoreductase activity, acting on the aldehyde or oxo group of donors	0.000153966	Gene.18018::TRINITY_DN34781_c0_g3::g.18018::m.18018	106	K	Glutamyl-tRNA reductase OS=Anthurium amnicola GN=HEMA1 PE=3 SV=1	EVVEANK(1)EDR	2	0.72495	3	3	1	130.982	4.61e-06	130.98	1	84.687	0.00228211	84.687	1	140.485	2.79e-07	140.49_x000D_
Molecular Function	GO:0016903	3	oxidoreductase activity, acting on the aldehyde or oxo group of donors	0.000153966	Gene.20269::TRINITY_DN36006_c0_g1::g.20269::m.20269	130	K	Glyceraldehyde-3-phosphate dehydrogenase (Fragment) OS=Tradescantia pallida GN=GAPC-2 PE=4 SV=1	SATYDQIK(1)AAIK	2	0.92473	3	3	1	114.764	3.06e-06	114.76	1	105.032	4.06e-05	105.03	1	83.1822	0.000688199	83.182_x000D_
Molecular Function	GO:0016903	3	oxidoreductase activity, acting on the aldehyde or oxo group of donors	0.000153966	Gene.20269::TRINITY_DN36006_c0_g1::g.20269::m.20269	122	K	Glyceraldehyde-3-phosphate dehydrogenase (Fragment) OS=Tradescantia pallida GN=GAPC-2 PE=4 SV=1	LEK(1)SATYDQIK	2	0.17898	8	3	1	113.224	2.93e-05	113.22	1	140.244	1.19e-07	140.24	1	146.503	6.44e-08	146.5_x000D_
Molecular Function	GO:0016903	3	oxidoreductase activity, acting on the aldehyde or oxo group of donors	0.000153966	Gene.20269::TRINITY_DN36006_c0_g1::g.20269::m.20269	140	K	Glyceraldehyde-3-phosphate dehydrogenase (Fragment) OS=Tradescantia pallida GN=GAPC-2 PE=4 SV=1	EESEGK(1)LK	2	0.24489	14	3	1	106.042	1.04e-07	135.02	1	106.042	7.34e-07	125.54	1	106.042	4.05e-05	106.04_x000D_
Molecular Function	GO:0016903	3	oxidoreductase activity, acting on the aldehyde or oxo group of donors	0.000153966	Gene.22419::TRINITY_DN37043_c0_g2::g.22419::m.22419	262	K	Aldehyde dehydrogenase 2B4 OS=Bixa orellana GN=ADH2B4 PE=2 SV=1	VYDEFIEK(1)AR	2	-0.63604	5	3	1	121.899	1.77e-05	121.9	1	117.52	2.4e-05	117.52	1	87.5679	0.00178904	87.568_x000D_
Molecular Function	GO:0016903	3	oxidoreductase activity, acting on the aldehyde or oxo group of donors	0.000153966	Gene.22419::TRINITY_DN37043_c0_g2::g.22419::m.22419	293	K	Aldehyde dehydrogenase 2B4 OS=Bixa orellana GN=ADH2B4 PE=2 SV=1	GVEQGPQIDQEQFDK(1)VMR	3	-0.06143	4	3	1	158.976	1.26e-21	158.98	1	144.168	5.84e-16	144.17	1	171.98	8.18e-23	171.98_x000D_
Molecular Function	GO:0016903	3	oxidoreductase activity, acting on the aldehyde or oxo group of donors	0.000153966	Gene.22419::TRINITY_DN37043_c0_g2::g.22419::m.22419	277	K	Aldehyde dehydrogenase 2B4 OS=Bixa orellana GN=ADH2B4 PE=2 SV=1	VVGDPFK(1)K	2	-1.1565	3	3	1	69.8246	0.0280366	69.825	1	81.2963	0.00923366	81.296	1	69.8246	0.0280366	69.825_x000D_
Molecular Function	GO:0004470	5	malic enzyme activity	0.0917026	Gene.18794::TRINITY_DN35210_c0_g2::g.18794::m.18794	99	K	Malic enzyme OS=Anthurium amnicola GN=MAOM_2 PE=3 SV=1	FMVDLK(1)R	2	-1.0772	3	3	1	65.6761	0.0645581	65.676	1	79.116	0.0228999	79.116	1	100.67	0.00742553	100.67_x000D_
Molecular Function	GO:0004470	5	malic enzyme activity	0.0917026	Gene.18794::TRINITY_DN35210_c0_g2::g.18794::m.18794	250	K	Malic enzyme OS=Anthurium amnicola GN=MAOM_2 PE=3 SV=1	LLK(1)DPLYLGLQQHR	3	-0.28009	4	3	1	146.959	8.49e-12	146.96	1	146.959	8.49e-12	146.96	1	139.295	1.86e-11	139.3_x000D_
Molecular Function	GO:0004470	5	malic enzyme activity	0.0917026	Gene.18139::TRINITY_DN34851_c2_g2::g.18139::m.18139	97	K	Malic enzyme (Fragment) OS=Anthurium amnicola GN=MAON_0 PE=3 SV=1	NEHPNVVSLAK(1)WR	3	-0.21146	3	3	1	92.2953	4.78e-05	92.295	1	61.1674	0.00237847	61.167	1	79.8749	0.000205558	79.875_x000D_
Molecular Function	GO:0016856	4	racemase and epimerase activity, acting on hydroxy acids and derivatives	0.0318107	Gene.28212::TRINITY_DN39667_c0_g3::g.28212::m.28212	254	K	Peroxisomal fatty acid beta-oxidation multifunctional protein (Fragment) OS=Anthurium amnicola GN=MFP_4 PE=3 SV=1	VPK(1)VSDIGLKPR	3	0.59059	3	3	1	75.2699	0.000102735	92.856	0.999999	59.4916	0.00231811	70.438	0.999999	59.7229	0.000580211	76.073_x000D_
Molecular Function	GO:0016856	4	racemase and epimerase activity, acting on hydroxy acids and derivatives	0.0318107	Gene.28212::TRINITY_DN39667_c0_g3::g.28212::m.28212	173	K	Peroxisomal fatty acid beta-oxidation multifunctional protein (Fragment) OS=Anthurium amnicola GN=MFP_4 PE=3 SV=1	TDK(1)IGSLSEAR	2	-0.57286	3	3	1	85.9731	0.0011876	85.973	1	66.0227	0.0110126	66.023	1	89.1886	0.000857885	89.189_x000D_
Molecular Function	GO:0016856	4	racemase and epimerase activity, acting on hydroxy acids and derivatives	0.0318107	Gene.28212::TRINITY_DN39667_c0_g3::g.28212::m.28212	129	K	Peroxisomal fatty acid beta-oxidation multifunctional protein (Fragment) OS=Anthurium amnicola GN=MFP_4 PE=3 SV=1	SISAK(1)EGNK	2	1.1147	3	3	1	78.5162	0.00419656	78.516	1	69.3749	0.0140393	69.375	1	61.7795	0.0256353	61.78_x000D_
Molecular Function	GO:0016856	4	racemase and epimerase activity, acting on hydroxy acids and derivatives	0.0318107	Gene.26006::TRINITY_DN38716_c0_g4::g.26006::m.26006	352	K	Glyoxysomal fatty acid beta-oxidation multifunctional protein MFP-a OS=Anthurium amnicola GN=MFPA_0 PE=4 SV=1	GK(1)MTEEK	2	0.52959	3	3	1	42.8692	0.0593572	42.869	1	58.1194	0.0262456	58.119	1	49.3252	0.0441626	49.325_x000D_
Molecular Function	GO:0016856	4	racemase and epimerase activity, acting on hydroxy acids and derivatives	0.0318107	Gene.26006::TRINITY_DN38716_c0_g4::g.26006::m.26006	357	K	Glyoxysomal fatty acid beta-oxidation multifunctional protein MFP-a OS=Anthurium amnicola GN=MFPA_0 PE=4 SV=1	MTEEK(1)FEK	2	-0.24307	3	3	1	68.0161	0.0211449	68.016	1	49.4182	0.0347422	49.418	1	76.0641	0.00323837	76.064_x000D_
Molecular Function	GO:0004591	5	oxoglutarate dehydrogenase (succinyl-transferring) activity	0.0114145	Gene.9447::TRINITY_DN29890_c0_g1::g.9447::m.9447	284	K	"2-oxoglutarate dehydrogenase, mitochondrial OS=Anthurium amnicola GN=ogdh_1 PE=4 SV=1"	AVDEDGLYTGTGDVK(1)YHLGTSYDRPTR	4	0.076301	6	3	1	54.2998	2.59e-47	198.64	1	68.5874	3.31e-47	194.97	1	76.1521	3.07e-47	196.18_x000D_
Molecular Function	GO:0004591	5	oxoglutarate dehydrogenase (succinyl-transferring) activity	0.0114145	Gene.9447::TRINITY_DN29890_c0_g1::g.9447::m.9447	167	K	"2-oxoglutarate dehydrogenase, mitochondrial OS=Anthurium amnicola GN=ogdh_1 PE=4 SV=1"	DK(1)IETVNPR	2	0.76953	4	3	1	67.2066	0.0173496	67.207	1	98.0545	0.000744598	98.055	1	86.8816	0.00248857	86.882_x000D_
Molecular Function	GO:0004591	5	oxoglutarate dehydrogenase (succinyl-transferring) activity	0.0114145	Gene.24142::TRINITY_DN37852_c0_g2::g.24142::m.24142	53	K	"2-oxoglutarate dehydrogenase, mitochondrial OS=Anthurium amnicola GN=ogdh_1 PE=4 SV=1"	ITK(1)EEVDR	2	1.1686	3	3	1	100.246	0.00162286	100.25	1	64.7115	0.0272073	64.711	1	106.683	0.00128219	106.68_x000D_
Molecular Function	GO:0004591	5	oxoglutarate dehydrogenase (succinyl-transferring) activity	0.0114145	Gene.24142::TRINITY_DN37852_c0_g2::g.24142::m.24142	382	K	"2-oxoglutarate dehydrogenase, mitochondrial OS=Anthurium amnicola GN=ogdh_1 PE=4 SV=1"	SNLSEFDDVQGHPGFDK(1)QGTR	3	-0.085094	5	3	1	137.716	2.93e-17	137.72	1	133.744	1.78e-13	133.74	1	154.844	1.36e-24	154.84_x000D_
Molecular Function	GO:0004591	5	oxoglutarate dehydrogenase (succinyl-transferring) activity	0.0114145	Gene.24142::TRINITY_DN37852_c0_g2::g.24142::m.24142	43	K	"2-oxoglutarate dehydrogenase, mitochondrial OS=Anthurium amnicola GN=ogdh_1 PE=4 SV=1"	NHPNALQIYQK(1)QLLDSER	3	0.46527	3	3	1	161.263	1.05e-21	161.26	1	161.476	1.03e-21	161.48	1	141.853	7.31e-16	141.85_x000D_
Molecular Function	GO:0004124	4	cysteine synthase activity	0.128061	Gene.24057::TRINITY_DN37815_c0_g1::g.24057::m.24057	308	K	Cysteine synthase OS=Anthurium amnicola GN=CYSKP_2 PE=3 SV=1	PGPHK(1)IQGIGAGFVPR	3	0.9581	3	3	1	98.582	1.63e-06	98.582	1	102.505	1.23e-06	102.5	1	121.449	1.33e-09	121.45_x000D_
Molecular Function	GO:0004124	4	cysteine synthase activity	0.128061	Gene.24057::TRINITY_DN37815_c0_g1::g.24057::m.24057	212	K	Cysteine synthase OS=Anthurium amnicola GN=CYSKP_2 PE=3 SV=1	GMK(1)GAVQK	2	-2.3129	3	3	1	51.6625	0.0669062	51.662	1	62.4642	0.0313299	62.464	1	54.1572	0.0245888	54.157_x000D_
Molecular Function	GO:0004124	4	cysteine synthase activity	0.128061	Gene.24057::TRINITY_DN37815_c0_g1::g.24057::m.24057	303	K	Cysteine synthase OS=Anthurium amnicola GN=CYSKP_2 PE=3 SV=1	VIGIEPSESNILSGGK(1)PGPHK	3	0.23868	4	3	1	133.208	8.23e-13	133.21	1	148.38	9.35e-18	148.38	1	132.735	1.39e-12	132.74_x000D_
Molecular Function	GO:0004124	4	cysteine synthase activity	0.128061	Gene.17399::TRINITY_DN34428_c0_g1::g.17399::m.17399	181	K	Cysteine synthase OS=Anthurium amnicola GN=CYS1_2 PE=3 SV=1	YLK(1)EQNPNIK	2	1.1156	3	3	1	112.845	6.88e-05	112.85	1	94.3627	0.000626115	94.363	1	134.844	3.97e-07	134.84_x000D_
Molecular Function	GO:0004124	4	cysteine synthase activity	0.128061	Gene.17399::TRINITY_DN34428_c0_g1::g.17399::m.17399	18	K	Cysteine synthase OS=Anthurium amnicola GN=CYS1_2 PE=3 SV=1	VVDGCVGK(1)IAAK	2	0.96669	3	3	1	110.077	2.04e-05	110.08	1	109.721	2.18e-05	109.72	1	134.13	4.67e-09	134.13_x000D_
Molecular Function	GO:0004124	4	cysteine synthase activity	0.128061	Gene.17399::TRINITY_DN34428_c0_g1::g.17399::m.17399	204	K	Cysteine synthase OS=Anthurium amnicola GN=CYS1_2 PE=3 SV=1	LYGVEPVESAVLSGGK(1)PGPHK	3	-0.70521	3	3	1	95.4997	3.13e-07	95.5	1	101.169	2.19e-07	101.17	1	85.7374	4.69e-05	85.737_x000D_
Molecular Function	GO:0004791	2	thioredoxin-disulfide reductase activity	0.0831477	Gene.11907::TRINITY_DN31346_c1_g3::g.11907::m.11907	200	K	"Thioredoxin-like protein CDSP32, chloroplastic OS=Anthurium amnicola GN=CDSP32 PE=4 SV=1"	NK(1)LVVVEYAASDSPPSK	2	1.4529	4	3	1	151.439	1.88e-16	151.44	1	73.9837	0.00121447	73.984	1	212.954	1.4e-43	212.95_x000D_
Molecular Function	GO:0004791	2	thioredoxin-disulfide reductase activity	0.0831477	Gene.11907::TRINITY_DN31346_c1_g3::g.11907::m.11907	183	K	"Thioredoxin-like protein CDSP32, chloroplastic OS=Anthurium amnicola GN=CDSP32 PE=4 SV=1"	VQK(1)VHTVEEFEAALR	3	0.068776	6	3	1	219.516	4.11e-36	219.52	1	157.577	4.61e-17	157.58	1	226.645	1.64e-36	226.65_x000D_
Molecular Function	GO:0004791	2	thioredoxin-disulfide reductase activity	0.0831477	Gene.11907::TRINITY_DN31346_c1_g3::g.11907::m.11907	255	K	"Thioredoxin-like protein CDSP32, chloroplastic OS=Anthurium amnicola GN=CDSP32 PE=4 SV=1"	EGVVK(1)VPHFSFYR	3	-0.60758	3	3	1	70.4379	0.00100069	70.438	1	52.8915	0.0090369	52.891	1	54.2757	0.00634218	54.276_x000D_
Molecular Function	GO:0004791	2	thioredoxin-disulfide reductase activity	0.0831477	Gene.11907::TRINITY_DN31346_c1_g3::g.11907::m.11907	267	K	"Thioredoxin-like protein CDSP32, chloroplastic OS=Anthurium amnicola GN=CDSP32 PE=4 SV=1"	AMEK(1)VHEEEGIGPDR	2	-0.41051	6	3	1	137.166	2.46e-12	137.17	1	145.458	1.2e-12	145.46	1	165.896	3.05e-23	180.1_x000D_
Molecular Function	GO:0004791	2	thioredoxin-disulfide reductase activity	0.0831477	Gene.5976::TRINITY_DN27654_c0_g5::g.5976::m.5976	123	K	"Thioredoxin F-type, chloroplastic OS=Anthurium amnicola GN=TRXF PE=4 SV=1"	IMAPK(1)FQELSEK	2	-0.082487	9	3	1	85.5541	0.000215489	85.554	1	83.2035	0.000687096	83.204	1	76.0727	0.00105648	76.073_x000D_
Molecular Function	GO:0004791	2	thioredoxin-disulfide reductase activity	0.0831477	Gene.5976::TRINITY_DN27654_c0_g5::g.5976::m.5976	161	K	"Thioredoxin F-type, chloroplastic OS=Anthurium amnicola GN=TRXF PE=4 SV=1"	VVPTFK(1)ILK	2	-0.34047	5	3	1	60.0191	0.0283229	60.019	1	57.8586	0.0316214	57.859	1	60.0191	0.0283229	60.019_x000D_
Molecular Function	GO:0004791	2	thioredoxin-disulfide reductase activity	0.0831477	Gene.5976::TRINITY_DN27654_c0_g5::g.5976::m.5976	150	K	"Thioredoxin F-type, chloroplastic OS=Anthurium amnicola GN=TRXF PE=4 SV=1"	LDCNQENKPLAK(1)ELGIR	3	-0.3165	4	3	0.996535	24.588	1.46e-06	100.97	0.999995	53.433	5.36e-28	182.49	0.997998	26.9773	3.99e-07	110.74_x000D_
Molecular Function	GO:0004791	2	thioredoxin-disulfide reductase activity	0.0831477	Gene.16642::TRINITY_DN34022_c0_g1::g.16642::m.16642	178	K	"Thioredoxin-like protein HCF164, chloroplastic OS=Anthurium amnicola GN=Os03g0767500_2 PE=4 SV=1"	ELAPDVYK(1)VEQEYK	2	1.7423	3	3	1	138.549	6.16e-11	138.55	1	148.406	2.07e-11	148.41	1	115.064	6.37e-08	115.06_x000D_
Molecular Function	GO:0004791	2	thioredoxin-disulfide reductase activity	0.0831477	Gene.16642::TRINITY_DN34022_c0_g1::g.16642::m.16642	184	K	"Thioredoxin-like protein HCF164, chloroplastic OS=Anthurium amnicola GN=Os03g0767500_2 PE=4 SV=1"	VEQEYK(1)DR	2	0.76786	5	3	1	143.034	0.000438625	143.03	1	138.975	0.000591638	138.98	1	138.975	0.000591638	138.98_x000D_
Molecular Function	GO:0004791	2	thioredoxin-disulfide reductase activity	0.0831477	Gene.12385::TRINITY_DN31628_c0_g1::g.12385::m.12385	250	K	Thioredoxin reductase OS=Anthurium amnicola GN=NTR2_4 PE=3 SV=1	ASK(1)IMQAR	2	-1.2788	4	3	1	64.4204	0.0209204	64.42	1	78.1489	0.00678864	78.149	1	54.9816	0.0212361	54.982_x000D_
Molecular Function	GO:0015930	4	glutamate synthase activity	0.0114145	Gene.28136::TRINITY_DN39634_c0_g1::g.28136::m.28136	733	K	"Ferredoxin-dependent glutamate synthase, chloroplastic OS=Anthurium amnicola GN=GLU_5 PE=4 SV=1"	AVK(1)SGLLK	2	0.0070033	3	3	1	65.2243	0.0262664	65.224	1	63.8162	0.0288498	63.816	1	79.9855	0.00625331	79.986_x000D_
Molecular Function	GO:0015930	4	glutamate synthase activity	0.0114145	Gene.28136::TRINITY_DN39634_c0_g1::g.28136::m.28136	738	K	"Ferredoxin-dependent glutamate synthase, chloroplastic OS=Anthurium amnicola GN=GLU_5 PE=4 SV=1"	SGLLK(1)ILSK	2	-0.39515	3	3	1	86.0142	0.00266566	86.014	1	93.5609	0.00112482	93.561	1	117.52	0.000181534	117.52_x000D_
Molecular Function	GO:0015930	4	glutamate synthase activity	0.0114145	Gene.28136::TRINITY_DN39634_c0_g1::g.28136::m.28136	440	K	"Ferredoxin-dependent glutamate synthase, chloroplastic OS=Anthurium amnicola GN=GLU_5 PE=4 SV=1"	VASTHPYGK(1)WLSENMR	3	-0.53439	7	3	1	84.4097	6.59e-05	88.385	1	125.405	9.05e-10	125.41	1	110.572	3.97e-07	110.57_x000D_
Molecular Function	GO:0015930	4	glutamate synthase activity	0.0114145	Gene.28136::TRINITY_DN39634_c0_g1::g.28136::m.28136	90	K	"Ferredoxin-dependent glutamate synthase, chloroplastic OS=Anthurium amnicola GN=GLU_5 PE=4 SV=1"	HK(1)TGVGMLFLPR	3	-0.21063	5	3	1	120.574	6.77e-07	120.57	1	127.559	3.23e-07	127.56	1	117.2	8.48e-07	117.2_x000D_
Molecular Function	GO:0015930	4	glutamate synthase activity	0.0114145	Gene.28136::TRINITY_DN39634_c0_g1::g.28136::m.28136	156	K	"Ferredoxin-dependent glutamate synthase, chloroplastic OS=Anthurium amnicola GN=GLU_5 PE=4 SV=1"	VVK(1)EENIDDIER	2	0.92596	6	3	1	114.705	3.07e-06	114.7	1	148.616	1.16e-09	148.62	1	127.715	9.9e-07	127.71_x000D_
Molecular Function	GO:0015930	4	glutamate synthase activity	0.0114145	Gene.28136::TRINITY_DN39634_c0_g1::g.28136::m.28136	997	K	"Ferredoxin-dependent glutamate synthase, chloroplastic OS=Anthurium amnicola GN=GLU_5 PE=4 SV=1"	PGEGGQLPGK(1)K	2	0.22513	3	3	1	107.092	0.000173887	107.09	1	48.5679	0.0462342	48.568	1	126.118	8.8e-06	126.12_x000D_
Molecular Function	GO:0015930	4	glutamate synthase activity	0.0114145	Gene.28136::TRINITY_DN39634_c0_g1::g.28136::m.28136	804	K	"Ferredoxin-dependent glutamate synthase, chloroplastic OS=Anthurium amnicola GN=GLU_5 PE=4 SV=1"	AFSEDTAK(1)R	2	-0.14941	5	3	1	138.975	0.000146665	138.98	1	159.276	6.85e-06	159.28	1	126.067	0.000238213	126.07_x000D_
Molecular Function	GO:0015930	4	glutamate synthase activity	0.0114145	Gene.28136::TRINITY_DN39634_c0_g1::g.28136::m.28136	518	K	"Ferredoxin-dependent glutamate synthase, chloroplastic OS=Anthurium amnicola GN=GLU_5 PE=4 SV=1"	SHMIYDYFK(1)QR	3	-0.30452	14	3	1	117.52	1.68e-08	149.49	1	99.2826	3.59e-08	140.49	1	128.811	9.13e-07	129.89_x000D_
Molecular Function	GO:0015930	4	glutamate synthase activity	0.0114145	Gene.28136::TRINITY_DN39634_c0_g1::g.28136::m.28136	987	K	"Ferredoxin-dependent glutamate synthase, chloroplastic OS=Anthurium amnicola GN=GLU_5 PE=4 SV=1"	IAQGAK(1)PGEGGQLPGK	2	-0.16987	3	3	1	140.485	2.55e-12	140.49	1	162.461	4.1e-17	162.46	1	113.52	2.91e-07	113.52_x000D_
Molecular Function	GO:0015930	4	glutamate synthase activity	0.0114145	Gene.28136::TRINITY_DN39634_c0_g1::g.28136::m.28136	829	K	"Ferredoxin-dependent glutamate synthase, chloroplastic OS=Anthurium amnicola GN=GLU_5 PE=4 SV=1"	PGGEYHGNNPEMSK(1)LLHK	4	0.17045	5	3	1	53.5041	7.9e-07	97.291	1	50.4929	0.00623677	53.504	1	109.041	2.48e-07	109.04_x000D_
Molecular Function	GO:0015930	4	glutamate synthase activity	0.0114145	Gene.28136::TRINITY_DN39634_c0_g1::g.28136::m.28136	606	K	"Ferredoxin-dependent glutamate synthase, chloroplastic OS=Anthurium amnicola GN=GLU_5 PE=4 SV=1"	SLK(1)GLCEAADEAVR	2	-1.9881	3	3	1	50.3765	0.0159731	50.376	1	103.604	7.63e-06	103.6	1	147.505	2.44e-11	147.51_x000D_
Molecular Function	GO:0015930	4	glutamate synthase activity	0.0114145	Gene.28136::TRINITY_DN39634_c0_g1::g.28136::m.28136	109	K	"Ferredoxin-dependent glutamate synthase, chloroplastic OS=Anthurium amnicola GN=GLU_5 PE=4 SV=1"	AAK(1)EAVTNTFLK	2	0.82058	3	3	1	86.803	0.00050064	86.803	1	91.6203	0.000251098	91.62	1	91.6203	0.000251098	91.62_x000D_
Molecular Function	GO:0015930	4	glutamate synthase activity	0.0114145	Gene.28136::TRINITY_DN39634_c0_g1::g.28136::m.28136	875	K	"Ferredoxin-dependent glutamate synthase, chloroplastic OS=Anthurium amnicola GN=GLU_5 PE=4 SV=1"	GPIPVGK(1)VEPASSIVQR	2	-0.46866	4	3	1	117.176	7.32e-10	117.18	1	124.675	4.23e-16	149	1	136.342	5.16e-15	136.34_x000D_
Molecular Function	GO:0015930	4	glutamate synthase activity	0.0114145	Gene.28136::TRINITY_DN39634_c0_g1::g.28136::m.28136	603	K	"Ferredoxin-dependent glutamate synthase, chloroplastic OS=Anthurium amnicola GN=GLU_5 PE=4 SV=1"	GVDGSLEK(1)SLK	2	-2.5035	8	3	1	77.0624	0.000159048	103.43	1	99.752	0.00020782	99.752	1	57.1641	0.00147378	83.182_x000D_
Molecular Function	GO:0015930	4	glutamate synthase activity	0.0114145	Gene.29047::TRINITY_DN39990_c1_g1::g.29047::m.29047	662	K	"Glutamate synthase 1 [NADH], chloroplastic OS=Anthurium amnicola GN=GLT1_6 PE=4 SV=1"	GWHSK(1)VLDITYPK	3	1.3389	3	3	1	57.2674	0.00295809	57.267	1	53.3774	0.00809099	53.377	1	49.2981	0.0160323	49.298_x000D_
Molecular Function	GO:0015930	4	glutamate synthase activity	0.0114145	Gene.29047::TRINITY_DN39990_c1_g1::g.29047::m.29047	938	K	"Glutamate synthase 1 [NADH], chloroplastic OS=Anthurium amnicola GN=GLT1_6 PE=4 SV=1"	FK(1)DIPGK	2	1.4476	3	3	1	61.9623	0.0503353	61.962	1	67.1694	0.00866691	67.169	1	61.9623	0.0503353	61.962_x000D_
Molecular Function	GO:0016836	4	hydro-lyase activity	0.000162358	Gene.28953::TRINITY_DN39947_c0_g1::g.28953::m.28953	166	K	Delta-aminolevulinic acid dehydratase OS=Anthurium amnicola GN=HEMB_2 PE=3 SV=1	HGLIDEVYK(1)AR	3	0.088776	5	3	1	107.088	0.000110613	107.09	1	108.984	1.42e-06	127.76	1	105.975	3.99e-05	105.98_x000D_
Molecular Function	GO:0016836	4	hydro-lyase activity	0.000162358	Gene.21326::TRINITY_DN36539_c0_g2::g.21326::m.21326	488	K	Dihydroxy-acid dehydratase OS=Anthurium amnicola GN=ilvD_18 PE=3 SV=1	ATK(1)GVLYK	2	0.85475	3	3	1	68.3707	0.0204945	68.371	1	81.9717	0.0056744	81.972	1	69.3749	0.0186522	69.375_x000D_
Molecular Function	GO:0016836	4	hydro-lyase activity	0.000162358	Gene.21937::TRINITY_DN36813_c0_g1::g.21937::m.21937	334	K	Aconitate hydratase OS=Ricinus communis GN=RCOM_0782740 PE=3 SV=1	AVIAK(1)SFER	2	0.88192	7	3	1	61.5599	0.0259706	61.56	1	103.546	0.000559072	103.55	1	62.4631	0.0245916	62.463_x000D_
Molecular Function	GO:0016836	4	hydro-lyase activity	0.000162358	Gene.21937::TRINITY_DN36813_c0_g1::g.21937::m.21937	296	K	Aconitate hydratase OS=Ricinus communis GN=RCOM_0782740 PE=3 SV=1	YK(1)SEGHDTIILAGAEYGSGSSR	3	-0.40407	5	3	1	120.33	1.05e-11	120.33	1	77.689	5.72e-05	77.689	1	122.178	9.07e-12	122.18_x000D_
Molecular Function	GO:0016836	4	hydro-lyase activity	0.000162358	Gene.21937::TRINITY_DN36813_c0_g1::g.21937::m.21937	19	K	Aconitate hydratase OS=Ricinus communis GN=RCOM_0782740 PE=3 SV=1	YLEK(1)SGLQK	2	-1.1096	3	3	1	90.1504	0.00182116	90.15	1	72.9281	0.00861451	72.928	1	63.6242	0.0228189	63.624_x000D_
Molecular Function	GO:0016836	4	hydro-lyase activity	0.000162358	Gene.21937::TRINITY_DN36813_c0_g1::g.21937::m.21937	267	K	Aconitate hydratase OS=Ricinus communis GN=RCOM_0782740 PE=3 SV=1	IVNK(1)FLK	2	0.4903	6	3	1	81.3812	0.01208	83.377	1	86.8662	0.0100483	86.866	1	63.2871	0.00433505	104.11_x000D_
Molecular Function	GO:0016836	4	hydro-lyase activity	0.000162358	Gene.21937::TRINITY_DN36813_c0_g1::g.21937::m.21937	117	K	Aconitate hydratase OS=Ricinus communis GN=RCOM_0782740 PE=3 SV=1	DGK(1)EVFFR	2	0.018466	6	3	1	107.574	0.00123503	107.57	1	103.546	0.00144818	103.55	1	120.155	0.000847197	120.15_x000D_
Molecular Function	GO:0016836	4	hydro-lyase activity	0.000162358	Gene.21937::TRINITY_DN36813_c0_g1::g.21937::m.21937	285	K	Aconitate hydratase OS=Ricinus communis GN=RCOM_0782740 PE=3 SV=1	TIHIPSGEK(1)LSVFDAAER	3	0.019505	6	3	1	57.4102	0.00245727	57.41	1	88.486	5.91e-05	88.486	1	88.3849	6e-05	88.385_x000D_
Molecular Function	GO:0016836	4	hydro-lyase activity	0.000162358	Gene.21937::TRINITY_DN36813_c0_g1::g.21937::m.21937	15	K	Aconitate hydratase OS=Ricinus communis GN=RCOM_0782740 PE=3 SV=1	TSLAPGSGVVTK(1)YLEK	2	0.60309	3	3	1	88.3852	0.000214173	88.385	1	113.803	1.99e-07	113.8	1	78.95	0.00051511	78.95_x000D_
Molecular Function	GO:0016836	4	hydro-lyase activity	0.000162358	Gene.12195::TRINITY_DN31509_c0_g6::g.12195::m.12195	160	K	"Fumarate hydratase 2, chloroplastic OS=Anthurium amnicola GN=FUM2_1 PE=3 SV=1"	RGEK(1)FVHPNDHVNR	4	1.0801	3	3	1	51.009	0.0127015	51.009	1	46.1561	0.0210223	46.156	1	44.9681	0.0195792	44.968_x000D_
Molecular Function	GO:0016836	4	hydro-lyase activity	0.000162358	Gene.11781::TRINITY_DN31268_c0_g2::g.11781::m.11781	329	K	"enolase 1, chloroplastic-like OS=Nelumbo nucifera GN=LOC104600649 PE=3 SV=1"	LAK(1)YNQLLR	2	0.049605	7	3	1	136.797	0.00010641	136.8	1	133.235	0.000126259	133.23	1	144.122	6.22e-05	144.12_x000D_
Molecular Function	GO:0016836	4	hydro-lyase activity	0.000162358	Gene.10183::TRINITY_DN30363_c0_g1::g.10183::m.10183	70	K	"Putative aconitate hydratase, cytoplasmic OS=Anthurium amnicola GN=Os08g0191100_4 PE=4 SV=1"	YK(1)SEGHDTVILAGAEYGSGSSR	3	-0.015647	3	3	1	140.592	1.53e-17	140.59	1	128.381	4.27e-12	128.38	1	140.592	1.53e-17	140.59_x000D_
Molecular Function	GO:0016836	4	hydro-lyase activity	0.000162358	Gene.24292::TRINITY_DN37929_c1_g3::g.24292::m.24292	152	K	Aconitate hydratase OS=Ricinus communis GN=RCOM_0782740 PE=3 SV=1	GFAVPK(1)ESQSK	2	-0.16809	3	3	1	75.8194	0.00222875	75.819	1	75.8194	0.00222875	75.819	1	75.8194	0.00222875	75.819_x000D_
Molecular Function	GO:0016836	4	hydro-lyase activity	0.000162358	Gene.11081::TRINITY_DN30898_c0_g3::g.11081::m.11081	378	K	Chaperone protein YajL (Fragment) OS=Anthurium amnicola GN=yajL_2 PE=4 SV=1	HGLLK(1)GK	2	0.63545	3	3	1	86.8662	0.0100483	86.866	1	97.071	0.00512589	97.071	1	74.4152	0.0191985	74.415_x000D_
Molecular Function	GO:0016836	4	hydro-lyase activity	0.000162358	Gene.28212::TRINITY_DN39667_c0_g3::g.28212::m.28212	254	K	Peroxisomal fatty acid beta-oxidation multifunctional protein (Fragment) OS=Anthurium amnicola GN=MFP_4 PE=3 SV=1	VPK(1)VSDIGLKPR	3	0.59059	3	3	1	75.2699	0.000102735	92.856	0.999999	59.4916	0.00231811	70.438	0.999999	59.7229	0.000580211	76.073_x000D_
Molecular Function	GO:0016836	4	hydro-lyase activity	0.000162358	Gene.28212::TRINITY_DN39667_c0_g3::g.28212::m.28212	173	K	Peroxisomal fatty acid beta-oxidation multifunctional protein (Fragment) OS=Anthurium amnicola GN=MFP_4 PE=3 SV=1	TDK(1)IGSLSEAR	2	-0.57286	3	3	1	85.9731	0.0011876	85.973	1	66.0227	0.0110126	66.023	1	89.1886	0.000857885	89.189_x000D_
Molecular Function	GO:0016836	4	hydro-lyase activity	0.000162358	Gene.28212::TRINITY_DN39667_c0_g3::g.28212::m.28212	129	K	Peroxisomal fatty acid beta-oxidation multifunctional protein (Fragment) OS=Anthurium amnicola GN=MFP_4 PE=3 SV=1	SISAK(1)EGNK	2	1.1147	3	3	1	78.5162	0.00419656	78.516	1	69.3749	0.0140393	69.375	1	61.7795	0.0256353	61.78_x000D_
Molecular Function	GO:0016836	4	hydro-lyase activity	0.000162358	Gene.26006::TRINITY_DN38716_c0_g4::g.26006::m.26006	352	K	Glyoxysomal fatty acid beta-oxidation multifunctional protein MFP-a OS=Anthurium amnicola GN=MFPA_0 PE=4 SV=1	GK(1)MTEEK	2	0.52959	3	3	1	42.8692	0.0593572	42.869	1	58.1194	0.0262456	58.119	1	49.3252	0.0441626	49.325_x000D_
Molecular Function	GO:0016836	4	hydro-lyase activity	0.000162358	Gene.26006::TRINITY_DN38716_c0_g4::g.26006::m.26006	357	K	Glyoxysomal fatty acid beta-oxidation multifunctional protein MFP-a OS=Anthurium amnicola GN=MFPA_0 PE=4 SV=1	MTEEK(1)FEK	2	-0.24307	3	3	1	68.0161	0.0211449	68.016	1	49.4182	0.0347422	49.418	1	76.0641	0.00323837	76.064_x000D_
Molecular Function	GO:0016836	4	hydro-lyase activity	0.000162358	Gene.12746::TRINITY_DN31827_c0_g1::g.12746::m.12746	110	K	"gamma carbonic anhydrase 1, mitochondrial OS=Nelumbo nucifera GN=LOC104601832 PE=4 SV=1"	IGSGTNIQDNSLVHVAK(1)SNLAGK	3	2.3497	3	3	1	62.6125	0.000527216	62.613	1	172.747	3.05e-27	172.75	1	81.4796	2.19e-05	81.48_x000D_
Molecular Function	GO:0016836	4	hydro-lyase activity	0.000162358	Gene.23769::TRINITY_DN37689_c0_g1::g.23769::m.23769	189	K	Enolase 2 (Fragment) OS=Anthurium amnicola GN=ENO2_1 PE=3 SV=1	VAK(1)AIEEK	2	0.12109	6	3	1	97.4306	0.00177182	97.431	1	74.9199	0.00847979	74.92	1	95.5016	0.00187389	95.502_x000D_
Molecular Function	GO:0016836	4	hydro-lyase activity	0.000162358	Gene.23769::TRINITY_DN37689_c0_g1::g.23769::m.23769	87	K	Enolase 2 (Fragment) OS=Anthurium amnicola GN=ENO2_1 PE=3 SV=1	TAIAK(1)AGYTGK	2	-0.20475	5	3	1	77.2786	0.00207914	77.279	1	78.3239	0.00197195	78.324	1	100.376	0.000199549	100.38_x000D_
Molecular Function	GO:0016836	4	hydro-lyase activity	0.000162358	Gene.23769::TRINITY_DN37689_c0_g1::g.23769::m.23769	134	K	Enolase 2 (Fragment) OS=Anthurium amnicola GN=ENO2_1 PE=3 SV=1	ISGDSLK(1)DVYK	2	-0.19876	6	3	1	123.671	7.3e-06	123.67	1	121.021	9.15e-06	121.02	1	114.935	1.34e-05	114.93_x000D_
Molecular Function	GO:0016836	4	hydro-lyase activity	0.000162358	Gene.23769::TRINITY_DN37689_c0_g1::g.23769::m.23769	118	K	Enolase 2 (Fragment) OS=Anthurium amnicola GN=ENO2_1 PE=3 SV=1	DQTYDLNFK(1)EENNDGSQK	2	-0.54565	7	3	1	67.4176	1.35e-157	377.81	1	384.313	4.28e-158	384.31	1	310.082	2.17e-104	310.08_x000D_
Molecular Function	GO:0016836	4	hydro-lyase activity	0.000162358	Gene.10748::TRINITY_DN30693_c0_g2::g.10748::m.10748	210	K	Putative rhamnose biosynthetic enzyme 1 (Fragment) OS=Anthurium amnicola GN=RHM1_4 PE=4 SV=1	NFITK(1)ISR	2	0.032366	3	3	1	120.155	0.000847197	120.15	1	88.1769	0.0038657	88.177	1	81.9504	0.00568058	81.95_x000D_
Molecular Function	GO:0046914	5	transition metal ion binding	1.37335e-13	Gene.17722::TRINITY_DN34622_c1_g3::g.17722::m.17722	455	K	"alanine--glyoxylate aminotransferase 2 homolog 1, mitochondrial OS=Nelumbo nucifera GN=LOC104605885 PE=3 SV=1"	DLGVLVGK(1)GGLHGNVFR	3	-0.20567	3	3	1	148.701	4.52e-16	148.7	1	112.235	1.37e-07	112.24	1	139.582	1.33e-15	139.58_x000D_
Molecular Function	GO:0046914	5	transition metal ion binding	1.37335e-13	Gene.27159::TRINITY_DN39241_c0_g1::g.27159::m.27159	151	K	Aspartate aminotransferase (Fragment) OS=Anthurium amnicola GN=ASP1_8 PE=4 SV=1	NLWLK(1)EVK	2	-0.70423	3	3	1	76.6789	0.00721711	76.679	1	78.1127	0.00679919	78.113	1	74.9199	0.00847979	74.92_x000D_
Molecular Function	GO:0046914	5	transition metal ion binding	1.37335e-13	Gene.17617::TRINITY_DN34569_c0_g1::g.17617::m.17617	106	K	Putative NAD(P)-binding Rossmann-fold superfamily protein OS=Helianthus annuus GN=HannXRQ_Chr01g0003071 PE=4 SV=1	AGGLQDK(1)DGGIR	2	-0.42039	3	3	1	154.357	4.93e-13	154.36	1	173.756	1.51e-16	173.76	1	129.343	7.3e-07	129.34_x000D_
Molecular Function	GO:0046914	5	transition metal ion binding	1.37335e-13	Gene.17617::TRINITY_DN34569_c0_g1::g.17617::m.17617	150	K	Putative NAD(P)-binding Rossmann-fold superfamily protein OS=Helianthus annuus GN=HannXRQ_Chr01g0003071 PE=4 SV=1	FK(1)AFDLASKPEGTGTPTTDFK	3	0.39891	4	3	1	108.8	2.5e-24	153.65	1	103.25	5.41e-17	136.62	1	110.685	1.95e-17	147.35_x000D_
Molecular Function	GO:0046914	5	transition metal ion binding	1.37335e-13	Gene.21091::TRINITY_DN36418_c0_g4::g.21091::m.21091	127	K	"Succinate--CoA ligase [ADP-forming] subunit beta, mitochondrial OS=Vitis vinifera GN=VIT_07s0005g03790 PE=3 SV=1"	GGVHIVK(1)TEEVEGLAGK	3	0.44785	4	3	1	128.063	8.12e-11	128.06	1	109.075	3.36e-07	109.07	1	138.186	1.47e-15	138.19_x000D_
Molecular Function	GO:0046914	5	transition metal ion binding	1.37335e-13	Gene.21091::TRINITY_DN36418_c0_g4::g.21091::m.21091	232	K	"Succinate--CoA ligase [ADP-forming] subunit beta, mitochondrial OS=Vitis vinifera GN=VIT_07s0005g03790 PE=3 SV=1"	VVDGLAPK(1)VADRNEAIEQVK	3	0.21759	9	3	1	92.2953	0.000216131	92.295	1	99.3429	5.9e-07	107.53	1	77.6441	0.000975078	77.644_x000D_
Molecular Function	GO:0046914	5	transition metal ion binding	1.37335e-13	Gene.21091::TRINITY_DN36418_c0_g4::g.21091::m.21091	372	K	"Succinate--CoA ligase [ADP-forming] subunit beta, mitochondrial OS=Vitis vinifera GN=VIT_07s0005g03790 PE=3 SV=1"	ILTSDEK(1)VK	2	-0.29427	4	3	1	91.8667	0.00147073	91.867	1	91.8667	0.00147073	91.867	1	91.8667	0.00147073	91.867_x000D_
Molecular Function	GO:0046914	5	transition metal ion binding	1.37335e-13	Gene.21091::TRINITY_DN36418_c0_g4::g.21091::m.21091	420	K	"Succinate--CoA ligase [ADP-forming] subunit beta, mitochondrial OS=Vitis vinifera GN=VIT_07s0005g03790 PE=3 SV=1"	LEGTNVDQGK(1)R	2	0.71408	4	3	1	137.396	2.26e-07	137.4	1	198.812	5.52e-17	198.81	1	105.252	0.000212231	105.25_x000D_
Molecular Function	GO:0046914	5	transition metal ion binding	1.37335e-13	Gene.2836::TRINITY_DN25222_c1_g2::g.2836::m.2836	73	K	"Enoyl-(Acyl-carrier-protein) reductase (NADH) 1, chloroplastic (Fragment) OS=Ananas comosus GN=ACMD2_24031 PE=4 SV=1"	TIPGYGGGMSSAK(1)AALESDTR	2	-2.6375	4	3	1	117.38	2.73e-11	117.38	1	112.642	9.15e-08	112.64	1	115.536	6.93e-11	115.54_x000D_
Molecular Function	GO:0046914	5	transition metal ion binding	1.37335e-13	Gene.2836::TRINITY_DN25222_c1_g2::g.2836::m.2836	129	K	"Enoyl-(Acyl-carrier-protein) reductase (NADH) 1, chloroplastic (Fragment) OS=Ananas comosus GN=ACMD2_24031 PE=4 SV=1"	MIEYSYANAPLQK(1)ELK	2	1.128	6	3	1	193.767	3.4e-29	195.5	1	129.055	2.45e-18	171.46	1	230.379	4.48e-37	230.38_x000D_
Molecular Function	GO:0046914	5	transition metal ion binding	1.37335e-13	Gene.25413::TRINITY_DN38448_c0_g1::g.25413::m.25413	159	K	ATP synthase subunit beta (Fragment) OS=Anthurium amnicola GN=ATPB_4 PE=3 SV=1	GGK(1)IGLFGGAGVGK	2	-0.46627	8	3	1	77.8945	0.000506146	77.894	1	100.223	1e-05	100.22	1	80.9595	0.0004174	80.96_x000D_
Molecular Function	GO:0046914	5	transition metal ion binding	1.37335e-13	Gene.25413::TRINITY_DN38448_c0_g1::g.25413::m.25413	386	K	ATP synthase subunit beta (Fragment) OS=Anthurium amnicola GN=ATPB_4 PE=3 SV=1	GVQK(1)VLQNYK	2	0.71866	4	3	1	136.566	3.61e-07	136.57	1	143.034	2.26e-07	143.03	1	131.105	4.44e-06	131.11_x000D_
Molecular Function	GO:0046914	5	transition metal ion binding	1.37335e-13	Gene.25413::TRINITY_DN38448_c0_g1::g.25413::m.25413	117	K	ATP synthase subunit beta (Fragment) OS=Anthurium amnicola GN=ATPB_4 PE=3 SV=1	GDLK(1)TDHFLPIHR	3	0.1754	8	3	1	94.6877	6.42e-06	94.688	1	103.761	2.09e-07	125.53	1	109.442	1.82e-07	109.44_x000D_
Molecular Function	GO:0046914	5	transition metal ion binding	1.37335e-13	Gene.22956::TRINITY_DN37301_c0_g3::g.22956::m.22956	65	K	Acyl carrier protein (Fragment) OS=Anthurium amnicola GN=MTACP2_4 PE=3 SV=1	VITVVK(1)NFQK	2	-0.40413	3	3	1	147.199	1.4e-07	147.2	1	74.424	0.00515185	74.424	1	147.199	1.4e-07	147.2_x000D_
Molecular Function	GO:0046914	5	transition metal ion binding	1.37335e-13	Gene.6806::TRINITY_DN28221_c0_g3::g.6806::m.6806	98	K	Superoxide dismutase OS=Anthurium amnicola GN=SOD_0 PE=3 SV=1	YANEVYEK(1)ESA	2	-0.13362	4	3	1	100.086	0.000203396	100.09	1	105.204	0.000135586	105.2	1	77.8674	0.00201876	77.867_x000D_
Molecular Function	GO:0046914	5	transition metal ion binding	1.37335e-13	Gene.26495::TRINITY_DN38943_c0_g2::g.26495::m.26495	339	K	"Succinate dehydrogenase [ubiquinone] flavoprotein subunit, mitochondrial OS=Anthurium amnicola GN=SDH1-1_1 PE=3 SV=1"	YAPTAK(1)DLASR	2	1.7296	3	3	1	79.492	0.00185217	79.492	1	106.667	0.00011619	106.67	1	81.9197	0.00160324	81.92_x000D_
Molecular Function	GO:0046914	5	transition metal ion binding	1.37335e-13	Gene.26495::TRINITY_DN38943_c0_g2::g.26495::m.26495	185	K	"Succinate dehydrogenase [ubiquinone] flavoprotein subunit, mitochondrial OS=Anthurium amnicola GN=SDH1-1_1 PE=3 SV=1"	AFGGQSLDFGK(1)GGQAYR	2	-0.92307	3	3	1	252.358	2.46e-63	252.36	1	270.515	8.48e-76	270.51	1	297.485	9.47e-90	297.49_x000D_
Molecular Function	GO:0046914	5	transition metal ion binding	1.37335e-13	Gene.28953::TRINITY_DN39947_c0_g1::g.28953::m.28953	166	K	Delta-aminolevulinic acid dehydratase OS=Anthurium amnicola GN=HEMB_2 PE=3 SV=1	HGLIDEVYK(1)AR	3	0.088776	5	3	1	107.088	0.000110613	107.09	1	108.984	1.42e-06	127.76	1	105.975	3.99e-05	105.98_x000D_
Molecular Function	GO:0046914	5	transition metal ion binding	1.37335e-13	Gene.8983::TRINITY_DN29587_c2_g4::g.8983::m.8983	191	K	"Glutathione reductase, chloroplastic OS=Anthurium amnicola GN=GOR_1 PE=3 SV=1"	LTGIYK(1)NVLK	2	0.47486	4	3	1	147.405	1.36e-07	147.4	1	144.65	1.93e-07	144.65	1	150.351	7.42e-08	150.35_x000D_
Molecular Function	GO:0046914	5	transition metal ion binding	1.37335e-13	Gene.26568::TRINITY_DN38975_c0_g1::g.26568::m.26568	317	K	"Enoyl-[acyl-carrier-protein] reductase [NADH], chloroplastic OS=Anthurium amnicola GN=FABI_4 PE=4 SV=1"	AAK(1)AIGFVER	2	1.1641	3	3	1	51.2862	0.0565575	51.286	1	60.2551	0.023641	60.255	1	60.2551	0.023641	60.255_x000D_
Molecular Function	GO:0046914	5	transition metal ion binding	1.37335e-13	Gene.26568::TRINITY_DN38975_c0_g1::g.26568::m.26568	142	K	"Enoyl-[acyl-carrier-protein] reductase [NADH], chloroplastic OS=Anthurium amnicola GN=FABI_4 PE=4 SV=1"	GK(1)FDESR	2	0.67914	8	3	1	114.783	0.00317908	114.78	1	114.783	0.00317908	114.78	1	101.643	0.00461227	101.64_x000D_
Molecular Function	GO:0046914	5	transition metal ion binding	1.37335e-13	Gene.23432::TRINITY_DN37532_c0_g1::g.23432::m.23432	255	K	"Glutamate dehydrogenase 1, mitochondrial OS=Oryza sativa subsp. japonica GN=GDH1 PE=2 SV=1"	LLK(1)HSTANR	3	0.25242	4	3	1	55.0637	0.0181701	55.064	1	91.8667	0.000467803	91.867	1	55.0637	0.0181701	55.064_x000D_
Molecular Function	GO:0046914	5	transition metal ion binding	1.37335e-13	Gene.23432::TRINITY_DN37532_c0_g1::g.23432::m.23432	23	K	"Glutamate dehydrogenase 1, mitochondrial OS=Oryza sativa subsp. japonica GN=GDH1 PE=2 SV=1"	LLGLDGK(1)LEK	2	-0.012326	3	3	1	86.189	0.00202505	86.189	1	90.0503	0.00136418	90.05	1	69.6716	0.0113532	69.672_x000D_
Molecular Function	GO:0046914	5	transition metal ion binding	1.37335e-13	Gene.4093::TRINITY_DN26250_c0_g1::g.4093::m.4093	71	K	Copper ion binding isoform 1 OS=Theobroma cacao GN=TCM_041383 PE=4 SV=1	KLEQEK(1)LEK	2	0.56135	3	3	1	71.1201	0.00321563	129.82	0.999993	51.704	0.0114979	105.46	0.99998	47.0496	0.010199	107.11_x000D_
Molecular Function	GO:0046914	5	transition metal ion binding	1.37335e-13	Gene.4093::TRINITY_DN26250_c0_g1::g.4093::m.4093	65	K	Copper ion binding isoform 1 OS=Theobroma cacao GN=TCM_041383 PE=4 SV=1	AAENVYIK(1)K	2	0.056171	3	3	1	81.525	0.00563375	81.525	1	74.1727	0.0105597	74.173	1	95.7746	0.00129215	95.775_x000D_
Molecular Function	GO:0046914	5	transition metal ion binding	1.37335e-13	Gene.16388::TRINITY_DN33883_c0_g1::g.16388::m.16388	133	K	"Iron-sulfur assembly protein IscA-like 2, mitochondrial OS=Anthurium amnicola GN=At5g03905_0 PE=4 SV=1"	VFEK(1)EGVK	2	0.52567	3	3	1	59.3497	0.0370435	59.35	1	71.5012	0.0147515	71.501	1	58.9807	0.0377206	58.981_x000D_
Molecular Function	GO:0046914	5	transition metal ion binding	1.37335e-13	Gene.28140::TRINITY_DN39635_c1_g1::g.28140::m.28140	271	K	Catalase OS=Zantedeschia aethiopica GN=cat1 PE=2 SV=1	CVIFK(1)ENNFK	2	-0.34275	6	3	1	153.045	1.82e-08	153.05	1	132.01	3.13e-06	132.01	1	146.107	1.63e-07	146.11_x000D_
Molecular Function	GO:0046914	5	transition metal ion binding	1.37335e-13	Gene.28140::TRINITY_DN39635_c1_g1::g.28140::m.28140	74	K	Catalase OS=Zantedeschia aethiopica GN=cat1 PE=2 SV=1	FHWK(1)PTCGVK	3	0.01853	7	3	1	71.4507	0.000321819	103.08	1	61.1614	0.00714344	61.161	1	82.2868	0.000856543	82.287_x000D_
Molecular Function	GO:0046914	5	transition metal ion binding	1.37335e-13	Gene.28140::TRINITY_DN39635_c1_g1::g.28140::m.28140	276	K	Catalase OS=Zantedeschia aethiopica GN=cat1 PE=2 SV=1	ENNFK(1)QPGER	2	-0.47926	8	3	1	165.631	4.11e-09	165.63	1	183.987	3.8e-12	183.99	1	161.19	6.63e-09	161.19_x000D_
Molecular Function	GO:0046914	5	transition metal ion binding	1.37335e-13	Gene.28140::TRINITY_DN39635_c1_g1::g.28140::m.28140	70	K	Catalase OS=Zantedeschia aethiopica GN=cat1 PE=2 SV=1	AHYVK(1)FHWK	3	-0.0084462	14	3	1	67.8972	1.43e-06	104.95	1	67.5074	2.85e-06	95.57	1	68.2235	0.00502466	68.224_x000D_
Molecular Function	GO:0046914	5	transition metal ion binding	1.37335e-13	Gene.28140::TRINITY_DN39635_c1_g1::g.28140::m.28140	266	K	Catalase OS=Zantedeschia aethiopica GN=cat1 PE=2 SV=1	EK(1)CVIFK	2	-0.45474	7	3	1	85.2649	0.0109807	85.265	1	83.7525	0.0118613	83.753	1	104.209	0.00432406	104.21_x000D_
Molecular Function	GO:0046914	5	transition metal ion binding	1.37335e-13	Gene.28140::TRINITY_DN39635_c1_g1::g.28140::m.28140	62	K	Catalase OS=Zantedeschia aethiopica GN=cat1 PE=2 SV=1	HMDGSGVHTYTLINK(1)AGK	3	0.67931	6	3	1	207.393	6.15e-37	207.39	1	44.045	2.04e-29	191.37	1	198.847	1.79e-36	198.85_x000D_
Molecular Function	GO:0046914	5	transition metal ion binding	1.37335e-13	Gene.22266::TRINITY_DN36967_c0_g3::g.22266::m.22266	332	K	NADH-cytochrome b5 reductase OS=Anthurium amnicola GN=At5g20080_0 PE=3 SV=1	GGSGYVSK(1)DMILK	2	-0.017988	6	3	1	55.7239	0.00610578	64.104	1	73.3864	0.00176838	73.386	1	65.8954	0.00230675	70.68_x000D_
Molecular Function	GO:0046914	5	transition metal ion binding	1.37335e-13	Gene.22266::TRINITY_DN36967_c0_g3::g.22266::m.22266	144	K	NADH-cytochrome b5 reductase OS=Anthurium amnicola GN=At5g20080_0 PE=3 SV=1	FK(1)LHETAR	3	-0.25121	5	3	1	96.6681	0.000576405	96.668	1	49.0599	0.025871	49.06	1	47.1869	0.0291743	47.187_x000D_
Molecular Function	GO:0046914	5	transition metal ion binding	1.37335e-13	Gene.22266::TRINITY_DN36967_c0_g3::g.22266::m.22266	242	K	NADH-cytochrome b5 reductase OS=Anthurium amnicola GN=At5g20080_0 PE=3 SV=1	GPIEK(1)FK	2	-0.88095	3	3	1	55.5305	0.0240636	55.531	1	76.0346	0.00532567	76.035	1	73.6163	0.00623711	73.616_x000D_
Molecular Function	GO:0046914	5	transition metal ion binding	1.37335e-13	Gene.27462::TRINITY_DN39363_c0_g1::g.27462::m.27462	519	K	Putative Xaa-Pro aminopeptidase P (Fragment) OS=Anthurium amnicola GN=AMPP_0 PE=3 SV=1	IPLWK(1)HGLDYR	3	0.056091	3	3	1	69.8636	0.00236469	69.864	1	61.235	0.00492152	61.235	1	78.9027	0.00060835	78.903_x000D_
Molecular Function	GO:0046914	5	transition metal ion binding	1.37335e-13	Gene.27855::TRINITY_DN39513_c0_g1::g.27855::m.27855	210	K	Formate--tetrahydrofolate ligase (Fragment) OS=Anthurium amnicola GN=FTHS_1 PE=3 SV=1	LNK(1)LGISK	2	0.99174	3	3	1	105.101	0.0013659	105.1	1	66.5676	0.0238022	66.568	1	95.5016	0.00187389	95.502_x000D_
Molecular Function	GO:0046914	5	transition metal ion binding	1.37335e-13	Gene.27855::TRINITY_DN39513_c0_g1::g.27855::m.27855	199	K	Formate--tetrahydrofolate ligase (Fragment) OS=Anthurium amnicola GN=FTHS_1 PE=3 SV=1	K(1)FADIMFR	2	-0.25857	4	3	1	153.075	9.44e-05	153.08	1	135.83	0.00111693	135.83	1	78.1127	2.57e-05	166.3_x000D_
Molecular Function	GO:0046914	5	transition metal ion binding	1.37335e-13	Gene.27855::TRINITY_DN39513_c0_g1::g.27855::m.27855	537	K	Formate--tetrahydrofolate ligase (Fragment) OS=Anthurium amnicola GN=FTHS_1 PE=3 SV=1	EK(1)IEAIAK	2	1.5247	3	3	1	87.6395	0.00402235	87.639	1	91.8534	0.0027941	91.853	1	73.2332	0.0115741	73.233_x000D_
Molecular Function	GO:0046914	5	transition metal ion binding	1.37335e-13	Gene.21326::TRINITY_DN36539_c0_g2::g.21326::m.21326	488	K	Dihydroxy-acid dehydratase OS=Anthurium amnicola GN=ilvD_18 PE=3 SV=1	ATK(1)GVLYK	2	0.85475	3	3	1	68.3707	0.0204945	68.371	1	81.9717	0.0056744	81.972	1	69.3749	0.0186522	69.375_x000D_
Molecular Function	GO:0046914	5	transition metal ion binding	1.37335e-13	Gene.10258::TRINITY_DN30408_c0_g1::g.10258::m.10258	72	K	"ATP synthase subunit gamma, mitochondrial OS=Anthurium amnicola GN=ATPC_1 PE=3 SV=1"	MVAASK(1)LR	2	-0.96295	7	3	1	116.371	0.000864804	116.37	1	95.7414	0.00186121	95.741	1	82.2787	0.000657991	102.51_x000D_
Molecular Function	GO:0046914	5	transition metal ion binding	1.37335e-13	Gene.10258::TRINITY_DN30408_c0_g1::g.10258::m.10258	133	K	"ATP synthase subunit gamma, mitochondrial OS=Anthurium amnicola GN=ATPC_1 PE=3 SV=1"	ALYK(1)LTSGPEK	2	0.59954	6	3	1	118.278	1.11e-05	118.28	1	107.055	0.000111051	107.06	1	75.8194	0.00222875	75.819_x000D_
Molecular Function	GO:0046914	5	transition metal ion binding	1.37335e-13	Gene.27259::TRINITY_DN39278_c1_g4::g.27259::m.27259	568	K	"Sulfite reductase 1 [ferredoxin], chloroplastic OS=Anthurium amnicola GN=SIR1_0 PE=4 SV=1"	AVFDK(1)VGLK	2	-0.53004	3	3	1	52.5786	0.0536981	52.579	1	50.4729	0.065771	50.473	1	52.5786	0.0536981	52.579_x000D_
Molecular Function	GO:0046914	5	transition metal ion binding	1.37335e-13	Gene.27259::TRINITY_DN39278_c1_g4::g.27259::m.27259	116	K	"Sulfite reductase 1 [ferredoxin], chloroplastic OS=Anthurium amnicola GN=SIR1_0 PE=4 SV=1"	VEIFK(1)EQSNFIR	2	4.4886	4	3	1	160.379	3.33e-13	160.38	1	125.818	2.27e-10	125.82	0.999997	54.881	7.18e-06	95.822_x000D_
Molecular Function	GO:0046914	5	transition metal ion binding	1.37335e-13	Gene.27259::TRINITY_DN39278_c1_g4::g.27259::m.27259	111	K	"Sulfite reductase 1 [ferredoxin], chloroplastic OS=Anthurium amnicola GN=SIR1_0 PE=4 SV=1"	SK(1)VEIFK	2	-0.6425	4	3	1	89.3546	0.00859935	89.355	1	88.294	0.00227124	88.294	1	81.6423	0.01309	81.642_x000D_
Molecular Function	GO:0046914	5	transition metal ion binding	1.37335e-13	Gene.27259::TRINITY_DN39278_c1_g4::g.27259::m.27259	435	K	"Sulfite reductase 1 [ferredoxin], chloroplastic OS=Anthurium amnicola GN=SIR1_0 PE=4 SV=1"	SVVEEYYGK(1)K	2	-0.90081	3	3	1	125.969	1.86e-05	125.97	1	85.3546	0.00340935	85.355	1	96.3419	0.000780959	96.342_x000D_
Molecular Function	GO:0046914	5	transition metal ion binding	1.37335e-13	Gene.11904::TRINITY_DN31345_c0_g2::g.11904::m.11904	274	K	"Putative ATP synthase subunit, mitochondrial (Fragment) OS=Anthurium amnicola GN=At2g21870_5 PE=4 SV=1"	REEFK(1)DEQMVDAK	3	-0.12345	12	3	1	91.812	1.18e-06	123.28	1	111.116	5.78e-07	111.12	1	91.812	1.35e-07	133.07_x000D_
Molecular Function	GO:0046914	5	transition metal ion binding	1.37335e-13	Gene.11904::TRINITY_DN31345_c0_g2::g.11904::m.11904	154	K	"Putative ATP synthase subunit, mitochondrial (Fragment) OS=Anthurium amnicola GN=At2g21870_5 PE=4 SV=1"	IK(1)YTIEER	2	0.35883	3	3	1	83.9477	0.00509842	83.948	1	91.8667	0.00279021	91.867	1	74.3762	0.00947719	74.376_x000D_
Molecular Function	GO:0046914	5	transition metal ion binding	1.37335e-13	Gene.11904::TRINITY_DN31345_c0_g2::g.11904::m.11904	250	K	"Putative ATP synthase subunit, mitochondrial (Fragment) OS=Anthurium amnicola GN=At2g21870_5 PE=4 SV=1"	IAK(1)EQLQELK	2	-0.5571	3	3	1	166.141	3.82e-09	166.14	1	181.681	4.84e-12	181.68	1	156.581	9.24e-09	156.58_x000D_
Molecular Function	GO:0046914	5	transition metal ion binding	1.37335e-13	Gene.11904::TRINITY_DN31345_c0_g2::g.11904::m.11904	257	K	"Putative ATP synthase subunit, mitochondrial (Fragment) OS=Anthurium amnicola GN=At2g21870_5 PE=4 SV=1"	EQLQELK(1)K	2	0.70869	3	3	1	102.514	0.00236348	102.51	1	114.281	0.00138415	114.28	1	101.542	0.00244436	101.54_x000D_
Molecular Function	GO:0046914	5	transition metal ion binding	1.37335e-13	Gene.11904::TRINITY_DN31345_c0_g2::g.11904::m.11904	14	K	"Putative ATP synthase subunit, mitochondrial (Fragment) OS=Anthurium amnicola GN=At2g21870_5 PE=4 SV=1"	LIFAGK(1)QLEDGR	2	0.13622	14	3	1	140.142	3.21e-09	140.14	1	110.582	7.58e-14	170.04	1	142.968	2.53e-09	142.97_x000D_
Molecular Function	GO:0046914	5	transition metal ion binding	1.37335e-13	Gene.25937::TRINITY_DN38682_c0_g1::g.25937::m.25937	122	K	Mitochondrial-processing peptidase subunit alpha OS=Anthurium amnicola GN=MPP_0 PE=3 SV=1	MAFK(1)STTNR	2	0.068861	6	3	1	76.2278	0.000797366	90.15	1	123.86	0.000159233	123.86	1	109.29	0.000159826	109.29_x000D_
Molecular Function	GO:0046914	5	transition metal ion binding	1.37335e-13	Gene.25937::TRINITY_DN38682_c0_g1::g.25937::m.25937	454	K	Mitochondrial-processing peptidase subunit alpha OS=Anthurium amnicola GN=MPP_0 PE=3 SV=1	KPIEHFLK(1)AVDEVTLK	3	-0.12004	7	3	1	76.1864	4.02e-17	154.26	0.999966	44.7061	1.47e-12	139.9	1	63.4872	1.99e-12	135.09_x000D_
Molecular Function	GO:0046914	5	transition metal ion binding	1.37335e-13	Gene.7561::TRINITY_DN28694_c0_g5::g.7561::m.7561	186	K	"20 kDa chaperonin, chloroplastic-like OS=Nelumbo nucifera GN=LOC104609297 PE=3 SV=1"	YAGSEFK(1)GADGSDYIALR	2	0.53004	4	3	1	180.025	7.9e-28	180.02	1	239.578	5.42e-53	239.58	1	198.506	5.76e-36	198.51_x000D_
Molecular Function	GO:0046914	5	transition metal ion binding	1.37335e-13	Gene.1909::TRINITY_DN24372_c1_g10::g.1909::m.1909	117	K	Ferritin OS=Zea mays PE=2 SV=1	EHAEK(1)LMK	2	-0.22782	15	3	1	158.874	3.47e-05	158.87	1	138.396	0.00057871	138.4	1	152.341	8.77e-05	152.34_x000D_
Molecular Function	GO:0046914	5	transition metal ion binding	1.37335e-13	Gene.12973::TRINITY_DN31960_c1_g2::g.12973::m.12973	445	K	ABC transporter E family member 2 OS=Anthurium amnicola GN=ABCE2_1 PE=4 SV=1	ISPK(1)FEHSVR	3	-0.68179	4	3	1	79.659	0.0009996	79.659	1	61.3438	0.00706773	61.344	1	93.0956	0.000268132	93.096_x000D_
Molecular Function	GO:0046914	5	transition metal ion binding	1.37335e-13	Gene.12973::TRINITY_DN31960_c1_g2::g.12973::m.12973	457	K	ABC transporter E family member 2 OS=Anthurium amnicola GN=ABCE2_1 PE=4 SV=1	LLLHQK(1)IR	3	0.034122	4	3	1	113.499	0.000921497	113.5	1	60.6819	0.00197858	80.098	1	74.255	0.00308516	74.255_x000D_
Molecular Function	GO:0046914	5	transition metal ion binding	1.37335e-13	Gene.12973::TRINITY_DN31960_c1_g2::g.12973::m.12973	141	K	ABC transporter E family member 2 OS=Anthurium amnicola GN=ABCE2_1 PE=4 SV=1	STALK(1)VLAGK	2	0.0061135	3	3	1	75.197	0.00414322	75.197	1	64.6915	0.0178518	64.692	1	85.8073	0.00209037	85.807_x000D_
Molecular Function	GO:0046914	5	transition metal ion binding	1.37335e-13	Gene.12973::TRINITY_DN31960_c1_g2::g.12973::m.12973	211	K	ABC transporter E family member 2 OS=Anthurium amnicola GN=ABCE2_1 PE=4 SV=1	AVQGNVGQVLDQK(1)DER	2	0.26492	3	3	1	266.452	1.1e-55	266.45	1	172.913	4.59e-23	172.91	1	243.036	7.09e-45	243.04_x000D_
Molecular Function	GO:0046914	5	transition metal ion binding	1.37335e-13	Gene.21701::TRINITY_DN36709_c0_g1::g.21701::m.21701	194	K	Citrate synthase (Fragment) OS=Anthurium amnicola GN=CIT_2 PE=3 SV=1	AYEK(1)GMPK	2	-1.3442	6	3	1	59.3497	0.0199037	59.35	1	71.5012	0.0147515	71.501	1	81.2963	0.00587125	81.296_x000D_
Molecular Function	GO:0046914	5	transition metal ion binding	1.37335e-13	Gene.21701::TRINITY_DN36709_c0_g1::g.21701::m.21701	64	K	Citrate synthase (Fragment) OS=Anthurium amnicola GN=CIT_2 PE=3 SV=1	AEHGK(1)VELGK	3	-0.73146	4	3	1	67.385	0.00456029	67.385	1	99.4999	6.13e-05	101.39	1	60.2551	0.0075196	60.255_x000D_
Molecular Function	GO:0046914	5	transition metal ion binding	1.37335e-13	Gene.21701::TRINITY_DN36709_c0_g1::g.21701::m.21701	146	K	Citrate synthase (Fragment) OS=Anthurium amnicola GN=CIT_2 PE=3 SV=1	EQVDALSK(1)ELR	2	0.67964	3	3	1	96.6043	0.000249526	96.604	1	131.172	2.07e-06	131.17	1	116.737	1.21e-05	116.74_x000D_
Molecular Function	GO:0046914	5	transition metal ion binding	1.37335e-13	Gene.21701::TRINITY_DN36709_c0_g1::g.21701::m.21701	340	K	Citrate synthase (Fragment) OS=Anthurium amnicola GN=CIT_2 PE=3 SV=1	DYVWK(1)TLNSGK	2	2.4924	3	3	1	150.457	3e-08	150.46	1	127.868	4.38e-06	127.87	1	134.304	1.7e-07	134.3_x000D_
Molecular Function	GO:0046914	5	transition metal ion binding	1.37335e-13	Gene.16519::TRINITY_DN33962_c0_g2::g.16519::m.16519	137	K	Putative mitochondrial-processing peptidase subunit beta (Fragment) OS=Anthurium amnicola GN=At3g02090_3 PE=3 SV=1	EQTTYYAK(1)VMAEDVPK	2	-0.22313	5	3	1	148.441	9.79e-13	148.44	1	148.441	9.79e-13	148.44	1	95.2051	1.6e-09	129.11_x000D_
Molecular Function	GO:0046914	5	transition metal ion binding	1.37335e-13	Gene.16519::TRINITY_DN33962_c0_g2::g.16519::m.16519	241	K	Putative mitochondrial-processing peptidase subunit beta (Fragment) OS=Anthurium amnicola GN=At3g02090_3 PE=3 SV=1	MVISAAGAVK(1)HEDIVGQVQK	3	-0.44495	4	3	1	145.882	1.86e-17	145.88	1	104.837	2.17e-07	104.84	1	128.382	9.09e-12	128.38_x000D_
Molecular Function	GO:0046914	5	transition metal ion binding	1.37335e-13	Gene.16519::TRINITY_DN33962_c0_g2::g.16519::m.16519	255	K	Putative mitochondrial-processing peptidase subunit beta (Fragment) OS=Anthurium amnicola GN=At3g02090_3 PE=3 SV=1	LFTK(1)LSDNPTTASQLVAK	2	-0.24986	5	3	1	78.4412	9.7e-45	229.4	1	220.64	5.28e-44	220.64	1	221.47	4.88e-44	221.47_x000D_
Molecular Function	GO:0046914	5	transition metal ion binding	1.37335e-13	Gene.16519::TRINITY_DN33962_c0_g2::g.16519::m.16519	220	K	Putative mitochondrial-processing peptidase subunit beta (Fragment) OS=Anthurium amnicola GN=At3g02090_3 PE=3 SV=1	QHLK(1)DYISTHYTAPR	3	0.34666	5	3	1	76.3218	3.98e-13	150.76	1	140.928	1.89e-12	140.93	1	125.5	1.98e-09	125.5_x000D_
Molecular Function	GO:0046914	5	transition metal ion binding	1.37335e-13	Gene.5855::TRINITY_DN27572_c0_g1::g.5855::m.5855	166	K	Ferritin OS=Anthurium amnicola GN=FRI3_6 PE=3 SV=1	GLAK(1)FFK	2	-0.15295	5	3	1	62.7143	0.0484551	62.714	1	64.8033	0.0432319	64.803	1	60.7879	0.0532719	60.788_x000D_
Molecular Function	GO:0046914	5	transition metal ion binding	1.37335e-13	Gene.5855::TRINITY_DN27572_c0_g1::g.5855::m.5855	169	K	Ferritin OS=Anthurium amnicola GN=FRI3_6 PE=3 SV=1	FFK(1)ESSEEER	2	0.076571	10	3	1	144.698	1.92e-07	144.7	1	129.889	6.19e-06	129.89	1	129.889	6.19e-06	129.89_x000D_
Molecular Function	GO:0046914	5	transition metal ion binding	1.37335e-13	Gene.17618::TRINITY_DN34569_c0_g2::g.17618::m.17618	109	K	NAD(P)-binding Rossmann-fold superfamily protein isoform 2 OS=Theobroma cacao GN=TCM_021916 PE=4 SV=1	TGQIVYK(1)K	2	0.052629	6	3	1	80.4381	0.00962704	80.438	1	71.692	0.022649	71.692	1	80.4381	0.00962704	80.438_x000D_
Molecular Function	GO:0046914	5	transition metal ion binding	1.37335e-13	Gene.9638::TRINITY_DN30003_c1_g4::g.9638::m.9638	281	K	Acetyltransferase component of pyruvate dehydrogenase complex OS=Anthurium amnicola GN=At3g13930_0 PE=3 SV=1	KEEVEPVSTPEPVASK(1)AEEAPQGDDR	3	0.67326	3	3	1	117.786	8.66e-27	157.99	1	121.592	3.14e-36	179.86	1	111.089	2.45e-19	142.65_x000D_
Molecular Function	GO:0046914	5	transition metal ion binding	1.37335e-13	Gene.9638::TRINITY_DN30003_c1_g4::g.9638::m.9638	245	K	Acetyltransferase component of pyruvate dehydrogenase complex OS=Anthurium amnicola GN=At3g13930_0 PE=3 SV=1	DYK(1)VSASDGDSGAQAPPEPTPTK	3	-0.020042	6	3	1	86.9868	4.88e-13	117.96	1	92.5652	3.89e-06	92.565	1	86.0796	3.78e-06	86.08_x000D_
Molecular Function	GO:0046914	5	transition metal ion binding	1.37335e-13	Gene.9638::TRINITY_DN30003_c1_g4::g.9638::m.9638	220	K	Acetyltransferase component of pyruvate dehydrogenase complex OS=Anthurium amnicola GN=At3g13930_0 PE=3 SV=1	ILHGDGAK(1)DIK	3	-0.28556	6	3	1	58.0983	0.000650938	77.597	1	94.4023	0.000102826	94.402	1	62.3383	0.000695191	76.24_x000D_
Molecular Function	GO:0046914	5	transition metal ion binding	1.37335e-13	Gene.27928::TRINITY_DN39544_c1_g1::g.27928::m.27928	244	K	"Transketolase, chloroplastic OS=Anthurium amnicola GN=TKTC_1 PE=4 SV=1"	GK(1)AIGIDR	2	0.028458	4	3	1	84.3682	0.00497586	84.368	1	82.7505	0.00544739	82.75	1	73.1566	0.00436438	73.157_x000D_
Molecular Function	GO:0046914	5	transition metal ion binding	1.37335e-13	Gene.27928::TRINITY_DN39544_c1_g1::g.27928::m.27928	120	K	"Transketolase, chloroplastic OS=Anthurium amnicola GN=TKTC_1 PE=4 SV=1"	PADGNETAGAYK(1)VAVLNR	2	-3.1836	17	3	1	148.325	7.36e-121	343.59	1	100.042	3.99e-201	415.67	1	250.265	1.63e-104	314.73_x000D_
Molecular Function	GO:0046914	5	transition metal ion binding	1.37335e-13	Gene.27928::TRINITY_DN39544_c1_g1::g.27928::m.27928	259	K	"Transketolase, chloroplastic OS=Anthurium amnicola GN=TKTC_1 PE=4 SV=1"	FGASAPAGK(1)IYK	2	0.54041	4	3	1	93.3452	0.000161747	93.345	1	110.077	2.04e-05	110.08	1	83.1822	0.000688199	83.182_x000D_
Molecular Function	GO:0046914	5	transition metal ion binding	1.37335e-13	Gene.27928::TRINITY_DN39544_c1_g1::g.27928::m.27928	138	K	"Transketolase, chloroplastic OS=Anthurium amnicola GN=TKTC_1 PE=4 SV=1"	QK(1)LPQLPGTSIEGVEK	2	0.46047	3	3	1	160.805	4.75e-17	160.8	1	154.457	7.25e-17	154.46	1	140.959	2.46e-12	140.96_x000D_
Molecular Function	GO:0046914	5	transition metal ion binding	1.37335e-13	Gene.27928::TRINITY_DN39544_c1_g1::g.27928::m.27928	12	K	"Transketolase, chloroplastic OS=Anthurium amnicola GN=TKTC_1 PE=4 SV=1"	MYGDFQK(1)DTPEER	2	0.98284	11	3	1	178.836	6.91e-18	188.4	1	156.084	9.53e-30	227.63	1	63.7541	3.88e-10	145.92_x000D_
Molecular Function	GO:0046914	5	transition metal ion binding	1.37335e-13	Gene.21937::TRINITY_DN36813_c0_g1::g.21937::m.21937	334	K	Aconitate hydratase OS=Ricinus communis GN=RCOM_0782740 PE=3 SV=1	AVIAK(1)SFER	2	0.88192	7	3	1	61.5599	0.0259706	61.56	1	103.546	0.000559072	103.55	1	62.4631	0.0245916	62.463_x000D_
Molecular Function	GO:0046914	5	transition metal ion binding	1.37335e-13	Gene.21937::TRINITY_DN36813_c0_g1::g.21937::m.21937	296	K	Aconitate hydratase OS=Ricinus communis GN=RCOM_0782740 PE=3 SV=1	YK(1)SEGHDTIILAGAEYGSGSSR	3	-0.40407	5	3	1	120.33	1.05e-11	120.33	1	77.689	5.72e-05	77.689	1	122.178	9.07e-12	122.18_x000D_
Molecular Function	GO:0046914	5	transition metal ion binding	1.37335e-13	Gene.21937::TRINITY_DN36813_c0_g1::g.21937::m.21937	19	K	Aconitate hydratase OS=Ricinus communis GN=RCOM_0782740 PE=3 SV=1	YLEK(1)SGLQK	2	-1.1096	3	3	1	90.1504	0.00182116	90.15	1	72.9281	0.00861451	72.928	1	63.6242	0.0228189	63.624_x000D_
Molecular Function	GO:0046914	5	transition metal ion binding	1.37335e-13	Gene.21937::TRINITY_DN36813_c0_g1::g.21937::m.21937	267	K	Aconitate hydratase OS=Ricinus communis GN=RCOM_0782740 PE=3 SV=1	IVNK(1)FLK	2	0.4903	6	3	1	81.3812	0.01208	83.377	1	86.8662	0.0100483	86.866	1	63.2871	0.00433505	104.11_x000D_
Molecular Function	GO:0046914	5	transition metal ion binding	1.37335e-13	Gene.21937::TRINITY_DN36813_c0_g1::g.21937::m.21937	117	K	Aconitate hydratase OS=Ricinus communis GN=RCOM_0782740 PE=3 SV=1	DGK(1)EVFFR	2	0.018466	6	3	1	107.574	0.00123503	107.57	1	103.546	0.00144818	103.55	1	120.155	0.000847197	120.15_x000D_
Molecular Function	GO:0046914	5	transition metal ion binding	1.37335e-13	Gene.21937::TRINITY_DN36813_c0_g1::g.21937::m.21937	285	K	Aconitate hydratase OS=Ricinus communis GN=RCOM_0782740 PE=3 SV=1	TIHIPSGEK(1)LSVFDAAER	3	0.019505	6	3	1	57.4102	0.00245727	57.41	1	88.486	5.91e-05	88.486	1	88.3849	6e-05	88.385_x000D_
Molecular Function	GO:0046914	5	transition metal ion binding	1.37335e-13	Gene.21937::TRINITY_DN36813_c0_g1::g.21937::m.21937	15	K	Aconitate hydratase OS=Ricinus communis GN=RCOM_0782740 PE=3 SV=1	TSLAPGSGVVTK(1)YLEK	2	0.60309	3	3	1	88.3852	0.000214173	88.385	1	113.803	1.99e-07	113.8	1	78.95	0.00051511	78.95_x000D_
Molecular Function	GO:0046914	5	transition metal ion binding	1.37335e-13	Gene.9028::TRINITY_DN29612_c0_g1::g.9028::m.9028	201	K	"Chaperonin, chloroplastic (Fragment) OS=Anthurium amnicola GN=CPN21_1 PE=3 SV=1"	VLIK(1)VAEAEEK	2	-0.1792	5	3	1	99.5386	0.000210648	99.539	1	55.2579	0.0242972	55.258	1	105.032	0.000137861	105.03_x000D_
Molecular Function	GO:0046914	5	transition metal ion binding	1.37335e-13	Gene.9028::TRINITY_DN29612_c0_g1::g.9028::m.9028	94	K	"Chaperonin, chloroplastic (Fragment) OS=Anthurium amnicola GN=CPN21_1 PE=3 SV=1"	YTSVK(1)PLGDR	2	-0.2619	5	3	1	110.838	0.000120792	110.84	1	129.877	6.21e-06	129.88	1	114.862	2.79e-05	114.86_x000D_
Molecular Function	GO:0046914	5	transition metal ion binding	1.37335e-13	Gene.9028::TRINITY_DN29612_c0_g1::g.9028::m.9028	110	K	"Chaperonin, chloroplastic (Fragment) OS=Anthurium amnicola GN=CPN21_1 PE=3 SV=1"	SSEEK(1)TVGGILLPSTAQTK	2	-1.0635	3	3	1	164.942	1.1e-21	164.94	1	166.275	9.15e-22	166.28	1	173.556	5.85e-28	173.56_x000D_
Molecular Function	GO:0046914	5	transition metal ion binding	1.37335e-13	Gene.26569::TRINITY_DN38975_c0_g3::g.26569::m.26569	228	K	"enoyl-[acyl-carrier-protein] reductase [NADH], chloroplastic OS=Nelumbo nucifera GN=LOC104603532 PE=4 SV=1"	YAGSSNWTVK(1)EAVECVK	2	-0.79679	3	3	1	276.218	5.98e-76	276.22	1	218.575	9.73e-44	218.57	1	314.848	2.5e-104	314.85_x000D_
Molecular Function	GO:0046914	5	transition metal ion binding	1.37335e-13	Gene.2504::TRINITY_DN24921_c1_g1::g.2504::m.2504	189	K	Adenosylhomocysteinase OS=Nelumbo nucifera GN=LOC104590561 PE=3 SV=1	ITIK(1)PQTDR	2	0.55554	3	3	1	110.534	0.00032303	110.53	1	65.7195	0.00602885	65.719	1	126.313	0.000150605	126.31_x000D_
Molecular Function	GO:0046914	5	transition metal ion binding	1.37335e-13	Gene.2504::TRINITY_DN24921_c1_g1::g.2504::m.2504	54	K	Adenosylhomocysteinase OS=Nelumbo nucifera GN=LOC104590561 PE=3 SV=1	SK(1)FDNLYGCR	2	0.10781	8	3	1	166.971	3.35e-09	166.97	1	185.96	2.9e-12	185.96	1	166.863	3.42e-09	166.86_x000D_
Molecular Function	GO:0046914	5	transition metal ion binding	1.37335e-13	Gene.17630::TRINITY_DN34572_c0_g1::g.17630::m.17630	283	K	Elongation factor 1-gamma 2 OS=Anthurium amnicola GN=Os02g0220500_4 PE=4 SV=1	MILDEWK(1)R	2	-0.46208	6	3	1	80.4381	0.00107841	104.44	1	127.021	0.00128213	127.02	1	68.2235	0.000538046	127.46_x000D_
Molecular Function	GO:0046914	5	transition metal ion binding	1.37335e-13	Gene.17630::TRINITY_DN34572_c0_g1::g.17630::m.17630	199	K	Elongation factor 1-gamma 2 OS=Anthurium amnicola GN=Os02g0220500_4 PE=4 SV=1	YFWTMVNQPK(1)VK	2	-1.7716	5	3	1	143.238	1.35e-16	143.24	1	102.047	2.3e-05	102.05	1	142.085	2.74e-09	142.08_x000D_
Molecular Function	GO:0046914	5	transition metal ion binding	1.37335e-13	Gene.17630::TRINITY_DN34572_c0_g1::g.17630::m.17630	361	K	Elongation factor 1-gamma 2 OS=Anthurium amnicola GN=Os02g0220500_4 PE=4 SV=1	MLVIGSEPPYK(1)VK	2	0.74	10	3	1	113.24	5.17e-07	118.87	1	116.135	3.68e-07	123.2	1	106.258	1.47e-05	106.26_x000D_
Molecular Function	GO:0046914	5	transition metal ion binding	1.37335e-13	Gene.17630::TRINITY_DN34572_c0_g1::g.17630::m.17630	290	K	Elongation factor 1-gamma 2 OS=Anthurium amnicola GN=Os02g0220500_4 PE=4 SV=1	LYSNTK(1)TNFR	2	2.2713	3	3	1	157.663	8.62e-09	157.66	1	160.531	7e-09	160.53	1	170.471	1.37e-09	170.47_x000D_
Molecular Function	GO:0046914	5	transition metal ion binding	1.37335e-13	Gene.6288::TRINITY_DN27861_c0_g7::g.6288::m.6288	86	K	NADH dehydrogenase [ubiquinone] 1 alpha subcomplex subunit 12 OS=Anthurium amnicola GN=At3g03100 PE=3 SV=1	YYEK(1)LEDTQFGR	2	-0.98641	3	3	1	125.818	1.29e-06	125.82	1	106.323	3.54e-05	106.32	1	133.148	4.05e-11	133.15_x000D_
Molecular Function	GO:0046914	5	transition metal ion binding	1.37335e-13	Gene.6288::TRINITY_DN27861_c0_g7::g.6288::m.6288	78	K	NADH dehydrogenase [ubiquinone] 1 alpha subcomplex subunit 12 OS=Anthurium amnicola GN=At3g03100 PE=3 SV=1	IHNIGATLVGVDK(1)FGNK	3	0.3209	3	3	1	51.0887	0.0109684	51.089	1	45.2206	0.02097	45.221	1	66.1666	0.00140876	66.167_x000D_
Molecular Function	GO:0046914	5	transition metal ion binding	1.37335e-13	Gene.6288::TRINITY_DN27861_c0_g7::g.6288::m.6288	54	K	NADH dehydrogenase [ubiquinone] 1 alpha subcomplex subunit 12 OS=Anthurium amnicola GN=At3g03100 PE=3 SV=1	EDGYLK(1)CLR	2	-1.5562	3	3	1	100.709	0.000654938	100.71	1	52.5786	0.0536981	52.579	1	113.74	0.000214715	113.74_x000D_
Molecular Function	GO:0046914	5	transition metal ion binding	1.37335e-13	Gene.25500::TRINITY_DN38480_c0_g3::g.25500::m.25500	206	K	Malate dehydrogenase (Fragment) OS=Anthurium amnicola GN=MMDHI_0 PE=3 SV=1	AK(1)TFYAAK	2	0.3968	3	3	1	69.5982	0.0182426	69.598	1	71.692	0.0144014	71.692	1	91.318	0.00295013	91.318_x000D_
Molecular Function	GO:0046914	5	transition metal ion binding	1.37335e-13	Gene.25500::TRINITY_DN38480_c0_g3::g.25500::m.25500	192	K	Malate dehydrogenase (Fragment) OS=Anthurium amnicola GN=MMDHI_0 PE=3 SV=1	AGTYDEK(1)K	2	-0.26365	6	3	1	89.3546	0.00553968	89.355	1	89.3546	0.00553968	89.355	1	69.8117	0.0280739	69.812_x000D_
Molecular Function	GO:0046914	5	transition metal ion binding	1.37335e-13	Gene.4557::TRINITY_DN26616_c0_g1::g.4557::m.4557	157	K	"Leucine aminopeptidase 2, chloroplastic OS=Anthurium amnicola GN=Os02g0794700_1 PE=3 SV=1"	LAGLGFK(1)R	2	0.051563	6	3	1	95.3523	0.00295948	95.352	1	99.375	0.0026247	99.375	1	104.209	0.00222241	104.21_x000D_
Molecular Function	GO:0046914	5	transition metal ion binding	1.37335e-13	Gene.4557::TRINITY_DN26616_c0_g1::g.4557::m.4557	113	K	"Leucine aminopeptidase 2, chloroplastic OS=Anthurium amnicola GN=Os02g0794700_1 PE=3 SV=1"	DSNSK(1)FENPILK	2	-0.77538	5	3	1	185.903	5.27e-17	185.9	1	142.968	2.53e-09	142.97	1	117.269	2.66e-06	117.27_x000D_
Molecular Function	GO:0046914	5	transition metal ion binding	1.37335e-13	Gene.10183::TRINITY_DN30363_c0_g1::g.10183::m.10183	70	K	"Putative aconitate hydratase, cytoplasmic OS=Anthurium amnicola GN=Os08g0191100_4 PE=4 SV=1"	YK(1)SEGHDTVILAGAEYGSGSSR	3	-0.015647	3	3	1	140.592	1.53e-17	140.59	1	128.381	4.27e-12	128.38	1	140.592	1.53e-17	140.59_x000D_
Molecular Function	GO:0046914	5	transition metal ion binding	1.37335e-13	Gene.24292::TRINITY_DN37929_c1_g3::g.24292::m.24292	152	K	Aconitate hydratase OS=Ricinus communis GN=RCOM_0782740 PE=3 SV=1	GFAVPK(1)ESQSK	2	-0.16809	3	3	1	75.8194	0.00222875	75.819	1	75.8194	0.00222875	75.819	1	75.8194	0.00222875	75.819_x000D_
Molecular Function	GO:0046914	5	transition metal ion binding	1.37335e-13	Gene.22941::TRINITY_DN37296_c0_g4::g.22941::m.22941	54	K	Protein grpE (Fragment) OS=Anthurium amnicola GN=grpE_21 PE=3 SV=1	LVAEK(1)EEQLK	2	3.0974	3	3	1	73.6317	0.00630444	73.632	1	65.6266	0.0130832	65.627	1	101.381	2.67e-06	101.38_x000D_
Molecular Function	GO:0046914	5	transition metal ion binding	1.37335e-13	Gene.18794::TRINITY_DN35210_c0_g2::g.18794::m.18794	99	K	Malic enzyme OS=Anthurium amnicola GN=MAOM_2 PE=3 SV=1	FMVDLK(1)R	2	-1.0772	3	3	1	65.6761	0.0645581	65.676	1	79.116	0.0228999	79.116	1	100.67	0.00742553	100.67_x000D_
Molecular Function	GO:0046914	5	transition metal ion binding	1.37335e-13	Gene.18794::TRINITY_DN35210_c0_g2::g.18794::m.18794	250	K	Malic enzyme OS=Anthurium amnicola GN=MAOM_2 PE=3 SV=1	LLK(1)DPLYLGLQQHR	3	-0.28009	4	3	1	146.959	8.49e-12	146.96	1	146.959	8.49e-12	146.96	1	139.295	1.86e-11	139.3_x000D_
Molecular Function	GO:0046914	5	transition metal ion binding	1.37335e-13	Gene.6138::TRINITY_DN27758_c0_g3::g.6138::m.6138	22	K	Beta-ketoacyl-ACP reductase OS=Vernicia fordii GN=KAR1 PE=2 SV=1	SSK(1)EAEEVSK	2	0.52045	3	3	1	108.348	0.000185331	108.35	1	85.5216	0.00213928	85.522	1	133.05	1.63e-06	133.05_x000D_
Molecular Function	GO:0046914	5	transition metal ion binding	1.37335e-13	Gene.24278::TRINITY_DN37923_c0_g1::g.24278::m.24278	261	K	"Cysteine desulfurase 1, mitochondrial OS=Anthurium amnicola GN=NIFS_1 PE=3 SV=1"	EK(1)GVLFHTDAAQAVGK	3	-0.059708	3	3	1	112.173	2.32e-07	112.17	1	107.496	7.14e-07	107.5	1	89.358	5.83e-05	89.358_x000D_
Molecular Function	GO:0046914	5	transition metal ion binding	1.37335e-13	Gene.24278::TRINITY_DN37923_c0_g1::g.24278::m.24278	299	K	"Cysteine desulfurase 1, mitochondrial OS=Anthurium amnicola GN=NIFS_1 PE=3 SV=1"	IYGPK(1)GVGALYLR	2	0.69289	4	3	1	107.088	1.83e-05	107.09	1	114.239	1.89e-06	114.24	1	110.306	1.09e-05	110.31_x000D_
Molecular Function	GO:0046914	5	transition metal ion binding	1.37335e-13	Gene.18595::TRINITY_DN35106_c0_g2::g.18595::m.18595	93	K	Ferritin OS=Anthurium amnicola GN=FRI3_13 PE=3 SV=1	K(1)ISEYVAQLR	2	1.4143	3	3	1	91.7519	0.00168743	91.752	1	90.0503	0.00214544	90.05	1	88.0565	0.00268211	88.056_x000D_
Molecular Function	GO:0046914	5	transition metal ion binding	1.37335e-13	Gene.18595::TRINITY_DN35106_c0_g2::g.18595::m.18595	116	K	Ferritin OS=Anthurium amnicola GN=FRI3_13 PE=3 SV=1	GHGVWHFDQK(1)LLHGDAA	3	-0.037404	5	3	1	126.633	1.01e-10	126.63	1	177.041	4.81e-28	177.04	1	96.0959	1.15e-06	96.096_x000D_
Molecular Function	GO:0046914	5	transition metal ion binding	1.37335e-13	Gene.18595::TRINITY_DN35106_c0_g2::g.18595::m.18595	106	K	Ferritin OS=Anthurium amnicola GN=FRI3_13 PE=3 SV=1	VGK(1)GHGVWHFDQK	4	0.083461	3	3	1	126.705	1.8e-07	126.71	1	48.5269	0.0150965	48.527	1	43.7611	0.0230848	43.761_x000D_
Molecular Function	GO:0046914	5	transition metal ion binding	1.37335e-13	Gene.18595::TRINITY_DN35106_c0_g2::g.18595::m.18595	10	K	Ferritin OS=Anthurium amnicola GN=FRI3_13 PE=3 SV=1	EHAEK(1)LMEYQNK	3	-0.06388	7	3	1	49.4481	0.000472802	74.698	1	85.6723	0.00017787	85.672	1	113.609	1.99e-06	113.61_x000D_
Molecular Function	GO:0046914	5	transition metal ion binding	1.37335e-13	Gene.18595::TRINITY_DN35106_c0_g2::g.18595::m.18595	17	K	Ferritin OS=Anthurium amnicola GN=FRI3_13 PE=3 SV=1	LMEYQNK(1)R	2	-0.16369	14	3	1	132.567	0.000327435	139.97	1	145.342	0.000502995	145.34	1	161.681	4.36e-05	161.68_x000D_
Molecular Function	GO:0046914	5	transition metal ion binding	1.37335e-13	Gene.22229::TRINITY_DN36949_c1_g2::g.22229::m.22229	42	K	Salt stress root protein RS1 OS=Anthurium amnicola GN=Os01g0233000_1 PE=4 SV=1	SFDESKEEISK(1)TFEEK	3	-0.11207	4	3	1	119.224	2.16e-05	119.22	1	87.0533	2.86e-18	171.56	1	105.134	0.000268663	105.13_x000D_
Molecular Function	GO:0046914	5	transition metal ion binding	1.37335e-13	Gene.22229::TRINITY_DN36949_c1_g2::g.22229::m.22229	18	K	Salt stress root protein RS1 OS=Anthurium amnicola GN=Os01g0233000_1 PE=4 SV=1	VFEK(1)NSAK	2	1.8375	3	3	1	79.474	0.00640241	79.474	1	78.5161	0.0122024	78.516	1	58.9807	0.0377206	58.981_x000D_
Molecular Function	GO:0046914	5	transition metal ion binding	1.37335e-13	Gene.22229::TRINITY_DN36949_c1_g2::g.22229::m.22229	37	K	Salt stress root protein RS1 OS=Anthurium amnicola GN=Os01g0233000_1 PE=4 SV=1	SFDESK(1)EEISK	2	-0.027766	6	3	1	98.1563	0.000228962	98.156	1	122.326	8.24e-06	122.33	1	113.224	2.93e-05	113.22_x000D_
Molecular Function	GO:0046914	5	transition metal ion binding	1.37335e-13	Gene.4973::TRINITY_DN26907_c1_g1::g.4973::m.4973	118	K	"ATP synthase subunit d, mitochondrial (Fragment) OS=Anthurium amnicola GN=At3g52300_5 PE=4 SV=1"	EAEQK(1)SLK	2	0.28505	5	3	1	80.1654	0.00620088	80.165	1	88.294	0.00383159	88.294	1	85.1608	0.00474483	85.161_x000D_
Molecular Function	GO:0046914	5	transition metal ion binding	1.37335e-13	Gene.24753::TRINITY_DN38156_c0_g1::g.24753::m.24753	205	K	"multiple organellar RNA editing factor 8, chloroplastic/mitochondrial-like OS=Nelumbo nucifera GN=LOC104612142 PE=4 SV=1"	AVPYDPK(1)YHEEWVR	3	-0.87011	3	3	1	68.1676	0.000912747	68.168	1	43.5923	0.0187826	43.592	1	79.6139	0.000145158	79.614_x000D_
Molecular Function	GO:0046914	5	transition metal ion binding	1.37335e-13	Gene.25081::TRINITY_DN38299_c0_g3::g.25081::m.25081	22	K	"triosephosphate isomerase, cytosolic OS=Gossypium hirsutum GN=LOC107950159 PE=3 SV=1"	K(1)FFVGGNWK	2	-0.95852	7	3	1	109.714	0.00055156	109.71	1	144.122	9.78e-05	144.12	1	107.574	0.000665245	107.57_x000D_
Molecular Function	GO:0046914	5	transition metal ion binding	1.37335e-13	Gene.23769::TRINITY_DN37689_c0_g1::g.23769::m.23769	189	K	Enolase 2 (Fragment) OS=Anthurium amnicola GN=ENO2_1 PE=3 SV=1	VAK(1)AIEEK	2	0.12109	6	3	1	97.4306	0.00177182	97.431	1	74.9199	0.00847979	74.92	1	95.5016	0.00187389	95.502_x000D_
Molecular Function	GO:0046914	5	transition metal ion binding	1.37335e-13	Gene.23769::TRINITY_DN37689_c0_g1::g.23769::m.23769	87	K	Enolase 2 (Fragment) OS=Anthurium amnicola GN=ENO2_1 PE=3 SV=1	TAIAK(1)AGYTGK	2	-0.20475	5	3	1	77.2786	0.00207914	77.279	1	78.3239	0.00197195	78.324	1	100.376	0.000199549	100.38_x000D_
Molecular Function	GO:0046914	5	transition metal ion binding	1.37335e-13	Gene.23769::TRINITY_DN37689_c0_g1::g.23769::m.23769	134	K	Enolase 2 (Fragment) OS=Anthurium amnicola GN=ENO2_1 PE=3 SV=1	ISGDSLK(1)DVYK	2	-0.19876	6	3	1	123.671	7.3e-06	123.67	1	121.021	9.15e-06	121.02	1	114.935	1.34e-05	114.93_x000D_
Molecular Function	GO:0046914	5	transition metal ion binding	1.37335e-13	Gene.23769::TRINITY_DN37689_c0_g1::g.23769::m.23769	118	K	Enolase 2 (Fragment) OS=Anthurium amnicola GN=ENO2_1 PE=3 SV=1	DQTYDLNFK(1)EENNDGSQK	2	-0.54565	7	3	1	67.4176	1.35e-157	377.81	1	384.313	4.28e-158	384.31	1	310.082	2.17e-104	310.08_x000D_
Molecular Function	GO:0046914	5	transition metal ion binding	1.37335e-13	Gene.20269::TRINITY_DN36006_c0_g1::g.20269::m.20269	130	K	Glyceraldehyde-3-phosphate dehydrogenase (Fragment) OS=Tradescantia pallida GN=GAPC-2 PE=4 SV=1	SATYDQIK(1)AAIK	2	0.92473	3	3	1	114.764	3.06e-06	114.76	1	105.032	4.06e-05	105.03	1	83.1822	0.000688199	83.182_x000D_
Molecular Function	GO:0046914	5	transition metal ion binding	1.37335e-13	Gene.20269::TRINITY_DN36006_c0_g1::g.20269::m.20269	122	K	Glyceraldehyde-3-phosphate dehydrogenase (Fragment) OS=Tradescantia pallida GN=GAPC-2 PE=4 SV=1	LEK(1)SATYDQIK	2	0.17898	8	3	1	113.224	2.93e-05	113.22	1	140.244	1.19e-07	140.24	1	146.503	6.44e-08	146.5_x000D_
Molecular Function	GO:0046914	5	transition metal ion binding	1.37335e-13	Gene.20269::TRINITY_DN36006_c0_g1::g.20269::m.20269	140	K	Glyceraldehyde-3-phosphate dehydrogenase (Fragment) OS=Tradescantia pallida GN=GAPC-2 PE=4 SV=1	EESEGK(1)LK	2	0.24489	14	3	1	106.042	1.04e-07	135.02	1	106.042	7.34e-07	125.54	1	106.042	4.05e-05	106.04_x000D_
Molecular Function	GO:0046914	5	transition metal ion binding	1.37335e-13	Gene.5650::TRINITY_DN27424_c0_g4::g.5650::m.5650	152	K	"Indole-3-glycerol phosphate synthase, chloroplastic OS=Anthurium amnicola GN=At2g04400_4 PE=3 SV=1"	IIWYK(1)GNEVQQLK	2	1.3971	4	3	1	136.275	2.03e-09	136.27	1	134.562	2.23e-09	134.56	1	110.801	9.76e-06	110.8_x000D_
Molecular Function	GO:0046914	5	transition metal ion binding	1.37335e-13	Gene.26199::TRINITY_DN38801_c0_g2::g.26199::m.26199	137	K	Ketol-acid reductoisomerase OS=Musa acuminata subsp. malaccensis GN=103992731 PE=3 SV=1	MWK(1)VGER	2	0.17477	10	3	1	102.714	0.00378013	102.71	1	107.317	0.00397487	107.32	1	98.9966	0.00490957	98.997_x000D_
Molecular Function	GO:0046914	5	transition metal ion binding	1.37335e-13	Gene.5953::TRINITY_DN27636_c1_g7::g.5953::m.5953	172	K	Lactoylglutathione lyase OS=Anthurium amnicola GN=GLX-I_1 PE=4 SV=1	SIK(1)FYEK	2	-0.23499	5	3	1	66.073	0.040057	66.073	1	73.2482	0.00367123	80.438	1	83.2061	0.0121795	83.206_x000D_
Molecular Function	GO:0046914	5	transition metal ion binding	1.37335e-13	Gene.5953::TRINITY_DN27636_c1_g7::g.5953::m.5953	176	K	Lactoylglutathione lyase OS=Anthurium amnicola GN=GLX-I_1 PE=4 SV=1	FYEK(1)ACGMK	2	-0.69254	7	3	1	71.4507	0.00475931	71.451	1	82.2868	0.0034267	82.287	1	79.1482	0.0017809	79.148_x000D_
Molecular Function	GO:0046914	5	transition metal ion binding	1.37335e-13	Gene.24795::TRINITY_DN38178_c0_g1::g.24795::m.24795	346	K	Dihydrolipoyl dehydrogenase (Fragment) OS=Anthurium amnicola GN=LPD_1 PE=3 SV=1	ILAEK(1)ETDK	2	-0.18086	12	3	1	101.646	0.000623264	101.65	1	90.1504	0.000623264	101.65	1	90.1504	0.00182116	90.15_x000D_
Molecular Function	GO:0046914	5	transition metal ion binding	1.37335e-13	Gene.24795::TRINITY_DN38178_c0_g1::g.24795::m.24795	305	K	Dihydrolipoyl dehydrogenase (Fragment) OS=Anthurium amnicola GN=LPD_1 PE=3 SV=1	HGHVDYDLVPGVVYTHPEVASVGK(1)TEDQVK	4	0.12008	5	3	1	171.001	1.37e-31	171	1	139.185	6.81e-23	139.19	1	124.82	7.15e-17	124.82_x000D_
Molecular Function	GO:0046914	5	transition metal ion binding	1.37335e-13	Gene.24795::TRINITY_DN38178_c0_g1::g.24795::m.24795	78	K	Dihydrolipoyl dehydrogenase (Fragment) OS=Anthurium amnicola GN=LPD_1 PE=3 SV=1	IEGGNTVVK(1)GK	2	1.9186	3	3	1	116.546	1.23e-05	116.55	1	99.4999	0.00021116	99.5	1	110.077	7.1e-05	110.08_x000D_
Molecular Function	GO:0046914	5	transition metal ion binding	1.37335e-13	Gene.24795::TRINITY_DN38178_c0_g1::g.24795::m.24795	331	K	Dihydrolipoyl dehydrogenase (Fragment) OS=Anthurium amnicola GN=LPD_1 PE=3 SV=1	AK(1)AIDDAEGVVK	2	0.71405	3	3	1	66.9887	0.00639392	66.989	1	49.2981	0.052902	49.298	1	82.7048	0.000712931	82.705_x000D_
Molecular Function	GO:0046914	5	transition metal ion binding	1.37335e-13	Gene.24795::TRINITY_DN38178_c0_g1::g.24795::m.24795	46	K	Dihydrolipoyl dehydrogenase (Fragment) OS=Anthurium amnicola GN=LPD_1 PE=3 SV=1	GIEGLFK(1)K	2	-0.24467	11	3	1	67.1694	0.0231996	71.501	1	73.2601	0.0127899	75.109	1	75.1092	0.0127899	75.109_x000D_
Molecular Function	GO:0046914	5	transition metal ion binding	1.37335e-13	Gene.24795::TRINITY_DN38178_c0_g1::g.24795::m.24795	49	K	Dihydrolipoyl dehydrogenase (Fragment) OS=Anthurium amnicola GN=LPD_1 PE=3 SV=1	NK(1)VNYVK	2	0.51985	5	3	0.999985	48.3302	9.98e-13	157.34	1	110.612	0.00360479	141.52	0.877672	8.55806	0.0302203	106.36_x000D_
Molecular Function	GO:0046914	5	transition metal ion binding	1.37335e-13	Gene.24795::TRINITY_DN38178_c0_g1::g.24795::m.24795	405	K	Dihydrolipoyl dehydrogenase (Fragment) OS=Anthurium amnicola GN=LPD_1 PE=3 SV=1	EAAMATYDK(1)PIHI	2	-0.94579	4	3	1	134.99	9.56e-10	134.99	1	138.236	1.8e-09	138.24	1	136.698	8.67e-10	136.7_x000D_
Molecular Function	GO:0046914	5	transition metal ion binding	1.37335e-13	Gene.24795::TRINITY_DN38178_c0_g1::g.24795::m.24795	311	K	Dihydrolipoyl dehydrogenase (Fragment) OS=Anthurium amnicola GN=LPD_1 PE=3 SV=1	TEDQVK(1)ASGVEYR	2	-0.4507	6	3	1	170.95	2.52e-14	170.95	1	173.594	7.46e-17	173.59	1	156.243	2.16e-13	156.24_x000D_
Molecular Function	GO:0046914	5	transition metal ion binding	1.37335e-13	Gene.24795::TRINITY_DN38178_c0_g1::g.24795::m.24795	54	K	Dihydrolipoyl dehydrogenase (Fragment) OS=Anthurium amnicola GN=LPD_1 PE=3 SV=1	VNYVK(1)GFGK	2	0.54112	6	3	1	96.6681	0.000791435	96.668	1	107.574	0.000422998	107.57	1	109.478	0.000358681	109.48_x000D_
Molecular Function	GO:0046914	5	transition metal ion binding	1.37335e-13	Gene.13973::TRINITY_DN32529_c0_g2::g.13973::m.13973	39	K	"Succinate dehydrogenase [ubiquinone] iron-sulfur subunit, mitochondrial OS=Anthurium amnicola GN=SDH2-1 PE=3 SV=1"	SVEPWLK(1)R	2	-0.050601	3	3	1	60.4363	0.0551229	60.436	1	65.2463	0.0422007	65.246	1	83.2061	0.0083582	83.206_x000D_
Molecular Function	GO:0046914	5	transition metal ion binding	1.37335e-13	Gene.24214::TRINITY_DN37889_c0_g2::g.24214::m.24214	81	K	"Leucine aminopeptidase 2, chloroplastic OS=Anthurium amnicola GN=Os02g0794700_1 PE=3 SV=1"	ILDAEQCK(1)ELK	2	1.6861	3	3	1	148.28	4.89e-08	148.28	1	124.423	1.32e-10	124.42	1	142.085	1.03e-07	142.08_x000D_
Molecular Function	GO:0046914	5	transition metal ion binding	1.37335e-13	Gene.24214::TRINITY_DN37889_c0_g2::g.24214::m.24214	271	K	"Leucine aminopeptidase 2, chloroplastic OS=Anthurium amnicola GN=Os02g0794700_1 PE=3 SV=1"	EVVTASETTGEK(1)LWR	2	-0.65923	3	3	1	194.475	1.99e-28	194.48	1	204.281	8.68e-29	204.28	1	202.246	1.1e-28	202.25_x000D_
Molecular Function	GO:0046914	5	transition metal ion binding	1.37335e-13	Gene.7906::TRINITY_DN28923_c0_g1::g.7906::m.7906	60	K	Glutathione S-transferase DHAR2 OS=Anthurium amnicola GN=DHAR2_5 PE=4 SV=1	VLLTLEEK(1)K	2	0.43734	5	3	1	152.341	1.98e-05	152.34	1	113.622	0.000343944	113.62	1	152.341	1.98e-05	152.34_x000D_
Molecular Function	GO:0046914	5	transition metal ion binding	1.37335e-13	Gene.7906::TRINITY_DN28923_c0_g1::g.7906::m.7906	196	K	Glutathione S-transferase DHAR2 OS=Anthurium amnicola GN=DHAR2_5 PE=4 SV=1	VALGHFK(1)SWTVPEDLK	3	-0.40406	3	3	1	126.633	7.74e-10	126.63	1	100.77	1.41e-06	100.77	1	122.138	1.25e-09	122.14_x000D_
Molecular Function	GO:0046914	5	transition metal ion binding	1.37335e-13	Gene.20409::TRINITY_DN36083_c0_g2::g.20409::m.20409	93	K	"Thiamine thiazole synthase 2, chloroplastic (Fragment) OS=Anthurium amnicola GN=THI1-2 PE=3 SV=1"	FEPIK(1)ESIVSR	2	0.3465	3	3	1	58.0403	0.018449	58.04	1	57.7916	0.010377	57.792	1	74.6982	0.0029305	74.698_x000D_
Molecular Function	GO:0046914	5	transition metal ion binding	1.37335e-13	Gene.18139::TRINITY_DN34851_c2_g2::g.18139::m.18139	97	K	Malic enzyme (Fragment) OS=Anthurium amnicola GN=MAON_0 PE=3 SV=1	NEHPNVVSLAK(1)WR	3	-0.21146	3	3	1	92.2953	4.78e-05	92.295	1	61.1674	0.00237847	61.167	1	79.8749	0.000205558	79.875_x000D_
Molecular Function	GO:0046914	5	transition metal ion binding	1.37335e-13	Gene.22257::TRINITY_DN36964_c0_g1::g.22257::m.22257	95	K	"Glycine-rich RNA-binding protein 2, mitochondrial (Fragment) OS=Anthurium amnicola GN=GRP2_19 PE=4 SV=1"	MDGK(1)DLHGR	3	-0.26118	5	3	1	70.0282	0.000303624	99.568	1	60.3978	0.0088249	60.398	1	60.3978	0.0088249	60.398_x000D_
Molecular Function	GO:0046914	5	transition metal ion binding	1.37335e-13	Gene.21289::TRINITY_DN36515_c0_g1::g.21289::m.21289	383	K	"Methylcrotonoyl-CoA carboxylase beta chain, mitochondrial (Fragment) OS=Anthurium amnicola GN=MCCB_1 PE=4 SV=1"	NK(1)VVEAYER	2	-0.21058	3	3	1	76.8501	0.00453673	76.85	1	81.0988	0.00366926	81.099	1	79.1602	0.00406508	79.16_x000D_
Molecular Function	GO:0046914	5	transition metal ion binding	1.37335e-13	Gene.21289::TRINITY_DN36515_c0_g1::g.21289::m.21289	381	K	"Methylcrotonoyl-CoA carboxylase beta chain, mitochondrial (Fragment) OS=Anthurium amnicola GN=MCCB_1 PE=4 SV=1"	EEEEMFK(1)NK	2	0.46812	5	3	1	131.062	5.53e-05	133.23	1	101.253	0.000636561	101.25	1	128.361	1.68e-06	160.88_x000D_
Molecular Function	GO:0050661	4	NADP binding	0.0824256	Gene.26199::TRINITY_DN38801_c0_g2::g.26199::m.26199	137	K	Ketol-acid reductoisomerase OS=Musa acuminata subsp. malaccensis GN=103992731 PE=3 SV=1	MWK(1)VGER	2	0.17477	10	3	1	102.714	0.00378013	102.71	1	107.317	0.00397487	107.32	1	98.9966	0.00490957	98.997_x000D_
Molecular Function	GO:0050661	4	NADP binding	0.0824256	Gene.22672::TRINITY_DN37160_c0_g1::g.22672::m.22672	298	K	Quinone oxidoreductase PIG3 OS=Anthurium amnicola GN=TP53I3_1 PE=4 SV=1	VK(1)PVIYK	2	0.35997	3	3	1	97.6019	0.00506624	97.602	1	79.4686	0.0143557	79.469	1	60.7087	0.0534699	60.709_x000D_
Molecular Function	GO:0050661	4	NADP binding	0.0824256	Gene.17317::TRINITY_DN34372_c0_g2::g.17317::m.17317	241	K	Glyceraldehyde-3-phosphate dehydrogenase OS=Anthurium amnicola GN=GAPA_2 PE=3 SV=1	FGIIK(1)GTMTTTHSYTGDQR	3	0.027529	6	3	1	142.258	3.57e-16	142.26	1	142.258	3.57e-16	142.26	1	125.728	4.51e-11	125.73_x000D_
Molecular Function	GO:0050661	4	NADP binding	0.0824256	Gene.17317::TRINITY_DN34372_c0_g2::g.17317::m.17317	185	K	Glyceraldehyde-3-phosphate dehydrogenase OS=Anthurium amnicola GN=GAPA_2 PE=3 SV=1	HIQAGAK(1)K	2	0.04316	5	3	1	83.2035	0.000349684	83.204	1	103.833	0.000205413	103.83	1	84.3649	0.000314117	84.365_x000D_
Molecular Function	GO:0050661	4	NADP binding	0.0824256	Gene.17317::TRINITY_DN34372_c0_g2::g.17317::m.17317	178	K	Glyceraldehyde-3-phosphate dehydrogenase OS=Anthurium amnicola GN=GAPA_2 PE=3 SV=1	DGAGK(1)HIQAGAK(1)K	3	0.79043	7	3	1	83.2035	0.000349684	83.204	1	87.7194	0.000205413	87.719	1	84.3649	0.000314117	84.365_x000D_
Molecular Function	GO:0050661	4	NADP binding	0.0824256	Gene.17317::TRINITY_DN34372_c0_g2::g.17317::m.17317	236	K	Glyceraldehyde-3-phosphate dehydrogenase OS=Anthurium amnicola GN=GAPA_2 PE=3 SV=1	VLDQK(1)FGIIK	2	0.16995	12	3	1	105.46	0.000260197	105.46	1	157.777	8.56e-09	157.78	1	133.42	1.1e-06	133.42_x000D_
Molecular Function	GO:0050661	4	NADP binding	0.0824256	Gene.17317::TRINITY_DN34372_c0_g2::g.17317::m.17317	295	K	Glyceraldehyde-3-phosphate dehydrogenase OS=Anthurium amnicola GN=GAPA_2 PE=3 SV=1	GK(1)LNGIALR	2	-0.18974	6	3	1	85.6757	0.00273477	85.676	1	79.0587	0.0040858	79.059	1	122.516	0.000163959	122.52_x000D_
Molecular Function	GO:0050661	4	NADP binding	0.0824256	Gene.17317::TRINITY_DN34372_c0_g2::g.17317::m.17317	293	K	Glyceraldehyde-3-phosphate dehydrogenase OS=Anthurium amnicola GN=GAPA_2 PE=3 SV=1	AVALVLPSLK(1)GK	2	-0.25356	5	3	1	135.987	4.22e-09	135.99	1	47.5704	0.0306168	47.57	1	124.423	1.52e-06	124.42_x000D_
Molecular Function	GO:0050661	4	NADP binding	0.0824256	Gene.17317::TRINITY_DN34372_c0_g2::g.17317::m.17317	336	K	Glyceraldehyde-3-phosphate dehydrogenase OS=Anthurium amnicola GN=GAPA_2 PE=3 SV=1	ETAEK(1)ELK	2	0.16461	9	3	1	107.693	0.00122873	107.69	1	88.1769	0.0038657	88.177	1	98.582	0.00171089	98.582_x000D_
Molecular Function	GO:0032555	4	purine ribonucleotide binding	0.0011115	Gene.24278::TRINITY_DN37923_c0_g1::g.24278::m.24278	261	K	"Cysteine desulfurase 1, mitochondrial OS=Anthurium amnicola GN=NIFS_1 PE=3 SV=1"	EK(1)GVLFHTDAAQAVGK	3	-0.059708	3	3	1	112.173	2.32e-07	112.17	1	107.496	7.14e-07	107.5	1	89.358	5.83e-05	89.358_x000D_
Molecular Function	GO:0032555	4	purine ribonucleotide binding	0.0011115	Gene.24278::TRINITY_DN37923_c0_g1::g.24278::m.24278	299	K	"Cysteine desulfurase 1, mitochondrial OS=Anthurium amnicola GN=NIFS_1 PE=3 SV=1"	IYGPK(1)GVGALYLR	2	0.69289	4	3	1	107.088	1.83e-05	107.09	1	114.239	1.89e-06	114.24	1	110.306	1.09e-05	110.31_x000D_
Molecular Function	GO:0032555	4	purine ribonucleotide binding	0.0011115	Gene.18794::TRINITY_DN35210_c0_g2::g.18794::m.18794	99	K	Malic enzyme OS=Anthurium amnicola GN=MAOM_2 PE=3 SV=1	FMVDLK(1)R	2	-1.0772	3	3	1	65.6761	0.0645581	65.676	1	79.116	0.0228999	79.116	1	100.67	0.00742553	100.67_x000D_
Molecular Function	GO:0032555	4	purine ribonucleotide binding	0.0011115	Gene.18794::TRINITY_DN35210_c0_g2::g.18794::m.18794	250	K	Malic enzyme OS=Anthurium amnicola GN=MAOM_2 PE=3 SV=1	LLK(1)DPLYLGLQQHR	3	-0.28009	4	3	1	146.959	8.49e-12	146.96	1	146.959	8.49e-12	146.96	1	139.295	1.86e-11	139.3_x000D_
Molecular Function	GO:0032555	4	purine ribonucleotide binding	0.0011115	Gene.24955::TRINITY_DN38249_c2_g1::g.24955::m.24955	384	K	"Heat shock protein, putative OS=Ricinus communis GN=RCOM_0759010 PE=3 SV=1"	TPVENALK(1)DAK	2	-1.2008	4	3	1	111.313	5.46e-05	111.31	1	137.599	1.18e-11	137.6	1	136.013	1.56e-07	136.01_x000D_
Molecular Function	GO:0032555	4	purine ribonucleotide binding	0.0011115	Gene.24955::TRINITY_DN38249_c2_g1::g.24955::m.24955	149	K	"Heat shock protein, putative OS=Ricinus communis GN=RCOM_0759010 PE=3 SV=1"	MVEVDEESK(1)QVSYR	2	-0.5914	8	3	1	202.399	1.16e-39	246.5	1	203.114	3.88e-24	203.11	1	192.178	2.29e-20	192.18_x000D_
Molecular Function	GO:0032555	4	purine ribonucleotide binding	0.0011115	Gene.24955::TRINITY_DN38249_c2_g1::g.24955::m.24955	304	K	"Heat shock protein, putative OS=Ricinus communis GN=RCOM_0759010 PE=3 SV=1"	FK(1)NDEGIDLLK	2	0.44841	9	3	1	92.8564	4.32e-09	154.28	1	155.884	3.95e-09	155.88	1	120.872	9.26e-06	120.87_x000D_
Molecular Function	GO:0032555	4	purine ribonucleotide binding	0.0011115	Gene.24955::TRINITY_DN38249_c2_g1::g.24955::m.24955	387	K	"Heat shock protein, putative OS=Ricinus communis GN=RCOM_0759010 PE=3 SV=1"	DAK(1)LSFK	2	0.035804	5	3	1	73.2601	0.0220868	73.26	1	60.6819	0.053537	60.682	1	75.2127	0.0172045	75.213_x000D_
Molecular Function	GO:0032555	4	purine ribonucleotide binding	0.0011115	Gene.24955::TRINITY_DN38249_c2_g1::g.24955::m.24955	198	K	"Heat shock protein, putative OS=Ricinus communis GN=RCOM_0759010 PE=3 SV=1"	FLNDK(1)VTK	2	-2.0616	5	3	1	66.6919	0.0235742	66.692	1	88.3697	0.00380952	88.37	1	67.8972	0.021363	67.897_x000D_
Molecular Function	GO:0032555	4	purine ribonucleotide binding	0.0011115	Gene.24955::TRINITY_DN38249_c2_g1::g.24955::m.24955	313	K	"Heat shock protein, putative OS=Ricinus communis GN=RCOM_0759010 PE=3 SV=1"	NDEGIDLLK(1)DK	2	0.23148	8	3	1	144.514	8.16e-08	144.51	1	215.137	1.47e-23	215.14	1	138.894	1.3e-07	138.89_x000D_
Molecular Function	GO:0032555	4	purine ribonucleotide binding	0.0011115	Gene.24955::TRINITY_DN38249_c2_g1::g.24955::m.24955	315	K	"Heat shock protein, putative OS=Ricinus communis GN=RCOM_0759010 PE=3 SV=1"	DK(1)QALQR	2	0.62404	5	3	1	70.6901	0.0285127	70.69	1	75.2127	0.0172045	75.213	1	76.7741	0.0159246	76.774_x000D_
Molecular Function	GO:0032555	4	purine ribonucleotide binding	0.0011115	Gene.24955::TRINITY_DN38249_c2_g1::g.24955::m.24955	119	K	"Heat shock protein, putative OS=Ricinus communis GN=RCOM_0759010 PE=3 SV=1"	LVGQIAK(1)R	2	0.79802	6	3	1	127.118	0.00128142	127.12	1	130.039	0.00126004	130.04	1	125.252	0.00129507	125.25_x000D_
Molecular Function	GO:0032555	4	purine ribonucleotide binding	0.0011115	Gene.20776::TRINITY_DN36249_c0_g4::g.20776::m.20776	37	K	"14-3-3 protein, putative OS=Ricinus communis GN=RCOM_1727270 PE=3 SV=1"	YLAEFK(1)TGAER	2	-0.58398	6	3	1	116.837	1.21e-05	116.84	1	127.52	4.62e-06	127.52	1	128.847	3.69e-06	128.85_x000D_
Molecular Function	GO:0032555	4	purine ribonucleotide binding	0.0011115	Gene.25734::TRINITY_DN38587_c0_g1::g.25734::m.25734	84	K	"Elongation factor G, mitochondrial (Fragment) OS=Anthurium amnicola GN=Os03g0565500_0 PE=3 SV=1"	LAFINK(1)LDR	2	-0.22156	3	3	1	105.195	0.000503372	105.2	1	97.5653	0.000761126	97.565	1	96.665	0.000791538	96.665_x000D_
Molecular Function	GO:0032555	4	purine ribonucleotide binding	0.0011115	Gene.22223::TRINITY_DN36946_c0_g2::g.22223::m.22223	285	K	D-3-phosphoglycerate dehydrogenase (Fragment) OS=Anthurium amnicola GN=At1g17745_5 PE=3 SV=1	ILNDETFAK(1)MK	2	0.73618	6	3	1	113.224	2.93e-05	113.22	1	147.909	2.28e-08	147.91	1	121.021	9.15e-06	121.02_x000D_
Molecular Function	GO:0032555	4	purine ribonucleotide binding	0.0011115	Gene.21091::TRINITY_DN36418_c0_g4::g.21091::m.21091	127	K	"Succinate--CoA ligase [ADP-forming] subunit beta, mitochondrial OS=Vitis vinifera GN=VIT_07s0005g03790 PE=3 SV=1"	GGVHIVK(1)TEEVEGLAGK	3	0.44785	4	3	1	128.063	8.12e-11	128.06	1	109.075	3.36e-07	109.07	1	138.186	1.47e-15	138.19_x000D_
Molecular Function	GO:0032555	4	purine ribonucleotide binding	0.0011115	Gene.21091::TRINITY_DN36418_c0_g4::g.21091::m.21091	232	K	"Succinate--CoA ligase [ADP-forming] subunit beta, mitochondrial OS=Vitis vinifera GN=VIT_07s0005g03790 PE=3 SV=1"	VVDGLAPK(1)VADRNEAIEQVK	3	0.21759	9	3	1	92.2953	0.000216131	92.295	1	99.3429	5.9e-07	107.53	1	77.6441	0.000975078	77.644_x000D_
Molecular Function	GO:0032555	4	purine ribonucleotide binding	0.0011115	Gene.21091::TRINITY_DN36418_c0_g4::g.21091::m.21091	372	K	"Succinate--CoA ligase [ADP-forming] subunit beta, mitochondrial OS=Vitis vinifera GN=VIT_07s0005g03790 PE=3 SV=1"	ILTSDEK(1)VK	2	-0.29427	4	3	1	91.8667	0.00147073	91.867	1	91.8667	0.00147073	91.867	1	91.8667	0.00147073	91.867_x000D_
Molecular Function	GO:0032555	4	purine ribonucleotide binding	0.0011115	Gene.21091::TRINITY_DN36418_c0_g4::g.21091::m.21091	420	K	"Succinate--CoA ligase [ADP-forming] subunit beta, mitochondrial OS=Vitis vinifera GN=VIT_07s0005g03790 PE=3 SV=1"	LEGTNVDQGK(1)R	2	0.71408	4	3	1	137.396	2.26e-07	137.4	1	198.812	5.52e-17	198.81	1	105.252	0.000212231	105.25_x000D_
Molecular Function	GO:0032555	4	purine ribonucleotide binding	0.0011115	Gene.24935::TRINITY_DN38239_c0_g2::g.24935::m.24935	315	K	"Heat shock protein 90-5, chloroplastic OS=Ananas comosus GN=ACMD2_08779 PE=3 SV=1"	TLEVEEDEK(1)PEEGEEPKPEGEGK	3	0.50348	3	3	0.99893	29.7009	7.77e-05	75.064	0.999986	48.5496	5.59e-12	125.04	1	81.9362	4.42e-43	196.4_x000D_
Molecular Function	GO:0032555	4	purine ribonucleotide binding	0.0011115	Gene.24935::TRINITY_DN38239_c0_g2::g.24935::m.24935	370	K	"Heat shock protein 90-5, chloroplastic OS=Ananas comosus GN=ACMD2_08779 PE=3 SV=1"	NEYNEFYK(1)K	2	0.19271	6	3	1	111.607	0.000451009	111.61	1	147.754	6.33e-05	147.75	1	115.781	0.000295114	115.78_x000D_
Molecular Function	GO:0032555	4	purine ribonucleotide binding	0.0011115	Gene.24935::TRINITY_DN38239_c0_g2::g.24935::m.24935	529	K	"Heat shock protein 90-5, chloroplastic OS=Ananas comosus GN=ACMD2_08779 PE=3 SV=1"	FHSSK(1)SEEDMISLDDYAENMAENQK	3	0.65648	5	3	1	182.192	3.52e-112	290.59	1	240.485	4.26e-73	240.49	1	160.116	2.9e-27	166.65_x000D_
Molecular Function	GO:0032555	4	purine ribonucleotide binding	0.0011115	Gene.24935::TRINITY_DN38239_c0_g2::g.24935::m.24935	496	K	"Heat shock protein 90-5, chloroplastic OS=Ananas comosus GN=ACMD2_08779 PE=3 SV=1"	K(1)FWENFGK	2	-0.21454	4	3	1	177.361	8.05e-08	177.36	1	151.441	0.00019132	151.44	1	186.3	3.26e-08	186.3_x000D_
Molecular Function	GO:0032555	4	purine ribonucleotide binding	0.0011115	Gene.24935::TRINITY_DN38239_c0_g2::g.24935::m.24935	129	K	"Heat shock protein 90-5, chloroplastic OS=Ananas comosus GN=ACMD2_08779 PE=3 SV=1"	ELVSNASDALDK(1)LR	2	0.53712	3	3	1	170.95	7.52e-16	170.95	1	54.3933	0.00669975	54.393	1	145.098	3.44e-11	145.1_x000D_
Molecular Function	GO:0032555	4	purine ribonucleotide binding	0.0011115	Gene.24935::TRINITY_DN38239_c0_g2::g.24935::m.24935	358	K	"Heat shock protein 90-5, chloroplastic OS=Ananas comosus GN=ACMD2_08779 PE=3 SV=1"	NPK(1)EVEK	2	-0.83885	3	3	1	122.187	0.00316963	122.19	1	93.1659	0.00638018	93.166	1	113.706	0.00325715	113.71_x000D_
Molecular Function	GO:0032555	4	purine ribonucleotide binding	0.0011115	Gene.25850::TRINITY_DN38644_c1_g3::g.25850::m.25850	447	K	"Elongation factor G, chloroplastic (Fragment) OS=Anthurium amnicola GN=FUSA PE=3 SV=1"	VAIEPK(1)TK	2	-0.055844	6	3	1	111.167	0.0010449	111.17	1	70.2558	0.0170361	70.256	1	99.4417	0.0016654	99.442_x000D_
Molecular Function	GO:0032555	4	purine ribonucleotide binding	0.0011115	Gene.25850::TRINITY_DN38644_c1_g3::g.25850::m.25850	366	K	"Elongation factor G, chloroplastic (Fragment) OS=Anthurium amnicola GN=FUSA PE=3 SV=1"	VYAGK(1)LVAGSYVLNANK	2	-1.2774	3	3	1	176.491	1.57e-27	176.49	1	143.284	3.06e-15	143.28	1	161.189	5.14e-21	161.19_x000D_
Molecular Function	GO:0032555	4	purine ribonucleotide binding	0.0011115	Gene.25850::TRINITY_DN38644_c1_g3::g.25850::m.25850	167	K	"Elongation factor G, chloroplastic (Fragment) OS=Anthurium amnicola GN=FUSA PE=3 SV=1"	ICFVNK(1)MDR	2	0.04905	7	3	1	109.29	1.57e-05	109.29	1	111.455	0.000127803	121.73	1	123.355	2.65e-08	123.35_x000D_
Molecular Function	GO:0032555	4	purine ribonucleotide binding	0.0011115	Gene.25850::TRINITY_DN38644_c1_g3::g.25850::m.25850	557	K	"Elongation factor G, chloroplastic (Fragment) OS=Anthurium amnicola GN=FUSA PE=3 SV=1"	FEPMEAGSGYEFK(1)SEIK	2	1.1334	7	3	1	94.9729	1.82e-21	163.41	1	168.686	1.84e-21	168.69	1	69.1882	2.36e-21	160.64_x000D_
Molecular Function	GO:0032555	4	purine ribonucleotide binding	0.0011115	Gene.26495::TRINITY_DN38943_c0_g2::g.26495::m.26495	339	K	"Succinate dehydrogenase [ubiquinone] flavoprotein subunit, mitochondrial OS=Anthurium amnicola GN=SDH1-1_1 PE=3 SV=1"	YAPTAK(1)DLASR	2	1.7296	3	3	1	79.492	0.00185217	79.492	1	106.667	0.00011619	106.67	1	81.9197	0.00160324	81.92_x000D_
Molecular Function	GO:0032555	4	purine ribonucleotide binding	0.0011115	Gene.26495::TRINITY_DN38943_c0_g2::g.26495::m.26495	185	K	"Succinate dehydrogenase [ubiquinone] flavoprotein subunit, mitochondrial OS=Anthurium amnicola GN=SDH1-1_1 PE=3 SV=1"	AFGGQSLDFGK(1)GGQAYR	2	-0.92307	3	3	1	252.358	2.46e-63	252.36	1	270.515	8.48e-76	270.51	1	297.485	9.47e-90	297.49_x000D_
Molecular Function	GO:0032555	4	purine ribonucleotide binding	0.0011115	Gene.25937::TRINITY_DN38682_c0_g1::g.25937::m.25937	122	K	Mitochondrial-processing peptidase subunit alpha OS=Anthurium amnicola GN=MPP_0 PE=3 SV=1	MAFK(1)STTNR	2	0.068861	6	3	1	76.2278	0.000797366	90.15	1	123.86	0.000159233	123.86	1	109.29	0.000159826	109.29_x000D_
Molecular Function	GO:0032555	4	purine ribonucleotide binding	0.0011115	Gene.25937::TRINITY_DN38682_c0_g1::g.25937::m.25937	454	K	Mitochondrial-processing peptidase subunit alpha OS=Anthurium amnicola GN=MPP_0 PE=3 SV=1	KPIEHFLK(1)AVDEVTLK	3	-0.12004	7	3	1	76.1864	4.02e-17	154.26	0.999966	44.7061	1.47e-12	139.9	1	63.4872	1.99e-12	135.09_x000D_
Molecular Function	GO:0032555	4	purine ribonucleotide binding	0.0011115	Gene.8983::TRINITY_DN29587_c2_g4::g.8983::m.8983	191	K	"Glutathione reductase, chloroplastic OS=Anthurium amnicola GN=GOR_1 PE=3 SV=1"	LTGIYK(1)NVLK	2	0.47486	4	3	1	147.405	1.36e-07	147.4	1	144.65	1.93e-07	144.65	1	150.351	7.42e-08	150.35_x000D_
Molecular Function	GO:0032555	4	purine ribonucleotide binding	0.0011115	Gene.23432::TRINITY_DN37532_c0_g1::g.23432::m.23432	255	K	"Glutamate dehydrogenase 1, mitochondrial OS=Oryza sativa subsp. japonica GN=GDH1 PE=2 SV=1"	LLK(1)HSTANR	3	0.25242	4	3	1	55.0637	0.0181701	55.064	1	91.8667	0.000467803	91.867	1	55.0637	0.0181701	55.064_x000D_
Molecular Function	GO:0032555	4	purine ribonucleotide binding	0.0011115	Gene.23432::TRINITY_DN37532_c0_g1::g.23432::m.23432	23	K	"Glutamate dehydrogenase 1, mitochondrial OS=Oryza sativa subsp. japonica GN=GDH1 PE=2 SV=1"	LLGLDGK(1)LEK	2	-0.012326	3	3	1	86.189	0.00202505	86.189	1	90.0503	0.00136418	90.05	1	69.6716	0.0113532	69.672_x000D_
Molecular Function	GO:0032555	4	purine ribonucleotide binding	0.0011115	Gene.24795::TRINITY_DN38178_c0_g1::g.24795::m.24795	346	K	Dihydrolipoyl dehydrogenase (Fragment) OS=Anthurium amnicola GN=LPD_1 PE=3 SV=1	ILAEK(1)ETDK	2	-0.18086	12	3	1	101.646	0.000623264	101.65	1	90.1504	0.000623264	101.65	1	90.1504	0.00182116	90.15_x000D_
Molecular Function	GO:0032555	4	purine ribonucleotide binding	0.0011115	Gene.24795::TRINITY_DN38178_c0_g1::g.24795::m.24795	305	K	Dihydrolipoyl dehydrogenase (Fragment) OS=Anthurium amnicola GN=LPD_1 PE=3 SV=1	HGHVDYDLVPGVVYTHPEVASVGK(1)TEDQVK	4	0.12008	5	3	1	171.001	1.37e-31	171	1	139.185	6.81e-23	139.19	1	124.82	7.15e-17	124.82_x000D_
Molecular Function	GO:0032555	4	purine ribonucleotide binding	0.0011115	Gene.24795::TRINITY_DN38178_c0_g1::g.24795::m.24795	78	K	Dihydrolipoyl dehydrogenase (Fragment) OS=Anthurium amnicola GN=LPD_1 PE=3 SV=1	IEGGNTVVK(1)GK	2	1.9186	3	3	1	116.546	1.23e-05	116.55	1	99.4999	0.00021116	99.5	1	110.077	7.1e-05	110.08_x000D_
Molecular Function	GO:0032555	4	purine ribonucleotide binding	0.0011115	Gene.24795::TRINITY_DN38178_c0_g1::g.24795::m.24795	331	K	Dihydrolipoyl dehydrogenase (Fragment) OS=Anthurium amnicola GN=LPD_1 PE=3 SV=1	AK(1)AIDDAEGVVK	2	0.71405	3	3	1	66.9887	0.00639392	66.989	1	49.2981	0.052902	49.298	1	82.7048	0.000712931	82.705_x000D_
Molecular Function	GO:0032555	4	purine ribonucleotide binding	0.0011115	Gene.24795::TRINITY_DN38178_c0_g1::g.24795::m.24795	46	K	Dihydrolipoyl dehydrogenase (Fragment) OS=Anthurium amnicola GN=LPD_1 PE=3 SV=1	GIEGLFK(1)K	2	-0.24467	11	3	1	67.1694	0.0231996	71.501	1	73.2601	0.0127899	75.109	1	75.1092	0.0127899	75.109_x000D_
Molecular Function	GO:0032555	4	purine ribonucleotide binding	0.0011115	Gene.24795::TRINITY_DN38178_c0_g1::g.24795::m.24795	49	K	Dihydrolipoyl dehydrogenase (Fragment) OS=Anthurium amnicola GN=LPD_1 PE=3 SV=1	NK(1)VNYVK	2	0.51985	5	3	0.999985	48.3302	9.98e-13	157.34	1	110.612	0.00360479	141.52	0.877672	8.55806	0.0302203	106.36_x000D_
Molecular Function	GO:0032555	4	purine ribonucleotide binding	0.0011115	Gene.24795::TRINITY_DN38178_c0_g1::g.24795::m.24795	405	K	Dihydrolipoyl dehydrogenase (Fragment) OS=Anthurium amnicola GN=LPD_1 PE=3 SV=1	EAAMATYDK(1)PIHI	2	-0.94579	4	3	1	134.99	9.56e-10	134.99	1	138.236	1.8e-09	138.24	1	136.698	8.67e-10	136.7_x000D_
Molecular Function	GO:0032555	4	purine ribonucleotide binding	0.0011115	Gene.24795::TRINITY_DN38178_c0_g1::g.24795::m.24795	311	K	Dihydrolipoyl dehydrogenase (Fragment) OS=Anthurium amnicola GN=LPD_1 PE=3 SV=1	TEDQVK(1)ASGVEYR	2	-0.4507	6	3	1	170.95	2.52e-14	170.95	1	173.594	7.46e-17	173.59	1	156.243	2.16e-13	156.24_x000D_
Molecular Function	GO:0032555	4	purine ribonucleotide binding	0.0011115	Gene.24795::TRINITY_DN38178_c0_g1::g.24795::m.24795	54	K	Dihydrolipoyl dehydrogenase (Fragment) OS=Anthurium amnicola GN=LPD_1 PE=3 SV=1	VNYVK(1)GFGK	2	0.54112	6	3	1	96.6681	0.000791435	96.668	1	107.574	0.000422998	107.57	1	109.478	0.000358681	109.48_x000D_
Molecular Function	GO:0032555	4	purine ribonucleotide binding	0.0011115	Gene.24171::TRINITY_DN37869_c0_g2::g.24171::m.24171	334	K	p-loop containing nucleoside triphosphate hydrolases superfamily protein isoform 1 OS=Theobroma cacao GN=TCM_025668 PE=4 SV=1	IIQGK(1)IDDFVNR	2	-2.1632	3	3	1	100.376	5.92e-05	100.38	1	132.502	2.26e-07	132.5	1	112.845	9.33e-06	112.84_x000D_
Molecular Function	GO:0032555	4	purine ribonucleotide binding	0.0011115	Gene.12973::TRINITY_DN31960_c1_g2::g.12973::m.12973	445	K	ABC transporter E family member 2 OS=Anthurium amnicola GN=ABCE2_1 PE=4 SV=1	ISPK(1)FEHSVR	3	-0.68179	4	3	1	79.659	0.0009996	79.659	1	61.3438	0.00706773	61.344	1	93.0956	0.000268132	93.096_x000D_
Molecular Function	GO:0032555	4	purine ribonucleotide binding	0.0011115	Gene.12973::TRINITY_DN31960_c1_g2::g.12973::m.12973	457	K	ABC transporter E family member 2 OS=Anthurium amnicola GN=ABCE2_1 PE=4 SV=1	LLLHQK(1)IR	3	0.034122	4	3	1	113.499	0.000921497	113.5	1	60.6819	0.00197858	80.098	1	74.255	0.00308516	74.255_x000D_
Molecular Function	GO:0032555	4	purine ribonucleotide binding	0.0011115	Gene.12973::TRINITY_DN31960_c1_g2::g.12973::m.12973	141	K	ABC transporter E family member 2 OS=Anthurium amnicola GN=ABCE2_1 PE=4 SV=1	STALK(1)VLAGK	2	0.0061135	3	3	1	75.197	0.00414322	75.197	1	64.6915	0.0178518	64.692	1	85.8073	0.00209037	85.807_x000D_
Molecular Function	GO:0032555	4	purine ribonucleotide binding	0.0011115	Gene.12973::TRINITY_DN31960_c1_g2::g.12973::m.12973	211	K	ABC transporter E family member 2 OS=Anthurium amnicola GN=ABCE2_1 PE=4 SV=1	AVQGNVGQVLDQK(1)DER	2	0.26492	3	3	1	266.452	1.1e-55	266.45	1	172.913	4.59e-23	172.91	1	243.036	7.09e-45	243.04_x000D_
Molecular Function	GO:0032555	4	purine ribonucleotide binding	0.0011115	Gene.22424::TRINITY_DN37045_c0_g2::g.22424::m.22424	75	K	14-3-3-like protein (Fragment) OS=Anthurium amnicola GN=1433_9 PE=3 SV=1	GNEDHVTLIK(1)EYR	3	-0.23487	3	3	1	180.275	4.8e-17	180.27	1	163.64	1.2e-13	163.64	1	59.2252	0.00160814	59.225_x000D_
Molecular Function	GO:0032555	4	purine ribonucleotide binding	0.0011115	Gene.16576::TRINITY_DN33989_c1_g1::g.16576::m.16576	94	K	"Monodehydroascorbate reductase, chloroplastic OS=Anthurium amnicola GN=At1g63940_0 PE=4 SV=1"	LCIVSK(1)EAVAPYER	2	-0.25502	4	3	1	124.163	3.29e-08	124.16	1	145.52	3.27e-11	145.52	1	114.329	1.14e-07	114.33_x000D_
Molecular Function	GO:0032555	4	purine ribonucleotide binding	0.0011115	Gene.21701::TRINITY_DN36709_c0_g1::g.21701::m.21701	194	K	Citrate synthase (Fragment) OS=Anthurium amnicola GN=CIT_2 PE=3 SV=1	AYEK(1)GMPK	2	-1.3442	6	3	1	59.3497	0.0199037	59.35	1	71.5012	0.0147515	71.501	1	81.2963	0.00587125	81.296_x000D_
Molecular Function	GO:0032555	4	purine ribonucleotide binding	0.0011115	Gene.21701::TRINITY_DN36709_c0_g1::g.21701::m.21701	64	K	Citrate synthase (Fragment) OS=Anthurium amnicola GN=CIT_2 PE=3 SV=1	AEHGK(1)VELGK	3	-0.73146	4	3	1	67.385	0.00456029	67.385	1	99.4999	6.13e-05	101.39	1	60.2551	0.0075196	60.255_x000D_
Molecular Function	GO:0032555	4	purine ribonucleotide binding	0.0011115	Gene.21701::TRINITY_DN36709_c0_g1::g.21701::m.21701	146	K	Citrate synthase (Fragment) OS=Anthurium amnicola GN=CIT_2 PE=3 SV=1	EQVDALSK(1)ELR	2	0.67964	3	3	1	96.6043	0.000249526	96.604	1	131.172	2.07e-06	131.17	1	116.737	1.21e-05	116.74_x000D_
Molecular Function	GO:0032555	4	purine ribonucleotide binding	0.0011115	Gene.21701::TRINITY_DN36709_c0_g1::g.21701::m.21701	340	K	Citrate synthase (Fragment) OS=Anthurium amnicola GN=CIT_2 PE=3 SV=1	DYVWK(1)TLNSGK	2	2.4924	3	3	1	150.457	3e-08	150.46	1	127.868	4.38e-06	127.87	1	134.304	1.7e-07	134.3_x000D_
Molecular Function	GO:0032555	4	purine ribonucleotide binding	0.0011115	Gene.18139::TRINITY_DN34851_c2_g2::g.18139::m.18139	97	K	Malic enzyme (Fragment) OS=Anthurium amnicola GN=MAON_0 PE=3 SV=1	NEHPNVVSLAK(1)WR	3	-0.21146	3	3	1	92.2953	4.78e-05	92.295	1	61.1674	0.00237847	61.167	1	79.8749	0.000205558	79.875_x000D_
Molecular Function	GO:0032555	4	purine ribonucleotide binding	0.0011115	Gene.20969::TRINITY_DN36352_c0_g1::g.20969::m.20969	197	K	"heat shock 70 kDa protein 6, chloroplastic OS=Gossypium hirsutum GN=LOC107903288 PE=3 SV=1"	DK(1)QALQR	2	0.62404	5	3	1	70.6901	0.0285127	70.69	1	75.2127	0.0172045	75.213	1	76.7741	0.0159246	76.774_x000D_
Molecular Function	GO:0032555	4	purine ribonucleotide binding	0.0011115	Gene.20969::TRINITY_DN36352_c0_g1::g.20969::m.20969	75	K	"heat shock 70 kDa protein 6, chloroplastic OS=Gossypium hirsutum GN=LOC107903288 PE=3 SV=1"	LVDDASK(1)FLNDK	2	-0.4432	7	3	1	129.368	7.26e-07	129.37	1	122.392	1.84e-06	122.39	1	102.872	4.92e-05	102.87_x000D_
Molecular Function	GO:0032555	4	purine ribonucleotide binding	0.0011115	Gene.20969::TRINITY_DN36352_c0_g1::g.20969::m.20969	497	K	"heat shock 70 kDa protein 6, chloroplastic OS=Gossypium hirsutum GN=LOC107903288 PE=3 SV=1"	ELGEK(1)VPAPVK	2	-0.41428	5	3	1	83.1822	0.00147378	83.182	1	100.931	0.000192197	100.93	1	89.8046	0.000794723	89.805_x000D_
Molecular Function	GO:0032555	4	purine ribonucleotide binding	0.0011115	Gene.20969::TRINITY_DN36352_c0_g1::g.20969::m.20969	266	K	"heat shock 70 kDa protein 6, chloroplastic OS=Gossypium hirsutum GN=LOC107903288 PE=3 SV=1"	KPVDNSLK(1)DAK	2	0.42397	3	3	1	70.2589	6.56e-05	130.1	1	73.5628	0.000924143	112.44	1	99.9411	1.17e-06	148.13_x000D_
Molecular Function	GO:0032555	4	purine ribonucleotide binding	0.0011115	Gene.20969::TRINITY_DN36352_c0_g1::g.20969::m.20969	129	K	"heat shock 70 kDa protein 6, chloroplastic OS=Gossypium hirsutum GN=LOC107903288 PE=3 SV=1"	IINEPTAASLAYGFEK(1)K	3	-1.6121	9	3	1	69.1882	4.73e-15	143.46	1	157.543	1.06e-20	157.54	1	64.2981	1.26e-09	115.57_x000D_
Molecular Function	GO:0032555	4	purine ribonucleotide binding	0.0011115	Gene.20969::TRINITY_DN36352_c0_g1::g.20969::m.20969	80	K	"heat shock 70 kDa protein 6, chloroplastic OS=Gossypium hirsutum GN=LOC107903288 PE=3 SV=1"	FLNDK(1)VSK	2	-0.11005	6	3	1	98.582	0.00171089	98.582	1	104.2	0.00141357	104.2	1	107.574	0.00123503	107.57_x000D_
Molecular Function	GO:0032555	4	purine ribonucleotide binding	0.0011115	Gene.20969::TRINITY_DN36352_c0_g1::g.20969::m.20969	509	K	"heat shock 70 kDa protein 6, chloroplastic OS=Gossypium hirsutum GN=LOC107903288 PE=3 SV=1"	VEAK(1)LQELK	2	0.59884	6	3	1	115.781	7.29e-11	175.48	1	127.765	3.95e-22	212.59	1	127.765	3.95e-22	212.59_x000D_
Molecular Function	GO:0032555	4	purine ribonucleotide binding	0.0011115	Gene.20969::TRINITY_DN36352_c0_g1::g.20969::m.20969	209	K	"heat shock 70 kDa protein 6, chloroplastic OS=Gossypium hirsutum GN=LOC107903288 PE=3 SV=1"	LTETAEK(1)AK	2	-0.38867	4	3	1	93.0983	0.00121928	93.098	1	109.664	0.000352418	109.66	1	101.646	1.5e-05	101.65_x000D_
Molecular Function	GO:0032555	4	purine ribonucleotide binding	0.0011115	Gene.20969::TRINITY_DN36352_c0_g1::g.20969::m.20969	393	K	"heat shock 70 kDa protein 6, chloroplastic OS=Gossypium hirsutum GN=LOC107903288 PE=3 SV=1"	DNK(1)SLGSFR	2	-0.0091753	6	3	1	122.939	0.000162472	122.94	1	93.3246	0.00117306	93.325	1	85.6222	0.0027457	85.622_x000D_
Molecular Function	GO:0032555	4	purine ribonucleotide binding	0.0011115	Gene.20969::TRINITY_DN36352_c0_g1::g.20969::m.20969	462	K	"heat shock 70 kDa protein 6, chloroplastic OS=Gossypium hirsutum GN=LOC107903288 PE=3 SV=1"	MVNEAEK(1)FAK	2	3.0344	3	3	1	45.8289	0.0580435	45.829	1	86.0142	0.00205496	86.014	1	91.5493	0.000484962	91.549_x000D_
Molecular Function	GO:0032555	4	purine ribonucleotide binding	0.0011115	Gene.20969::TRINITY_DN36352_c0_g1::g.20969::m.20969	16	K	"heat shock 70 kDa protein 6, chloroplastic OS=Gossypium hirsutum GN=LOC107903288 PE=3 SV=1"	QAVVNPENTFFSVK(1)R	3	-0.31072	7	3	1	138.214	2.72e-12	138.21	1	147.12	4.7e-12	147.12	1	88.7681	7.12e-07	88.768_x000D_
Molecular Function	GO:0032555	4	purine ribonucleotide binding	0.0011115	Gene.20969::TRINITY_DN36352_c0_g1::g.20969::m.20969	477	K	"heat shock 70 kDa protein 6, chloroplastic OS=Gossypium hirsutum GN=LOC107903288 PE=3 SV=1"	DAIDTK(1)NQADSVVYQTEK	2	-0.58624	3	3	1	274.084	4.48e-76	274.08	1	320.923	9.15e-105	320.92	1	268.42	1.72e-64	268.42_x000D_
Molecular Function	GO:0032555	4	purine ribonucleotide binding	0.0011115	Gene.20969::TRINITY_DN36352_c0_g1::g.20969::m.20969	31	K	"heat shock 70 kDa protein 6, chloroplastic OS=Gossypium hirsutum GN=LOC107903288 PE=3 SV=1"	MSEVDDESK(1)QVSYR	2	0.40641	4	3	1	250.52	9.21e-41	250.52	1	236.402	8.8e-39	236.4	1	119.867	1.57e-11	119.87_x000D_
Molecular Function	GO:0032555	4	purine ribonucleotide binding	0.0011115	Gene.20969::TRINITY_DN36352_c0_g1::g.20969::m.20969	195	K	"heat shock 70 kDa protein 6, chloroplastic OS=Gossypium hirsutum GN=LOC107903288 PE=3 SV=1"	DEGIDLLK(1)DK	2	-0.055357	4	3	1	131.087	4.46e-06	131.09	1	111.855	9.44e-05	111.86	1	104.824	0.000276694	104.82_x000D_
Molecular Function	GO:0032555	4	purine ribonucleotide binding	0.0011115	Gene.22257::TRINITY_DN36964_c0_g1::g.22257::m.22257	95	K	"Glycine-rich RNA-binding protein 2, mitochondrial (Fragment) OS=Anthurium amnicola GN=GRP2_19 PE=4 SV=1"	MDGK(1)DLHGR	3	-0.26118	5	3	1	70.0282	0.000303624	99.568	1	60.3978	0.0088249	60.398	1	60.3978	0.0088249	60.398_x000D_
Molecular Function	GO:0032555	4	purine ribonucleotide binding	0.0011115	Gene.23629::TRINITY_DN37622_c0_g1::g.23629::m.23629	446	K	Heat shock protein 14 OS=Anthurium amnicola GN=HSP70-14_0 PE=3 SV=1	GVYIAK(1)LEELK	2	-0.70758	7	3	1	111.855	4.75e-05	111.86	1	115.287	1.32e-05	115.29	1	105.46	0.000132185	105.46_x000D_
Molecular Function	GO:0032555	4	purine ribonucleotide binding	0.0011115	Gene.23629::TRINITY_DN37622_c0_g1::g.23629::m.23629	462	K	Heat shock protein 14 OS=Anthurium amnicola GN=HSP70-14_0 PE=3 SV=1	YK(1)ENVER	2	4.1211	3	3	1	73.6646	0.0210752	73.665	1	76.4776	0.0051587	76.478	1	93.1624	0.00638217	93.162_x000D_
Molecular Function	GO:0032555	4	purine ribonucleotide binding	0.0011115	Gene.23629::TRINITY_DN37622_c0_g1::g.23629::m.23629	417	K	Heat shock protein 14 OS=Anthurium amnicola GN=HSP70-14_0 PE=3 SV=1	YQNFVTASEK(1)EEFIAK	2	0.62745	5	3	1	147.067	1.25e-12	147.07	1	166.301	2.59e-17	166.3	1	150.39	5.94e-13	150.39_x000D_
Molecular Function	GO:0032555	4	purine ribonucleotide binding	0.0011115	Gene.23629::TRINITY_DN37622_c0_g1::g.23629::m.23629	407	K	Heat shock protein 14 OS=Anthurium amnicola GN=HSP70-14_0 PE=3 SV=1	LHDK(1)YQNFVTASEK	3	0.31185	4	3	1	128.763	5.53e-09	128.76	1	118.522	1.65e-08	118.52	1	110.438	9.03e-07	110.44_x000D_
Molecular Function	GO:0032555	4	purine ribonucleotide binding	0.0011115	Gene.23629::TRINITY_DN37622_c0_g1::g.23629::m.23629	491	K	Heat shock protein 14 OS=Anthurium amnicola GN=HSP70-14_0 PE=3 SV=1	DPK(1)FDHIDVAEK	3	-0.48769	3	3	1	57.4139	0.00395243	57.414	1	81.1283	0.00025274	81.128	1	40.1642	0.0341946	40.164_x000D_
Molecular Function	GO:0032555	4	purine ribonucleotide binding	0.0011115	Gene.16072::TRINITY_DN33713_c0_g3::g.16072::m.16072	208	K	Endoplasmin (Fragment) OS=Anthurium amnicola GN=ENPL_8 PE=3 SV=1	HDDK(1)GFAHPER	3	0.23802	3	3	1	84.1691	0.000436583	84.169	1	66.3263	0.00332879	66.326	1	79.8749	0.000576641	79.875_x000D_
Molecular Function	GO:0032555	4	purine ribonucleotide binding	0.0011115	Gene.22941::TRINITY_DN37296_c0_g4::g.22941::m.22941	54	K	Protein grpE (Fragment) OS=Anthurium amnicola GN=grpE_21 PE=3 SV=1	LVAEK(1)EEQLK	2	3.0974	3	3	1	73.6317	0.00630444	73.632	1	65.6266	0.0130832	65.627	1	101.381	2.67e-06	101.38_x000D_
Molecular Function	GO:0032555	4	purine ribonucleotide binding	0.0011115	Gene.19731::TRINITY_DN35728_c0_g2::g.19731::m.19731	33	K	GTP-binding nuclear protein (Fragment) OS=Anthurium amnicola GN=RAN3_0 PE=3 SV=1	HLTGEFEK(1)K	2	0.97793	6	3	1	132.875	0.000200555	132.88	1	99.9731	0.00106909	99.973	1	123.749	0.000251041	123.75_x000D_
Molecular Function	GO:0032555	4	purine ribonucleotide binding	0.0011115	Gene.23915::TRINITY_DN37759_c0_g6::g.23915::m.23915	613	K	Guanylate-binding protein 4 OS=Anthurium amnicola GN=Gbp4_1 PE=4 SV=1	YLSEFK(1)K	2	-0.23499	3	3	1	94.4072	0.00889727	94.407	1	76.0346	0.0532951	76.035	1	81.7839	0.0204569	81.784_x000D_
Molecular Function	GO:0032555	4	purine ribonucleotide binding	0.0011115	Gene.24958::TRINITY_DN38249_c2_g2::g.24958::m.24958	42	K	"stromal 70 kDa heat shock-related protein, chloroplastic-like OS=Nelumbo nucifera GN=LOC104586953 PE=3 SV=1"	ELGDK(1)VPAAVK	2	1.5127	4	3	1	86.4628	0.00113739	86.463	1	67.7494	0.00940405	67.749	1	52.8374	0.0386287	52.837_x000D_
Molecular Function	GO:0032555	4	purine ribonucleotide binding	0.0011115	Gene.24958::TRINITY_DN38249_c2_g2::g.24958::m.24958	59	K	"stromal 70 kDa heat shock-related protein, chloroplastic-like OS=Nelumbo nucifera GN=LOC104586953 PE=3 SV=1"	LSELK(1)DAVSGGSTQAIK	2	-0.68017	3	3	1	103.131	7.1e-07	103.13	1	163.407	4.16e-21	163.41	1	255.239	2.07e-63	255.24_x000D_
Molecular Function	GO:0032555	4	purine ribonucleotide binding	0.0011115	Gene.24958::TRINITY_DN38249_c2_g2::g.24958::m.24958	22	K	"stromal 70 kDa heat shock-related protein, chloroplastic-like OS=Nelumbo nucifera GN=LOC104586953 PE=3 SV=1"	EAIDTK(1)NQADSVVYQTEK	2	0.30741	6	3	1	314.424	1.67e-104	314.42	1	317.834	1.27e-104	317.83	1	345.736	4.03e-121	345.74_x000D_
Molecular Function	GO:0032555	4	purine ribonucleotide binding	0.0011115	Gene.24958::TRINITY_DN38249_c2_g2::g.24958::m.24958	3	K	"stromal 70 kDa heat shock-related protein, chloroplastic-like OS=Nelumbo nucifera GN=LOC104586953 PE=3 SV=1"	MVK(1)EAER	2	-1.0317	9	3	1	60.4775	0.00753273	75.213	1	75.2127	0.0163381	75.213	1	84.5678	0.00498546	84.568_x000D_
Molecular Function	GO:0032555	4	purine ribonucleotide binding	0.0011115	Gene.24958::TRINITY_DN38249_c2_g2::g.24958::m.24958	37	K	"stromal 70 kDa heat shock-related protein, chloroplastic-like OS=Nelumbo nucifera GN=LOC104586953 PE=3 SV=1"	QLK(1)ELGDK	2	-1.341	6	3	1	72.9281	0.0121337	72.928	1	71.6136	0.0145452	71.614	1	93.6488	0.00227076	93.649_x000D_
Molecular Function	GO:0032555	4	purine ribonucleotide binding	0.0011115	Gene.24958::TRINITY_DN38249_c2_g2::g.24958::m.24958	54	K	"stromal 70 kDa heat shock-related protein, chloroplastic-like OS=Nelumbo nucifera GN=LOC104586953 PE=3 SV=1"	VEGK(1)LSELK	2	-0.10433	10	3	1	74.8411	7.29e-16	200.21	1	59.9076	4.48e-11	181.98	1	83.3087	1.8e-22	222.79_x000D_
Molecular Function	GO:0032555	4	purine ribonucleotide binding	0.0011115	Gene.22419::TRINITY_DN37043_c0_g2::g.22419::m.22419	262	K	Aldehyde dehydrogenase 2B4 OS=Bixa orellana GN=ADH2B4 PE=2 SV=1	VYDEFIEK(1)AR	2	-0.63604	5	3	1	121.899	1.77e-05	121.9	1	117.52	2.4e-05	117.52	1	87.5679	0.00178904	87.568_x000D_
Molecular Function	GO:0032555	4	purine ribonucleotide binding	0.0011115	Gene.22419::TRINITY_DN37043_c0_g2::g.22419::m.22419	293	K	Aldehyde dehydrogenase 2B4 OS=Bixa orellana GN=ADH2B4 PE=2 SV=1	GVEQGPQIDQEQFDK(1)VMR	3	-0.06143	4	3	1	158.976	1.26e-21	158.98	1	144.168	5.84e-16	144.17	1	171.98	8.18e-23	171.98_x000D_
Molecular Function	GO:0032555	4	purine ribonucleotide binding	0.0011115	Gene.22419::TRINITY_DN37043_c0_g2::g.22419::m.22419	277	K	Aldehyde dehydrogenase 2B4 OS=Bixa orellana GN=ADH2B4 PE=2 SV=1	VVGDPFK(1)K	2	-1.1565	3	3	1	69.8246	0.0280366	69.825	1	81.2963	0.00923366	81.296	1	69.8246	0.0280366	69.825_x000D_
Molecular Function	GO:0070403	4	NAD+ binding	0.0591439	Gene.5830::TRINITY_DN27550_c0_g1::g.5830::m.5830	42	K	Glyceraldehyde-3-phosphate dehydrogenase (Fragment) OS=Anthurium amnicola GN=GAPC_1 PE=3 SV=1	YDTVHGSWK(1)HSELK	3	-0.52438	4	3	1	130.717	3.44e-09	130.72	1	122.327	1.24e-08	122.33	1	139.582	1.82e-11	139.58_x000D_
Molecular Function	GO:0070403	4	NAD+ binding	0.0591439	Gene.5830::TRINITY_DN27550_c0_g1::g.5830::m.5830	238	K	Glyceraldehyde-3-phosphate dehydrogenase (Fragment) OS=Anthurium amnicola GN=GAPC_1 PE=3 SV=1	LEK(1)EATYDEIK	2	0.57293	9	3	1	135.018	1.64e-07	135.02	1	128.675	3.81e-06	128.68	1	131.172	2.07e-06	131.17_x000D_
Molecular Function	GO:0070403	4	NAD+ binding	0.0591439	Gene.5830::TRINITY_DN27550_c0_g1::g.5830::m.5830	52	K	Glyceraldehyde-3-phosphate dehydrogenase (Fragment) OS=Anthurium amnicola GN=GAPC_1 PE=3 SV=1	DSK(1)TLLLGEK	2	0.078517	6	3	1	132.171	2.9e-06	132.17	1	118.905	2.2e-05	118.9	1	84.5074	0.00231284	84.507_x000D_
Molecular Function	GO:0070403	4	NAD+ binding	0.0591439	Gene.5830::TRINITY_DN27550_c0_g1::g.5830::m.5830	181	K	Glyceraldehyde-3-phosphate dehydrogenase (Fragment) OS=Anthurium amnicola GN=GAPC_1 PE=3 SV=1	TVDGPSAK(1)DWR	2	-0.60986	6	3	1	72.2905	0.00517354	72.29	1	118.905	1.06e-05	118.9	1	102.4	0.00017273	102.4_x000D_
Molecular Function	GO:0070403	4	NAD+ binding	0.0591439	Gene.5830::TRINITY_DN27550_c0_g1::g.5830::m.5830	206	K	Glyceraldehyde-3-phosphate dehydrogenase (Fragment) OS=Anthurium amnicola GN=GAPC_1 PE=3 SV=1	AVGK(1)VLPSLNGK	2	-0.10542	6	3	1	120.574	2.13e-06	120.57	1	116.737	2.74e-06	116.74	1	124.124	1.56e-06	124.12_x000D_
Molecular Function	GO:0070403	4	NAD+ binding	0.0591439	Gene.5830::TRINITY_DN27550_c0_g1::g.5830::m.5830	94	K	Glyceraldehyde-3-phosphate dehydrogenase (Fragment) OS=Anthurium amnicola GN=GAPC_1 PE=3 SV=1	DK(1)AAAHLK	2	-0.022692	4	3	1	68.657	0.0199692	68.657	1	66.2987	0.0242955	66.299	1	68.5575	0.0201518	68.557_x000D_
Molecular Function	GO:0070403	4	NAD+ binding	0.0591439	Gene.5830::TRINITY_DN27550_c0_g1::g.5830::m.5830	202	K	Glyceraldehyde-3-phosphate dehydrogenase (Fragment) OS=Anthurium amnicola GN=GAPC_1 PE=3 SV=1	AASFNIIPSSTGAAK(1)AVGK	2	1.6777	3	3	1	98.3905	1.78e-06	98.391	1	93.8124	2.95e-05	93.812	1	92.6794	5.79e-05	92.679_x000D_
Molecular Function	GO:0070403	4	NAD+ binding	0.0591439	Gene.5831::TRINITY_DN27550_c0_g3::g.5831::m.5831	124	K	Glyceraldehyde-3-phosphate dehydrogenase OS=Musa acuminata subsp. malaccensis PE=3 SV=1	YDTVHGSWK(1)HHELK	3	0.2338	7	3	1	76.7593	2.31e-21	192.32	1	155.572	2.14e-15	155.57	1	139.582	1.82e-11	139.58_x000D_
Molecular Function	GO:0070403	4	NAD+ binding	0.0591439	Gene.5831::TRINITY_DN27550_c0_g3::g.5831::m.5831	134	K	Glyceraldehyde-3-phosphate dehydrogenase OS=Musa acuminata subsp. malaccensis PE=3 SV=1	DSK(1)TLLFGEK	2	0.8336	9	3	1	111.855	9.44e-05	111.86	1	113.224	1.36e-05	113.22	1	133.05	1.63e-06	133.05_x000D_
Molecular Function	GO:0016655	4	oxidoreductase activity, acting on NAD(P)H, quinone or similar compound as acceptor	0.00312155	Gene.23076::TRINITY_DN37362_c0_g4::g.23076::m.23076	440	K	"NADH dehydrogenase [ubiquinone] iron-sulfur protein 1, mitochondrial OS=Anthurium amnicola GN=NDUS1 PE=3 SV=1"	DAFVVYQGHHGDK(1)GVYR	3	0.52103	3	3	1	110.123	2.7e-07	110.12	1	77.5059	0.000178832	77.506	1	92.2638	2.82e-05	92.264_x000D_
Molecular Function	GO:0016655	4	oxidoreductase activity, acting on NAD(P)H, quinone or similar compound as acceptor	0.00312155	Gene.23076::TRINITY_DN37362_c0_g4::g.23076::m.23076	486	K	"NADH dehydrogenase [ubiquinone] iron-sulfur protein 1, mitochondrial OS=Anthurium amnicola GN=NDUS1 PE=3 SV=1"	DDWK(1)IIR	2	-0.33763	3	3	1	139.679	0.00227957	139.68	1	110.807	0.00358279	110.81	1	113.499	0.00328042	113.5_x000D_
Molecular Function	GO:0016655	4	oxidoreductase activity, acting on NAD(P)H, quinone or similar compound as acceptor	0.00312155	Gene.23076::TRINITY_DN37362_c0_g4::g.23076::m.23076	188	K	"NADH dehydrogenase [ubiquinone] iron-sulfur protein 1, mitochondrial OS=Anthurium amnicola GN=NDUS1 PE=3 SV=1"	FK(1)SVSWR	2	1.4272	3	3	1	139.679	0.00227957	139.68	1	118.051	0.00317491	118.05	1	119.406	0.00317318	119.41_x000D_
Molecular Function	GO:0016655	4	oxidoreductase activity, acting on NAD(P)H, quinone or similar compound as acceptor	0.00312155	Gene.6853::TRINITY_DN28252_c0_g1::g.6853::m.6853	74	K	Monodehydroascorbate reductase OS=Anthurium amnicola GN=AFRR_0 PE=4 SV=1	FGTYWIK(1)DGK	2	0.50357	3	3	1	100.878	2.75e-06	100.88	1	60.2551	0.023641	60.255	1	90.0503	0.00136418	90.05_x000D_
Molecular Function	GO:0016655	4	oxidoreductase activity, acting on NAD(P)H, quinone or similar compound as acceptor	0.00312155	Gene.6853::TRINITY_DN28252_c0_g1::g.6853::m.6853	67	K	Monodehydroascorbate reductase OS=Anthurium amnicola GN=AFRR_0 PE=4 SV=1	PK(1)FGTYWIK	2	2.6212	3	3	1	121.899	0.000166132	121.9	1	117.52	0.000181534	117.52	1	133.807	0.000124244	133.81_x000D_
Molecular Function	GO:0016655	4	oxidoreductase activity, acting on NAD(P)H, quinone or similar compound as acceptor	0.00312155	Gene.557::TRINITY_DN23025_c0_g5::g.557::m.557	269	K	Monodehydroascorbate reductase OS=Lilium longiflorum GN=MDHAR PE=2 SV=1	PLTTLFK(1)GQLEEEK	2	-0.96207	8	3	1	165.865	4.18e-19	180.84	1	173.718	6.76e-19	173.72	1	88.4212	1.23e-15	162.93_x000D_
Molecular Function	GO:0016655	4	oxidoreductase activity, acting on NAD(P)H, quinone or similar compound as acceptor	0.00312155	Gene.557::TRINITY_DN23025_c0_g5::g.557::m.557	52	K	Monodehydroascorbate reductase OS=Lilium longiflorum GN=MDHAR PE=2 SV=1	PALSK(1)GYLFPQGAAR	3	-0.14966	5	3	1	171.763	1.06e-17	171.76	1	113.694	1.49e-28	198.87	1	142.384	1.67e-12	142.38_x000D_
Molecular Function	GO:0016655	4	oxidoreductase activity, acting on NAD(P)H, quinone or similar compound as acceptor	0.00312155	Gene.557::TRINITY_DN23025_c0_g5::g.557::m.557	276	K	Monodehydroascorbate reductase OS=Lilium longiflorum GN=MDHAR PE=2 SV=1	GQLEEEK(1)GGIK	2	0.78335	9	3	1	107.055	0.000111051	107.06	1	87.1843	0.000301375	93.345	1	107.055	0.000111051	107.06_x000D_
Molecular Function	GO:0016655	4	oxidoreductase activity, acting on NAD(P)H, quinone or similar compound as acceptor	0.00312155	Gene.22672::TRINITY_DN37160_c0_g1::g.22672::m.22672	298	K	Quinone oxidoreductase PIG3 OS=Anthurium amnicola GN=TP53I3_1 PE=4 SV=1	VK(1)PVIYK	2	0.35997	3	3	1	97.6019	0.00506624	97.602	1	79.4686	0.0143557	79.469	1	60.7087	0.0534699	60.709_x000D_
Molecular Function	GO:0016655	4	oxidoreductase activity, acting on NAD(P)H, quinone or similar compound as acceptor	0.00312155	Gene.14609::TRINITY_DN32901_c1_g2::g.14609::m.14609	59	K	"Putative monodehydroascorbate reductase, cytoplasmic isoform 2 OS=Anthurium amnicola GN=At3g27820_0 PE=4 SV=1"	LPVK(1)DLAELER	2	0.27549	3	3	1	147.262	5.78e-08	147.26	1	120.838	9.28e-06	120.84	1	112.084	4.44e-05	112.08_x000D_
Molecular Function	GO:0016655	4	oxidoreductase activity, acting on NAD(P)H, quinone or similar compound as acceptor	0.00312155	Gene.3563::TRINITY_DN25846_c0_g5::g.3563::m.3563	42	K	Monodehydroascorbate reductase OS=Anthurium amnicola GN=AFRR_0 PE=4 SV=1	SAEQAVK(1)AIK	2	0.090629	3	3	1	69.6716	0.0113532	69.672	1	67.2066	0.0145699	67.207	1	91.5493	0.00110764	91.549_x000D_
Molecular Function	GO:0016655	4	oxidoreductase activity, acting on NAD(P)H, quinone or similar compound as acceptor	0.00312155	Gene.3563::TRINITY_DN25846_c0_g5::g.3563::m.3563	95	K	Monodehydroascorbate reductase OS=Anthurium amnicola GN=AFRR_0 PE=4 SV=1	PK(1)FGSYWIK	2	0.97277	3	3	1	110.387	0.000327976	110.39	1	106.618	0.000455294	106.62	1	93.5609	0.00112482	93.561_x000D_
Molecular Function	GO:0016655	4	oxidoreductase activity, acting on NAD(P)H, quinone or similar compound as acceptor	0.00312155	Gene.3563::TRINITY_DN25846_c0_g5::g.3563::m.3563	102	K	Monodehydroascorbate reductase OS=Anthurium amnicola GN=AFRR_0 PE=4 SV=1	FGSYWIK(1)DGK	2	-0.18519	5	3	1	138.219	3.27e-07	138.22	1	145.987	1.65e-07	145.99	1	136.489	3.63e-07	136.49_x000D_
Molecular Function	GO:0003954	4	NADH dehydrogenase activity	0.290809	Gene.23076::TRINITY_DN37362_c0_g4::g.23076::m.23076	440	K	"NADH dehydrogenase [ubiquinone] iron-sulfur protein 1, mitochondrial OS=Anthurium amnicola GN=NDUS1 PE=3 SV=1"	DAFVVYQGHHGDK(1)GVYR	3	0.52103	3	3	1	110.123	2.7e-07	110.12	1	77.5059	0.000178832	77.506	1	92.2638	2.82e-05	92.264_x000D_
Molecular Function	GO:0003954	4	NADH dehydrogenase activity	0.290809	Gene.23076::TRINITY_DN37362_c0_g4::g.23076::m.23076	486	K	"NADH dehydrogenase [ubiquinone] iron-sulfur protein 1, mitochondrial OS=Anthurium amnicola GN=NDUS1 PE=3 SV=1"	DDWK(1)IIR	2	-0.33763	3	3	1	139.679	0.00227957	139.68	1	110.807	0.00358279	110.81	1	113.499	0.00328042	113.5_x000D_
Molecular Function	GO:0003954	4	NADH dehydrogenase activity	0.290809	Gene.23076::TRINITY_DN37362_c0_g4::g.23076::m.23076	188	K	"NADH dehydrogenase [ubiquinone] iron-sulfur protein 1, mitochondrial OS=Anthurium amnicola GN=NDUS1 PE=3 SV=1"	FK(1)SVSWR	2	1.4272	3	3	1	139.679	0.00227957	139.68	1	118.051	0.00317491	118.05	1	119.406	0.00317318	119.41_x000D_
Molecular Function	GO:0003954	4	NADH dehydrogenase activity	0.290809	Gene.20758::TRINITY_DN36239_c0_g2::g.20758::m.20758	276	K	NAD(P)-binding Rossmann-fold superfamily protein isoform 1 OS=Theobroma cacao GN=TCM_016597 PE=4 SV=1	YPNSGVVLRPGFIYGK(1)R	3	0.68171	8	3	1	102.649	1.28e-06	102.65	1	122.958	2.63e-10	122.96	1	104.206	1.11e-06	104.21_x000D_
Molecular Function	GO:0004849	7	uridine kinase activity	0.249132	Gene.17082::TRINITY_DN34249_c1_g1::g.17082::m.17082	160	K	Uridine kinase (Fragment) OS=Anthurium amnicola GN=UKL1_0 PE=3 SV=1	IGK(1)ILIHR	2	-1.2641	3	3	1	71.5012	0.0147515	71.501	1	101.542	0.00155425	101.54	1	69.8246	0.0178272	69.825_x000D_
Molecular Function	GO:0004849	7	uridine kinase activity	0.249132	Gene.27794::TRINITY_DN39489_c1_g1::g.27794::m.27794	137	K	Phosphoribulokinase OS=Corchorus capsularis GN=CCACVL1_08747 PE=3 SV=1	GGAAVEKPIYNHVTGLLDPPELIK(1)PPK	4	0.19022	5	3	1	132.319	8.36e-20	142.4	1	135.386	8.36e-20	142.4	1	142.806	3.84e-21	152.88_x000D_
Molecular Function	GO:0004849	7	uridine kinase activity	0.249132	Gene.27794::TRINITY_DN39489_c1_g1::g.27794::m.27794	90	K	Phosphoribulokinase OS=Corchorus capsularis GN=CCACVL1_08747 PE=3 SV=1	EK(1)GVTALDPR	2	-0.85008	5	3	1	70.195	0.0024363	73.082	1	83.2258	0.0025322	83.226	1	83.2258	0.0025322	83.226_x000D_
Molecular Function	GO:0004849	7	uridine kinase activity	0.249132	Gene.27794::TRINITY_DN39489_c1_g1::g.27794::m.27794	370	K	Phosphoribulokinase OS=Corchorus capsularis GN=CCACVL1_08747 PE=3 SV=1	AATPLEAAK(1)A	2	-0.33812	3	3	1	63.1842	0.0311688	63.184	1	69.2755	0.0186681	69.275	1	72.2432	0.0125777	72.243_x000D_
Molecular Function	GO:0004849	7	uridine kinase activity	0.249132	Gene.27794::TRINITY_DN39489_c1_g1::g.27794::m.27794	241	K	Phosphoribulokinase OS=Corchorus capsularis GN=CCACVL1_08747 PE=3 SV=1	LVMK(1)EGVK	2	2.9119	12	3	1	71.3794	0.0149748	71.379	1	58.9807	0.0307413	58.981	1	60.9103	0.0136515	62.546_x000D_
Molecular Function	GO:0004849	7	uridine kinase activity	0.249132	Gene.27794::TRINITY_DN39489_c1_g1::g.27794::m.27794	176	K	Phosphoribulokinase OS=Corchorus capsularis GN=CCACVL1_08747 PE=3 SV=1	FAWK(1)IQR	2	-0.46782	12	3	1	144.295	0.00158155	144.29	1	172.394	5.46e-06	172.39	1	160.692	0.000129181	160.69_x000D_
Molecular Function	GO:0022829	5	wide pore channel activity	0.0114145	Gene.12030::TRINITY_DN31415_c0_g1::g.12030::m.12030	184	K	"Outer envelope pore protein 24, chloroplastic (Fragment) OS=Anthurium amnicola GN=OEP24 PE=4 SV=1"	NLK(1)LEWSR	2	-2.2902	5	3	1	68.0161	0.0211449	68.016	1	78.1489	0.00678864	78.149	1	54.9816	0.0147515	71.501_x000D_
Molecular Function	GO:0022829	5	wide pore channel activity	0.0114145	Gene.3716::TRINITY_DN25956_c1_g5::g.3716::m.3716	12	K	"Outer envelope pore protein 21B, chloroplastic OS=Anthurium amnicola GN=OEP21B_2 PE=4 SV=1"	YGSDSK(1)TLR	2	-1.0819	3	3	1	121.733	0.000166716	121.73	1	134.247	0.000121806	134.25	1	109.664	0.000352418	109.66_x000D_
Molecular Function	GO:0032553	3	ribonucleotide binding	0.000231142	Gene.24955::TRINITY_DN38249_c2_g1::g.24955::m.24955	384	K	"Heat shock protein, putative OS=Ricinus communis GN=RCOM_0759010 PE=3 SV=1"	TPVENALK(1)DAK	2	-1.2008	4	3	1	111.313	5.46e-05	111.31	1	137.599	1.18e-11	137.6	1	136.013	1.56e-07	136.01_x000D_
Molecular Function	GO:0032553	3	ribonucleotide binding	0.000231142	Gene.24955::TRINITY_DN38249_c2_g1::g.24955::m.24955	149	K	"Heat shock protein, putative OS=Ricinus communis GN=RCOM_0759010 PE=3 SV=1"	MVEVDEESK(1)QVSYR	2	-0.5914	8	3	1	202.399	1.16e-39	246.5	1	203.114	3.88e-24	203.11	1	192.178	2.29e-20	192.18_x000D_
Molecular Function	GO:0032553	3	ribonucleotide binding	0.000231142	Gene.24955::TRINITY_DN38249_c2_g1::g.24955::m.24955	304	K	"Heat shock protein, putative OS=Ricinus communis GN=RCOM_0759010 PE=3 SV=1"	FK(1)NDEGIDLLK	2	0.44841	9	3	1	92.8564	4.32e-09	154.28	1	155.884	3.95e-09	155.88	1	120.872	9.26e-06	120.87_x000D_
Molecular Function	GO:0032553	3	ribonucleotide binding	0.000231142	Gene.24955::TRINITY_DN38249_c2_g1::g.24955::m.24955	387	K	"Heat shock protein, putative OS=Ricinus communis GN=RCOM_0759010 PE=3 SV=1"	DAK(1)LSFK	2	0.035804	5	3	1	73.2601	0.0220868	73.26	1	60.6819	0.053537	60.682	1	75.2127	0.0172045	75.213_x000D_
Molecular Function	GO:0032553	3	ribonucleotide binding	0.000231142	Gene.24955::TRINITY_DN38249_c2_g1::g.24955::m.24955	198	K	"Heat shock protein, putative OS=Ricinus communis GN=RCOM_0759010 PE=3 SV=1"	FLNDK(1)VTK	2	-2.0616	5	3	1	66.6919	0.0235742	66.692	1	88.3697	0.00380952	88.37	1	67.8972	0.021363	67.897_x000D_
Molecular Function	GO:0032553	3	ribonucleotide binding	0.000231142	Gene.24955::TRINITY_DN38249_c2_g1::g.24955::m.24955	313	K	"Heat shock protein, putative OS=Ricinus communis GN=RCOM_0759010 PE=3 SV=1"	NDEGIDLLK(1)DK	2	0.23148	8	3	1	144.514	8.16e-08	144.51	1	215.137	1.47e-23	215.14	1	138.894	1.3e-07	138.89_x000D_
Molecular Function	GO:0032553	3	ribonucleotide binding	0.000231142	Gene.24955::TRINITY_DN38249_c2_g1::g.24955::m.24955	315	K	"Heat shock protein, putative OS=Ricinus communis GN=RCOM_0759010 PE=3 SV=1"	DK(1)QALQR	2	0.62404	5	3	1	70.6901	0.0285127	70.69	1	75.2127	0.0172045	75.213	1	76.7741	0.0159246	76.774_x000D_
Molecular Function	GO:0032553	3	ribonucleotide binding	0.000231142	Gene.24955::TRINITY_DN38249_c2_g1::g.24955::m.24955	119	K	"Heat shock protein, putative OS=Ricinus communis GN=RCOM_0759010 PE=3 SV=1"	LVGQIAK(1)R	2	0.79802	6	3	1	127.118	0.00128142	127.12	1	130.039	0.00126004	130.04	1	125.252	0.00129507	125.25_x000D_
Molecular Function	GO:0032553	3	ribonucleotide binding	0.000231142	Gene.28932::TRINITY_DN39939_c1_g1::g.28932::m.28932	108	K	Phototropin-2 OS=Anthurium amnicola GN=PHOT2_7 PE=4 SV=1	NK(1)FSLER	2	0.31349	3	3	1	83.2061	0.0121795	83.206	1	56.659	0.0213314	56.659	1	95.5305	0.000981615	95.531_x000D_
Molecular Function	GO:0032553	3	ribonucleotide binding	0.000231142	Gene.20776::TRINITY_DN36249_c0_g4::g.20776::m.20776	37	K	"14-3-3 protein, putative OS=Ricinus communis GN=RCOM_1727270 PE=3 SV=1"	YLAEFK(1)TGAER	2	-0.58398	6	3	1	116.837	1.21e-05	116.84	1	127.52	4.62e-06	127.52	1	128.847	3.69e-06	128.85_x000D_
Molecular Function	GO:0032553	3	ribonucleotide binding	0.000231142	Gene.21091::TRINITY_DN36418_c0_g4::g.21091::m.21091	127	K	"Succinate--CoA ligase [ADP-forming] subunit beta, mitochondrial OS=Vitis vinifera GN=VIT_07s0005g03790 PE=3 SV=1"	GGVHIVK(1)TEEVEGLAGK	3	0.44785	4	3	1	128.063	8.12e-11	128.06	1	109.075	3.36e-07	109.07	1	138.186	1.47e-15	138.19_x000D_
Molecular Function	GO:0032553	3	ribonucleotide binding	0.000231142	Gene.21091::TRINITY_DN36418_c0_g4::g.21091::m.21091	232	K	"Succinate--CoA ligase [ADP-forming] subunit beta, mitochondrial OS=Vitis vinifera GN=VIT_07s0005g03790 PE=3 SV=1"	VVDGLAPK(1)VADRNEAIEQVK	3	0.21759	9	3	1	92.2953	0.000216131	92.295	1	99.3429	5.9e-07	107.53	1	77.6441	0.000975078	77.644_x000D_
Molecular Function	GO:0032553	3	ribonucleotide binding	0.000231142	Gene.21091::TRINITY_DN36418_c0_g4::g.21091::m.21091	372	K	"Succinate--CoA ligase [ADP-forming] subunit beta, mitochondrial OS=Vitis vinifera GN=VIT_07s0005g03790 PE=3 SV=1"	ILTSDEK(1)VK	2	-0.29427	4	3	1	91.8667	0.00147073	91.867	1	91.8667	0.00147073	91.867	1	91.8667	0.00147073	91.867_x000D_
Molecular Function	GO:0032553	3	ribonucleotide binding	0.000231142	Gene.21091::TRINITY_DN36418_c0_g4::g.21091::m.21091	420	K	"Succinate--CoA ligase [ADP-forming] subunit beta, mitochondrial OS=Vitis vinifera GN=VIT_07s0005g03790 PE=3 SV=1"	LEGTNVDQGK(1)R	2	0.71408	4	3	1	137.396	2.26e-07	137.4	1	198.812	5.52e-17	198.81	1	105.252	0.000212231	105.25_x000D_
Molecular Function	GO:0032553	3	ribonucleotide binding	0.000231142	Gene.25850::TRINITY_DN38644_c1_g3::g.25850::m.25850	447	K	"Elongation factor G, chloroplastic (Fragment) OS=Anthurium amnicola GN=FUSA PE=3 SV=1"	VAIEPK(1)TK	2	-0.055844	6	3	1	111.167	0.0010449	111.17	1	70.2558	0.0170361	70.256	1	99.4417	0.0016654	99.442_x000D_
Molecular Function	GO:0032553	3	ribonucleotide binding	0.000231142	Gene.25850::TRINITY_DN38644_c1_g3::g.25850::m.25850	366	K	"Elongation factor G, chloroplastic (Fragment) OS=Anthurium amnicola GN=FUSA PE=3 SV=1"	VYAGK(1)LVAGSYVLNANK	2	-1.2774	3	3	1	176.491	1.57e-27	176.49	1	143.284	3.06e-15	143.28	1	161.189	5.14e-21	161.19_x000D_
Molecular Function	GO:0032553	3	ribonucleotide binding	0.000231142	Gene.25850::TRINITY_DN38644_c1_g3::g.25850::m.25850	167	K	"Elongation factor G, chloroplastic (Fragment) OS=Anthurium amnicola GN=FUSA PE=3 SV=1"	ICFVNK(1)MDR	2	0.04905	7	3	1	109.29	1.57e-05	109.29	1	111.455	0.000127803	121.73	1	123.355	2.65e-08	123.35_x000D_
Molecular Function	GO:0032553	3	ribonucleotide binding	0.000231142	Gene.25850::TRINITY_DN38644_c1_g3::g.25850::m.25850	557	K	"Elongation factor G, chloroplastic (Fragment) OS=Anthurium amnicola GN=FUSA PE=3 SV=1"	FEPMEAGSGYEFK(1)SEIK	2	1.1334	7	3	1	94.9729	1.82e-21	163.41	1	168.686	1.84e-21	168.69	1	69.1882	2.36e-21	160.64_x000D_
Molecular Function	GO:0032553	3	ribonucleotide binding	0.000231142	Gene.26495::TRINITY_DN38943_c0_g2::g.26495::m.26495	339	K	"Succinate dehydrogenase [ubiquinone] flavoprotein subunit, mitochondrial OS=Anthurium amnicola GN=SDH1-1_1 PE=3 SV=1"	YAPTAK(1)DLASR	2	1.7296	3	3	1	79.492	0.00185217	79.492	1	106.667	0.00011619	106.67	1	81.9197	0.00160324	81.92_x000D_
Molecular Function	GO:0032553	3	ribonucleotide binding	0.000231142	Gene.26495::TRINITY_DN38943_c0_g2::g.26495::m.26495	185	K	"Succinate dehydrogenase [ubiquinone] flavoprotein subunit, mitochondrial OS=Anthurium amnicola GN=SDH1-1_1 PE=3 SV=1"	AFGGQSLDFGK(1)GGQAYR	2	-0.92307	3	3	1	252.358	2.46e-63	252.36	1	270.515	8.48e-76	270.51	1	297.485	9.47e-90	297.49_x000D_
Molecular Function	GO:0032553	3	ribonucleotide binding	0.000231142	Gene.8983::TRINITY_DN29587_c2_g4::g.8983::m.8983	191	K	"Glutathione reductase, chloroplastic OS=Anthurium amnicola GN=GOR_1 PE=3 SV=1"	LTGIYK(1)NVLK	2	0.47486	4	3	1	147.405	1.36e-07	147.4	1	144.65	1.93e-07	144.65	1	150.351	7.42e-08	150.35_x000D_
Molecular Function	GO:0032553	3	ribonucleotide binding	0.000231142	Gene.23432::TRINITY_DN37532_c0_g1::g.23432::m.23432	255	K	"Glutamate dehydrogenase 1, mitochondrial OS=Oryza sativa subsp. japonica GN=GDH1 PE=2 SV=1"	LLK(1)HSTANR	3	0.25242	4	3	1	55.0637	0.0181701	55.064	1	91.8667	0.000467803	91.867	1	55.0637	0.0181701	55.064_x000D_
Molecular Function	GO:0032553	3	ribonucleotide binding	0.000231142	Gene.23432::TRINITY_DN37532_c0_g1::g.23432::m.23432	23	K	"Glutamate dehydrogenase 1, mitochondrial OS=Oryza sativa subsp. japonica GN=GDH1 PE=2 SV=1"	LLGLDGK(1)LEK	2	-0.012326	3	3	1	86.189	0.00202505	86.189	1	90.0503	0.00136418	90.05	1	69.6716	0.0113532	69.672_x000D_
Molecular Function	GO:0032553	3	ribonucleotide binding	0.000231142	Gene.22424::TRINITY_DN37045_c0_g2::g.22424::m.22424	75	K	14-3-3-like protein (Fragment) OS=Anthurium amnicola GN=1433_9 PE=3 SV=1	GNEDHVTLIK(1)EYR	3	-0.23487	3	3	1	180.275	4.8e-17	180.27	1	163.64	1.2e-13	163.64	1	59.2252	0.00160814	59.225_x000D_
Molecular Function	GO:0032553	3	ribonucleotide binding	0.000231142	Gene.23629::TRINITY_DN37622_c0_g1::g.23629::m.23629	446	K	Heat shock protein 14 OS=Anthurium amnicola GN=HSP70-14_0 PE=3 SV=1	GVYIAK(1)LEELK	2	-0.70758	7	3	1	111.855	4.75e-05	111.86	1	115.287	1.32e-05	115.29	1	105.46	0.000132185	105.46_x000D_
Molecular Function	GO:0032553	3	ribonucleotide binding	0.000231142	Gene.23629::TRINITY_DN37622_c0_g1::g.23629::m.23629	462	K	Heat shock protein 14 OS=Anthurium amnicola GN=HSP70-14_0 PE=3 SV=1	YK(1)ENVER	2	4.1211	3	3	1	73.6646	0.0210752	73.665	1	76.4776	0.0051587	76.478	1	93.1624	0.00638217	93.162_x000D_
Molecular Function	GO:0032553	3	ribonucleotide binding	0.000231142	Gene.23629::TRINITY_DN37622_c0_g1::g.23629::m.23629	417	K	Heat shock protein 14 OS=Anthurium amnicola GN=HSP70-14_0 PE=3 SV=1	YQNFVTASEK(1)EEFIAK	2	0.62745	5	3	1	147.067	1.25e-12	147.07	1	166.301	2.59e-17	166.3	1	150.39	5.94e-13	150.39_x000D_
Molecular Function	GO:0032553	3	ribonucleotide binding	0.000231142	Gene.23629::TRINITY_DN37622_c0_g1::g.23629::m.23629	407	K	Heat shock protein 14 OS=Anthurium amnicola GN=HSP70-14_0 PE=3 SV=1	LHDK(1)YQNFVTASEK	3	0.31185	4	3	1	128.763	5.53e-09	128.76	1	118.522	1.65e-08	118.52	1	110.438	9.03e-07	110.44_x000D_
Molecular Function	GO:0032553	3	ribonucleotide binding	0.000231142	Gene.23629::TRINITY_DN37622_c0_g1::g.23629::m.23629	491	K	Heat shock protein 14 OS=Anthurium amnicola GN=HSP70-14_0 PE=3 SV=1	DPK(1)FDHIDVAEK	3	-0.48769	3	3	1	57.4139	0.00395243	57.414	1	81.1283	0.00025274	81.128	1	40.1642	0.0341946	40.164_x000D_
Molecular Function	GO:0032553	3	ribonucleotide binding	0.000231142	Gene.16072::TRINITY_DN33713_c0_g3::g.16072::m.16072	208	K	Endoplasmin (Fragment) OS=Anthurium amnicola GN=ENPL_8 PE=3 SV=1	HDDK(1)GFAHPER	3	0.23802	3	3	1	84.1691	0.000436583	84.169	1	66.3263	0.00332879	66.326	1	79.8749	0.000576641	79.875_x000D_
Molecular Function	GO:0032553	3	ribonucleotide binding	0.000231142	Gene.22941::TRINITY_DN37296_c0_g4::g.22941::m.22941	54	K	Protein grpE (Fragment) OS=Anthurium amnicola GN=grpE_21 PE=3 SV=1	LVAEK(1)EEQLK	2	3.0974	3	3	1	73.6317	0.00630444	73.632	1	65.6266	0.0130832	65.627	1	101.381	2.67e-06	101.38_x000D_
Molecular Function	GO:0032553	3	ribonucleotide binding	0.000231142	Gene.19731::TRINITY_DN35728_c0_g2::g.19731::m.19731	33	K	GTP-binding nuclear protein (Fragment) OS=Anthurium amnicola GN=RAN3_0 PE=3 SV=1	HLTGEFEK(1)K	2	0.97793	6	3	1	132.875	0.000200555	132.88	1	99.9731	0.00106909	99.973	1	123.749	0.000251041	123.75_x000D_
Molecular Function	GO:0032553	3	ribonucleotide binding	0.000231142	Gene.18794::TRINITY_DN35210_c0_g2::g.18794::m.18794	99	K	Malic enzyme OS=Anthurium amnicola GN=MAOM_2 PE=3 SV=1	FMVDLK(1)R	2	-1.0772	3	3	1	65.6761	0.0645581	65.676	1	79.116	0.0228999	79.116	1	100.67	0.00742553	100.67_x000D_
Molecular Function	GO:0032553	3	ribonucleotide binding	0.000231142	Gene.18794::TRINITY_DN35210_c0_g2::g.18794::m.18794	250	K	Malic enzyme OS=Anthurium amnicola GN=MAOM_2 PE=3 SV=1	LLK(1)DPLYLGLQQHR	3	-0.28009	4	3	1	146.959	8.49e-12	146.96	1	146.959	8.49e-12	146.96	1	139.295	1.86e-11	139.3_x000D_
Molecular Function	GO:0032553	3	ribonucleotide binding	0.000231142	Gene.24278::TRINITY_DN37923_c0_g1::g.24278::m.24278	261	K	"Cysteine desulfurase 1, mitochondrial OS=Anthurium amnicola GN=NIFS_1 PE=3 SV=1"	EK(1)GVLFHTDAAQAVGK	3	-0.059708	3	3	1	112.173	2.32e-07	112.17	1	107.496	7.14e-07	107.5	1	89.358	5.83e-05	89.358_x000D_
Molecular Function	GO:0032553	3	ribonucleotide binding	0.000231142	Gene.24278::TRINITY_DN37923_c0_g1::g.24278::m.24278	299	K	"Cysteine desulfurase 1, mitochondrial OS=Anthurium amnicola GN=NIFS_1 PE=3 SV=1"	IYGPK(1)GVGALYLR	2	0.69289	4	3	1	107.088	1.83e-05	107.09	1	114.239	1.89e-06	114.24	1	110.306	1.09e-05	110.31_x000D_
Molecular Function	GO:0032553	3	ribonucleotide binding	0.000231142	Gene.25734::TRINITY_DN38587_c0_g1::g.25734::m.25734	84	K	"Elongation factor G, mitochondrial (Fragment) OS=Anthurium amnicola GN=Os03g0565500_0 PE=3 SV=1"	LAFINK(1)LDR	2	-0.22156	3	3	1	105.195	0.000503372	105.2	1	97.5653	0.000761126	97.565	1	96.665	0.000791538	96.665_x000D_
Molecular Function	GO:0032553	3	ribonucleotide binding	0.000231142	Gene.22223::TRINITY_DN36946_c0_g2::g.22223::m.22223	285	K	D-3-phosphoglycerate dehydrogenase (Fragment) OS=Anthurium amnicola GN=At1g17745_5 PE=3 SV=1	ILNDETFAK(1)MK	2	0.73618	6	3	1	113.224	2.93e-05	113.22	1	147.909	2.28e-08	147.91	1	121.021	9.15e-06	121.02_x000D_
Molecular Function	GO:0032553	3	ribonucleotide binding	0.000231142	Gene.24935::TRINITY_DN38239_c0_g2::g.24935::m.24935	315	K	"Heat shock protein 90-5, chloroplastic OS=Ananas comosus GN=ACMD2_08779 PE=3 SV=1"	TLEVEEDEK(1)PEEGEEPKPEGEGK	3	0.50348	3	3	0.99893	29.7009	7.77e-05	75.064	0.999986	48.5496	5.59e-12	125.04	1	81.9362	4.42e-43	196.4_x000D_
Molecular Function	GO:0032553	3	ribonucleotide binding	0.000231142	Gene.24935::TRINITY_DN38239_c0_g2::g.24935::m.24935	370	K	"Heat shock protein 90-5, chloroplastic OS=Ananas comosus GN=ACMD2_08779 PE=3 SV=1"	NEYNEFYK(1)K	2	0.19271	6	3	1	111.607	0.000451009	111.61	1	147.754	6.33e-05	147.75	1	115.781	0.000295114	115.78_x000D_
Molecular Function	GO:0032553	3	ribonucleotide binding	0.000231142	Gene.24935::TRINITY_DN38239_c0_g2::g.24935::m.24935	529	K	"Heat shock protein 90-5, chloroplastic OS=Ananas comosus GN=ACMD2_08779 PE=3 SV=1"	FHSSK(1)SEEDMISLDDYAENMAENQK	3	0.65648	5	3	1	182.192	3.52e-112	290.59	1	240.485	4.26e-73	240.49	1	160.116	2.9e-27	166.65_x000D_
Molecular Function	GO:0032553	3	ribonucleotide binding	0.000231142	Gene.24935::TRINITY_DN38239_c0_g2::g.24935::m.24935	496	K	"Heat shock protein 90-5, chloroplastic OS=Ananas comosus GN=ACMD2_08779 PE=3 SV=1"	K(1)FWENFGK	2	-0.21454	4	3	1	177.361	8.05e-08	177.36	1	151.441	0.00019132	151.44	1	186.3	3.26e-08	186.3_x000D_
Molecular Function	GO:0032553	3	ribonucleotide binding	0.000231142	Gene.24935::TRINITY_DN38239_c0_g2::g.24935::m.24935	129	K	"Heat shock protein 90-5, chloroplastic OS=Ananas comosus GN=ACMD2_08779 PE=3 SV=1"	ELVSNASDALDK(1)LR	2	0.53712	3	3	1	170.95	7.52e-16	170.95	1	54.3933	0.00669975	54.393	1	145.098	3.44e-11	145.1_x000D_
Molecular Function	GO:0032553	3	ribonucleotide binding	0.000231142	Gene.24935::TRINITY_DN38239_c0_g2::g.24935::m.24935	358	K	"Heat shock protein 90-5, chloroplastic OS=Ananas comosus GN=ACMD2_08779 PE=3 SV=1"	NPK(1)EVEK	2	-0.83885	3	3	1	122.187	0.00316963	122.19	1	93.1659	0.00638018	93.166	1	113.706	0.00325715	113.71_x000D_
Molecular Function	GO:0032553	3	ribonucleotide binding	0.000231142	Gene.28931::TRINITY_DN39939_c0_g2::g.28931::m.28931	71	K	Phototropin (Fragment) OS=Smilax bona-nox GN=PHOT2 PE=2 SV=1	IFK(1)EEAAK	2	0.42261	3	3	1	74.4861	0.00927553	74.486	1	74.3762	0.00947719	74.376	1	87.6964	0.00400575	87.696_x000D_
Molecular Function	GO:0032553	3	ribonucleotide binding	0.000231142	Gene.25937::TRINITY_DN38682_c0_g1::g.25937::m.25937	122	K	Mitochondrial-processing peptidase subunit alpha OS=Anthurium amnicola GN=MPP_0 PE=3 SV=1	MAFK(1)STTNR	2	0.068861	6	3	1	76.2278	0.000797366	90.15	1	123.86	0.000159233	123.86	1	109.29	0.000159826	109.29_x000D_
Molecular Function	GO:0032553	3	ribonucleotide binding	0.000231142	Gene.25937::TRINITY_DN38682_c0_g1::g.25937::m.25937	454	K	Mitochondrial-processing peptidase subunit alpha OS=Anthurium amnicola GN=MPP_0 PE=3 SV=1	KPIEHFLK(1)AVDEVTLK	3	-0.12004	7	3	1	76.1864	4.02e-17	154.26	0.999966	44.7061	1.47e-12	139.9	1	63.4872	1.99e-12	135.09_x000D_
Molecular Function	GO:0032553	3	ribonucleotide binding	0.000231142	Gene.24171::TRINITY_DN37869_c0_g2::g.24171::m.24171	334	K	p-loop containing nucleoside triphosphate hydrolases superfamily protein isoform 1 OS=Theobroma cacao GN=TCM_025668 PE=4 SV=1	IIQGK(1)IDDFVNR	2	-2.1632	3	3	1	100.376	5.92e-05	100.38	1	132.502	2.26e-07	132.5	1	112.845	9.33e-06	112.84_x000D_
Molecular Function	GO:0032553	3	ribonucleotide binding	0.000231142	Gene.24795::TRINITY_DN38178_c0_g1::g.24795::m.24795	346	K	Dihydrolipoyl dehydrogenase (Fragment) OS=Anthurium amnicola GN=LPD_1 PE=3 SV=1	ILAEK(1)ETDK	2	-0.18086	12	3	1	101.646	0.000623264	101.65	1	90.1504	0.000623264	101.65	1	90.1504	0.00182116	90.15_x000D_
Molecular Function	GO:0032553	3	ribonucleotide binding	0.000231142	Gene.24795::TRINITY_DN38178_c0_g1::g.24795::m.24795	305	K	Dihydrolipoyl dehydrogenase (Fragment) OS=Anthurium amnicola GN=LPD_1 PE=3 SV=1	HGHVDYDLVPGVVYTHPEVASVGK(1)TEDQVK	4	0.12008	5	3	1	171.001	1.37e-31	171	1	139.185	6.81e-23	139.19	1	124.82	7.15e-17	124.82_x000D_
Molecular Function	GO:0032553	3	ribonucleotide binding	0.000231142	Gene.24795::TRINITY_DN38178_c0_g1::g.24795::m.24795	78	K	Dihydrolipoyl dehydrogenase (Fragment) OS=Anthurium amnicola GN=LPD_1 PE=3 SV=1	IEGGNTVVK(1)GK	2	1.9186	3	3	1	116.546	1.23e-05	116.55	1	99.4999	0.00021116	99.5	1	110.077	7.1e-05	110.08_x000D_
Molecular Function	GO:0032553	3	ribonucleotide binding	0.000231142	Gene.24795::TRINITY_DN38178_c0_g1::g.24795::m.24795	331	K	Dihydrolipoyl dehydrogenase (Fragment) OS=Anthurium amnicola GN=LPD_1 PE=3 SV=1	AK(1)AIDDAEGVVK	2	0.71405	3	3	1	66.9887	0.00639392	66.989	1	49.2981	0.052902	49.298	1	82.7048	0.000712931	82.705_x000D_
Molecular Function	GO:0032553	3	ribonucleotide binding	0.000231142	Gene.24795::TRINITY_DN38178_c0_g1::g.24795::m.24795	46	K	Dihydrolipoyl dehydrogenase (Fragment) OS=Anthurium amnicola GN=LPD_1 PE=3 SV=1	GIEGLFK(1)K	2	-0.24467	11	3	1	67.1694	0.0231996	71.501	1	73.2601	0.0127899	75.109	1	75.1092	0.0127899	75.109_x000D_
Molecular Function	GO:0032553	3	ribonucleotide binding	0.000231142	Gene.24795::TRINITY_DN38178_c0_g1::g.24795::m.24795	49	K	Dihydrolipoyl dehydrogenase (Fragment) OS=Anthurium amnicola GN=LPD_1 PE=3 SV=1	NK(1)VNYVK	2	0.51985	5	3	0.999985	48.3302	9.98e-13	157.34	1	110.612	0.00360479	141.52	0.877672	8.55806	0.0302203	106.36_x000D_
Molecular Function	GO:0032553	3	ribonucleotide binding	0.000231142	Gene.24795::TRINITY_DN38178_c0_g1::g.24795::m.24795	405	K	Dihydrolipoyl dehydrogenase (Fragment) OS=Anthurium amnicola GN=LPD_1 PE=3 SV=1	EAAMATYDK(1)PIHI	2	-0.94579	4	3	1	134.99	9.56e-10	134.99	1	138.236	1.8e-09	138.24	1	136.698	8.67e-10	136.7_x000D_
Molecular Function	GO:0032553	3	ribonucleotide binding	0.000231142	Gene.24795::TRINITY_DN38178_c0_g1::g.24795::m.24795	311	K	Dihydrolipoyl dehydrogenase (Fragment) OS=Anthurium amnicola GN=LPD_1 PE=3 SV=1	TEDQVK(1)ASGVEYR	2	-0.4507	6	3	1	170.95	2.52e-14	170.95	1	173.594	7.46e-17	173.59	1	156.243	2.16e-13	156.24_x000D_
Molecular Function	GO:0032553	3	ribonucleotide binding	0.000231142	Gene.24795::TRINITY_DN38178_c0_g1::g.24795::m.24795	54	K	Dihydrolipoyl dehydrogenase (Fragment) OS=Anthurium amnicola GN=LPD_1 PE=3 SV=1	VNYVK(1)GFGK	2	0.54112	6	3	1	96.6681	0.000791435	96.668	1	107.574	0.000422998	107.57	1	109.478	0.000358681	109.48_x000D_
Molecular Function	GO:0032553	3	ribonucleotide binding	0.000231142	Gene.12973::TRINITY_DN31960_c1_g2::g.12973::m.12973	445	K	ABC transporter E family member 2 OS=Anthurium amnicola GN=ABCE2_1 PE=4 SV=1	ISPK(1)FEHSVR	3	-0.68179	4	3	1	79.659	0.0009996	79.659	1	61.3438	0.00706773	61.344	1	93.0956	0.000268132	93.096_x000D_
Molecular Function	GO:0032553	3	ribonucleotide binding	0.000231142	Gene.12973::TRINITY_DN31960_c1_g2::g.12973::m.12973	457	K	ABC transporter E family member 2 OS=Anthurium amnicola GN=ABCE2_1 PE=4 SV=1	LLLHQK(1)IR	3	0.034122	4	3	1	113.499	0.000921497	113.5	1	60.6819	0.00197858	80.098	1	74.255	0.00308516	74.255_x000D_
Molecular Function	GO:0032553	3	ribonucleotide binding	0.000231142	Gene.12973::TRINITY_DN31960_c1_g2::g.12973::m.12973	141	K	ABC transporter E family member 2 OS=Anthurium amnicola GN=ABCE2_1 PE=4 SV=1	STALK(1)VLAGK	2	0.0061135	3	3	1	75.197	0.00414322	75.197	1	64.6915	0.0178518	64.692	1	85.8073	0.00209037	85.807_x000D_
Molecular Function	GO:0032553	3	ribonucleotide binding	0.000231142	Gene.12973::TRINITY_DN31960_c1_g2::g.12973::m.12973	211	K	ABC transporter E family member 2 OS=Anthurium amnicola GN=ABCE2_1 PE=4 SV=1	AVQGNVGQVLDQK(1)DER	2	0.26492	3	3	1	266.452	1.1e-55	266.45	1	172.913	4.59e-23	172.91	1	243.036	7.09e-45	243.04_x000D_
Molecular Function	GO:0032553	3	ribonucleotide binding	0.000231142	Gene.21701::TRINITY_DN36709_c0_g1::g.21701::m.21701	194	K	Citrate synthase (Fragment) OS=Anthurium amnicola GN=CIT_2 PE=3 SV=1	AYEK(1)GMPK	2	-1.3442	6	3	1	59.3497	0.0199037	59.35	1	71.5012	0.0147515	71.501	1	81.2963	0.00587125	81.296_x000D_
Molecular Function	GO:0032553	3	ribonucleotide binding	0.000231142	Gene.21701::TRINITY_DN36709_c0_g1::g.21701::m.21701	64	K	Citrate synthase (Fragment) OS=Anthurium amnicola GN=CIT_2 PE=3 SV=1	AEHGK(1)VELGK	3	-0.73146	4	3	1	67.385	0.00456029	67.385	1	99.4999	6.13e-05	101.39	1	60.2551	0.0075196	60.255_x000D_
Molecular Function	GO:0032553	3	ribonucleotide binding	0.000231142	Gene.21701::TRINITY_DN36709_c0_g1::g.21701::m.21701	146	K	Citrate synthase (Fragment) OS=Anthurium amnicola GN=CIT_2 PE=3 SV=1	EQVDALSK(1)ELR	2	0.67964	3	3	1	96.6043	0.000249526	96.604	1	131.172	2.07e-06	131.17	1	116.737	1.21e-05	116.74_x000D_
Molecular Function	GO:0032553	3	ribonucleotide binding	0.000231142	Gene.21701::TRINITY_DN36709_c0_g1::g.21701::m.21701	340	K	Citrate synthase (Fragment) OS=Anthurium amnicola GN=CIT_2 PE=3 SV=1	DYVWK(1)TLNSGK	2	2.4924	3	3	1	150.457	3e-08	150.46	1	127.868	4.38e-06	127.87	1	134.304	1.7e-07	134.3_x000D_
Molecular Function	GO:0032553	3	ribonucleotide binding	0.000231142	Gene.16576::TRINITY_DN33989_c1_g1::g.16576::m.16576	94	K	"Monodehydroascorbate reductase, chloroplastic OS=Anthurium amnicola GN=At1g63940_0 PE=4 SV=1"	LCIVSK(1)EAVAPYER	2	-0.25502	4	3	1	124.163	3.29e-08	124.16	1	145.52	3.27e-11	145.52	1	114.329	1.14e-07	114.33_x000D_
Molecular Function	GO:0032553	3	ribonucleotide binding	0.000231142	Gene.25189::TRINITY_DN38344_c2_g1::g.25189::m.25189	258	K	"Chorismate synthase, chloroplastic OS=Anthurium amnicola GN=AROC PE=3 SV=1"	VAAGAVAK(1)K	2	1.1818	3	3	1	59.3497	0.0461504	59.35	1	58.2299	0.0488391	58.23	1	59.3497	0.0461504	59.35_x000D_
Molecular Function	GO:0032553	3	ribonucleotide binding	0.000231142	Gene.22257::TRINITY_DN36964_c0_g1::g.22257::m.22257	95	K	"Glycine-rich RNA-binding protein 2, mitochondrial (Fragment) OS=Anthurium amnicola GN=GRP2_19 PE=4 SV=1"	MDGK(1)DLHGR	3	-0.26118	5	3	1	70.0282	0.000303624	99.568	1	60.3978	0.0088249	60.398	1	60.3978	0.0088249	60.398_x000D_
Molecular Function	GO:0032553	3	ribonucleotide binding	0.000231142	Gene.20969::TRINITY_DN36352_c0_g1::g.20969::m.20969	197	K	"heat shock 70 kDa protein 6, chloroplastic OS=Gossypium hirsutum GN=LOC107903288 PE=3 SV=1"	DK(1)QALQR	2	0.62404	5	3	1	70.6901	0.0285127	70.69	1	75.2127	0.0172045	75.213	1	76.7741	0.0159246	76.774_x000D_
Molecular Function	GO:0032553	3	ribonucleotide binding	0.000231142	Gene.20969::TRINITY_DN36352_c0_g1::g.20969::m.20969	75	K	"heat shock 70 kDa protein 6, chloroplastic OS=Gossypium hirsutum GN=LOC107903288 PE=3 SV=1"	LVDDASK(1)FLNDK	2	-0.4432	7	3	1	129.368	7.26e-07	129.37	1	122.392	1.84e-06	122.39	1	102.872	4.92e-05	102.87_x000D_
Molecular Function	GO:0032553	3	ribonucleotide binding	0.000231142	Gene.20969::TRINITY_DN36352_c0_g1::g.20969::m.20969	497	K	"heat shock 70 kDa protein 6, chloroplastic OS=Gossypium hirsutum GN=LOC107903288 PE=3 SV=1"	ELGEK(1)VPAPVK	2	-0.41428	5	3	1	83.1822	0.00147378	83.182	1	100.931	0.000192197	100.93	1	89.8046	0.000794723	89.805_x000D_
Molecular Function	GO:0032553	3	ribonucleotide binding	0.000231142	Gene.20969::TRINITY_DN36352_c0_g1::g.20969::m.20969	266	K	"heat shock 70 kDa protein 6, chloroplastic OS=Gossypium hirsutum GN=LOC107903288 PE=3 SV=1"	KPVDNSLK(1)DAK	2	0.42397	3	3	1	70.2589	6.56e-05	130.1	1	73.5628	0.000924143	112.44	1	99.9411	1.17e-06	148.13_x000D_
Molecular Function	GO:0032553	3	ribonucleotide binding	0.000231142	Gene.20969::TRINITY_DN36352_c0_g1::g.20969::m.20969	129	K	"heat shock 70 kDa protein 6, chloroplastic OS=Gossypium hirsutum GN=LOC107903288 PE=3 SV=1"	IINEPTAASLAYGFEK(1)K	3	-1.6121	9	3	1	69.1882	4.73e-15	143.46	1	157.543	1.06e-20	157.54	1	64.2981	1.26e-09	115.57_x000D_
Molecular Function	GO:0032553	3	ribonucleotide binding	0.000231142	Gene.20969::TRINITY_DN36352_c0_g1::g.20969::m.20969	80	K	"heat shock 70 kDa protein 6, chloroplastic OS=Gossypium hirsutum GN=LOC107903288 PE=3 SV=1"	FLNDK(1)VSK	2	-0.11005	6	3	1	98.582	0.00171089	98.582	1	104.2	0.00141357	104.2	1	107.574	0.00123503	107.57_x000D_
Molecular Function	GO:0032553	3	ribonucleotide binding	0.000231142	Gene.20969::TRINITY_DN36352_c0_g1::g.20969::m.20969	509	K	"heat shock 70 kDa protein 6, chloroplastic OS=Gossypium hirsutum GN=LOC107903288 PE=3 SV=1"	VEAK(1)LQELK	2	0.59884	6	3	1	115.781	7.29e-11	175.48	1	127.765	3.95e-22	212.59	1	127.765	3.95e-22	212.59_x000D_
Molecular Function	GO:0032553	3	ribonucleotide binding	0.000231142	Gene.20969::TRINITY_DN36352_c0_g1::g.20969::m.20969	209	K	"heat shock 70 kDa protein 6, chloroplastic OS=Gossypium hirsutum GN=LOC107903288 PE=3 SV=1"	LTETAEK(1)AK	2	-0.38867	4	3	1	93.0983	0.00121928	93.098	1	109.664	0.000352418	109.66	1	101.646	1.5e-05	101.65_x000D_
Molecular Function	GO:0032553	3	ribonucleotide binding	0.000231142	Gene.20969::TRINITY_DN36352_c0_g1::g.20969::m.20969	393	K	"heat shock 70 kDa protein 6, chloroplastic OS=Gossypium hirsutum GN=LOC107903288 PE=3 SV=1"	DNK(1)SLGSFR	2	-0.0091753	6	3	1	122.939	0.000162472	122.94	1	93.3246	0.00117306	93.325	1	85.6222	0.0027457	85.622_x000D_
Molecular Function	GO:0032553	3	ribonucleotide binding	0.000231142	Gene.20969::TRINITY_DN36352_c0_g1::g.20969::m.20969	462	K	"heat shock 70 kDa protein 6, chloroplastic OS=Gossypium hirsutum GN=LOC107903288 PE=3 SV=1"	MVNEAEK(1)FAK	2	3.0344	3	3	1	45.8289	0.0580435	45.829	1	86.0142	0.00205496	86.014	1	91.5493	0.000484962	91.549_x000D_
Molecular Function	GO:0032553	3	ribonucleotide binding	0.000231142	Gene.20969::TRINITY_DN36352_c0_g1::g.20969::m.20969	16	K	"heat shock 70 kDa protein 6, chloroplastic OS=Gossypium hirsutum GN=LOC107903288 PE=3 SV=1"	QAVVNPENTFFSVK(1)R	3	-0.31072	7	3	1	138.214	2.72e-12	138.21	1	147.12	4.7e-12	147.12	1	88.7681	7.12e-07	88.768_x000D_
Molecular Function	GO:0032553	3	ribonucleotide binding	0.000231142	Gene.20969::TRINITY_DN36352_c0_g1::g.20969::m.20969	477	K	"heat shock 70 kDa protein 6, chloroplastic OS=Gossypium hirsutum GN=LOC107903288 PE=3 SV=1"	DAIDTK(1)NQADSVVYQTEK	2	-0.58624	3	3	1	274.084	4.48e-76	274.08	1	320.923	9.15e-105	320.92	1	268.42	1.72e-64	268.42_x000D_
Molecular Function	GO:0032553	3	ribonucleotide binding	0.000231142	Gene.20969::TRINITY_DN36352_c0_g1::g.20969::m.20969	31	K	"heat shock 70 kDa protein 6, chloroplastic OS=Gossypium hirsutum GN=LOC107903288 PE=3 SV=1"	MSEVDDESK(1)QVSYR	2	0.40641	4	3	1	250.52	9.21e-41	250.52	1	236.402	8.8e-39	236.4	1	119.867	1.57e-11	119.87_x000D_
Molecular Function	GO:0032553	3	ribonucleotide binding	0.000231142	Gene.20969::TRINITY_DN36352_c0_g1::g.20969::m.20969	195	K	"heat shock 70 kDa protein 6, chloroplastic OS=Gossypium hirsutum GN=LOC107903288 PE=3 SV=1"	DEGIDLLK(1)DK	2	-0.055357	4	3	1	131.087	4.46e-06	131.09	1	111.855	9.44e-05	111.86	1	104.824	0.000276694	104.82_x000D_
Molecular Function	GO:0032553	3	ribonucleotide binding	0.000231142	Gene.18139::TRINITY_DN34851_c2_g2::g.18139::m.18139	97	K	Malic enzyme (Fragment) OS=Anthurium amnicola GN=MAON_0 PE=3 SV=1	NEHPNVVSLAK(1)WR	3	-0.21146	3	3	1	92.2953	4.78e-05	92.295	1	61.1674	0.00237847	61.167	1	79.8749	0.000205558	79.875_x000D_
Molecular Function	GO:0032553	3	ribonucleotide binding	0.000231142	Gene.23915::TRINITY_DN37759_c0_g6::g.23915::m.23915	613	K	Guanylate-binding protein 4 OS=Anthurium amnicola GN=Gbp4_1 PE=4 SV=1	YLSEFK(1)K	2	-0.23499	3	3	1	94.4072	0.00889727	94.407	1	76.0346	0.0532951	76.035	1	81.7839	0.0204569	81.784_x000D_
Molecular Function	GO:0032553	3	ribonucleotide binding	0.000231142	Gene.22419::TRINITY_DN37043_c0_g2::g.22419::m.22419	262	K	Aldehyde dehydrogenase 2B4 OS=Bixa orellana GN=ADH2B4 PE=2 SV=1	VYDEFIEK(1)AR	2	-0.63604	5	3	1	121.899	1.77e-05	121.9	1	117.52	2.4e-05	117.52	1	87.5679	0.00178904	87.568_x000D_
Molecular Function	GO:0032553	3	ribonucleotide binding	0.000231142	Gene.22419::TRINITY_DN37043_c0_g2::g.22419::m.22419	293	K	Aldehyde dehydrogenase 2B4 OS=Bixa orellana GN=ADH2B4 PE=2 SV=1	GVEQGPQIDQEQFDK(1)VMR	3	-0.06143	4	3	1	158.976	1.26e-21	158.98	1	144.168	5.84e-16	144.17	1	171.98	8.18e-23	171.98_x000D_
Molecular Function	GO:0032553	3	ribonucleotide binding	0.000231142	Gene.22419::TRINITY_DN37043_c0_g2::g.22419::m.22419	277	K	Aldehyde dehydrogenase 2B4 OS=Bixa orellana GN=ADH2B4 PE=2 SV=1	VVGDPFK(1)K	2	-1.1565	3	3	1	69.8246	0.0280366	69.825	1	81.2963	0.00923366	81.296	1	69.8246	0.0280366	69.825_x000D_
Molecular Function	GO:0032553	3	ribonucleotide binding	0.000231142	Gene.24958::TRINITY_DN38249_c2_g2::g.24958::m.24958	42	K	"stromal 70 kDa heat shock-related protein, chloroplastic-like OS=Nelumbo nucifera GN=LOC104586953 PE=3 SV=1"	ELGDK(1)VPAAVK	2	1.5127	4	3	1	86.4628	0.00113739	86.463	1	67.7494	0.00940405	67.749	1	52.8374	0.0386287	52.837_x000D_
Molecular Function	GO:0032553	3	ribonucleotide binding	0.000231142	Gene.24958::TRINITY_DN38249_c2_g2::g.24958::m.24958	59	K	"stromal 70 kDa heat shock-related protein, chloroplastic-like OS=Nelumbo nucifera GN=LOC104586953 PE=3 SV=1"	LSELK(1)DAVSGGSTQAIK	2	-0.68017	3	3	1	103.131	7.1e-07	103.13	1	163.407	4.16e-21	163.41	1	255.239	2.07e-63	255.24_x000D_
Molecular Function	GO:0032553	3	ribonucleotide binding	0.000231142	Gene.24958::TRINITY_DN38249_c2_g2::g.24958::m.24958	22	K	"stromal 70 kDa heat shock-related protein, chloroplastic-like OS=Nelumbo nucifera GN=LOC104586953 PE=3 SV=1"	EAIDTK(1)NQADSVVYQTEK	2	0.30741	6	3	1	314.424	1.67e-104	314.42	1	317.834	1.27e-104	317.83	1	345.736	4.03e-121	345.74_x000D_
Molecular Function	GO:0032553	3	ribonucleotide binding	0.000231142	Gene.24958::TRINITY_DN38249_c2_g2::g.24958::m.24958	3	K	"stromal 70 kDa heat shock-related protein, chloroplastic-like OS=Nelumbo nucifera GN=LOC104586953 PE=3 SV=1"	MVK(1)EAER	2	-1.0317	9	3	1	60.4775	0.00753273	75.213	1	75.2127	0.0163381	75.213	1	84.5678	0.00498546	84.568_x000D_
Molecular Function	GO:0032553	3	ribonucleotide binding	0.000231142	Gene.24958::TRINITY_DN38249_c2_g2::g.24958::m.24958	37	K	"stromal 70 kDa heat shock-related protein, chloroplastic-like OS=Nelumbo nucifera GN=LOC104586953 PE=3 SV=1"	QLK(1)ELGDK	2	-1.341	6	3	1	72.9281	0.0121337	72.928	1	71.6136	0.0145452	71.614	1	93.6488	0.00227076	93.649_x000D_
Molecular Function	GO:0032553	3	ribonucleotide binding	0.000231142	Gene.24958::TRINITY_DN38249_c2_g2::g.24958::m.24958	54	K	"stromal 70 kDa heat shock-related protein, chloroplastic-like OS=Nelumbo nucifera GN=LOC104586953 PE=3 SV=1"	VEGK(1)LSELK	2	-0.10433	10	3	1	74.8411	7.29e-16	200.21	1	59.9076	4.48e-11	181.98	1	83.3087	1.8e-22	222.79_x000D_
Molecular Function	GO:0016830	3	carbon-carbon lyase activity	0.0647711	Gene.5650::TRINITY_DN27424_c0_g4::g.5650::m.5650	152	K	"Indole-3-glycerol phosphate synthase, chloroplastic OS=Anthurium amnicola GN=At2g04400_4 PE=3 SV=1"	IIWYK(1)GNEVQQLK	2	1.3971	4	3	1	136.275	2.03e-09	136.27	1	134.562	2.23e-09	134.56	1	110.801	9.76e-06	110.8_x000D_
Molecular Function	GO:0016830	3	carbon-carbon lyase activity	0.0647711	Gene.108::TRINITY_DN22384_c1_g1::g.108::m.108	89	K	Fructose-bisphosphate aldolase OS=Brassica rapa subsp. pekinensis PE=3 SV=1	GILAADESTGSIAK(1)R	2	-0.1066	7	3	1	159.519	1.99e-16	159.52	1	158.519	2.14e-16	158.52	1	168.885	5.96e-17	168.89_x000D_
Molecular Function	GO:0016830	3	carbon-carbon lyase activity	0.0647711	Gene.4020::TRINITY_DN26208_c0_g3::g.4020::m.4020	152	K	Phosphoenolpyruvate carboxylase 2 OS=Anthurium amnicola GN=CAPP2_1 PE=3 SV=1	LVFELK(1)K	2	-0.089833	3	3	1	79.116	0.0228999	79.116	1	69.9985	0.0475612	69.998	1	68.9149	0.0518222	68.915_x000D_
Molecular Function	GO:0016830	3	carbon-carbon lyase activity	0.0647711	Gene.23630::TRINITY_DN37623_c1_g2::g.23630::m.23630	201	K	Pyruvate decarboxylase isozyme 2 OS=Morus notabilis GN=L484_012030 PE=3 SV=1	AVKPVMVGGPK(1)IR	3	0.25602	3	3	0.999991	50.5223	0.0038021	60.301	0.999999	62.3998	0.00218001	68.676	0.999995	52.9202	0.00359165	61.235_x000D_
Molecular Function	GO:0016830	3	carbon-carbon lyase activity	0.0647711	Gene.4025::TRINITY_DN26210_c0_g1::g.4025::m.4025	215	K	Fructose-bisphosphate aldolase OS=Glycine max GN=LOC100802732 PE=3 SV=1	YSAEGESDEAK(1)K	2	-0.083991	3	3	1	118.866	3.78e-06	118.87	1	136.698	6.36e-09	136.7	1	140.142	5.05e-09	140.14_x000D_
Molecular Function	GO:0016830	3	carbon-carbon lyase activity	0.0647711	Gene.4025::TRINITY_DN26210_c0_g1::g.4025::m.4025	122	K	Fructose-bisphosphate aldolase OS=Glycine max GN=LOC100802732 PE=3 SV=1	YTLTMLK(1)R	2	-0.4407	3	3	1	131.031	0.00125278	131.03	1	143.887	0.00063925	143.89	1	143.887	0.00063925	143.89_x000D_
Molecular Function	GO:0016830	3	carbon-carbon lyase activity	0.0647711	Gene.26404::TRINITY_DN38897_c0_g1::g.26404::m.26404	444	K	Phosphatidylserine decarboxylase proenzyme 2 OS=Anthurium amnicola GN=psd3_1 PE=3 SV=1	PIAYK(1)ER	2	0.13315	3	3	1	103.907	0.00435799	103.91	1	87.7543	0.00236741	87.754	1	91.9001	0.00711719	91.9_x000D_
Molecular Function	GO:0016830	3	carbon-carbon lyase activity	0.0647711	Gene.24484::TRINITY_DN38028_c0_g1::g.24484::m.24484	408	K	Phosphoenolpyruvate carboxylase 2 OS=Anthurium amnicola GN=CAPP2_1 PE=3 SV=1	HVLNK(1)DIR	2	0.35781	4	3	1	134.26	0.000769417	134.26	1	146.693	0.000300648	146.69	1	141.196	0.000507921	141.2_x000D_
Molecular Function	GO:0016830	3	carbon-carbon lyase activity	0.0647711	Gene.24484::TRINITY_DN38028_c0_g1::g.24484::m.24484	492	K	Phosphoenolpyruvate carboxylase 2 OS=Anthurium amnicola GN=CAPP2_1 PE=3 SV=1	NLLEGDPYLK(1)QR	2	-0.21905	3	3	1	120.872	2.08e-06	120.87	1	131.06	4.57e-07	131.06	1	149.225	1.01e-09	149.23_x000D_
Molecular Function	GO:0016830	3	carbon-carbon lyase activity	0.0647711	Gene.24484::TRINITY_DN38028_c0_g1::g.24484::m.24484	531	K	Phosphoenolpyruvate carboxylase 2 OS=Anthurium amnicola GN=CAPP2_1 PE=3 SV=1	PHLSK(1)EVMQSSK	3	-1.3319	3	3	1	92.1898	6.82e-05	92.19	1	84.3649	0.000199412	84.365	1	77.1846	0.000307289	77.185_x000D_
Molecular Function	GO:0016830	3	carbon-carbon lyase activity	0.0647711	Gene.15874::TRINITY_DN33603_c1_g2::g.15874::m.15874	112	K	phosphoenolpyruvate carboxylase-like OS=Gossypium hirsutum GN=LOC107917197 PE=4 SV=1	DK(1)LYNTR	2	-0.27238	5	3	1	117.388	0.00317576	117.39	1	98.6294	0.00495082	98.629	1	91.8534	0.00714441	91.853_x000D_
Molecular Function	GO:0016830	3	carbon-carbon lyase activity	0.0647711	Gene.15874::TRINITY_DN33603_c1_g2::g.15874::m.15874	87	K	phosphoenolpyruvate carboxylase-like OS=Gossypium hirsutum GN=LOC107917197 PE=4 SV=1	DAK(1)HYIEFWK	2	2.3678	3	3	1	124.423	4.48e-06	124.42	1	107.088	6.93e-05	107.09	1	114.239	3.26e-05	114.24_x000D_
Molecular Function	GO:0016830	3	carbon-carbon lyase activity	0.0647711	Gene.15875::TRINITY_DN33603_c1_g3::g.15875::m.15875	152	K	Phosphoenolpyruvate carboxylase OS=Symplocarpus renifolius GN=SrPEPC PE=2 SV=1	LVMQLK(1)K	2	-0.25644	5	3	1	73.0388	0.00497178	89.673	1	88.7343	0.0140921	88.734	1	88.7343	0.00302896	97.071_x000D_
Molecular Function	GO:0016830	3	carbon-carbon lyase activity	0.0647711	Gene.15875::TRINITY_DN33603_c1_g3::g.15875::m.15875	25	K	Phosphoenolpyruvate carboxylase OS=Symplocarpus renifolius GN=SrPEPC PE=2 SV=1	LLAPAK(1)VSEDDK	2	0.93973	3	3	1	84.3649	0.000626933	84.365	1	74.9873	0.00135476	74.987	1	87.7194	0.000453169	87.719_x000D_
Molecular Function	GO:0016830	3	carbon-carbon lyase activity	0.0647711	Gene.15875::TRINITY_DN33603_c1_g3::g.15875::m.15875	200	K	Phosphoenolpyruvate carboxylase OS=Symplocarpus renifolius GN=SrPEPC PE=2 SV=1	NCLTQLNAK(1)DITPDDKQELDEALQR	3	1.133	3	3	1	81.6866	6.47e-60	220.17	0.999998	56.9805	4.93e-73	250.62	1	105.958	3.45e-98	281.24_x000D_
Molecular Function	GO:0016830	3	carbon-carbon lyase activity	0.0647711	Gene.15875::TRINITY_DN33603_c1_g3::g.15875::m.15875	251	K	Phosphoenolpyruvate carboxylase OS=Symplocarpus renifolius GN=SrPEPC PE=2 SV=1	AGMSYFHETIWK(1)GVPK	3	-1.1411	3	3	1	62.8609	0.00169093	62.861	1	109.075	5.51e-07	109.07	1	76.3411	0.000190312	76.341_x000D_
Molecular Function	GO:0016830	3	carbon-carbon lyase activity	0.0647711	Gene.15875::TRINITY_DN33603_c1_g3::g.15875::m.15875	265	K	Phosphoenolpyruvate carboxylase OS=Symplocarpus renifolius GN=SrPEPC PE=2 SV=1	VDTALK(1)NIGIDER	2	1.1881	3	3	1	123.291	8.34e-07	123.29	1	71.3538	0.00015877	71.354	1	176.893	6.15e-17	176.89_x000D_
Molecular Function	GO:0016830	3	carbon-carbon lyase activity	0.0647711	Gene.15875::TRINITY_DN33603_c1_g3::g.15875::m.15875	186	K	Phosphoenolpyruvate carboxylase OS=Symplocarpus renifolius GN=SrPEPC PE=2 SV=1	SLLQK(1)HAR	2	-1.138	3	3	1	120.868	0.000843876	120.87	1	52.7161	0.0632429	52.716	1	117.399	0.000860021	117.4_x000D_
Molecular Function	GO:0016830	3	carbon-carbon lyase activity	0.0647711	Gene.15875::TRINITY_DN33603_c1_g3::g.15875::m.15875	255	K	Phosphoenolpyruvate carboxylase OS=Symplocarpus renifolius GN=SrPEPC PE=2 SV=1	GVPK(1)FLR	2	0.13843	6	3	1	99.3838	0.00486607	99.384	1	73.0388	0.02264	73.039	1	75.3106	0.0169595	75.311_x000D_
Molecular Function	GO:0050897	6	cobalt ion binding	5.96317e-05	Gene.27928::TRINITY_DN39544_c1_g1::g.27928::m.27928	244	K	"Transketolase, chloroplastic OS=Anthurium amnicola GN=TKTC_1 PE=4 SV=1"	GK(1)AIGIDR	2	0.028458	4	3	1	84.3682	0.00497586	84.368	1	82.7505	0.00544739	82.75	1	73.1566	0.00436438	73.157_x000D_
Molecular Function	GO:0050897	6	cobalt ion binding	5.96317e-05	Gene.27928::TRINITY_DN39544_c1_g1::g.27928::m.27928	120	K	"Transketolase, chloroplastic OS=Anthurium amnicola GN=TKTC_1 PE=4 SV=1"	PADGNETAGAYK(1)VAVLNR	2	-3.1836	17	3	1	148.325	7.36e-121	343.59	1	100.042	3.99e-201	415.67	1	250.265	1.63e-104	314.73_x000D_
Molecular Function	GO:0050897	6	cobalt ion binding	5.96317e-05	Gene.27928::TRINITY_DN39544_c1_g1::g.27928::m.27928	259	K	"Transketolase, chloroplastic OS=Anthurium amnicola GN=TKTC_1 PE=4 SV=1"	FGASAPAGK(1)IYK	2	0.54041	4	3	1	93.3452	0.000161747	93.345	1	110.077	2.04e-05	110.08	1	83.1822	0.000688199	83.182_x000D_
Molecular Function	GO:0050897	6	cobalt ion binding	5.96317e-05	Gene.27928::TRINITY_DN39544_c1_g1::g.27928::m.27928	138	K	"Transketolase, chloroplastic OS=Anthurium amnicola GN=TKTC_1 PE=4 SV=1"	QK(1)LPQLPGTSIEGVEK	2	0.46047	3	3	1	160.805	4.75e-17	160.8	1	154.457	7.25e-17	154.46	1	140.959	2.46e-12	140.96_x000D_
Molecular Function	GO:0050897	6	cobalt ion binding	5.96317e-05	Gene.27928::TRINITY_DN39544_c1_g1::g.27928::m.27928	12	K	"Transketolase, chloroplastic OS=Anthurium amnicola GN=TKTC_1 PE=4 SV=1"	MYGDFQK(1)DTPEER	2	0.98284	11	3	1	178.836	6.91e-18	188.4	1	156.084	9.53e-30	227.63	1	63.7541	3.88e-10	145.92_x000D_
Molecular Function	GO:0050897	6	cobalt ion binding	5.96317e-05	Gene.23432::TRINITY_DN37532_c0_g1::g.23432::m.23432	255	K	"Glutamate dehydrogenase 1, mitochondrial OS=Oryza sativa subsp. japonica GN=GDH1 PE=2 SV=1"	LLK(1)HSTANR	3	0.25242	4	3	1	55.0637	0.0181701	55.064	1	91.8667	0.000467803	91.867	1	55.0637	0.0181701	55.064_x000D_
Molecular Function	GO:0050897	6	cobalt ion binding	5.96317e-05	Gene.23432::TRINITY_DN37532_c0_g1::g.23432::m.23432	23	K	"Glutamate dehydrogenase 1, mitochondrial OS=Oryza sativa subsp. japonica GN=GDH1 PE=2 SV=1"	LLGLDGK(1)LEK	2	-0.012326	3	3	1	86.189	0.00202505	86.189	1	90.0503	0.00136418	90.05	1	69.6716	0.0113532	69.672_x000D_
Molecular Function	GO:0050897	6	cobalt ion binding	5.96317e-05	Gene.18794::TRINITY_DN35210_c0_g2::g.18794::m.18794	99	K	Malic enzyme OS=Anthurium amnicola GN=MAOM_2 PE=3 SV=1	FMVDLK(1)R	2	-1.0772	3	3	1	65.6761	0.0645581	65.676	1	79.116	0.0228999	79.116	1	100.67	0.00742553	100.67_x000D_
Molecular Function	GO:0050897	6	cobalt ion binding	5.96317e-05	Gene.18794::TRINITY_DN35210_c0_g2::g.18794::m.18794	250	K	Malic enzyme OS=Anthurium amnicola GN=MAOM_2 PE=3 SV=1	LLK(1)DPLYLGLQQHR	3	-0.28009	4	3	1	146.959	8.49e-12	146.96	1	146.959	8.49e-12	146.96	1	139.295	1.86e-11	139.3_x000D_
Molecular Function	GO:0050897	6	cobalt ion binding	5.96317e-05	Gene.24795::TRINITY_DN38178_c0_g1::g.24795::m.24795	346	K	Dihydrolipoyl dehydrogenase (Fragment) OS=Anthurium amnicola GN=LPD_1 PE=3 SV=1	ILAEK(1)ETDK	2	-0.18086	12	3	1	101.646	0.000623264	101.65	1	90.1504	0.000623264	101.65	1	90.1504	0.00182116	90.15_x000D_
Molecular Function	GO:0050897	6	cobalt ion binding	5.96317e-05	Gene.24795::TRINITY_DN38178_c0_g1::g.24795::m.24795	305	K	Dihydrolipoyl dehydrogenase (Fragment) OS=Anthurium amnicola GN=LPD_1 PE=3 SV=1	HGHVDYDLVPGVVYTHPEVASVGK(1)TEDQVK	4	0.12008	5	3	1	171.001	1.37e-31	171	1	139.185	6.81e-23	139.19	1	124.82	7.15e-17	124.82_x000D_
Molecular Function	GO:0050897	6	cobalt ion binding	5.96317e-05	Gene.24795::TRINITY_DN38178_c0_g1::g.24795::m.24795	78	K	Dihydrolipoyl dehydrogenase (Fragment) OS=Anthurium amnicola GN=LPD_1 PE=3 SV=1	IEGGNTVVK(1)GK	2	1.9186	3	3	1	116.546	1.23e-05	116.55	1	99.4999	0.00021116	99.5	1	110.077	7.1e-05	110.08_x000D_
Molecular Function	GO:0050897	6	cobalt ion binding	5.96317e-05	Gene.24795::TRINITY_DN38178_c0_g1::g.24795::m.24795	331	K	Dihydrolipoyl dehydrogenase (Fragment) OS=Anthurium amnicola GN=LPD_1 PE=3 SV=1	AK(1)AIDDAEGVVK	2	0.71405	3	3	1	66.9887	0.00639392	66.989	1	49.2981	0.052902	49.298	1	82.7048	0.000712931	82.705_x000D_
Molecular Function	GO:0050897	6	cobalt ion binding	5.96317e-05	Gene.24795::TRINITY_DN38178_c0_g1::g.24795::m.24795	46	K	Dihydrolipoyl dehydrogenase (Fragment) OS=Anthurium amnicola GN=LPD_1 PE=3 SV=1	GIEGLFK(1)K	2	-0.24467	11	3	1	67.1694	0.0231996	71.501	1	73.2601	0.0127899	75.109	1	75.1092	0.0127899	75.109_x000D_
Molecular Function	GO:0050897	6	cobalt ion binding	5.96317e-05	Gene.24795::TRINITY_DN38178_c0_g1::g.24795::m.24795	49	K	Dihydrolipoyl dehydrogenase (Fragment) OS=Anthurium amnicola GN=LPD_1 PE=3 SV=1	NK(1)VNYVK	2	0.51985	5	3	0.999985	48.3302	9.98e-13	157.34	1	110.612	0.00360479	141.52	0.877672	8.55806	0.0302203	106.36_x000D_
Molecular Function	GO:0050897	6	cobalt ion binding	5.96317e-05	Gene.24795::TRINITY_DN38178_c0_g1::g.24795::m.24795	405	K	Dihydrolipoyl dehydrogenase (Fragment) OS=Anthurium amnicola GN=LPD_1 PE=3 SV=1	EAAMATYDK(1)PIHI	2	-0.94579	4	3	1	134.99	9.56e-10	134.99	1	138.236	1.8e-09	138.24	1	136.698	8.67e-10	136.7_x000D_
Molecular Function	GO:0050897	6	cobalt ion binding	5.96317e-05	Gene.24795::TRINITY_DN38178_c0_g1::g.24795::m.24795	311	K	Dihydrolipoyl dehydrogenase (Fragment) OS=Anthurium amnicola GN=LPD_1 PE=3 SV=1	TEDQVK(1)ASGVEYR	2	-0.4507	6	3	1	170.95	2.52e-14	170.95	1	173.594	7.46e-17	173.59	1	156.243	2.16e-13	156.24_x000D_
Molecular Function	GO:0050897	6	cobalt ion binding	5.96317e-05	Gene.24795::TRINITY_DN38178_c0_g1::g.24795::m.24795	54	K	Dihydrolipoyl dehydrogenase (Fragment) OS=Anthurium amnicola GN=LPD_1 PE=3 SV=1	VNYVK(1)GFGK	2	0.54112	6	3	1	96.6681	0.000791435	96.668	1	107.574	0.000422998	107.57	1	109.478	0.000358681	109.48_x000D_
Molecular Function	GO:0050897	6	cobalt ion binding	5.96317e-05	Gene.24753::TRINITY_DN38156_c0_g1::g.24753::m.24753	205	K	"multiple organellar RNA editing factor 8, chloroplastic/mitochondrial-like OS=Nelumbo nucifera GN=LOC104612142 PE=4 SV=1"	AVPYDPK(1)YHEEWVR	3	-0.87011	3	3	1	68.1676	0.000912747	68.168	1	43.5923	0.0187826	43.592	1	79.6139	0.000145158	79.614_x000D_
Molecular Function	GO:0050897	6	cobalt ion binding	5.96317e-05	Gene.6288::TRINITY_DN27861_c0_g7::g.6288::m.6288	86	K	NADH dehydrogenase [ubiquinone] 1 alpha subcomplex subunit 12 OS=Anthurium amnicola GN=At3g03100 PE=3 SV=1	YYEK(1)LEDTQFGR	2	-0.98641	3	3	1	125.818	1.29e-06	125.82	1	106.323	3.54e-05	106.32	1	133.148	4.05e-11	133.15_x000D_
Molecular Function	GO:0050897	6	cobalt ion binding	5.96317e-05	Gene.6288::TRINITY_DN27861_c0_g7::g.6288::m.6288	78	K	NADH dehydrogenase [ubiquinone] 1 alpha subcomplex subunit 12 OS=Anthurium amnicola GN=At3g03100 PE=3 SV=1	IHNIGATLVGVDK(1)FGNK	3	0.3209	3	3	1	51.0887	0.0109684	51.089	1	45.2206	0.02097	45.221	1	66.1666	0.00140876	66.167_x000D_
Molecular Function	GO:0050897	6	cobalt ion binding	5.96317e-05	Gene.6288::TRINITY_DN27861_c0_g7::g.6288::m.6288	54	K	NADH dehydrogenase [ubiquinone] 1 alpha subcomplex subunit 12 OS=Anthurium amnicola GN=At3g03100 PE=3 SV=1	EDGYLK(1)CLR	2	-1.5562	3	3	1	100.709	0.000654938	100.71	1	52.5786	0.0536981	52.579	1	113.74	0.000214715	113.74_x000D_
Molecular Function	GO:0050897	6	cobalt ion binding	5.96317e-05	Gene.28140::TRINITY_DN39635_c1_g1::g.28140::m.28140	271	K	Catalase OS=Zantedeschia aethiopica GN=cat1 PE=2 SV=1	CVIFK(1)ENNFK	2	-0.34275	6	3	1	153.045	1.82e-08	153.05	1	132.01	3.13e-06	132.01	1	146.107	1.63e-07	146.11_x000D_
Molecular Function	GO:0050897	6	cobalt ion binding	5.96317e-05	Gene.28140::TRINITY_DN39635_c1_g1::g.28140::m.28140	74	K	Catalase OS=Zantedeschia aethiopica GN=cat1 PE=2 SV=1	FHWK(1)PTCGVK	3	0.01853	7	3	1	71.4507	0.000321819	103.08	1	61.1614	0.00714344	61.161	1	82.2868	0.000856543	82.287_x000D_
Molecular Function	GO:0050897	6	cobalt ion binding	5.96317e-05	Gene.28140::TRINITY_DN39635_c1_g1::g.28140::m.28140	276	K	Catalase OS=Zantedeschia aethiopica GN=cat1 PE=2 SV=1	ENNFK(1)QPGER	2	-0.47926	8	3	1	165.631	4.11e-09	165.63	1	183.987	3.8e-12	183.99	1	161.19	6.63e-09	161.19_x000D_
Molecular Function	GO:0050897	6	cobalt ion binding	5.96317e-05	Gene.28140::TRINITY_DN39635_c1_g1::g.28140::m.28140	70	K	Catalase OS=Zantedeschia aethiopica GN=cat1 PE=2 SV=1	AHYVK(1)FHWK	3	-0.0084462	14	3	1	67.8972	1.43e-06	104.95	1	67.5074	2.85e-06	95.57	1	68.2235	0.00502466	68.224_x000D_
Molecular Function	GO:0050897	6	cobalt ion binding	5.96317e-05	Gene.28140::TRINITY_DN39635_c1_g1::g.28140::m.28140	266	K	Catalase OS=Zantedeschia aethiopica GN=cat1 PE=2 SV=1	EK(1)CVIFK	2	-0.45474	7	3	1	85.2649	0.0109807	85.265	1	83.7525	0.0118613	83.753	1	104.209	0.00432406	104.21_x000D_
Molecular Function	GO:0050897	6	cobalt ion binding	5.96317e-05	Gene.28140::TRINITY_DN39635_c1_g1::g.28140::m.28140	62	K	Catalase OS=Zantedeschia aethiopica GN=cat1 PE=2 SV=1	HMDGSGVHTYTLINK(1)AGK	3	0.67931	6	3	1	207.393	6.15e-37	207.39	1	44.045	2.04e-29	191.37	1	198.847	1.79e-36	198.85_x000D_
Molecular Function	GO:0050897	6	cobalt ion binding	5.96317e-05	Gene.18139::TRINITY_DN34851_c2_g2::g.18139::m.18139	97	K	Malic enzyme (Fragment) OS=Anthurium amnicola GN=MAON_0 PE=3 SV=1	NEHPNVVSLAK(1)WR	3	-0.21146	3	3	1	92.2953	4.78e-05	92.295	1	61.1674	0.00237847	61.167	1	79.8749	0.000205558	79.875_x000D_
Molecular Function	GO:0050897	6	cobalt ion binding	5.96317e-05	Gene.22956::TRINITY_DN37301_c0_g3::g.22956::m.22956	65	K	Acyl carrier protein (Fragment) OS=Anthurium amnicola GN=MTACP2_4 PE=3 SV=1	VITVVK(1)NFQK	2	-0.40413	3	3	1	147.199	1.4e-07	147.2	1	74.424	0.00515185	74.424	1	147.199	1.4e-07	147.2_x000D_
Molecular Function	GO:0050897	6	cobalt ion binding	5.96317e-05	Gene.11904::TRINITY_DN31345_c0_g2::g.11904::m.11904	274	K	"Putative ATP synthase subunit, mitochondrial (Fragment) OS=Anthurium amnicola GN=At2g21870_5 PE=4 SV=1"	REEFK(1)DEQMVDAK	3	-0.12345	12	3	1	91.812	1.18e-06	123.28	1	111.116	5.78e-07	111.12	1	91.812	1.35e-07	133.07_x000D_
Molecular Function	GO:0050897	6	cobalt ion binding	5.96317e-05	Gene.11904::TRINITY_DN31345_c0_g2::g.11904::m.11904	154	K	"Putative ATP synthase subunit, mitochondrial (Fragment) OS=Anthurium amnicola GN=At2g21870_5 PE=4 SV=1"	IK(1)YTIEER	2	0.35883	3	3	1	83.9477	0.00509842	83.948	1	91.8667	0.00279021	91.867	1	74.3762	0.00947719	74.376_x000D_
Molecular Function	GO:0050897	6	cobalt ion binding	5.96317e-05	Gene.11904::TRINITY_DN31345_c0_g2::g.11904::m.11904	250	K	"Putative ATP synthase subunit, mitochondrial (Fragment) OS=Anthurium amnicola GN=At2g21870_5 PE=4 SV=1"	IAK(1)EQLQELK	2	-0.5571	3	3	1	166.141	3.82e-09	166.14	1	181.681	4.84e-12	181.68	1	156.581	9.24e-09	156.58_x000D_
Molecular Function	GO:0050897	6	cobalt ion binding	5.96317e-05	Gene.11904::TRINITY_DN31345_c0_g2::g.11904::m.11904	257	K	"Putative ATP synthase subunit, mitochondrial (Fragment) OS=Anthurium amnicola GN=At2g21870_5 PE=4 SV=1"	EQLQELK(1)K	2	0.70869	3	3	1	102.514	0.00236348	102.51	1	114.281	0.00138415	114.28	1	101.542	0.00244436	101.54_x000D_
Molecular Function	GO:0050897	6	cobalt ion binding	5.96317e-05	Gene.11904::TRINITY_DN31345_c0_g2::g.11904::m.11904	14	K	"Putative ATP synthase subunit, mitochondrial (Fragment) OS=Anthurium amnicola GN=At2g21870_5 PE=4 SV=1"	LIFAGK(1)QLEDGR	2	0.13622	14	3	1	140.142	3.21e-09	140.14	1	110.582	7.58e-14	170.04	1	142.968	2.53e-09	142.97_x000D_
Molecular Function	GO:0050897	6	cobalt ion binding	5.96317e-05	Gene.21289::TRINITY_DN36515_c0_g1::g.21289::m.21289	383	K	"Methylcrotonoyl-CoA carboxylase beta chain, mitochondrial (Fragment) OS=Anthurium amnicola GN=MCCB_1 PE=4 SV=1"	NK(1)VVEAYER	2	-0.21058	3	3	1	76.8501	0.00453673	76.85	1	81.0988	0.00366926	81.099	1	79.1602	0.00406508	79.16_x000D_
Molecular Function	GO:0050897	6	cobalt ion binding	5.96317e-05	Gene.21289::TRINITY_DN36515_c0_g1::g.21289::m.21289	381	K	"Methylcrotonoyl-CoA carboxylase beta chain, mitochondrial (Fragment) OS=Anthurium amnicola GN=MCCB_1 PE=4 SV=1"	EEEEMFK(1)NK	2	0.46812	5	3	1	131.062	5.53e-05	133.23	1	101.253	0.000636561	101.25	1	128.361	1.68e-06	160.88_x000D_
Molecular Function	GO:0050897	6	cobalt ion binding	5.96317e-05	Gene.26495::TRINITY_DN38943_c0_g2::g.26495::m.26495	339	K	"Succinate dehydrogenase [ubiquinone] flavoprotein subunit, mitochondrial OS=Anthurium amnicola GN=SDH1-1_1 PE=3 SV=1"	YAPTAK(1)DLASR	2	1.7296	3	3	1	79.492	0.00185217	79.492	1	106.667	0.00011619	106.67	1	81.9197	0.00160324	81.92_x000D_
Molecular Function	GO:0050897	6	cobalt ion binding	5.96317e-05	Gene.26495::TRINITY_DN38943_c0_g2::g.26495::m.26495	185	K	"Succinate dehydrogenase [ubiquinone] flavoprotein subunit, mitochondrial OS=Anthurium amnicola GN=SDH1-1_1 PE=3 SV=1"	AFGGQSLDFGK(1)GGQAYR	2	-0.92307	3	3	1	252.358	2.46e-63	252.36	1	270.515	8.48e-76	270.51	1	297.485	9.47e-90	297.49_x000D_
Molecular Function	GO:0016765	3	transferase activity, transferring alkyl or aryl (other than methyl) groups	0.00256801	Gene.18128::TRINITY_DN34843_c0_g1::g.18128::m.18128	116	K	"Glutathione S-transferase DHAR3, chloroplastic (Fragment) OS=Anthurium amnicola GN=DHAR3_1 PE=4 SV=1"	ILLTLEEK(1)R	2	-0.60957	4	3	1	125.83	0.000239527	125.83	1	134.247	0.000191562	134.25	1	102.01	0.000960847	102.01_x000D_
Molecular Function	GO:0016765	3	transferase activity, transferring alkyl or aryl (other than methyl) groups	0.00256801	Gene.18128::TRINITY_DN34843_c0_g1::g.18128::m.18128	142	K	"Glutathione S-transferase DHAR3, chloroplastic (Fragment) OS=Anthurium amnicola GN=DHAR3_1 PE=4 SV=1"	LYPEGK(1)VPVIK	2	-0.59632	3	3	1	60.2551	0.0163858	60.255	1	82.4167	0.00155228	82.417	1	72.2004	0.00525743	72.2_x000D_
Molecular Function	GO:0016765	3	transferase activity, transferring alkyl or aryl (other than methyl) groups	0.00256801	Gene.23314::TRINITY_DN37472_c0_g1::g.23314::m.23314	223	K	3-phosphoshikimate 1-carboxyvinyltransferase OS=Nelumbo nucifera GN=LOC104602250 PE=3 SV=1	FIVK(1)GGQMYK	2	-3.015	3	3	1	61.7795	0.0216517	61.78	1	81.9504	0.00275047	81.95	1	63.1842	0.00589787	63.184_x000D_
Molecular Function	GO:0016765	3	transferase activity, transferring alkyl or aryl (other than methyl) groups	0.00256801	Gene.24057::TRINITY_DN37815_c0_g1::g.24057::m.24057	308	K	Cysteine synthase OS=Anthurium amnicola GN=CYSKP_2 PE=3 SV=1	PGPHK(1)IQGIGAGFVPR	3	0.9581	3	3	1	98.582	1.63e-06	98.582	1	102.505	1.23e-06	102.5	1	121.449	1.33e-09	121.45_x000D_
Molecular Function	GO:0016765	3	transferase activity, transferring alkyl or aryl (other than methyl) groups	0.00256801	Gene.24057::TRINITY_DN37815_c0_g1::g.24057::m.24057	212	K	Cysteine synthase OS=Anthurium amnicola GN=CYSKP_2 PE=3 SV=1	GMK(1)GAVQK	2	-2.3129	3	3	1	51.6625	0.0669062	51.662	1	62.4642	0.0313299	62.464	1	54.1572	0.0245888	54.157_x000D_
Molecular Function	GO:0016765	3	transferase activity, transferring alkyl or aryl (other than methyl) groups	0.00256801	Gene.24057::TRINITY_DN37815_c0_g1::g.24057::m.24057	303	K	Cysteine synthase OS=Anthurium amnicola GN=CYSKP_2 PE=3 SV=1	VIGIEPSESNILSGGK(1)PGPHK	3	0.23868	4	3	1	133.208	8.23e-13	133.21	1	148.38	9.35e-18	148.38	1	132.735	1.39e-12	132.74_x000D_
Molecular Function	GO:0016765	3	transferase activity, transferring alkyl or aryl (other than methyl) groups	0.00256801	Gene.5653::TRINITY_DN27426_c0_g1::g.5653::m.5653	144	K	"Cystathionine gamma-synthase, chloroplastic OS=Anthurium amnicola GN=CGS1_6 PE=3 SV=1"	FLEEHPK(1)ILR	3	0.77956	3	3	1	66.0557	0.00511201	66.056	1	76.2278	0.00118639	76.228	1	74.8411	0.00146557	74.841_x000D_
Molecular Function	GO:0016765	3	transferase activity, transferring alkyl or aryl (other than methyl) groups	0.00256801	Gene.10816::TRINITY_DN30735_c1_g3::g.10816::m.10816	138	K	2-dehydro-3-deoxyphosphooctonate aldolase OS=Vigna radiata var. radiata GN=LOC106758571 PE=3 SV=1	SSFDK(1)ANR	2	-0.76485	3	3	1	114.281	0.000880115	114.28	1	80.4381	0.00612139	80.438	1	101.431	0.00156014	101.43_x000D_
Molecular Function	GO:0016765	3	transferase activity, transferring alkyl or aryl (other than methyl) groups	0.00256801	Gene.17630::TRINITY_DN34572_c0_g1::g.17630::m.17630	283	K	Elongation factor 1-gamma 2 OS=Anthurium amnicola GN=Os02g0220500_4 PE=4 SV=1	MILDEWK(1)R	2	-0.46208	6	3	1	80.4381	0.00107841	104.44	1	127.021	0.00128213	127.02	1	68.2235	0.000538046	127.46_x000D_
Molecular Function	GO:0016765	3	transferase activity, transferring alkyl or aryl (other than methyl) groups	0.00256801	Gene.17630::TRINITY_DN34572_c0_g1::g.17630::m.17630	199	K	Elongation factor 1-gamma 2 OS=Anthurium amnicola GN=Os02g0220500_4 PE=4 SV=1	YFWTMVNQPK(1)VK	2	-1.7716	5	3	1	143.238	1.35e-16	143.24	1	102.047	2.3e-05	102.05	1	142.085	2.74e-09	142.08_x000D_
Molecular Function	GO:0016765	3	transferase activity, transferring alkyl or aryl (other than methyl) groups	0.00256801	Gene.17630::TRINITY_DN34572_c0_g1::g.17630::m.17630	361	K	Elongation factor 1-gamma 2 OS=Anthurium amnicola GN=Os02g0220500_4 PE=4 SV=1	MLVIGSEPPYK(1)VK	2	0.74	10	3	1	113.24	5.17e-07	118.87	1	116.135	3.68e-07	123.2	1	106.258	1.47e-05	106.26_x000D_
Molecular Function	GO:0016765	3	transferase activity, transferring alkyl or aryl (other than methyl) groups	0.00256801	Gene.17630::TRINITY_DN34572_c0_g1::g.17630::m.17630	290	K	Elongation factor 1-gamma 2 OS=Anthurium amnicola GN=Os02g0220500_4 PE=4 SV=1	LYSNTK(1)TNFR	2	2.2713	3	3	1	157.663	8.62e-09	157.66	1	160.531	7e-09	160.53	1	170.471	1.37e-09	170.47_x000D_
Molecular Function	GO:0016765	3	transferase activity, transferring alkyl or aryl (other than methyl) groups	0.00256801	Gene.25807::TRINITY_DN38625_c0_g1::g.25807::m.25807	234	K	Protein IN2-1 B OS=Anthurium amnicola GN=GSTZ5_1 PE=4 SV=1	IEAYK(1)QTQR	2	0.3604	6	3	1	123.863	0.000159221	123.86	1	122.939	0.000162472	122.94	1	98.0483	0.00074481	98.048_x000D_
Molecular Function	GO:0016765	3	transferase activity, transferring alkyl or aryl (other than methyl) groups	0.00256801	Gene.25807::TRINITY_DN38625_c0_g1::g.25807::m.25807	86	K	Protein IN2-1 B OS=Anthurium amnicola GN=GSTZ5_1 PE=4 SV=1	PVWYK(1)EK	2	-1.7345	6	3	1	85.2117	0.0110117	85.212	1	102.714	0.00199887	102.71	1	68.7868	0.0120737	68.787_x000D_
Molecular Function	GO:0016765	3	transferase activity, transferring alkyl or aryl (other than methyl) groups	0.00256801	Gene.25807::TRINITY_DN38625_c0_g1::g.25807::m.25807	65	K	Protein IN2-1 B OS=Anthurium amnicola GN=GSTZ5_1 PE=4 SV=1	NAK(1)GLQEK	2	0.58756	3	3	1	98.582	0.00171089	98.582	1	70.8162	0.016008	70.816	1	95.5016	0.00187389	95.502_x000D_
Molecular Function	GO:0016765	3	transferase activity, transferring alkyl or aryl (other than methyl) groups	0.00256801	Gene.7906::TRINITY_DN28923_c0_g1::g.7906::m.7906	60	K	Glutathione S-transferase DHAR2 OS=Anthurium amnicola GN=DHAR2_5 PE=4 SV=1	VLLTLEEK(1)K	2	0.43734	5	3	1	152.341	1.98e-05	152.34	1	113.622	0.000343944	113.62	1	152.341	1.98e-05	152.34_x000D_
Molecular Function	GO:0016765	3	transferase activity, transferring alkyl or aryl (other than methyl) groups	0.00256801	Gene.7906::TRINITY_DN28923_c0_g1::g.7906::m.7906	196	K	Glutathione S-transferase DHAR2 OS=Anthurium amnicola GN=DHAR2_5 PE=4 SV=1	VALGHFK(1)SWTVPEDLK	3	-0.40406	3	3	1	126.633	7.74e-10	126.63	1	100.77	1.41e-06	100.77	1	122.138	1.25e-09	122.14_x000D_
Molecular Function	GO:0016765	3	transferase activity, transferring alkyl or aryl (other than methyl) groups	0.00256801	Gene.17399::TRINITY_DN34428_c0_g1::g.17399::m.17399	181	K	Cysteine synthase OS=Anthurium amnicola GN=CYS1_2 PE=3 SV=1	YLK(1)EQNPNIK	2	1.1156	3	3	1	112.845	6.88e-05	112.85	1	94.3627	0.000626115	94.363	1	134.844	3.97e-07	134.84_x000D_
Molecular Function	GO:0016765	3	transferase activity, transferring alkyl or aryl (other than methyl) groups	0.00256801	Gene.17399::TRINITY_DN34428_c0_g1::g.17399::m.17399	18	K	Cysteine synthase OS=Anthurium amnicola GN=CYS1_2 PE=3 SV=1	VVDGCVGK(1)IAAK	2	0.96669	3	3	1	110.077	2.04e-05	110.08	1	109.721	2.18e-05	109.72	1	134.13	4.67e-09	134.13_x000D_
Molecular Function	GO:0016765	3	transferase activity, transferring alkyl or aryl (other than methyl) groups	0.00256801	Gene.17399::TRINITY_DN34428_c0_g1::g.17399::m.17399	204	K	Cysteine synthase OS=Anthurium amnicola GN=CYS1_2 PE=3 SV=1	LYGVEPVESAVLSGGK(1)PGPHK	3	-0.70521	3	3	1	95.4997	3.13e-07	95.5	1	101.169	2.19e-07	101.17	1	85.7374	4.69e-05	85.737_x000D_
Molecular Function	GO:0016765	3	transferase activity, transferring alkyl or aryl (other than methyl) groups	0.00256801	Gene.3088::TRINITY_DN25452_c0_g9::g.3088::m.3088	83	K	"Porphobilinogen deaminase, chloroplastic (Fragment) OS=Anthurium amnicola GN=HEMC_0 PE=3 SV=1"	AK(1)VSLLR	2	-0.2247	6	3	1	107.594	0.00394383	107.59	1	104.209	0.00432406	104.21	1	117.16	0.00317605	117.16_x000D_
Molecular Function	GO:0016765	3	transferase activity, transferring alkyl or aryl (other than methyl) groups	0.00256801	Gene.3088::TRINITY_DN25452_c0_g9::g.3088::m.3088	229	K	"Porphobilinogen deaminase, chloroplastic (Fragment) OS=Anthurium amnicola GN=HEMC_0 PE=3 SV=1"	YPSLK(1)VVNFR	2	0.12437	5	3	1	120.763	1.93e-05	120.76	1	123.792	1.5e-05	123.79	1	132.319	2.69e-06	132.32_x000D_
Molecular Function	GO:0016765	3	transferase activity, transferring alkyl or aryl (other than methyl) groups	0.00256801	Gene.13773::TRINITY_DN32422_c0_g1::g.13773::m.13773	134	K	Protein IN2-1 B OS=Anthurium amnicola GN=GSTZ5_1 PE=4 SV=1	LVPIDLQDRPSWYK(1)EK	3	0.46344	3	3	1	74.4284	0.000553315	74.428	1	74.1408	0.000614604	74.141	1	82.5896	0.000219143	82.59_x000D_
Molecular Function	GO:0016765	3	transferase activity, transferring alkyl or aryl (other than methyl) groups	0.00256801	Gene.26176::TRINITY_DN38789_c2_g2::g.26176::m.26176	205	K	"Cystathionine gamma-synthase, chloroplastic OS=Anthurium amnicola GN=CGS1_6 PE=3 SV=1"	NSAELIDFK(1)EGR	2	-0.24502	3	3	1	138.02	3.73e-09	138.02	1	148.616	4.75e-17	148.62	1	173.718	1.52e-16	173.72_x000D_
Molecular Function	GO:0016765	3	transferase activity, transferring alkyl or aryl (other than methyl) groups	0.00256801	Gene.7304::TRINITY_DN28532_c2_g1::g.7304::m.7304	202	K	Farnesyl pyrophosphate synthase 1 (Fragment) OS=Anthurium amnicola GN=FPS1_3 PE=3 SV=1	YK(1)LPVHQQIVQYK	3	-0.016705	3	3	1	127.174	1.68e-07	127.17	1	142.097	4.26e-10	142.1	1	140.244	4.96e-10	140.24_x000D_
Molecular Function	GO:0070001	5	aspartic-type peptidase activity	0.270844	Gene.4242::TRINITY_DN26384_c0_g2::g.4242::m.4242	121	K	Aspartic proteinase oryzasin-1 (Fragment) OS=Anthurium amnicola GN=Os05g0567100_2 PE=3 SV=1	SGQSSTYK(1)K	2	-0.16869	4	3	1	86.8981	0.00390844	86.898	1	94.9087	0.00133816	94.909	1	117.312	0.00028665	117.31_x000D_
Molecular Function	GO:0070001	5	aspartic-type peptidase activity	0.270844	Gene.17992::TRINITY_DN34766_c0_g1::g.17992::m.17992	116	K	aspartic proteinase A1-like OS=Nelumbo nucifera GN=LOC104594044 PE=3 SV=1	NAEEEEGGEIVFGGVDPK(1)HFK	3	-0.41465	5	3	1	155.756	1.29e-24	155.76	1	155.756	1.29e-24	155.76	1	174.632	1.34e-33	174.63_x000D_
Molecular Function	GO:0070001	5	aspartic-type peptidase activity	0.270844	Gene.28586::TRINITY_DN39810_c1_g1::g.28586::m.28586	248	K	Aspartic proteinase (Fragment) OS=Anthurium amnicola GN=RAP_3 PE=3 SV=1	HFK(1)GQHTYVPITR	3	-0.1107	3	3	1	157.865	6.21e-14	157.86	1	157.865	6.21e-14	157.86	1	88.075	0.00010139	88.075_x000D_
Molecular Function	GO:0046906	3	tetrapyrrole binding	0.301376	Gene.21978::TRINITY_DN36834_c0_g2::g.21978::m.21978	27	K	Serine/threonine-protein phosphatase 5 OS=Anthurium amnicola GN=PP5_5 PE=4 SV=1	ANEAFK(1)ANR	2	-0.84197	3	3	1	107.788	0.000415789	107.79	1	104.014	0.000543289	104.01	1	132.841	0.000127642	132.84_x000D_
Molecular Function	GO:0046906	3	tetrapyrrole binding	0.301376	Gene.21978::TRINITY_DN36834_c0_g2::g.21978::m.21978	61	K	Serine/threonine-protein phosphatase 5 OS=Anthurium amnicola GN=PP5_5 PE=4 SV=1	AFAHTK(1)LEEYGSAVQDATK	3	-0.64621	3	3	1	149.472	1.26e-16	149.47	1	130.556	1.84e-11	130.56	1	82.8588	9.67e-05	82.859_x000D_
Molecular Function	GO:0046906	3	tetrapyrrole binding	0.301376	Gene.28140::TRINITY_DN39635_c1_g1::g.28140::m.28140	271	K	Catalase OS=Zantedeschia aethiopica GN=cat1 PE=2 SV=1	CVIFK(1)ENNFK	2	-0.34275	6	3	1	153.045	1.82e-08	153.05	1	132.01	3.13e-06	132.01	1	146.107	1.63e-07	146.11_x000D_
Molecular Function	GO:0046906	3	tetrapyrrole binding	0.301376	Gene.28140::TRINITY_DN39635_c1_g1::g.28140::m.28140	74	K	Catalase OS=Zantedeschia aethiopica GN=cat1 PE=2 SV=1	FHWK(1)PTCGVK	3	0.01853	7	3	1	71.4507	0.000321819	103.08	1	61.1614	0.00714344	61.161	1	82.2868	0.000856543	82.287_x000D_
Molecular Function	GO:0046906	3	tetrapyrrole binding	0.301376	Gene.28140::TRINITY_DN39635_c1_g1::g.28140::m.28140	276	K	Catalase OS=Zantedeschia aethiopica GN=cat1 PE=2 SV=1	ENNFK(1)QPGER	2	-0.47926	8	3	1	165.631	4.11e-09	165.63	1	183.987	3.8e-12	183.99	1	161.19	6.63e-09	161.19_x000D_
Molecular Function	GO:0046906	3	tetrapyrrole binding	0.301376	Gene.28140::TRINITY_DN39635_c1_g1::g.28140::m.28140	70	K	Catalase OS=Zantedeschia aethiopica GN=cat1 PE=2 SV=1	AHYVK(1)FHWK	3	-0.0084462	14	3	1	67.8972	1.43e-06	104.95	1	67.5074	2.85e-06	95.57	1	68.2235	0.00502466	68.224_x000D_
Molecular Function	GO:0046906	3	tetrapyrrole binding	0.301376	Gene.28140::TRINITY_DN39635_c1_g1::g.28140::m.28140	266	K	Catalase OS=Zantedeschia aethiopica GN=cat1 PE=2 SV=1	EK(1)CVIFK	2	-0.45474	7	3	1	85.2649	0.0109807	85.265	1	83.7525	0.0118613	83.753	1	104.209	0.00432406	104.21_x000D_
Molecular Function	GO:0046906	3	tetrapyrrole binding	0.301376	Gene.28140::TRINITY_DN39635_c1_g1::g.28140::m.28140	62	K	Catalase OS=Zantedeschia aethiopica GN=cat1 PE=2 SV=1	HMDGSGVHTYTLINK(1)AGK	3	0.67931	6	3	1	207.393	6.15e-37	207.39	1	44.045	2.04e-29	191.37	1	198.847	1.79e-36	198.85_x000D_
Molecular Function	GO:0046906	3	tetrapyrrole binding	0.301376	Gene.26311::TRINITY_DN38851_c0_g1::g.26311::m.26311	238	K	"Heme oxygenase 1, chloroplastic OS=Anthurium amnicola GN=HO1_1 PE=4 SV=1"	ILDNK(1)ELEFYK	2	1.3966	3	3	1	140.628	1.15e-07	140.63	1	176.425	2.96e-12	176.42	1	142.996	9.48e-08	143_x000D_
Molecular Function	GO:0046912	4	transferase activity, transferring acyl groups, acyl groups converted into alkyl on transfer	0.00119813	Gene.13547::TRINITY_DN32303_c1_g2::g.13547::m.13547	434	K	2-isopropylmalate synthase B (Fragment) OS=Anthurium amnicola GN=IPMSB_6 PE=3 SV=1	ELDDVFK(1)R	2	-0.16919	4	3	1	107.008	0.00198949	107.01	1	75.0433	0.01298	75.043	1	124.08	0.00130365	124.08_x000D_
Molecular Function	GO:0046912	4	transferase activity, transferring acyl groups, acyl groups converted into alkyl on transfer	0.00119813	Gene.13547::TRINITY_DN32303_c1_g2::g.13547::m.13547	437	K	2-isopropylmalate synthase B (Fragment) OS=Anthurium amnicola GN=IPMSB_6 PE=3 SV=1	FK(1)EVAEK	2	1.351	4	3	1	80.2187	0.0139189	80.219	1	99.1386	0.00489362	99.139	1	87.6395	0.00959803	87.639_x000D_
Molecular Function	GO:0046912	4	transferase activity, transferring acyl groups, acyl groups converted into alkyl on transfer	0.00119813	Gene.13547::TRINITY_DN32303_c1_g2::g.13547::m.13547	406	K	2-isopropylmalate synthase B (Fragment) OS=Anthurium amnicola GN=IPMSB_6 PE=3 SV=1	SSESGIVLGK(1)LSGR	2	2.515	3	3	1	125.727	2.77e-08	125.73	1	106.14	5.85e-06	106.14	1	124.163	3.29e-08	124.16_x000D_
Molecular Function	GO:0046912	4	transferase activity, transferring acyl groups, acyl groups converted into alkyl on transfer	0.00119813	Gene.24845::TRINITY_DN38204_c0_g3::g.24845::m.24845	360	K	ATP-citrate synthase beta chain protein 1 OS=Anthurium amnicola GN=ACLB-1_0 PE=4 SV=1	LAEEGK(1)IAAVK	2	0.38653	3	3	1	114.862	1.35e-05	114.86	1	136.023	1.55e-07	136.02	1	117.091	1.19e-05	117.09_x000D_
Molecular Function	GO:0046912	4	transferase activity, transferring acyl groups, acyl groups converted into alkyl on transfer	0.00119813	Gene.24845::TRINITY_DN38204_c0_g3::g.24845::m.24845	498	K	ATP-citrate synthase beta chain protein 1 OS=Anthurium amnicola GN=ACLB-1_0 PE=4 SV=1	YFK(1)DAYDK	2	-0.8513	3	3	1	115.714	0.000867859	115.71	1	84.6146	0.00490403	84.615	1	90.9056	0.00307035	90.906_x000D_
Molecular Function	GO:0046912	4	transferase activity, transferring acyl groups, acyl groups converted into alkyl on transfer	0.00119813	Gene.24845::TRINITY_DN38204_c0_g3::g.24845::m.24845	631	K	ATP-citrate synthase beta chain protein 1 OS=Anthurium amnicola GN=ACLB-1_0 PE=4 SV=1	LK(1)QPLYR	2	-0.18362	3	3	1	108.238	0.00387144	108.24	1	94.4072	0.00565736	94.407	1	108.238	0.00387144	108.24_x000D_
Molecular Function	GO:0046912	4	transferase activity, transferring acyl groups, acyl groups converted into alkyl on transfer	0.00119813	Gene.19263::TRINITY_DN35470_c0_g2::g.19263::m.19263	310	K	Hydroxymethylglutaryl-CoA synthase OS=Nelumbo nucifera GN=LOC104596203 PE=3 SV=1	ASQVAAK(1)HLYDEK	2	0.0999	3	3	1	84.7534	0.000143586	84.753	1	57.2674	0.00295809	57.267	1	160.042	1.67e-13	160.04_x000D_
Molecular Function	GO:0046912	4	transferase activity, transferring acyl groups, acyl groups converted into alkyl on transfer	0.00119813	Gene.19263::TRINITY_DN35470_c0_g2::g.19263::m.19263	411	K	Hydroxymethylglutaryl-CoA synthase OS=Nelumbo nucifera GN=LOC104596203 PE=3 SV=1	FVETLK(1)LMEHR	3	0.31772	3	3	1	83.1822	0.000340782	83.182	1	91.9612	0.000182441	91.961	1	93.3452	0.000134622	93.345_x000D_
Molecular Function	GO:0046912	4	transferase activity, transferring acyl groups, acyl groups converted into alkyl on transfer	0.00119813	Gene.15225::TRINITY_DN33254_c0_g3::g.15225::m.15225	27	K	Citrate synthase OS=Vitis vinifera GN=VIT_12s0142g00610 PE=3 SV=1	VYK(1)NYDPR	2	-0.35866	3	3	1	108.743	0.00117321	108.74	1	66.2987	0.0242955	66.299	1	92.0512	0.000746722	92.051_x000D_
Molecular Function	GO:0046912	4	transferase activity, transferring acyl groups, acyl groups converted into alkyl on transfer	0.00119813	Gene.15225::TRINITY_DN33254_c0_g3::g.15225::m.15225	71	K	Citrate synthase OS=Vitis vinifera GN=VIT_12s0142g00610 PE=3 SV=1	AALSDEYFIK(1)R	2	1.1245	4	3	1	152.069	2.52e-08	152.07	1	150.043	5.28e-08	150.04	1	165.631	6.61e-22	165.63_x000D_
Molecular Function	GO:0046912	4	transferase activity, transferring acyl groups, acyl groups converted into alkyl on transfer	0.00119813	Gene.21701::TRINITY_DN36709_c0_g1::g.21701::m.21701	194	K	Citrate synthase (Fragment) OS=Anthurium amnicola GN=CIT_2 PE=3 SV=1	AYEK(1)GMPK	2	-1.3442	6	3	1	59.3497	0.0199037	59.35	1	71.5012	0.0147515	71.501	1	81.2963	0.00587125	81.296_x000D_
Molecular Function	GO:0046912	4	transferase activity, transferring acyl groups, acyl groups converted into alkyl on transfer	0.00119813	Gene.21701::TRINITY_DN36709_c0_g1::g.21701::m.21701	64	K	Citrate synthase (Fragment) OS=Anthurium amnicola GN=CIT_2 PE=3 SV=1	AEHGK(1)VELGK	3	-0.73146	4	3	1	67.385	0.00456029	67.385	1	99.4999	6.13e-05	101.39	1	60.2551	0.0075196	60.255_x000D_
Molecular Function	GO:0046912	4	transferase activity, transferring acyl groups, acyl groups converted into alkyl on transfer	0.00119813	Gene.21701::TRINITY_DN36709_c0_g1::g.21701::m.21701	146	K	Citrate synthase (Fragment) OS=Anthurium amnicola GN=CIT_2 PE=3 SV=1	EQVDALSK(1)ELR	2	0.67964	3	3	1	96.6043	0.000249526	96.604	1	131.172	2.07e-06	131.17	1	116.737	1.21e-05	116.74_x000D_
Molecular Function	GO:0046912	4	transferase activity, transferring acyl groups, acyl groups converted into alkyl on transfer	0.00119813	Gene.21701::TRINITY_DN36709_c0_g1::g.21701::m.21701	340	K	Citrate synthase (Fragment) OS=Anthurium amnicola GN=CIT_2 PE=3 SV=1	DYVWK(1)TLNSGK	2	2.4924	3	3	1	150.457	3e-08	150.46	1	127.868	4.38e-06	127.87	1	134.304	1.7e-07	134.3_x000D_
Molecular Function	GO:0003994	5	aconitate hydratase activity	0.00121645	Gene.21937::TRINITY_DN36813_c0_g1::g.21937::m.21937	334	K	Aconitate hydratase OS=Ricinus communis GN=RCOM_0782740 PE=3 SV=1	AVIAK(1)SFER	2	0.88192	7	3	1	61.5599	0.0259706	61.56	1	103.546	0.000559072	103.55	1	62.4631	0.0245916	62.463_x000D_
Molecular Function	GO:0003994	5	aconitate hydratase activity	0.00121645	Gene.21937::TRINITY_DN36813_c0_g1::g.21937::m.21937	296	K	Aconitate hydratase OS=Ricinus communis GN=RCOM_0782740 PE=3 SV=1	YK(1)SEGHDTIILAGAEYGSGSSR	3	-0.40407	5	3	1	120.33	1.05e-11	120.33	1	77.689	5.72e-05	77.689	1	122.178	9.07e-12	122.18_x000D_
Molecular Function	GO:0003994	5	aconitate hydratase activity	0.00121645	Gene.21937::TRINITY_DN36813_c0_g1::g.21937::m.21937	19	K	Aconitate hydratase OS=Ricinus communis GN=RCOM_0782740 PE=3 SV=1	YLEK(1)SGLQK	2	-1.1096	3	3	1	90.1504	0.00182116	90.15	1	72.9281	0.00861451	72.928	1	63.6242	0.0228189	63.624_x000D_
Molecular Function	GO:0003994	5	aconitate hydratase activity	0.00121645	Gene.21937::TRINITY_DN36813_c0_g1::g.21937::m.21937	267	K	Aconitate hydratase OS=Ricinus communis GN=RCOM_0782740 PE=3 SV=1	IVNK(1)FLK	2	0.4903	6	3	1	81.3812	0.01208	83.377	1	86.8662	0.0100483	86.866	1	63.2871	0.00433505	104.11_x000D_
Molecular Function	GO:0003994	5	aconitate hydratase activity	0.00121645	Gene.21937::TRINITY_DN36813_c0_g1::g.21937::m.21937	117	K	Aconitate hydratase OS=Ricinus communis GN=RCOM_0782740 PE=3 SV=1	DGK(1)EVFFR	2	0.018466	6	3	1	107.574	0.00123503	107.57	1	103.546	0.00144818	103.55	1	120.155	0.000847197	120.15_x000D_
Molecular Function	GO:0003994	5	aconitate hydratase activity	0.00121645	Gene.21937::TRINITY_DN36813_c0_g1::g.21937::m.21937	285	K	Aconitate hydratase OS=Ricinus communis GN=RCOM_0782740 PE=3 SV=1	TIHIPSGEK(1)LSVFDAAER	3	0.019505	6	3	1	57.4102	0.00245727	57.41	1	88.486	5.91e-05	88.486	1	88.3849	6e-05	88.385_x000D_
Molecular Function	GO:0003994	5	aconitate hydratase activity	0.00121645	Gene.21937::TRINITY_DN36813_c0_g1::g.21937::m.21937	15	K	Aconitate hydratase OS=Ricinus communis GN=RCOM_0782740 PE=3 SV=1	TSLAPGSGVVTK(1)YLEK	2	0.60309	3	3	1	88.3852	0.000214173	88.385	1	113.803	1.99e-07	113.8	1	78.95	0.00051511	78.95_x000D_
Molecular Function	GO:0003994	5	aconitate hydratase activity	0.00121645	Gene.10183::TRINITY_DN30363_c0_g1::g.10183::m.10183	70	K	"Putative aconitate hydratase, cytoplasmic OS=Anthurium amnicola GN=Os08g0191100_4 PE=4 SV=1"	YK(1)SEGHDTVILAGAEYGSGSSR	3	-0.015647	3	3	1	140.592	1.53e-17	140.59	1	128.381	4.27e-12	128.38	1	140.592	1.53e-17	140.59_x000D_
Molecular Function	GO:0003994	5	aconitate hydratase activity	0.00121645	Gene.24292::TRINITY_DN37929_c1_g3::g.24292::m.24292	152	K	Aconitate hydratase OS=Ricinus communis GN=RCOM_0782740 PE=3 SV=1	GFAVPK(1)ESQSK	2	-0.16809	3	3	1	75.8194	0.00222875	75.819	1	75.8194	0.00222875	75.819	1	75.8194	0.00222875	75.819_x000D_
Molecular Function	GO:0008061	3	chitin binding	0.0917026	Gene.16963::TRINITY_DN34189_c0_g2::g.16963::m.16963	332	K	"Rhodanese-like domain-containing protein 4, chloroplastic OS=Anthurium amnicola GN=STR4_2 PE=4 SV=1"	K(1)FLFPEDR	2	-0.47896	6	3	1	106.683	0.00201649	106.68	1	85.6757	0.00722611	85.676	1	95.3581	0.002959	95.358_x000D_
Molecular Function	GO:0008061	3	chitin binding	0.0917026	Gene.14730::TRINITY_DN32973_c0_g2::g.14730::m.14730	63	K	"Rhodanese-like domain-containing protein 4, chloroplastic OS=Anthurium amnicola GN=STR4_2 PE=4 SV=1"	VDDAPK(1)VDAELK	2	1.3897	5	3	1	90.4121	0.000313685	90.412	1	107.166	3.21e-05	107.17	1	95.4173	7.91e-05	95.417_x000D_
Molecular Function	GO:0008061	3	chitin binding	0.0917026	Gene.14730::TRINITY_DN32973_c0_g2::g.14730::m.14730	14	K	"Rhodanese-like domain-containing protein 4, chloroplastic OS=Anthurium amnicola GN=STR4_2 PE=4 SV=1"	IAPK(1)ELVDDIK	2	-0.2439	3	3	1	81.6249	0.00163347	81.625	1	84.4793	0.00134077	84.479	1	84.4793	0.00134077	84.479_x000D_
Molecular Function	GO:0009011	6	starch synthase activity	0.0591439	Gene.25634::TRINITY_DN38542_c0_g1::g.25634::m.25634	323	K	"Starch synthase, chloroplastic/amyloplastic OS=Colocasia esculenta GN=SssI PE=2 SV=1"	YRPNGVYK(1)DGR	3	3.1791	3	3	1	53.0129	0.0206441	53.013	1	65.2317	0.00645275	65.232	1	49.4481	0.0322362	49.448_x000D_
Molecular Function	GO:0009011	6	starch synthase activity	0.0591439	Gene.28805::TRINITY_DN39889_c0_g1::g.28805::m.28805	345	K	"Glycosyl transferase, family 1 OS=Corchorus capsularis GN=CCACVL1_02769 PE=3 SV=1"	EDNASLK(1)DDIR	2	0.061812	3	3	1	128.847	3.69e-06	128.85	1	105.252	0.000134948	105.25	1	136.698	1.5e-07	136.7_x000D_
Molecular Function	GO:0045550	3	geranylgeranyl reductase activity	0.0114145	Gene.17342::TRINITY_DN34389_c1_g2::g.17342::m.17342	12	K	"Geranylgeranyl diphosphate reductase, chloroplastic OS=Anthurium amnicola GN=CHLP_3 PE=4 SV=1"	SSPK(1)LPSGR	2	0.84853	3	3	1	63.4265	0.0231208	63.426	1	64.82	0.0209933	64.82	1	52.5995	0.0535782	52.6_x000D_
Molecular Function	GO:0045550	3	geranylgeranyl reductase activity	0.0114145	Gene.22153::TRINITY_DN36912_c0_g3::g.22153::m.22153	57	K	Geranylgeranyl reductase (Fragment) OS=Zantedeschia aethiopica PE=2 SV=1	ISDEK(1)MEYYK	2	3.463	8	3	1	105.46	0.000260197	105.46	1	145.457	1.76e-07	145.46	1	143.96	9.07e-08	143.96_x000D_
Molecular Function	GO:0045550	3	geranylgeranyl reductase activity	0.0114145	Gene.22153::TRINITY_DN36912_c0_g3::g.22153::m.22153	245	K	Geranylgeranyl reductase (Fragment) OS=Zantedeschia aethiopica PE=2 SV=1	MTFDSYLYK(1)R	2	-0.60596	6	3	1	150.608	4.07e-08	150.61	1	141.995	4.14e-09	160.53	1	99.9731	4.8e-12	174.41_x000D_
Molecular Function	GO:0045550	3	geranylgeranyl reductase activity	0.0114145	Gene.22153::TRINITY_DN36912_c0_g3::g.22153::m.22153	196	K	Geranylgeranyl reductase (Fragment) OS=Zantedeschia aethiopica PE=2 SV=1	YLDK(1)FDK	2	0.60441	4	3	1	104.209	0.00432406	104.21	1	89.5498	0.00848572	89.55	1	101.327	0.00464776	101.33_x000D_
Molecular Function	GO:0045550	3	geranylgeranyl reductase activity	0.0114145	Gene.22153::TRINITY_DN36912_c0_g3::g.22153::m.22153	199	K	Geranylgeranyl reductase (Fragment) OS=Zantedeschia aethiopica PE=2 SV=1	FDK(1)AYWPTYK	2	-0.7121	5	3	1	103.433	0.000312753	103.43	1	120.855	7.47e-06	120.86	1	96.6043	0.000489771	96.604_x000D_
Molecular Function	GO:0016627	3	oxidoreductase activity, acting on the CH-CH group of donors	0.00648094	Gene.26568::TRINITY_DN38975_c0_g1::g.26568::m.26568	317	K	"Enoyl-[acyl-carrier-protein] reductase [NADH], chloroplastic OS=Anthurium amnicola GN=FABI_4 PE=4 SV=1"	AAK(1)AIGFVER	2	1.1641	3	3	1	51.2862	0.0565575	51.286	1	60.2551	0.023641	60.255	1	60.2551	0.023641	60.255_x000D_
Molecular Function	GO:0016627	3	oxidoreductase activity, acting on the CH-CH group of donors	0.00648094	Gene.26568::TRINITY_DN38975_c0_g1::g.26568::m.26568	142	K	"Enoyl-[acyl-carrier-protein] reductase [NADH], chloroplastic OS=Anthurium amnicola GN=FABI_4 PE=4 SV=1"	GK(1)FDESR	2	0.67914	8	3	1	114.783	0.00317908	114.78	1	114.783	0.00317908	114.78	1	101.643	0.00461227	101.64_x000D_
Molecular Function	GO:0016627	3	oxidoreductase activity, acting on the CH-CH group of donors	0.00648094	Gene.28276::TRINITY_DN39695_c1_g1::g.28276::m.28276	260	K	"3-oxo-Delta(4,5)-steroid 5-beta-reductase-like OS=Nelumbo nucifera GN=LOC104607744 PE=4 SV=1"	EK(1)GPVWEAVVK	2	0.1281	3	3	1	77.1846	0.00208878	77.185	1	99.7318	0.000208088	99.732	1	94.1217	0.000352045	94.122_x000D_
Molecular Function	GO:0016627	3	oxidoreductase activity, acting on the CH-CH group of donors	0.00648094	Gene.26569::TRINITY_DN38975_c0_g3::g.26569::m.26569	228	K	"enoyl-[acyl-carrier-protein] reductase [NADH], chloroplastic OS=Nelumbo nucifera GN=LOC104603532 PE=4 SV=1"	YAGSSNWTVK(1)EAVECVK	2	-0.79679	3	3	1	276.218	5.98e-76	276.22	1	218.575	9.73e-44	218.57	1	314.848	2.5e-104	314.85_x000D_
Molecular Function	GO:0016627	3	oxidoreductase activity, acting on the CH-CH group of donors	0.00648094	Gene.13973::TRINITY_DN32529_c0_g2::g.13973::m.13973	39	K	"Succinate dehydrogenase [ubiquinone] iron-sulfur subunit, mitochondrial OS=Anthurium amnicola GN=SDH2-1 PE=3 SV=1"	SVEPWLK(1)R	2	-0.050601	3	3	1	60.4363	0.0551229	60.436	1	65.2463	0.0422007	65.246	1	83.2061	0.0083582	83.206_x000D_
Molecular Function	GO:0016627	3	oxidoreductase activity, acting on the CH-CH group of donors	0.00648094	Gene.2836::TRINITY_DN25222_c1_g2::g.2836::m.2836	73	K	"Enoyl-(Acyl-carrier-protein) reductase (NADH) 1, chloroplastic (Fragment) OS=Ananas comosus GN=ACMD2_24031 PE=4 SV=1"	TIPGYGGGMSSAK(1)AALESDTR	2	-2.6375	4	3	1	117.38	2.73e-11	117.38	1	112.642	9.15e-08	112.64	1	115.536	6.93e-11	115.54_x000D_
Molecular Function	GO:0016627	3	oxidoreductase activity, acting on the CH-CH group of donors	0.00648094	Gene.2836::TRINITY_DN25222_c1_g2::g.2836::m.2836	129	K	"Enoyl-(Acyl-carrier-protein) reductase (NADH) 1, chloroplastic (Fragment) OS=Ananas comosus GN=ACMD2_24031 PE=4 SV=1"	MIEYSYANAPLQK(1)ELK	2	1.128	6	3	1	193.767	3.4e-29	195.5	1	129.055	2.45e-18	171.46	1	230.379	4.48e-37	230.38_x000D_
Molecular Function	GO:0016627	3	oxidoreductase activity, acting on the CH-CH group of donors	0.00648094	Gene.7401::TRINITY_DN28593_c0_g2::g.7401::m.7401	265	K	"L-galactono-1,4-lactone dehydrogenase, mitochondrial (Fragment) OS=Anthurium amnicola GN=GLDH PE=4 SV=1"	YTK(1)DEALQHFR	3	-0.14892	5	3	1	121.68	2.77e-06	121.68	1	147.909	1.66e-08	147.91	1	121.68	2.77e-06	121.68_x000D_
Molecular Function	GO:0016627	3	oxidoreductase activity, acting on the CH-CH group of donors	0.00648094	Gene.14030::TRINITY_DN32558_c0_g2::g.14030::m.14030	230	K	Zeta-carotene desaturase (Fragment) OS=Anthurium amnicola GN=ZDS1_6 PE=3 SV=1	DHTHTFVNK(1)GGEIGELDFR	4	-0.47019	3	3	1	85.0865	6.8e-05	85.087	1	160.431	4.72e-22	160.43	1	109.128	1.61e-07	109.13_x000D_
Molecular Function	GO:0016627	3	oxidoreductase activity, acting on the CH-CH group of donors	0.00648094	Gene.2304::TRINITY_DN24726_c0_g1::g.2304::m.2304	397	K	Phytoene desaturase OS=Anthurium andraeanum PE=2 SV=1	EISYFK(1)R	2	-0.044948	4	3	1	76.8466	0.0249781	76.847	1	75.9725	0.0257786	75.972	1	76.1344	0.0256303	76.134_x000D_
Molecular Function	GO:0016627	3	oxidoreductase activity, acting on the CH-CH group of donors	0.00648094	Gene.5957::TRINITY_DN27639_c0_g1::g.5957::m.5957	156	K	Short-chain dehydrogenase/reductase SDR OS=Corchorus capsularis GN=CCACVL1_13022 PE=4 SV=1	DFLK(1)AER	2	-0.30292	5	3	1	83.3636	0.0120878	83.364	1	68.7868	0.0332715	68.787	1	86.4723	0.0102777	86.472_x000D_
Molecular Function	GO:0016627	3	oxidoreductase activity, acting on the CH-CH group of donors	0.00648094	Gene.26495::TRINITY_DN38943_c0_g2::g.26495::m.26495	339	K	"Succinate dehydrogenase [ubiquinone] flavoprotein subunit, mitochondrial OS=Anthurium amnicola GN=SDH1-1_1 PE=3 SV=1"	YAPTAK(1)DLASR	2	1.7296	3	3	1	79.492	0.00185217	79.492	1	106.667	0.00011619	106.67	1	81.9197	0.00160324	81.92_x000D_
Molecular Function	GO:0016627	3	oxidoreductase activity, acting on the CH-CH group of donors	0.00648094	Gene.26495::TRINITY_DN38943_c0_g2::g.26495::m.26495	185	K	"Succinate dehydrogenase [ubiquinone] flavoprotein subunit, mitochondrial OS=Anthurium amnicola GN=SDH1-1_1 PE=3 SV=1"	AFGGQSLDFGK(1)GGQAYR	2	-0.92307	3	3	1	252.358	2.46e-63	252.36	1	270.515	8.48e-76	270.51	1	297.485	9.47e-90	297.49_x000D_
Molecular Function	GO:0016853	2	isomerase activity	6.40406e-06	Gene.19913::TRINITY_DN35826_c0_g1::g.19913::m.19913	315	K	Methylthioribose-1-phosphate isomerase (Fragment) OS=Anthurium amnicola GN=POPTRDRAFT_832064_3 PE=3 SV=1	SEK(1)ELLYSHGGLGQR	2	-3.1677	3	3	1	86.4967	8.4e-05	86.497	1	77.7461	0.000168306	77.746	1	183.358	5.12e-23	183.36_x000D_
Molecular Function	GO:0016853	2	isomerase activity	6.40406e-06	Gene.20049::TRINITY_DN35898_c0_g3::g.20049::m.20049	49	K	3-isopropylmalate dehydratase (Fragment) OS=Anthurium amnicola GN=IIL1_0 PE=4 SV=1	FIHDYK(1)IDVSK	3	-0.072233	3	3	1	92.8564	0.000153243	92.856	1	60.1571	0.00524095	60.157	1	70.5633	0.00215737	70.563_x000D_
Molecular Function	GO:0016853	2	isomerase activity	6.40406e-06	Gene.14320::TRINITY_DN32726_c0_g2::g.14320::m.14320	312	K	"Dtdp-glucose 4-6-dehydratase, putative OS=Ricinus communis GN=RCOM_0484660 PE=4 SV=1"	EK(1)LGWAPTMK	2	-1.3125	6	3	1	87.1843	0.000454092	91.961	1	84.5074	0.00231284	84.507	1	95.4772	0.000227232	95.477_x000D_
Molecular Function	GO:0016853	2	isomerase activity	6.40406e-06	Gene.14320::TRINITY_DN32726_c0_g2::g.14320::m.14320	310	K	"Dtdp-glucose 4-6-dehydratase, putative OS=Ricinus communis GN=RCOM_0484660 PE=4 SV=1"	NSDNTLIK(1)EK	2	-0.032904	3	3	1	141.711	2.54e-07	141.71	1	150.457	7.2e-08	150.46	1	126.879	1.05e-05	126.88_x000D_
Molecular Function	GO:0016853	2	isomerase activity	6.40406e-06	Gene.14320::TRINITY_DN32726_c0_g2::g.14320::m.14320	320	K	"Dtdp-glucose 4-6-dehydratase, putative OS=Ricinus communis GN=RCOM_0484660 PE=4 SV=1"	LGWAPTMK(1)LK	2	0.39972	3	3	1	73.3266	0.00658392	73.327	1	89.6786	0.0014278	89.679	1	93.5557	0.000764235	93.556_x000D_
Molecular Function	GO:0016853	2	isomerase activity	6.40406e-06	Gene.14320::TRINITY_DN32726_c0_g2::g.14320::m.14320	256	K	"Dtdp-glucose 4-6-dehydratase, putative OS=Ricinus communis GN=RCOM_0484660 PE=4 SV=1"	LTK(1)SDFR	2	-0.55053	5	3	1	83.7525	0.0118613	83.753	1	84.5678	0.0113866	84.568	1	110.807	0.00358279	110.81_x000D_
Molecular Function	GO:0016853	2	isomerase activity	6.40406e-06	Gene.14320::TRINITY_DN32726_c0_g2::g.14320::m.14320	186	K	"Dtdp-glucose 4-6-dehydratase, putative OS=Ricinus communis GN=RCOM_0484660 PE=4 SV=1"	HYTK(1)DFGIECR	3	-0.35155	6	3	1	138.626	4.22e-08	138.63	1	148.28	1.56e-08	148.28	1	125.97	1.81e-06	125.97_x000D_
Molecular Function	GO:0016853	2	isomerase activity	6.40406e-06	Gene.14320::TRINITY_DN32726_c0_g2::g.14320::m.14320	24	K	"Dtdp-glucose 4-6-dehydratase, putative OS=Ricinus communis GN=RCOM_0484660 PE=4 SV=1"	EPYWPSEK(1)LR	2	-0.48195	3	3	1	79.2014	0.00322096	79.201	1	41.347	0.0481395	41.347	1	78.5125	0.00333887	78.513_x000D_
Molecular Function	GO:0016853	2	isomerase activity	6.40406e-06	Gene.14320::TRINITY_DN32726_c0_g2::g.14320::m.14320	208	K	"Dtdp-glucose 4-6-dehydratase, putative OS=Ricinus communis GN=RCOM_0484660 PE=4 SV=1"	FHNIYGPFGTWK(1)GGR	3	-0.25082	6	3	1	111.831	4.02e-07	111.83	1	140.308	1.98e-12	140.31	1	111.831	4.02e-07	111.83_x000D_
Molecular Function	GO:0016853	2	isomerase activity	6.40406e-06	Gene.5498::TRINITY_DN27311_c0_g1::g.5498::m.5498	147	K	Peptidyl-prolyl cis-trans isomerase FKBP62 (Fragment) OS=Anthurium amnicola GN=FKBP62_4 PE=4 SV=1	LEYK(1)TLK	2	-0.29258	3	3	1	75.2127	0.0172045	75.213	1	65.2521	0.0421096	65.252	1	71.3794	0.026789	71.379_x000D_
Molecular Function	GO:0016853	2	isomerase activity	6.40406e-06	Gene.5498::TRINITY_DN27311_c0_g1::g.5498::m.5498	89	K	Peptidyl-prolyl cis-trans isomerase FKBP62 (Fragment) OS=Anthurium amnicola GN=FKBP62_4 PE=4 SV=1	DYK(1)EAEK	2	-4.0318	4	3	1	68.3826	0.0342823	68.383	1	66.3511	0.00742042	69.721	1	73.2482	0.0221165	73.248_x000D_
Molecular Function	GO:0016853	2	isomerase activity	6.40406e-06	Gene.3006::TRINITY_DN25375_c0_g2::g.3006::m.3006	128	K	Protein disulfide isomerase-like 2-2 OS=Anthurium amnicola GN=PDIL2-2_0 PE=3 SV=1	SVLIGK(1)VDCDEHK	2	0.3481	5	3	1	82.0687	0.000177689	82.069	1	96.4641	1.35e-05	96.464	1	145.815	2.68e-17	145.81_x000D_
Molecular Function	GO:0016853	2	isomerase activity	6.40406e-06	Gene.25081::TRINITY_DN38299_c0_g3::g.25081::m.25081	22	K	"triosephosphate isomerase, cytosolic OS=Gossypium hirsutum GN=LOC107950159 PE=3 SV=1"	K(1)FFVGGNWK	2	-0.95852	7	3	1	109.714	0.00055156	109.71	1	144.122	9.78e-05	144.12	1	107.574	0.000665245	107.57_x000D_
Molecular Function	GO:0016853	2	isomerase activity	6.40406e-06	Gene.17359::TRINITY_DN34400_c0_g1::g.17359::m.17359	254	K	Protein disulfide isomerase-like 2-2 OS=Anthurium amnicola GN=PDIL2-2_0 PE=3 SV=1	YK(1)DLAEK	2	0.5035	4	3	1	107.574	0.00394598	107.57	1	83.9477	0.0117476	83.948	1	87.4761	0.00969319	87.476_x000D_
Molecular Function	GO:0016853	2	isomerase activity	6.40406e-06	Gene.17359::TRINITY_DN34400_c0_g1::g.17359::m.17359	233	K	Protein disulfide isomerase-like 2-2 OS=Anthurium amnicola GN=PDIL2-2_0 PE=3 SV=1	NLAPTYEK(1)VADAYK	2	1.0923	5	3	1	102.52	8.39e-06	102.52	1	105.191	6.52e-06	105.19	1	102.52	8.39e-06	102.52_x000D_
Molecular Function	GO:0016853	2	isomerase activity	6.40406e-06	Gene.17359::TRINITY_DN34400_c0_g1::g.17359::m.17359	136	K	Protein disulfide isomerase-like 2-2 OS=Anthurium amnicola GN=PDIL2-2_0 PE=3 SV=1	VDCDDHK(1)SLCSK	3	-0.76277	3	3	1	71.5575	0.00111821	71.558	1	73.9271	0.00064336	73.927	1	57.4342	0.00394835	57.434_x000D_
Molecular Function	GO:0016853	2	isomerase activity	6.40406e-06	Gene.17359::TRINITY_DN34400_c0_g1::g.17359::m.17359	276	K	Protein disulfide isomerase-like 2-2 OS=Anthurium amnicola GN=PDIL2-2_0 PE=3 SV=1	SNK(1)AGEDYDGGR	2	0.11494	3	3	1	65.3289	0.00743961	65.329	1	73.9271	0.00202267	73.927	1	74.1329	0.00189302	74.133_x000D_
Molecular Function	GO:0016853	2	isomerase activity	6.40406e-06	Gene.17359::TRINITY_DN34400_c0_g1::g.17359::m.17359	375	K	Protein disulfide isomerase-like 2-2 OS=Anthurium amnicola GN=PDIL2-2_0 PE=3 SV=1	GADYAQK(1)EIDR	2	-0.12646	6	3	1	131.172	2.07e-06	131.17	1	138.236	1.36e-07	138.24	1	120.749	9.34e-06	120.75_x000D_
Molecular Function	GO:0016853	2	isomerase activity	6.40406e-06	Gene.17359::TRINITY_DN34400_c0_g1::g.17359::m.17359	129	K	Protein disulfide isomerase-like 2-2 OS=Anthurium amnicola GN=PDIL2-2_0 PE=3 SV=1	SVLIAK(1)VDCDDHK	3	-0.33462	3	3	1	40.8801	0.025735	40.88	1	102.731	3.92e-07	102.73	1	84.2973	0.00014938	84.297_x000D_
Molecular Function	GO:0016853	2	isomerase activity	6.40406e-06	Gene.13910::TRINITY_DN32496_c0_g1::g.13910::m.13910	149	K	Phosphomannomutase OS=Anthurium amnicola GN=PMM_4 PE=3 SV=1	TYK(1)GGNDHEIYESER	3	0.073795	3	3	1	107.496	1.07e-06	107.5	1	109.793	7.17e-07	109.79	1	116.995	3.98e-09	117_x000D_
Molecular Function	GO:0016853	2	isomerase activity	6.40406e-06	Gene.4737::TRINITY_DN26739_c0_g1::g.4737::m.4737	108	K	Peptidylprolyl isomerase (Fragment) OS=Anthurium amnicola GN=FKBP15_0 PE=4 SV=1	IPAK(1)LGYGAQGSPPK	2	0.065092	3	3	1	181.584	6.13e-23	181.58	1	172.82	6.01e-19	172.82	1	150.763	1.25e-12	150.76_x000D_
Molecular Function	GO:0016853	2	isomerase activity	6.40406e-06	Gene.15586::TRINITY_DN33449_c0_g1::g.15586::m.15586	71	K	Putative phosphoglucomutase OS=Amorphophallus konjac PE=2 SV=1	EDFGGGHPDPNLTYAK(1)ELVAR	3	-0.51867	6	3	1	219.871	5.37e-53	219.87	1	199.611	6.98e-43	199.61	1	158.5	1.08e-24	158.5_x000D_
Molecular Function	GO:0016853	2	isomerase activity	6.40406e-06	Gene.15586::TRINITY_DN33449_c0_g1::g.15586::m.15586	214	K	Putative phosphoglucomutase OS=Amorphophallus konjac PE=2 SV=1	NK(1)DTFGGDK	2	0.51819	4	3	1	51.2762	0.0611652	51.276	1	73.8866	0.00715125	73.887	1	64.82	0.0209933	64.82_x000D_
Molecular Function	GO:0016853	2	isomerase activity	6.40406e-06	Gene.15586::TRINITY_DN33449_c0_g1::g.15586::m.15586	273	K	Putative phosphoglucomutase OS=Amorphophallus konjac PE=2 SV=1	LQASLPDVNK(1)IIK	2	-0.12564	6	3	1	110.15	1.12e-05	110.15	1	124.377	7.49e-07	124.38	1	111.793	7.49e-06	111.79_x000D_
Molecular Function	GO:0016853	2	isomerase activity	6.40406e-06	Gene.15586::TRINITY_DN33449_c0_g1::g.15586::m.15586	107	K	Putative phosphoglucomutase OS=Amorphophallus konjac PE=2 SV=1	NMVLGK(1)R	2	1.3716	6	3	1	60.7988	0.0314629	60.799	1	85.3595	0.0171826	85.359	1	82.3855	0.00747935	82.386_x000D_
Molecular Function	GO:0016853	2	isomerase activity	6.40406e-06	Gene.24518::TRINITY_DN38045_c0_g1::g.24518::m.24518	69	K	Peptidylprolyl isomerase OS=Ananas comosus GN=ACMD2_03897 PE=4 SV=1	PQYGFGEK(1)GR	2	-0.22602	4	3	0.999984	47.9142	0.000798214	73.279	1	93.0956	4.32e-10	131.56	0.999946	42.6598	0.000267367	79.837_x000D_
Molecular Function	GO:0016853	2	isomerase activity	6.40406e-06	Gene.24518::TRINITY_DN38045_c0_g1::g.24518::m.24518	324	K	Peptidylprolyl isomerase OS=Ananas comosus GN=ACMD2_03897 PE=4 SV=1	NVK(1)ALYR	2	0.98808	3	3	1	72.1384	0.0248914	72.138	1	97.0676	0.00512627	97.068	1	81.2967	0.0132913	81.297_x000D_
Molecular Function	GO:0016853	2	isomerase activity	6.40406e-06	Gene.24518::TRINITY_DN38045_c0_g1::g.24518::m.24518	252	K	Peptidylprolyl isomerase OS=Ananas comosus GN=ACMD2_03897 PE=4 SV=1	EEGNVLFK(1)LGK	2	1.0921	3	3	1	105.46	0.000132185	105.46	1	55.721	0.0215547	55.721	1	122.691	7.99e-06	122.69_x000D_
Molecular Function	GO:0016853	2	isomerase activity	6.40406e-06	Gene.24518::TRINITY_DN38045_c0_g1::g.24518::m.24518	268	K	Peptidylprolyl isomerase OS=Ananas comosus GN=ACMD2_03897 PE=4 SV=1	AAK(1)YIEHDSSFSDEEK	3	-0.24306	3	3	1	151.8	1e-13	151.8	1	110.123	4.43e-07	110.12	1	100.042	1.48e-06	100.04_x000D_
Molecular Function	GO:0016853	2	isomerase activity	6.40406e-06	Gene.24518::TRINITY_DN38045_c0_g1::g.24518::m.24518	226	K	Peptidylprolyl isomerase OS=Ananas comosus GN=ACMD2_03897 PE=4 SV=1	EK(1)ESWDLNTAEK	2	0.031858	3	3	1	80.3096	0.000837001	80.31	1	104.175	4.4e-05	104.17	1	82.7048	0.000712931	82.705_x000D_
Molecular Function	GO:0016853	2	isomerase activity	6.40406e-06	Gene.7621::TRINITY_DN28734_c0_g1::g.7621::m.7621	34	K	Protein disulfide isomerase-like 2-2 OS=Anthurium amnicola GN=PDIL2-2_0 PE=3 SV=1	NNK(1)AGEDYDGNR	2	-0.70967	4	3	1	122.326	1.85e-06	122.33	1	90.7928	0.000293964	90.793	1	110.977	1.68e-05	110.98_x000D_
Molecular Function	GO:0016853	2	isomerase activity	6.40406e-06	Gene.7621::TRINITY_DN28734_c0_g1::g.7621::m.7621	118	K	Protein disulfide isomerase-like 2-2 OS=Anthurium amnicola GN=PDIL2-2_0 PE=3 SV=1	IYLK(1)AAR	2	-0.025124	3	3	1	63.2871	0.0470229	63.287	1	73.0388	0.02264	73.039	1	73.0388	0.02264	73.039_x000D_
Molecular Function	GO:0016853	2	isomerase activity	6.40406e-06	Gene.7621::TRINITY_DN28734_c0_g1::g.7621::m.7621	114	K	Protein disulfide isomerase-like 2-2 OS=Anthurium amnicola GN=PDIL2-2_0 PE=3 SV=1	YGK(1)IYLK	2	0.13217	3	3	1	94.4072	0.00565736	94.407	1	94.4072	0.00565736	94.407	1	94.4072	0.00565736	94.407_x000D_
Molecular Function	GO:0016853	2	isomerase activity	6.40406e-06	Gene.7621::TRINITY_DN28734_c0_g1::g.7621::m.7621	133	K	Protein disulfide isomerase-like 2-2 OS=Anthurium amnicola GN=PDIL2-2_0 PE=3 SV=1	GADYAQK(1)EIAR	2	0.34745	5	3	1	108.564	9.11e-05	108.56	1	108.564	9.11e-05	108.56	1	96.6043	0.000249526	96.604_x000D_
Molecular Function	GO:0016853	2	isomerase activity	6.40406e-06	Gene.7016::TRINITY_DN28359_c0_g2::g.7016::m.7016	283	K	DNA gyrase subunit B (Fragment) OS=Anthurium amnicola GN=GYRB_2 PE=3 SV=1	KPIHETVAFK(1)K	3	-2.2439	4	3	1	74.1506	0.00108298	78.324	1	127.518	9.39e-07	131.69	1	86.4402	0.000390899	90.614_x000D_
Molecular Function	GO:0016853	2	isomerase activity	6.40406e-06	Gene.7016::TRINITY_DN28359_c0_g2::g.7016::m.7016	489	K	DNA gyrase subunit B (Fragment) OS=Anthurium amnicola GN=GYRB_2 PE=3 SV=1	GK(1)ILNIER	2	0.0804	23	3	1	87.3226	0.00411473	87.323	1	84.5678	0.00411473	87.323	1	95.5305	0.00187236	95.531_x000D_
Molecular Function	GO:0016853	2	isomerase activity	6.40406e-06	Gene.24540::TRINITY_DN38052_c0_g3::g.24540::m.24540	276	K	Glucose-6-phosphate isomerase OS=Anthurium amnicola GN=PGIC_3 PE=3 SV=1	TPEQLLSEK(1)VPDHLVPHK	4	-1.7332	4	3	1	82.8655	9.47e-05	82.865	1	75.0406	0.000192755	75.041	1	42.6332	0.0210199	42.633_x000D_
Molecular Function	GO:0016853	2	isomerase activity	6.40406e-06	Gene.25713::TRINITY_DN38577_c0_g2::g.25713::m.25713	312	K	Terpene cyclase/mutase family member OS=Anthurium amnicola GN=GgCAS1_3 PE=3 SV=1	VDWNK(1)AR	2	0.18773	3	3	1	105.2	0.00421266	105.2	1	100.742	0.00471351	100.74	1	97.6019	0.00506624	97.602_x000D_
Molecular Function	GO:0016853	2	isomerase activity	6.40406e-06	Gene.25713::TRINITY_DN38577_c0_g2::g.25713::m.25713	645	K	Terpene cyclase/mutase family member OS=Anthurium amnicola GN=GgCAS1_3 PE=3 SV=1	TYK(1)TSSSIR	2	0.64512	3	3	1	85.3546	0.00280033	85.355	1	93.0956	0.00121982	93.096	1	101.381	0.00063223	101.38_x000D_
Molecular Function	GO:0016853	2	isomerase activity	6.40406e-06	Gene.26349::TRINITY_DN38872_c1_g1::g.26349::m.26349	250	K	"Phosphoglucomutase, chloroplastic OS=Anthurium amnicola GN=PGMP_5 PE=4 SV=1"	YDYEECESEGANK(1)MMDHLR	3	-1.5414	4	3	1	121.436	3.18e-18	121.44	1	173.984	1.82e-28	173.98	1	159.257	7.01e-22	159.26_x000D_
Molecular Function	GO:0016853	2	isomerase activity	6.40406e-06	Gene.8058::TRINITY_DN29024_c0_g1::g.8058::m.8058	52	K	Protein disulfide-isomerase (Fragment) OS=Anthurium amnicola GN=PDI_11 PE=3 SV=1	HDPPIVLAK(1)VDANDEANK	3	-0.5463	5	3	1	91.3172	3.34e-05	91.317	1	126.073	7.51e-11	126.07	1	98.0621	7.98e-07	98.062_x000D_
Molecular Function	GO:0016853	2	isomerase activity	6.40406e-06	Gene.8058::TRINITY_DN29024_c0_g1::g.8058::m.8058	120	K	Protein disulfide-isomerase (Fragment) OS=Anthurium amnicola GN=PDI_11 PE=3 SV=1	SSEDVSK(1)HFNQK	3	1.0102	3	3	1	89.3005	0.00011809	89.301	1	110.077	6.49e-06	110.08	1	89.3005	0.00011809	89.301_x000D_
Molecular Function	GO:0016853	2	isomerase activity	6.40406e-06	Gene.8058::TRINITY_DN29024_c0_g1::g.8058::m.8058	83	K	Protein disulfide-isomerase (Fragment) OS=Anthurium amnicola GN=PDI_11 PE=3 SV=1	NEGK(1)DIQEYK	2	0.25605	4	3	1	141.886	2.5e-07	141.89	1	178.53	6.26e-12	178.53	1	163.464	5.34e-09	163.46_x000D_
Molecular Function	GO:0016853	2	isomerase activity	6.40406e-06	Gene.8058::TRINITY_DN29024_c0_g1::g.8058::m.8058	164	K	Protein disulfide-isomerase (Fragment) OS=Anthurium amnicola GN=PDI_11 PE=3 SV=1	SDYDFGHTSDAK(1)FLPR	3	-0.3502	5	3	1	191.776	4.51e-25	191.78	1	184.987	5.54e-24	184.99	1	197.471	2.18e-29	197.47_x000D_
Molecular Function	GO:0016853	2	isomerase activity	6.40406e-06	Gene.8058::TRINITY_DN29024_c0_g1::g.8058::m.8058	102	K	Protein disulfide-isomerase (Fragment) OS=Anthurium amnicola GN=PDI_11 PE=3 SV=1	EAEGIVEYLK(1)K	2	1.0576	3	3	1	145.275	1.18e-07	145.28	1	156.581	5.95e-09	156.58	1	144.172	1.33e-07	144.17_x000D_
Molecular Function	GO:0016853	2	isomerase activity	6.40406e-06	Gene.8058::TRINITY_DN29024_c0_g1::g.8058::m.8058	89	K	Protein disulfide-isomerase (Fragment) OS=Anthurium amnicola GN=PDI_11 PE=3 SV=1	DIQEYK(1)GPR	2	-0.16305	6	3	1	126.067	0.000151469	126.07	1	85.2904	0.00281345	85.29	1	111.455	0.000291897	111.46_x000D_
Molecular Function	GO:0016853	2	isomerase activity	6.40406e-06	Gene.8058::TRINITY_DN29024_c0_g1::g.8058::m.8058	43	K	Protein disulfide-isomerase (Fragment) OS=Anthurium amnicola GN=PDI_11 PE=3 SV=1	AAAALSK(1)HDPPIVLAK	3	-0.03562	3	3	1	41.4224	0.0285505	41.422	1	85.4687	9.77e-05	85.469	1	79.3463	0.000159824	79.346_x000D_
Molecular Function	GO:0016853	2	isomerase activity	6.40406e-06	Gene.8058::TRINITY_DN29024_c0_g1::g.8058::m.8058	150	K	Protein disulfide-isomerase (Fragment) OS=Anthurium amnicola GN=PDI_11 PE=3 SV=1	YITVAEK(1)LR	2	-0.60704	3	3	1	89.0474	0.00204637	89.047	1	89.0474	0.00204637	89.047	1	90.1504	0.00182116	90.15_x000D_
Molecular Function	GO:0016853	2	isomerase activity	6.40406e-06	Gene.10138::TRINITY_DN30331_c0_g2::g.10138::m.10138	191	K	Peptidyl-prolyl cis-trans isomerase (Fragment) OS=Anthurium amnicola GN=CYP20-2 PE=3 SV=1	GFGYK(1)GSSFHR	3	-0.14138	6	3	1	104.824	4.47e-05	104.82	1	111.855	1.27e-06	132.32	1	86.3444	0.000365636	86.344_x000D_
Molecular Function	GO:0016853	2	isomerase activity	6.40406e-06	Gene.10138::TRINITY_DN30331_c0_g2::g.10138::m.10138	186	K	Peptidyl-prolyl cis-trans isomerase (Fragment) OS=Anthurium amnicola GN=CYP20-2 PE=3 SV=1	ALCTGEK(1)GFGYK	2	0.22837	8	3	1	152.069	3.2e-10	152.07	1	139.858	3.28e-09	139.86	1	107.026	3.26e-05	107.03_x000D_
Molecular Function	GO:0016853	2	isomerase activity	6.40406e-06	Gene.10138::TRINITY_DN30331_c0_g2::g.10138::m.10138	266	K	Peptidyl-prolyl cis-trans isomerase (Fragment) OS=Anthurium amnicola GN=CYP20-2 PE=3 SV=1	TPWLDK(1)R	2	0.031452	7	3	1	110.31	0.00572257	110.31	1	110.31	0.00572257	110.31	1	147.336	0.00176408	147.34_x000D_
Molecular Function	GO:0016853	2	isomerase activity	6.40406e-06	Gene.10138::TRINITY_DN30331_c0_g2::g.10138::m.10138	226	K	Peptidyl-prolyl cis-trans isomerase (Fragment) OS=Anthurium amnicola GN=CYP20-2 PE=3 SV=1	TFK(1)DENFK	2	0.35016	12	3	1	123.72	0.000830604	123.72	1	130.562	0.000798769	130.56	1	111.947	0.00100363	111.95_x000D_
Molecular Function	GO:0016853	2	isomerase activity	6.40406e-06	Gene.10138::TRINITY_DN30331_c0_g2::g.10138::m.10138	218	K	Peptidyl-prolyl cis-trans isomerase (Fragment) OS=Anthurium amnicola GN=CYP20-2 PE=3 SV=1	GNGTGGK(1)SIYGR	2	-3.6579	8	3	1	45.2798	5.45e-05	101.56	1	78.3239	0.000939864	78.324	1	53.4477	3.21e-05	107.17_x000D_
Molecular Function	GO:0016853	2	isomerase activity	6.40406e-06	Gene.10138::TRINITY_DN30331_c0_g2::g.10138::m.10138	211	K	Peptidyl-prolyl cis-trans isomerase (Fragment) OS=Anthurium amnicola GN=CYP20-2 PE=3 SV=1	DFMIQGGDFDK(1)GNGTGGK	2	0.38796	4	3	1	155.997	2.11e-21	156	1	154.494	5.24e-21	154.49	1	116.133	6.42e-23	172.37_x000D_
Molecular Function	GO:0016853	2	isomerase activity	6.40406e-06	Gene.19379::TRINITY_DN35528_c0_g1::g.19379::m.19379	108	K	Peptidyl-prolyl cis-trans isomerase (Fragment) OS=Anthurium amnicola GN=PIN1_4 PE=4 SV=1	GGDLGPFK(1)R	2	0.42917	4	3	1	74.3762	0.010071	74.376	1	73.2332	0.0128154	73.233	1	66.2702	0.029534	66.27_x000D_
Molecular Function	GO:0016853	2	isomerase activity	6.40406e-06	Gene.23346::TRINITY_DN37486_c2_g1::g.23346::m.23346	175	K	"Triosephosphate isomerase, chloroplastic OS=Nicotiana attenuata GN=TPIP1_0 PE=3 SV=1"	IVNSVTAK(1)K	2	-0.27598	3	3	1	111.607	0.000451009	111.61	1	120.989	0.000266309	120.99	1	120.989	0.000266309	120.99_x000D_
Molecular Function	GO:0016853	2	isomerase activity	6.40406e-06	Gene.4905::TRINITY_DN26858_c0_g3::g.4905::m.4905	21	K	Peptidyl-prolyl cis-trans isomerase OS=Cucumis melo GN=LOC103502021 PE=3 SV=1	SGK(1)PLHYK	2	1.7576	4	3	1	63.0755	0.0302085	63.076	1	67.8972	0.021363	67.897	1	61.6789	0.0327707	61.679_x000D_
Molecular Function	GO:0016853	2	isomerase activity	6.40406e-06	Gene.4905::TRINITY_DN26858_c0_g3::g.4905::m.4905	66	K	Peptidyl-prolyl cis-trans isomerase OS=Cucumis melo GN=LOC103502021 PE=3 SV=1	FADENFK(1)LK	2	0.17451	5	3	1	125.817	0.000152349	125.82	1	128.281	0.000143683	128.28	1	123.355	0.00016101	123.35_x000D_
Molecular Function	GO:0016853	2	isomerase activity	6.40406e-06	Gene.4905::TRINITY_DN26858_c0_g3::g.4905::m.4905	26	K	Peptidyl-prolyl cis-trans isomerase OS=Cucumis melo GN=LOC103502021 PE=3 SV=1	SGKPLHYK(1)GSTFHR	3	0.37523	15	3	1	92.9992	8.16e-10	133.48	1	85.2222	1.56e-08	125.5	1	144.103	2.33e-08	144.1_x000D_
Molecular Function	GO:0016853	2	isomerase activity	6.40406e-06	Gene.24770::TRINITY_DN38164_c0_g3::g.24770::m.24770	191	K	"Peptidyl-prolyl cis-trans isomerase CYP37, chloroplastic (Fragment) OS=Anthurium amnicola GN=CYP37_3 PE=4 SV=1"	SAK(1)LVQGGER	2	0.44297	3	3	1	65.8789	0.0163024	65.879	1	81.5247	0.00282333	81.525	1	56.5506	0.0284749	56.551_x000D_
Molecular Function	GO:0016853	2	isomerase activity	6.40406e-06	Gene.22076::TRINITY_DN36877_c0_g1::g.22076::m.22076	106	K	Peptidylprolyl isomerase (Fragment) OS=Anthurium amnicola GN=FKBP16-2_1 PE=4 SV=1	FEDGTVFDSSYK(1)R	2	-0.41189	3	3	1	40.4773	0.0551885	40.477	1	187.112	3.29e-17	187.11	1	169.792	3.64e-23	169.79_x000D_
Molecular Function	GO:0016853	2	isomerase activity	6.40406e-06	Gene.16408::TRINITY_DN33898_c0_g2::g.16408::m.16408	297	K	Aldose 1-epimerase OS=Anthurium amnicola GN=GALM_7 PE=3 SV=1	AAVAK(1)DDK	2	0.89333	3	3	1	56.2581	0.051262	56.258	1	56.2581	0.0427152	56.258	1	66.6919	0.0235742	66.692_x000D_
Molecular Function	GO:0016853	2	isomerase activity	6.40406e-06	Gene.28212::TRINITY_DN39667_c0_g3::g.28212::m.28212	254	K	Peroxisomal fatty acid beta-oxidation multifunctional protein (Fragment) OS=Anthurium amnicola GN=MFP_4 PE=3 SV=1	VPK(1)VSDIGLKPR	3	0.59059	3	3	1	75.2699	0.000102735	92.856	0.999999	59.4916	0.00231811	70.438	0.999999	59.7229	0.000580211	76.073_x000D_
Molecular Function	GO:0016853	2	isomerase activity	6.40406e-06	Gene.28212::TRINITY_DN39667_c0_g3::g.28212::m.28212	173	K	Peroxisomal fatty acid beta-oxidation multifunctional protein (Fragment) OS=Anthurium amnicola GN=MFP_4 PE=3 SV=1	TDK(1)IGSLSEAR	2	-0.57286	3	3	1	85.9731	0.0011876	85.973	1	66.0227	0.0110126	66.023	1	89.1886	0.000857885	89.189_x000D_
Molecular Function	GO:0016853	2	isomerase activity	6.40406e-06	Gene.28212::TRINITY_DN39667_c0_g3::g.28212::m.28212	129	K	Peroxisomal fatty acid beta-oxidation multifunctional protein (Fragment) OS=Anthurium amnicola GN=MFP_4 PE=3 SV=1	SISAK(1)EGNK	2	1.1147	3	3	1	78.5162	0.00419656	78.516	1	69.3749	0.0140393	69.375	1	61.7795	0.0256353	61.78_x000D_
Molecular Function	GO:0016853	2	isomerase activity	6.40406e-06	Gene.26533::TRINITY_DN38961_c1_g2::g.26533::m.26533	134	K	"Ribulose-phosphate 3-epimerase, chloroplastic OS=Anthurium amnicola GN=RPE_2 PE=4 SV=1"	TVNQIK(1)DLGAK	2	-0.34827	4	3	1	105.649	0.000129685	105.65	1	145.137	7.62e-08	145.14	1	119.386	1.03e-05	119.39_x000D_
Molecular Function	GO:0016853	2	isomerase activity	6.40406e-06	Gene.26006::TRINITY_DN38716_c0_g4::g.26006::m.26006	352	K	Glyoxysomal fatty acid beta-oxidation multifunctional protein MFP-a OS=Anthurium amnicola GN=MFPA_0 PE=4 SV=1	GK(1)MTEEK	2	0.52959	3	3	1	42.8692	0.0593572	42.869	1	58.1194	0.0262456	58.119	1	49.3252	0.0441626	49.325_x000D_
Molecular Function	GO:0016853	2	isomerase activity	6.40406e-06	Gene.26006::TRINITY_DN38716_c0_g4::g.26006::m.26006	357	K	Glyoxysomal fatty acid beta-oxidation multifunctional protein MFP-a OS=Anthurium amnicola GN=MFPA_0 PE=4 SV=1	MTEEK(1)FEK	2	-0.24307	3	3	1	68.0161	0.0211449	68.016	1	49.4182	0.0347422	49.418	1	76.0641	0.00323837	76.064_x000D_
Molecular Function	GO:0016853	2	isomerase activity	6.40406e-06	Gene.23887::TRINITY_DN37743_c0_g2::g.23887::m.23887	394	K	NAD(P)H-hydrate epimerase OS=Anthurium amnicola GN=BRAFLDRAFT_104103_2 PE=3 SV=1	IEGTVTK(1)VSEEESQR	2	0.59689	3	3	1	166.904	5.66e-17	166.9	1	182.352	5.69e-23	182.35	1	204.82	8.07e-29	204.82_x000D_
Molecular Function	GO:0016853	2	isomerase activity	6.40406e-06	Gene.25331::TRINITY_DN38411_c1_g5::g.25331::m.25331	310	K	Protein disulfide-isomerase OS=Anthurium amnicola GN=PDI_6 PE=3 SV=1	SIYHDVAGNYK(1)GK	3	-0.25423	4	3	1	139.781	5.14e-10	139.78	1	147.327	2.29e-10	147.33	1	164.478	3.47e-14	164.48_x000D_
Molecular Function	GO:0016853	2	isomerase activity	6.40406e-06	Gene.25331::TRINITY_DN38411_c1_g5::g.25331::m.25331	213	K	Protein disulfide-isomerase OS=Anthurium amnicola GN=PDI_6 PE=3 SV=1	SDYEFGHTLDAK(1)FLPR	3	-0.19565	5	3	1	194.773	2.58e-29	194.77	1	186.751	4.22e-24	186.75	1	222.448	1.28e-36	222.45_x000D_
Molecular Function	GO:0016853	2	isomerase activity	6.40406e-06	Gene.25331::TRINITY_DN38411_c1_g5::g.25331::m.25331	138	K	Protein disulfide-isomerase OS=Anthurium amnicola GN=PDI_6 PE=3 SV=1	IVQEYK(1)GPR	2	2.9125	6	3	1	63.2161	0.000355449	93.649	1	111.061	0.000305231	111.06	1	111.455	0.000291897	111.46_x000D_
Molecular Function	GO:0016853	2	isomerase activity	6.40406e-06	Gene.25331::TRINITY_DN38411_c1_g5::g.25331::m.25331	92	K	Protein disulfide-isomerase OS=Anthurium amnicola GN=PDI_6 PE=3 SV=1	AAAALSK(1)HDPPIVLAK	3	-0.03562	3	3	1	41.4224	0.0285505	41.422	1	85.4687	9.77e-05	85.469	1	79.3463	0.000159824	79.346_x000D_
Molecular Function	GO:0016853	2	isomerase activity	6.40406e-06	Gene.25331::TRINITY_DN38411_c1_g5::g.25331::m.25331	119	K	Protein disulfide-isomerase OS=Anthurium amnicola GN=PDI_6 PE=3 SV=1	YEVK(1)GYPTLK	2	0.10552	5	3	1	105.46	0.000260197	105.46	1	98.1563	0.000449538	98.156	1	91.9612	0.00103713	91.961_x000D_
Molecular Function	GO:0016853	2	isomerase activity	6.40406e-06	Gene.25331::TRINITY_DN38411_c1_g5::g.25331::m.25331	173	K	Protein disulfide-isomerase OS=Anthurium amnicola GN=PDI_6 PE=3 SV=1	SAEDASTLFDK(1)K	2	-2.0188	3	3	1	74.9873	0.00213062	74.987	1	118.866	3.78e-06	118.87	1	80.3118	0.00131617	80.312_x000D_
Molecular Function	GO:0016853	2	isomerase activity	6.40406e-06	Gene.25331::TRINITY_DN38411_c1_g5::g.25331::m.25331	101	K	Protein disulfide-isomerase OS=Anthurium amnicola GN=PDI_6 PE=3 SV=1	HDPPIVLAK(1)VDANDEPNK	3	0.16484	4	3	1	102.895	5.62e-07	102.89	1	120.896	1.25e-10	120.9	1	118.48	1.48e-10	118.48_x000D_
Molecular Function	GO:0016853	2	isomerase activity	6.40406e-06	Gene.25331::TRINITY_DN38411_c1_g5::g.25331::m.25331	125	K	Protein disulfide-isomerase OS=Anthurium amnicola GN=PDI_6 PE=3 SV=1	GYPTLK(1)ILK	2	0.58656	3	3	1	57.8586	0.0316214	57.859	1	62.5821	0.02441	62.582	1	50.8046	0.0638694	50.805_x000D_
Molecular Function	GO:0016853	2	isomerase activity	6.40406e-06	Gene.25331::TRINITY_DN38411_c1_g5::g.25331::m.25331	132	K	Protein disulfide-isomerase OS=Anthurium amnicola GN=PDI_6 PE=3 SV=1	NEGK(1)IVQEYK	2	0.082403	3	3	1	115.287	2.72e-05	115.29	1	136.957	3.53e-07	136.96	1	88.1551	0.00168854	88.155_x000D_
Molecular Function	GO:0016853	2	isomerase activity	6.40406e-06	Gene.25331::TRINITY_DN38411_c1_g5::g.25331::m.25331	223	K	Protein disulfide-isomerase OS=Anthurium amnicola GN=PDI_6 PE=3 SV=1	GDASVK(1)PPLVR	2	0.0019042	3	3	1	102.531	0.000171	102.53	1	96.7555	0.000247523	96.756	1	104.824	0.000140617	104.82_x000D_
Molecular Function	GO:0016853	2	isomerase activity	6.40406e-06	Gene.25331::TRINITY_DN38411_c1_g5::g.25331::m.25331	473	K	Protein disulfide-isomerase OS=Anthurium amnicola GN=PDI_6 PE=3 SV=1	SASGK(1)LVQFDGGR	2	3.2047	3	3	1	98.9432	3.69e-05	98.943	1	98.582	3.77e-05	98.582	1	95.8537	3.07e-05	95.854_x000D_
Molecular Function	GO:0016853	2	isomerase activity	6.40406e-06	Gene.12960::TRINITY_DN31951_c0_g1::g.12960::m.12960	54	K	Inositol-3-phosphate synthase OS=Anthurium amnicola GN=TUR1_1 PE=4 SV=1	SVQYQFK(1)TDTR	2	-2.0983	3	3	1	108.564	9.11e-05	108.56	1	119.743	1e-05	119.74	1	123.948	7.11e-06	123.95_x000D_
Molecular Function	GO:0004645	5	1,4-alpha-oligoglucan phosphorylase activity	0.00447755	Gene.26581::TRINITY_DN38981_c1_g1::g.26581::m.26581	803	K	"Alpha-1,4 glucan phosphorylase OS=Anthurium amnicola GN=PHSH_7 PE=3 SV=1"	VDEAYK(1)DR	2	0.44797	3	3	1	83.9477	0.00509842	83.948	1	105.521	0.00134371	105.52	1	104.2	0.00141357	104.2_x000D_
Molecular Function	GO:0004645	5	1,4-alpha-oligoglucan phosphorylase activity	0.00447755	Gene.24566::TRINITY_DN38063_c3_g3::g.24566::m.24566	59	K	"Alpha-1,4 glucan phosphorylase OS=Arundo donax PE=3 SV=1"	GK(1)FVPDPR	2	0.096984	6	3	1	95.7414	0.00186121	95.741	1	82.2787	0.00558489	82.279	1	80.4381	0.00612139	80.438_x000D_
Molecular Function	GO:0004645	5	1,4-alpha-oligoglucan phosphorylase activity	0.00447755	Gene.23408::TRINITY_DN37516_c0_g3::g.23408::m.23408	535	K	"Alpha-1,4 glucan phosphorylase OS=Anthurium amnicola GN=PHSL_5 PE=3 SV=1"	VQAESSSTSDAAEK(1)EDVESK	2	-0.079668	3	3	1	247.743	3.39e-63	247.74	1	261.69	1.22e-73	261.69	1	316.559	1.39e-114	316.56_x000D_
Molecular Function	GO:0004645	5	1,4-alpha-oligoglucan phosphorylase activity	0.00447755	Gene.23408::TRINITY_DN37516_c0_g3::g.23408::m.23408	553	K	"Alpha-1,4 glucan phosphorylase OS=Anthurium amnicola GN=PHSL_5 PE=3 SV=1"	EHSSSTSDAAEK(1)EEVESK	3	-0.12283	4	3	1	140.676	8.05e-16	140.68	1	168.863	3.64e-22	168.86	1	175.477	3.44e-28	175.48_x000D_
Molecular Function	GO:0004645	5	1,4-alpha-oligoglucan phosphorylase activity	0.00447755	Gene.23408::TRINITY_DN37516_c0_g3::g.23408::m.23408	642	K	"Alpha-1,4 glucan phosphorylase OS=Anthurium amnicola GN=PHSL_5 PE=3 SV=1"	MWPEK(1)FQNK	2	-0.26425	7	3	1	44.3175	0.00365606	81.163	1	92.8379	0.000557118	92.838	1	74.9199	0.00557363	74.92_x000D_
Molecular Function	GO:0004645	5	1,4-alpha-oligoglucan phosphorylase activity	0.00447755	Gene.23408::TRINITY_DN37516_c0_g3::g.23408::m.23408	262	K	"Alpha-1,4 glucan phosphorylase OS=Anthurium amnicola GN=PHSL_5 PE=3 SV=1"	HDVSYPVK(1)FYGK	2	-0.47165	5	3	1	160.379	3.33e-13	160.38	1	210.149	1.15e-22	210.15	1	172.755	3.57e-15	172.76_x000D_
Molecular Function	GO:0004645	5	1,4-alpha-oligoglucan phosphorylase activity	0.00447755	Gene.23408::TRINITY_DN37516_c0_g3::g.23408::m.23408	601	K	"Alpha-1,4 glucan phosphorylase OS=Anthurium amnicola GN=PHSL_5 PE=3 SV=1"	PTQK(1)MVR	2	-0.29829	11	3	1	102.773	0.00188147	104.45	1	104.448	0.00429722	104.45	1	85.6415	0.00112385	94.662_x000D_
Molecular Function	GO:0101005	3	ubiquitinyl hydrolase activity	0.372816	Gene.26949::TRINITY_DN39139_c0_g1::g.26949::m.26949	573	K	Ubiquitinyl hydrolase 1 OS=Anthurium amnicola GN=UBP14_2 PE=3 SV=1	FVMEAGWVPK(1)K	2	-0.6479	3	3	1	41.109	0.0492667	41.109	1	68.1321	0.014229	68.132	1	45.4329	0.0383456	45.433_x000D_
Molecular Function	GO:0101005	3	ubiquitinyl hydrolase activity	0.372816	Gene.17152::TRINITY_DN34283_c1_g2::g.17152::m.17152	300	K	Ubiquitin carboxyl-terminal hydrolase (Fragment) OS=Anthurium amnicola GN=uch2_0 PE=3 SV=1	WK(1)TENIR	2	-1.6375	3	3	1	71.3424	0.0268815	71.342	1	101.284	0.00465261	101.28	1	74.255	0.0195989	74.255_x000D_
Molecular Function	GO:0016859	3	cis-trans isomerase activity	0.0329903	Gene.24518::TRINITY_DN38045_c0_g1::g.24518::m.24518	69	K	Peptidylprolyl isomerase OS=Ananas comosus GN=ACMD2_03897 PE=4 SV=1	PQYGFGEK(1)GR	2	-0.22602	4	3	0.999984	47.9142	0.000798214	73.279	1	93.0956	4.32e-10	131.56	0.999946	42.6598	0.000267367	79.837_x000D_
Molecular Function	GO:0016859	3	cis-trans isomerase activity	0.0329903	Gene.24518::TRINITY_DN38045_c0_g1::g.24518::m.24518	324	K	Peptidylprolyl isomerase OS=Ananas comosus GN=ACMD2_03897 PE=4 SV=1	NVK(1)ALYR	2	0.98808	3	3	1	72.1384	0.0248914	72.138	1	97.0676	0.00512627	97.068	1	81.2967	0.0132913	81.297_x000D_
Molecular Function	GO:0016859	3	cis-trans isomerase activity	0.0329903	Gene.24518::TRINITY_DN38045_c0_g1::g.24518::m.24518	252	K	Peptidylprolyl isomerase OS=Ananas comosus GN=ACMD2_03897 PE=4 SV=1	EEGNVLFK(1)LGK	2	1.0921	3	3	1	105.46	0.000132185	105.46	1	55.721	0.0215547	55.721	1	122.691	7.99e-06	122.69_x000D_
Molecular Function	GO:0016859	3	cis-trans isomerase activity	0.0329903	Gene.24518::TRINITY_DN38045_c0_g1::g.24518::m.24518	268	K	Peptidylprolyl isomerase OS=Ananas comosus GN=ACMD2_03897 PE=4 SV=1	AAK(1)YIEHDSSFSDEEK	3	-0.24306	3	3	1	151.8	1e-13	151.8	1	110.123	4.43e-07	110.12	1	100.042	1.48e-06	100.04_x000D_
Molecular Function	GO:0016859	3	cis-trans isomerase activity	0.0329903	Gene.24518::TRINITY_DN38045_c0_g1::g.24518::m.24518	226	K	Peptidylprolyl isomerase OS=Ananas comosus GN=ACMD2_03897 PE=4 SV=1	EK(1)ESWDLNTAEK	2	0.031858	3	3	1	80.3096	0.000837001	80.31	1	104.175	4.4e-05	104.17	1	82.7048	0.000712931	82.705_x000D_
Molecular Function	GO:0016859	3	cis-trans isomerase activity	0.0329903	Gene.19379::TRINITY_DN35528_c0_g1::g.19379::m.19379	108	K	Peptidyl-prolyl cis-trans isomerase (Fragment) OS=Anthurium amnicola GN=PIN1_4 PE=4 SV=1	GGDLGPFK(1)R	2	0.42917	4	3	1	74.3762	0.010071	74.376	1	73.2332	0.0128154	73.233	1	66.2702	0.029534	66.27_x000D_
Molecular Function	GO:0016859	3	cis-trans isomerase activity	0.0329903	Gene.10138::TRINITY_DN30331_c0_g2::g.10138::m.10138	191	K	Peptidyl-prolyl cis-trans isomerase (Fragment) OS=Anthurium amnicola GN=CYP20-2 PE=3 SV=1	GFGYK(1)GSSFHR	3	-0.14138	6	3	1	104.824	4.47e-05	104.82	1	111.855	1.27e-06	132.32	1	86.3444	0.000365636	86.344_x000D_
Molecular Function	GO:0016859	3	cis-trans isomerase activity	0.0329903	Gene.10138::TRINITY_DN30331_c0_g2::g.10138::m.10138	186	K	Peptidyl-prolyl cis-trans isomerase (Fragment) OS=Anthurium amnicola GN=CYP20-2 PE=3 SV=1	ALCTGEK(1)GFGYK	2	0.22837	8	3	1	152.069	3.2e-10	152.07	1	139.858	3.28e-09	139.86	1	107.026	3.26e-05	107.03_x000D_
Molecular Function	GO:0016859	3	cis-trans isomerase activity	0.0329903	Gene.10138::TRINITY_DN30331_c0_g2::g.10138::m.10138	266	K	Peptidyl-prolyl cis-trans isomerase (Fragment) OS=Anthurium amnicola GN=CYP20-2 PE=3 SV=1	TPWLDK(1)R	2	0.031452	7	3	1	110.31	0.00572257	110.31	1	110.31	0.00572257	110.31	1	147.336	0.00176408	147.34_x000D_
Molecular Function	GO:0016859	3	cis-trans isomerase activity	0.0329903	Gene.10138::TRINITY_DN30331_c0_g2::g.10138::m.10138	226	K	Peptidyl-prolyl cis-trans isomerase (Fragment) OS=Anthurium amnicola GN=CYP20-2 PE=3 SV=1	TFK(1)DENFK	2	0.35016	12	3	1	123.72	0.000830604	123.72	1	130.562	0.000798769	130.56	1	111.947	0.00100363	111.95_x000D_
Molecular Function	GO:0016859	3	cis-trans isomerase activity	0.0329903	Gene.10138::TRINITY_DN30331_c0_g2::g.10138::m.10138	218	K	Peptidyl-prolyl cis-trans isomerase (Fragment) OS=Anthurium amnicola GN=CYP20-2 PE=3 SV=1	GNGTGGK(1)SIYGR	2	-3.6579	8	3	1	45.2798	5.45e-05	101.56	1	78.3239	0.000939864	78.324	1	53.4477	3.21e-05	107.17_x000D_
Molecular Function	GO:0016859	3	cis-trans isomerase activity	0.0329903	Gene.10138::TRINITY_DN30331_c0_g2::g.10138::m.10138	211	K	Peptidyl-prolyl cis-trans isomerase (Fragment) OS=Anthurium amnicola GN=CYP20-2 PE=3 SV=1	DFMIQGGDFDK(1)GNGTGGK	2	0.38796	4	3	1	155.997	2.11e-21	156	1	154.494	5.24e-21	154.49	1	116.133	6.42e-23	172.37_x000D_
Molecular Function	GO:0016859	3	cis-trans isomerase activity	0.0329903	Gene.5498::TRINITY_DN27311_c0_g1::g.5498::m.5498	147	K	Peptidyl-prolyl cis-trans isomerase FKBP62 (Fragment) OS=Anthurium amnicola GN=FKBP62_4 PE=4 SV=1	LEYK(1)TLK	2	-0.29258	3	3	1	75.2127	0.0172045	75.213	1	65.2521	0.0421096	65.252	1	71.3794	0.026789	71.379_x000D_
Molecular Function	GO:0016859	3	cis-trans isomerase activity	0.0329903	Gene.5498::TRINITY_DN27311_c0_g1::g.5498::m.5498	89	K	Peptidyl-prolyl cis-trans isomerase FKBP62 (Fragment) OS=Anthurium amnicola GN=FKBP62_4 PE=4 SV=1	DYK(1)EAEK	2	-4.0318	4	3	1	68.3826	0.0342823	68.383	1	66.3511	0.00742042	69.721	1	73.2482	0.0221165	73.248_x000D_
Molecular Function	GO:0016859	3	cis-trans isomerase activity	0.0329903	Gene.4905::TRINITY_DN26858_c0_g3::g.4905::m.4905	21	K	Peptidyl-prolyl cis-trans isomerase OS=Cucumis melo GN=LOC103502021 PE=3 SV=1	SGK(1)PLHYK	2	1.7576	4	3	1	63.0755	0.0302085	63.076	1	67.8972	0.021363	67.897	1	61.6789	0.0327707	61.679_x000D_
Molecular Function	GO:0016859	3	cis-trans isomerase activity	0.0329903	Gene.4905::TRINITY_DN26858_c0_g3::g.4905::m.4905	66	K	Peptidyl-prolyl cis-trans isomerase OS=Cucumis melo GN=LOC103502021 PE=3 SV=1	FADENFK(1)LK	2	0.17451	5	3	1	125.817	0.000152349	125.82	1	128.281	0.000143683	128.28	1	123.355	0.00016101	123.35_x000D_
Molecular Function	GO:0016859	3	cis-trans isomerase activity	0.0329903	Gene.4905::TRINITY_DN26858_c0_g3::g.4905::m.4905	26	K	Peptidyl-prolyl cis-trans isomerase OS=Cucumis melo GN=LOC103502021 PE=3 SV=1	SGKPLHYK(1)GSTFHR	3	0.37523	15	3	1	92.9992	8.16e-10	133.48	1	85.2222	1.56e-08	125.5	1	144.103	2.33e-08	144.1_x000D_
Molecular Function	GO:0016859	3	cis-trans isomerase activity	0.0329903	Gene.24770::TRINITY_DN38164_c0_g3::g.24770::m.24770	191	K	"Peptidyl-prolyl cis-trans isomerase CYP37, chloroplastic (Fragment) OS=Anthurium amnicola GN=CYP37_3 PE=4 SV=1"	SAK(1)LVQGGER	2	0.44297	3	3	1	65.8789	0.0163024	65.879	1	81.5247	0.00282333	81.525	1	56.5506	0.0284749	56.551_x000D_
Molecular Function	GO:0016859	3	cis-trans isomerase activity	0.0329903	Gene.22076::TRINITY_DN36877_c0_g1::g.22076::m.22076	106	K	Peptidylprolyl isomerase (Fragment) OS=Anthurium amnicola GN=FKBP16-2_1 PE=4 SV=1	FEDGTVFDSSYK(1)R	2	-0.41189	3	3	1	40.4773	0.0551885	40.477	1	187.112	3.29e-17	187.11	1	169.792	3.64e-23	169.79_x000D_
Molecular Function	GO:0016859	3	cis-trans isomerase activity	0.0329903	Gene.4737::TRINITY_DN26739_c0_g1::g.4737::m.4737	108	K	Peptidylprolyl isomerase (Fragment) OS=Anthurium amnicola GN=FKBP15_0 PE=4 SV=1	IPAK(1)LGYGAQGSPPK	2	0.065092	3	3	1	181.584	6.13e-23	181.58	1	172.82	6.01e-19	172.82	1	150.763	1.25e-12	150.76_x000D_
Molecular Function	GO:0004471	5	malate dehydrogenase (decarboxylating) (NAD+) activity	0.0114145	Gene.18794::TRINITY_DN35210_c0_g2::g.18794::m.18794	99	K	Malic enzyme OS=Anthurium amnicola GN=MAOM_2 PE=3 SV=1	FMVDLK(1)R	2	-1.0772	3	3	1	65.6761	0.0645581	65.676	1	79.116	0.0228999	79.116	1	100.67	0.00742553	100.67_x000D_
Molecular Function	GO:0004471	5	malate dehydrogenase (decarboxylating) (NAD+) activity	0.0114145	Gene.18794::TRINITY_DN35210_c0_g2::g.18794::m.18794	250	K	Malic enzyme OS=Anthurium amnicola GN=MAOM_2 PE=3 SV=1	LLK(1)DPLYLGLQQHR	3	-0.28009	4	3	1	146.959	8.49e-12	146.96	1	146.959	8.49e-12	146.96	1	139.295	1.86e-11	139.3_x000D_
Molecular Function	GO:0004471	5	malate dehydrogenase (decarboxylating) (NAD+) activity	0.0114145	Gene.18139::TRINITY_DN34851_c2_g2::g.18139::m.18139	97	K	Malic enzyme (Fragment) OS=Anthurium amnicola GN=MAON_0 PE=3 SV=1	NEHPNVVSLAK(1)WR	3	-0.21146	3	3	1	92.2953	4.78e-05	92.295	1	61.1674	0.00237847	61.167	1	79.8749	0.000205558	79.875_x000D_
Molecular Function	GO:0016725	3	oxidoreductase activity, acting on CH or CH2 groups	0.0625092	Gene.28252::TRINITY_DN39682_c0_g1::g.28252::m.28252	165	K	Chloroplast 1-hydroxy-2-methyl-2-(E)-butenyl-4-diphosphate synthase OS=Narcissus tazetta PE=2 SV=1	SGQLPVQK(1)EGEEVDYR	2	1.1214	3	3	1	145.915	1.48e-12	145.91	1	163.561	3.67e-17	163.56	1	157.543	6.03e-17	157.54_x000D_
Molecular Function	GO:0016725	3	oxidoreductase activity, acting on CH or CH2 groups	0.0625092	Gene.28252::TRINITY_DN39682_c0_g1::g.28252::m.28252	199	K	Chloroplast 1-hydroxy-2-methyl-2-(E)-butenyl-4-diphosphate synthase OS=Narcissus tazetta PE=2 SV=1	LQTPEVLYK(1)SLGTK	2	0.49946	3	3	1	130.717	1.08e-08	130.72	1	103.791	7.5e-06	103.79	1	85.0065	0.000300224	85.006_x000D_
Molecular Function	GO:0016725	3	oxidoreductase activity, acting on CH or CH2 groups	0.0625092	Gene.28255::TRINITY_DN39682_c1_g1::g.28255::m.28255	121	K	"4-hydroxy-3-methylbut-2-en-1-yl diphosphate synthase, chloroplastic-like OS=Nicotiana sylvestris GN=LOC104243695 PE=4 SV=1"	IDLYVGK(1)TVVK	2	-0.019985	3	3	1	54.3425	0.029717	54.343	1	55.2612	0.0242776	55.261	1	54.3425	0.029717	54.343_x000D_
Molecular Function	GO:0016725	3	oxidoreductase activity, acting on CH or CH2 groups	0.0625092	Gene.18943::TRINITY_DN35300_c0_g6::g.18943::m.18943	49	K	LYTB-like protein 1 (Fragment) OS=Epipremnum aureum PE=2 SV=1	ISYK(1)LHHGELVEK	3	-0.24805	4	3	1	103.761	8.23e-06	103.76	1	43.0301	3.16e-07	121.24	1	66.2152	0.00162827	66.215_x000D_
Molecular Function	GO:0003746	4	translation elongation factor activity	0.128061	Gene.17630::TRINITY_DN34572_c0_g1::g.17630::m.17630	283	K	Elongation factor 1-gamma 2 OS=Anthurium amnicola GN=Os02g0220500_4 PE=4 SV=1	MILDEWK(1)R	2	-0.46208	6	3	1	80.4381	0.00107841	104.44	1	127.021	0.00128213	127.02	1	68.2235	0.000538046	127.46_x000D_
Molecular Function	GO:0003746	4	translation elongation factor activity	0.128061	Gene.17630::TRINITY_DN34572_c0_g1::g.17630::m.17630	199	K	Elongation factor 1-gamma 2 OS=Anthurium amnicola GN=Os02g0220500_4 PE=4 SV=1	YFWTMVNQPK(1)VK	2	-1.7716	5	3	1	143.238	1.35e-16	143.24	1	102.047	2.3e-05	102.05	1	142.085	2.74e-09	142.08_x000D_
Molecular Function	GO:0003746	4	translation elongation factor activity	0.128061	Gene.17630::TRINITY_DN34572_c0_g1::g.17630::m.17630	361	K	Elongation factor 1-gamma 2 OS=Anthurium amnicola GN=Os02g0220500_4 PE=4 SV=1	MLVIGSEPPYK(1)VK	2	0.74	10	3	1	113.24	5.17e-07	118.87	1	116.135	3.68e-07	123.2	1	106.258	1.47e-05	106.26_x000D_
Molecular Function	GO:0003746	4	translation elongation factor activity	0.128061	Gene.17630::TRINITY_DN34572_c0_g1::g.17630::m.17630	290	K	Elongation factor 1-gamma 2 OS=Anthurium amnicola GN=Os02g0220500_4 PE=4 SV=1	LYSNTK(1)TNFR	2	2.2713	3	3	1	157.663	8.62e-09	157.66	1	160.531	7e-09	160.53	1	170.471	1.37e-09	170.47_x000D_
Molecular Function	GO:0003746	4	translation elongation factor activity	0.128061	Gene.25734::TRINITY_DN38587_c0_g1::g.25734::m.25734	84	K	"Elongation factor G, mitochondrial (Fragment) OS=Anthurium amnicola GN=Os03g0565500_0 PE=3 SV=1"	LAFINK(1)LDR	2	-0.22156	3	3	1	105.195	0.000503372	105.2	1	97.5653	0.000761126	97.565	1	96.665	0.000791538	96.665_x000D_
Molecular Function	GO:0042084	5	5-methyltetrahydrofolate-dependent methyltransferase activity	0.0114145	Gene.29021::TRINITY_DN39980_c3_g1::g.29021::m.29021	88	K	5-methyltetrahydropteroyltriglutamate--homocysteine methyltransferase (Fragment) OS=Anthurium amnicola GN=METE_7 PE=3 SV=1	FSYGSHK(1)AVSEYK	3	0.015183	4	3	1	103.137	3.79e-07	103.14	1	75.9984	0.00014938	84.297	1	88.075	0.00010139	88.075_x000D_
Molecular Function	GO:0042084	5	5-methyltetrahydrofolate-dependent methyltransferase activity	0.0114145	Gene.29021::TRINITY_DN39980_c3_g1::g.29021::m.29021	94	K	5-methyltetrahydropteroyltriglutamate--homocysteine methyltransferase (Fragment) OS=Anthurium amnicola GN=METE_7 PE=3 SV=1	AVSEYK(1)EAK	2	0.338	9	3	1	74.1727	0.00671445	74.173	1	42.3359	0.00149867	79.148	1	54.066	0.0233864	54.066_x000D_
Molecular Function	GO:0042084	5	5-methyltetrahydrofolate-dependent methyltransferase activity	0.0114145	Gene.29021::TRINITY_DN39980_c3_g1::g.29021::m.29021	409	K	5-methyltetrahydropteroyltriglutamate--homocysteine methyltransferase (Fragment) OS=Anthurium amnicola GN=METE_7 PE=3 SV=1	ANK(1)ISEEEYVK	2	-0.044955	6	3	1	91.9612	0.000573579	91.961	1	181.664	1.99e-12	181.66	1	94.7673	0.000285846	94.767_x000D_
Molecular Function	GO:0042084	5	5-methyltetrahydrofolate-dependent methyltransferase activity	0.0114145	Gene.29021::TRINITY_DN39980_c3_g1::g.29021::m.29021	417	K	5-methyltetrahydropteroyltriglutamate--homocysteine methyltransferase (Fragment) OS=Anthurium amnicola GN=METE_7 PE=3 SV=1	ISEEEYVK(1)AIK	2	0.44731	4	3	1	149.959	3.43e-08	149.96	1	139.323	1.27e-07	139.32	1	138.991	1.3e-07	138.99_x000D_
Molecular Function	GO:0042084	5	5-methyltetrahydrofolate-dependent methyltransferase activity	0.0114145	Gene.29021::TRINITY_DN39980_c3_g1::g.29021::m.29021	425	K	5-methyltetrahydropteroyltriglutamate--homocysteine methyltransferase (Fragment) OS=Anthurium amnicola GN=METE_7 PE=3 SV=1	EEISK(1)VVK	2	0.49158	3	3	1	71.3794	0.0149748	71.379	1	84.4978	0.00493808	84.498	1	60.9103	0.0341807	60.91_x000D_
Molecular Function	GO:0042084	5	5-methyltetrahydrofolate-dependent methyltransferase activity	0.0114145	Gene.29021::TRINITY_DN39980_c3_g1::g.29021::m.29021	420	K	5-methyltetrahydropteroyltriglutamate--homocysteine methyltransferase (Fragment) OS=Anthurium amnicola GN=METE_7 PE=3 SV=1	AIK(1)EEISK	2	0.21761	4	3	1	103.546	0.00144818	103.55	1	68.0161	0.0211449	68.016	1	109.29	0.00114423	109.29_x000D_
Molecular Function	GO:0042084	5	5-methyltetrahydrofolate-dependent methyltransferase activity	0.0114145	Gene.29021::TRINITY_DN39980_c3_g1::g.29021::m.29021	377	K	5-methyltetrahydropteroyltriglutamate--homocysteine methyltransferase (Fragment) OS=Anthurium amnicola GN=METE_7 PE=3 SV=1	LDAQQK(1)K	2	-0.18694	4	3	1	84.2437	0.00708211	97.068	1	108.238	0.00608857	108.24	1	91.9062	0.0111875	91.906_x000D_
Molecular Function	GO:0042084	5	5-methyltetrahydrofolate-dependent methyltransferase activity	0.0114145	Gene.29021::TRINITY_DN39980_c3_g1::g.29021::m.29021	358	K	5-methyltetrahydropteroyltriglutamate--homocysteine methyltransferase (Fragment) OS=Anthurium amnicola GN=METE_7 PE=3 SV=1	AAAALK(1)GSDHR	3	-0.16045	3	3	1	91.9612	0.000573579	91.961	1	119.386	1.67e-09	119.39	1	61.2326	0.00492223	61.233_x000D_
Molecular Function	GO:0042084	5	5-methyltetrahydrofolate-dependent methyltransferase activity	0.0114145	Gene.14384::TRINITY_DN32760_c1_g1::g.14384::m.14384	206	K	5-methyltetrahydropteroyltriglutamate--homocysteine methyltransferase (Fragment) OS=Anthurium amnicola GN=METE_7 PE=3 SV=1	ISEEEYVAAIK(1)EEIHK	3	0.13991	3	3	1	86.3665	8.86e-05	86.367	0.999999	62.3669	3.12e-05	70.837	1	120.627	1.41e-09	120.63_x000D_
Molecular Function	GO:0042084	5	5-methyltetrahydrofolate-dependent methyltransferase activity	0.0114145	Gene.14384::TRINITY_DN32760_c1_g1::g.14384::m.14384	211	K	5-methyltetrahydropteroyltriglutamate--homocysteine methyltransferase (Fragment) OS=Anthurium amnicola GN=METE_7 PE=3 SV=1	EEIHK(1)VVK	2	0.21692	3	3	1	146.81	0.000296263	146.81	1	156.508	4.05e-05	156.51	1	138.545	0.000607868	138.54_x000D_
Molecular Function	GO:0004488	6	methylenetetrahydrofolate dehydrogenase (NADP+) activity	0.0318107	Gene.27855::TRINITY_DN39513_c0_g1::g.27855::m.27855	210	K	Formate--tetrahydrofolate ligase (Fragment) OS=Anthurium amnicola GN=FTHS_1 PE=3 SV=1	LNK(1)LGISK	2	0.99174	3	3	1	105.101	0.0013659	105.1	1	66.5676	0.0238022	66.568	1	95.5016	0.00187389	95.502_x000D_
Molecular Function	GO:0004488	6	methylenetetrahydrofolate dehydrogenase (NADP+) activity	0.0318107	Gene.27855::TRINITY_DN39513_c0_g1::g.27855::m.27855	199	K	Formate--tetrahydrofolate ligase (Fragment) OS=Anthurium amnicola GN=FTHS_1 PE=3 SV=1	K(1)FADIMFR	2	-0.25857	4	3	1	153.075	9.44e-05	153.08	1	135.83	0.00111693	135.83	1	78.1127	2.57e-05	166.3_x000D_
Molecular Function	GO:0004488	6	methylenetetrahydrofolate dehydrogenase (NADP+) activity	0.0318107	Gene.27855::TRINITY_DN39513_c0_g1::g.27855::m.27855	537	K	Formate--tetrahydrofolate ligase (Fragment) OS=Anthurium amnicola GN=FTHS_1 PE=3 SV=1	EK(1)IEAIAK	2	1.5247	3	3	1	87.6395	0.00402235	87.639	1	91.8534	0.0027941	91.853	1	73.2332	0.0115741	73.233_x000D_
Molecular Function	GO:0004488	6	methylenetetrahydrofolate dehydrogenase (NADP+) activity	0.0318107	Gene.11834::TRINITY_DN31300_c0_g1::g.11834::m.11834	53	K	Bifunctional protein FolD OS=Anthurium amnicola GN=folD_12 PE=3 SV=1	IIDGK(1)AIAQDIR	2	-0.96851	4	3	1	61.4227	6.48e-05	98.974	1	99.9412	6.1e-05	99.941	1	59.2475	0.00445589	59.248_x000D_
Molecular Function	GO:0004029	6	aldehyde dehydrogenase (NAD+) activity	0.0160375	Gene.24686::TRINITY_DN38128_c0_g2::g.24686::m.24686	360	K	Aldehyde dehydrogenase family 7 member B4 (Fragment) OS=Anthurium amnicola GN=ALDH7B4 PE=3 SV=1	NFEK(1)GLEVIK	2	-0.51065	7	3	1	84.5074	1.21e-08	170.66	1	112.938	3.28e-22	215.77	1	88.2402	0.00167398	109.6_x000D_
Molecular Function	GO:0004029	6	aldehyde dehydrogenase (NAD+) activity	0.0160375	Gene.24686::TRINITY_DN38128_c0_g2::g.24686::m.24686	101	K	Aldehyde dehydrogenase family 7 member B4 (Fragment) OS=Anthurium amnicola GN=ALDH7B4 PE=3 SV=1	GK(1)LQQLGR	2	-0.11071	3	3	1	89.7522	0.00340654	89.752	1	89.7522	0.00340654	89.752	1	86.095	0.00447252	86.095_x000D_
Molecular Function	GO:0004029	6	aldehyde dehydrogenase (NAD+) activity	0.0160375	Gene.24686::TRINITY_DN38128_c0_g2::g.24686::m.24686	86	K	Aldehyde dehydrogenase family 7 member B4 (Fragment) OS=Anthurium amnicola GN=ALDH7B4 PE=3 SV=1	IWMQIPAPK(1)R	2	0.96906	3	3	1	111.455	1.18e-05	111.46	1	111.061	1.24e-05	111.06	1	104.014	2.28e-05	104.01_x000D_
Molecular Function	GO:0004029	6	aldehyde dehydrogenase (NAD+) activity	0.0160375	Gene.18759::TRINITY_DN35191_c0_g1::g.18759::m.18759	105	K	Aldehyde dehydrogenase OS=Anthurium amnicola GN=ALDH3H1_4 PE=3 SV=1	STLTEFYGKDPLESK(1)DLSR	3	-0.51488	5	3	1	76.11	6.92e-22	163.79	1	154.15	1.06e-08	154.15	1	82.2609	1.21e-21	157_x000D_
Molecular Function	GO:0004029	6	aldehyde dehydrogenase (NAD+) activity	0.0160375	Gene.18759::TRINITY_DN35191_c0_g1::g.18759::m.18759	121	K	Aldehyde dehydrogenase OS=Anthurium amnicola GN=ALDH3H1_4 PE=3 SV=1	LTK(1)LLDDEK	2	0.090357	3	3	1	104.221	0.000536266	104.22	1	123.792	0.000159471	123.79	1	104.221	1.28e-05	104.22_x000D_
Molecular Function	GO:0004029	6	aldehyde dehydrogenase (NAD+) activity	0.0160375	Gene.19623::TRINITY_DN35667_c0_g1::g.19623::m.19623	87	K	"Betaine aldehyde dehydrogenase 1, chloroplastic OS=Anthurium amnicola GN=ALDH10A8 PE=3 SV=1"	AIAAK(1)ISER	2	0.36079	5	3	1	79.9855	0.00389656	79.986	1	61.5599	0.0259706	61.56	1	65.5354	0.0199011	65.535_x000D_
Molecular Function	GO:0004029	6	aldehyde dehydrogenase (NAD+) activity	0.0160375	Gene.19623::TRINITY_DN35667_c0_g1::g.19623::m.19623	347	K	"Betaine aldehyde dehydrogenase 1, chloroplastic OS=Anthurium amnicola GN=ALDH10A8 PE=3 SV=1"	LGPVVSEGQYEK(1)IK	2	-0.598	4	3	1	121.182	4.3e-08	121.18	1	151.223	8.99e-12	151.22	1	135.025	7.62e-11	135.02_x000D_
Molecular Function	GO:0004029	6	aldehyde dehydrogenase (NAD+) activity	0.0160375	Gene.22419::TRINITY_DN37043_c0_g2::g.22419::m.22419	262	K	Aldehyde dehydrogenase 2B4 OS=Bixa orellana GN=ADH2B4 PE=2 SV=1	VYDEFIEK(1)AR	2	-0.63604	5	3	1	121.899	1.77e-05	121.9	1	117.52	2.4e-05	117.52	1	87.5679	0.00178904	87.568_x000D_
Molecular Function	GO:0004029	6	aldehyde dehydrogenase (NAD+) activity	0.0160375	Gene.22419::TRINITY_DN37043_c0_g2::g.22419::m.22419	293	K	Aldehyde dehydrogenase 2B4 OS=Bixa orellana GN=ADH2B4 PE=2 SV=1	GVEQGPQIDQEQFDK(1)VMR	3	-0.06143	4	3	1	158.976	1.26e-21	158.98	1	144.168	5.84e-16	144.17	1	171.98	8.18e-23	171.98_x000D_
Molecular Function	GO:0004029	6	aldehyde dehydrogenase (NAD+) activity	0.0160375	Gene.22419::TRINITY_DN37043_c0_g2::g.22419::m.22419	277	K	Aldehyde dehydrogenase 2B4 OS=Bixa orellana GN=ADH2B4 PE=2 SV=1	VVGDPFK(1)K	2	-1.1565	3	3	1	69.8246	0.0280366	69.825	1	81.2963	0.00923366	81.296	1	69.8246	0.0280366	69.825_x000D_
Molecular Function	GO:0052592	4	oxidoreductase activity, acting on CH or CH2 groups, with an iron-sulfur protein as acceptor	0.00447755	Gene.28252::TRINITY_DN39682_c0_g1::g.28252::m.28252	165	K	Chloroplast 1-hydroxy-2-methyl-2-(E)-butenyl-4-diphosphate synthase OS=Narcissus tazetta PE=2 SV=1	SGQLPVQK(1)EGEEVDYR	2	1.1214	3	3	1	145.915	1.48e-12	145.91	1	163.561	3.67e-17	163.56	1	157.543	6.03e-17	157.54_x000D_
Molecular Function	GO:0052592	4	oxidoreductase activity, acting on CH or CH2 groups, with an iron-sulfur protein as acceptor	0.00447755	Gene.28252::TRINITY_DN39682_c0_g1::g.28252::m.28252	199	K	Chloroplast 1-hydroxy-2-methyl-2-(E)-butenyl-4-diphosphate synthase OS=Narcissus tazetta PE=2 SV=1	LQTPEVLYK(1)SLGTK	2	0.49946	3	3	1	130.717	1.08e-08	130.72	1	103.791	7.5e-06	103.79	1	85.0065	0.000300224	85.006_x000D_
Molecular Function	GO:0052592	4	oxidoreductase activity, acting on CH or CH2 groups, with an iron-sulfur protein as acceptor	0.00447755	Gene.28255::TRINITY_DN39682_c1_g1::g.28255::m.28255	121	K	"4-hydroxy-3-methylbut-2-en-1-yl diphosphate synthase, chloroplastic-like OS=Nicotiana sylvestris GN=LOC104243695 PE=4 SV=1"	IDLYVGK(1)TVVK	2	-0.019985	3	3	1	54.3425	0.029717	54.343	1	55.2612	0.0242776	55.261	1	54.3425	0.029717	54.343_x000D_
Molecular Function	GO:0052592	4	oxidoreductase activity, acting on CH or CH2 groups, with an iron-sulfur protein as acceptor	0.00447755	Gene.18943::TRINITY_DN35300_c0_g6::g.18943::m.18943	49	K	LYTB-like protein 1 (Fragment) OS=Epipremnum aureum PE=2 SV=1	ISYK(1)LHHGELVEK	3	-0.24805	4	3	1	103.761	8.23e-06	103.76	1	43.0301	3.16e-07	121.24	1	66.2152	0.00162827	66.215_x000D_
Molecular Function	GO:0030414	4	peptidase inhibitor activity	0.0917026	Gene.16716::TRINITY_DN34062_c0_g4::g.16716::m.16716	28	K	Serpin-ZX (Fragment) OS=Anthurium amnicola GN=PAZX_0 PE=3 SV=1	ANDGFK(1)SLK	2	0.70956	3	3	1	85.2904	0.00281345	85.29	1	75.509	0.00843085	75.509	1	66.0557	0.0191068	66.056_x000D_
Molecular Function	GO:0030414	4	peptidase inhibitor activity	0.0917026	Gene.17152::TRINITY_DN34283_c1_g2::g.17152::m.17152	300	K	Ubiquitin carboxyl-terminal hydrolase (Fragment) OS=Anthurium amnicola GN=uch2_0 PE=3 SV=1	WK(1)TENIR	2	-1.6375	3	3	1	71.3424	0.0268815	71.342	1	101.284	0.00465261	101.28	1	74.255	0.0195989	74.255_x000D_
Molecular Function	GO:0003962	4	cystathionine gamma-synthase activity	0.20766	Gene.5653::TRINITY_DN27426_c0_g1::g.5653::m.5653	144	K	"Cystathionine gamma-synthase, chloroplastic OS=Anthurium amnicola GN=CGS1_6 PE=3 SV=1"	FLEEHPK(1)ILR	3	0.77956	3	3	1	66.0557	0.00511201	66.056	1	76.2278	0.00118639	76.228	1	74.8411	0.00146557	74.841_x000D_
Molecular Function	GO:0003962	4	cystathionine gamma-synthase activity	0.20766	Gene.26176::TRINITY_DN38789_c2_g2::g.26176::m.26176	205	K	"Cystathionine gamma-synthase, chloroplastic OS=Anthurium amnicola GN=CGS1_6 PE=3 SV=1"	NSAELIDFK(1)EGR	2	-0.24502	3	3	1	138.02	3.73e-09	138.02	1	148.616	4.75e-17	148.62	1	173.718	1.52e-16	173.72_x000D_
Molecular Function	GO:0016863	4	intramolecular oxidoreductase activity, transposing C=C bonds	0.128061	Gene.28212::TRINITY_DN39667_c0_g3::g.28212::m.28212	254	K	Peroxisomal fatty acid beta-oxidation multifunctional protein (Fragment) OS=Anthurium amnicola GN=MFP_4 PE=3 SV=1	VPK(1)VSDIGLKPR	3	0.59059	3	3	1	75.2699	0.000102735	92.856	0.999999	59.4916	0.00231811	70.438	0.999999	59.7229	0.000580211	76.073_x000D_
Molecular Function	GO:0016863	4	intramolecular oxidoreductase activity, transposing C=C bonds	0.128061	Gene.28212::TRINITY_DN39667_c0_g3::g.28212::m.28212	173	K	Peroxisomal fatty acid beta-oxidation multifunctional protein (Fragment) OS=Anthurium amnicola GN=MFP_4 PE=3 SV=1	TDK(1)IGSLSEAR	2	-0.57286	3	3	1	85.9731	0.0011876	85.973	1	66.0227	0.0110126	66.023	1	89.1886	0.000857885	89.189_x000D_
Molecular Function	GO:0016863	4	intramolecular oxidoreductase activity, transposing C=C bonds	0.128061	Gene.28212::TRINITY_DN39667_c0_g3::g.28212::m.28212	129	K	Peroxisomal fatty acid beta-oxidation multifunctional protein (Fragment) OS=Anthurium amnicola GN=MFP_4 PE=3 SV=1	SISAK(1)EGNK	2	1.1147	3	3	1	78.5162	0.00419656	78.516	1	69.3749	0.0140393	69.375	1	61.7795	0.0256353	61.78_x000D_
Molecular Function	GO:0016863	4	intramolecular oxidoreductase activity, transposing C=C bonds	0.128061	Gene.26006::TRINITY_DN38716_c0_g4::g.26006::m.26006	352	K	Glyoxysomal fatty acid beta-oxidation multifunctional protein MFP-a OS=Anthurium amnicola GN=MFPA_0 PE=4 SV=1	GK(1)MTEEK	2	0.52959	3	3	1	42.8692	0.0593572	42.869	1	58.1194	0.0262456	58.119	1	49.3252	0.0441626	49.325_x000D_
Molecular Function	GO:0016863	4	intramolecular oxidoreductase activity, transposing C=C bonds	0.128061	Gene.26006::TRINITY_DN38716_c0_g4::g.26006::m.26006	357	K	Glyoxysomal fatty acid beta-oxidation multifunctional protein MFP-a OS=Anthurium amnicola GN=MFPA_0 PE=4 SV=1	MTEEK(1)FEK	2	-0.24307	3	3	1	68.0161	0.0211449	68.016	1	49.4182	0.0347422	49.418	1	76.0641	0.00323837	76.064_x000D_
Molecular Function	GO:0015035	5	protein disulfide oxidoreductase activity	0.182492	Gene.11907::TRINITY_DN31346_c1_g3::g.11907::m.11907	200	K	"Thioredoxin-like protein CDSP32, chloroplastic OS=Anthurium amnicola GN=CDSP32 PE=4 SV=1"	NK(1)LVVVEYAASDSPPSK	2	1.4529	4	3	1	151.439	1.88e-16	151.44	1	73.9837	0.00121447	73.984	1	212.954	1.4e-43	212.95_x000D_
Molecular Function	GO:0015035	5	protein disulfide oxidoreductase activity	0.182492	Gene.11907::TRINITY_DN31346_c1_g3::g.11907::m.11907	183	K	"Thioredoxin-like protein CDSP32, chloroplastic OS=Anthurium amnicola GN=CDSP32 PE=4 SV=1"	VQK(1)VHTVEEFEAALR	3	0.068776	6	3	1	219.516	4.11e-36	219.52	1	157.577	4.61e-17	157.58	1	226.645	1.64e-36	226.65_x000D_
Molecular Function	GO:0015035	5	protein disulfide oxidoreductase activity	0.182492	Gene.11907::TRINITY_DN31346_c1_g3::g.11907::m.11907	255	K	"Thioredoxin-like protein CDSP32, chloroplastic OS=Anthurium amnicola GN=CDSP32 PE=4 SV=1"	EGVVK(1)VPHFSFYR	3	-0.60758	3	3	1	70.4379	0.00100069	70.438	1	52.8915	0.0090369	52.891	1	54.2757	0.00634218	54.276_x000D_
Molecular Function	GO:0015035	5	protein disulfide oxidoreductase activity	0.182492	Gene.11907::TRINITY_DN31346_c1_g3::g.11907::m.11907	267	K	"Thioredoxin-like protein CDSP32, chloroplastic OS=Anthurium amnicola GN=CDSP32 PE=4 SV=1"	AMEK(1)VHEEEGIGPDR	2	-0.41051	6	3	1	137.166	2.46e-12	137.17	1	145.458	1.2e-12	145.46	1	165.896	3.05e-23	180.1_x000D_
Molecular Function	GO:0015035	5	protein disulfide oxidoreductase activity	0.182492	Gene.5976::TRINITY_DN27654_c0_g5::g.5976::m.5976	123	K	"Thioredoxin F-type, chloroplastic OS=Anthurium amnicola GN=TRXF PE=4 SV=1"	IMAPK(1)FQELSEK	2	-0.082487	9	3	1	85.5541	0.000215489	85.554	1	83.2035	0.000687096	83.204	1	76.0727	0.00105648	76.073_x000D_
Molecular Function	GO:0015035	5	protein disulfide oxidoreductase activity	0.182492	Gene.5976::TRINITY_DN27654_c0_g5::g.5976::m.5976	161	K	"Thioredoxin F-type, chloroplastic OS=Anthurium amnicola GN=TRXF PE=4 SV=1"	VVPTFK(1)ILK	2	-0.34047	5	3	1	60.0191	0.0283229	60.019	1	57.8586	0.0316214	57.859	1	60.0191	0.0283229	60.019_x000D_
Molecular Function	GO:0015035	5	protein disulfide oxidoreductase activity	0.182492	Gene.5976::TRINITY_DN27654_c0_g5::g.5976::m.5976	150	K	"Thioredoxin F-type, chloroplastic OS=Anthurium amnicola GN=TRXF PE=4 SV=1"	LDCNQENKPLAK(1)ELGIR	3	-0.3165	4	3	0.996535	24.588	1.46e-06	100.97	0.999995	53.433	5.36e-28	182.49	0.997998	26.9773	3.99e-07	110.74_x000D_
Molecular Function	GO:0015035	5	protein disulfide oxidoreductase activity	0.182492	Gene.16642::TRINITY_DN34022_c0_g1::g.16642::m.16642	178	K	"Thioredoxin-like protein HCF164, chloroplastic OS=Anthurium amnicola GN=Os03g0767500_2 PE=4 SV=1"	ELAPDVYK(1)VEQEYK	2	1.7423	3	3	1	138.549	6.16e-11	138.55	1	148.406	2.07e-11	148.41	1	115.064	6.37e-08	115.06_x000D_
Molecular Function	GO:0015035	5	protein disulfide oxidoreductase activity	0.182492	Gene.16642::TRINITY_DN34022_c0_g1::g.16642::m.16642	184	K	"Thioredoxin-like protein HCF164, chloroplastic OS=Anthurium amnicola GN=Os03g0767500_2 PE=4 SV=1"	VEQEYK(1)DR	2	0.76786	5	3	1	143.034	0.000438625	143.03	1	138.975	0.000591638	138.98	1	138.975	0.000591638	138.98_x000D_
Molecular Function	GO:0004829	5	threonine-tRNA ligase activity	0.0114145	Gene.22658::TRINITY_DN37154_c0_g2::g.22658::m.22658	183	K	"Threonine--tRNA ligase, mitochondrial (Fragment) OS=Anthurium amnicola GN=THRRS_2 PE=3 SV=1"	IHK(1)FDSNEGR	3	-0.45936	3	3	1	92.5385	0.000298461	92.538	1	82.2607	0.000857967	82.261	1	90.1424	0.000428899	90.142_x000D_
Molecular Function	GO:0004829	5	threonine-tRNA ligase activity	0.0114145	Gene.19836::TRINITY_DN35788_c0_g1::g.19836::m.19836	303	K	Threonine--tRNA ligase OS=Anthurium amnicola GN=thrS_47 PE=3 SV=1	NALDDK(1)GWDYK	2	2.101	3	3	1	56.2048	0.020159	56.205	1	125.818	5.81e-06	125.82	1	40.5156	0.0620114	40.516_x000D_
Molecular Function	GO:0004829	5	threonine-tRNA ligase activity	0.0114145	Gene.19836::TRINITY_DN35788_c0_g1::g.19836::m.19836	89	K	Threonine--tRNA ligase OS=Anthurium amnicola GN=thrS_47 PE=3 SV=1	AYLHFK(1)EEAK	2	0.23136	4	3	1	50.9502	0.0186193	50.95	1	94.3627	0.000360954	94.363	1	86.0142	0.00205496	86.014_x000D_
Molecular Function	GO:0016838	4	carbon-oxygen lyase activity, acting on phosphates	0.290809	Gene.25189::TRINITY_DN38344_c2_g1::g.25189::m.25189	258	K	"Chorismate synthase, chloroplastic OS=Anthurium amnicola GN=AROC PE=3 SV=1"	VAAGAVAK(1)K	2	1.1818	3	3	1	59.3497	0.0461504	59.35	1	58.2299	0.0488391	58.23	1	59.3497	0.0461504	59.35_x000D_
Molecular Function	GO:0016838	4	carbon-oxygen lyase activity, acting on phosphates	0.290809	Gene.12008::TRINITY_DN31403_c1_g2::g.12008::m.12008	439	K	"Threonine synthase, chloroplastic (Fragment) OS=Anthurium amnicola GN=THRC_0 PE=4 SV=1"	TVVISTAHGLK(1)FAQSK	3	-0.44049	3	3	1	70.7831	0.000770436	70.783	1	114.627	2.05e-09	114.63	1	74.4284	0.000320461	74.428_x000D_
Molecular Function	GO:0070569	5	uridylyltransferase activity	0.290809	Gene.27753::TRINITY_DN39476_c1_g2::g.27753::m.27753	80	K	UDP-glucose pyrophosphorylase (Fragment) OS=Arachis hypogaea PE=2 SV=1	MEIIPNPK(1)EVDGVK	2	-0.1969	5	3	1	76.7593	0.000185455	80.746	1	80.7463	0.000423574	80.746	1	103.834	3.27e-06	103.83_x000D_
Molecular Function	GO:0070569	5	uridylyltransferase activity	0.290809	Gene.27754::TRINITY_DN39476_c1_g3::g.27754::m.27754	130	K	UTP--glucose-1-phosphate uridylyltransferase OS=Musa acuminata GN=UGPA PE=2 SV=1	YSNSK(1)IDIHTFNQSQYPR	3	0.11538	8	3	1	192.853	2.61e-36	192.85	1	226.741	7.25e-45	226.74	1	230.07	2.04e-45	230.07_x000D_
Molecular Function	GO:0070569	5	uridylyltransferase activity	0.290809	Gene.27754::TRINITY_DN39476_c1_g3::g.27754::m.27754	125	K	UTP--glucose-1-phosphate uridylyltransferase OS=Musa acuminata GN=UGPA PE=2 SV=1	IVEK(1)YSNSK	2	-0.28926	3	3	1	126.313	0.000150605	126.31	1	116.518	0.00018506	116.52	1	94.4091	0.000951634	94.409_x000D_
Molecular Function	GO:0048037	2	cofactor binding	1.08542e-05	Gene.26581::TRINITY_DN38981_c1_g1::g.26581::m.26581	803	K	"Alpha-1,4 glucan phosphorylase OS=Anthurium amnicola GN=PHSH_7 PE=3 SV=1"	VDEAYK(1)DR	2	0.44797	3	3	1	83.9477	0.00509842	83.948	1	105.521	0.00134371	105.52	1	104.2	0.00141357	104.2_x000D_
Molecular Function	GO:0048037	2	cofactor binding	1.08542e-05	Gene.17722::TRINITY_DN34622_c1_g3::g.17722::m.17722	455	K	"alanine--glyoxylate aminotransferase 2 homolog 1, mitochondrial OS=Nelumbo nucifera GN=LOC104605885 PE=3 SV=1"	DLGVLVGK(1)GGLHGNVFR	3	-0.20567	3	3	1	148.701	4.52e-16	148.7	1	112.235	1.37e-07	112.24	1	139.582	1.33e-15	139.58_x000D_
Molecular Function	GO:0048037	2	cofactor binding	1.08542e-05	Gene.24566::TRINITY_DN38063_c3_g3::g.24566::m.24566	59	K	"Alpha-1,4 glucan phosphorylase OS=Arundo donax PE=3 SV=1"	GK(1)FVPDPR	2	0.096984	6	3	1	95.7414	0.00186121	95.741	1	82.2787	0.00558489	82.279	1	80.4381	0.00612139	80.438_x000D_
Molecular Function	GO:0048037	2	cofactor binding	1.08542e-05	Gene.24057::TRINITY_DN37815_c0_g1::g.24057::m.24057	308	K	Cysteine synthase OS=Anthurium amnicola GN=CYSKP_2 PE=3 SV=1	PGPHK(1)IQGIGAGFVPR	3	0.9581	3	3	1	98.582	1.63e-06	98.582	1	102.505	1.23e-06	102.5	1	121.449	1.33e-09	121.45_x000D_
Molecular Function	GO:0048037	2	cofactor binding	1.08542e-05	Gene.24057::TRINITY_DN37815_c0_g1::g.24057::m.24057	212	K	Cysteine synthase OS=Anthurium amnicola GN=CYSKP_2 PE=3 SV=1	GMK(1)GAVQK	2	-2.3129	3	3	1	51.6625	0.0669062	51.662	1	62.4642	0.0313299	62.464	1	54.1572	0.0245888	54.157_x000D_
Molecular Function	GO:0048037	2	cofactor binding	1.08542e-05	Gene.24057::TRINITY_DN37815_c0_g1::g.24057::m.24057	303	K	Cysteine synthase OS=Anthurium amnicola GN=CYSKP_2 PE=3 SV=1	VIGIEPSESNILSGGK(1)PGPHK	3	0.23868	4	3	1	133.208	8.23e-13	133.21	1	148.38	9.35e-18	148.38	1	132.735	1.39e-12	132.74_x000D_
Molecular Function	GO:0048037	2	cofactor binding	1.08542e-05	Gene.28932::TRINITY_DN39939_c1_g1::g.28932::m.28932	108	K	Phototropin-2 OS=Anthurium amnicola GN=PHOT2_7 PE=4 SV=1	NK(1)FSLER	2	0.31349	3	3	1	83.2061	0.0121795	83.206	1	56.659	0.0213314	56.659	1	95.5305	0.000981615	95.531_x000D_
Molecular Function	GO:0048037	2	cofactor binding	1.08542e-05	Gene.22672::TRINITY_DN37160_c0_g1::g.22672::m.22672	298	K	Quinone oxidoreductase PIG3 OS=Anthurium amnicola GN=TP53I3_1 PE=4 SV=1	VK(1)PVIYK	2	0.35997	3	3	1	97.6019	0.00506624	97.602	1	79.4686	0.0143557	79.469	1	60.7087	0.0534699	60.709_x000D_
Molecular Function	GO:0048037	2	cofactor binding	1.08542e-05	Gene.14320::TRINITY_DN32726_c0_g2::g.14320::m.14320	312	K	"Dtdp-glucose 4-6-dehydratase, putative OS=Ricinus communis GN=RCOM_0484660 PE=4 SV=1"	EK(1)LGWAPTMK	2	-1.3125	6	3	1	87.1843	0.000454092	91.961	1	84.5074	0.00231284	84.507	1	95.4772	0.000227232	95.477_x000D_
Molecular Function	GO:0048037	2	cofactor binding	1.08542e-05	Gene.14320::TRINITY_DN32726_c0_g2::g.14320::m.14320	310	K	"Dtdp-glucose 4-6-dehydratase, putative OS=Ricinus communis GN=RCOM_0484660 PE=4 SV=1"	NSDNTLIK(1)EK	2	-0.032904	3	3	1	141.711	2.54e-07	141.71	1	150.457	7.2e-08	150.46	1	126.879	1.05e-05	126.88_x000D_
Molecular Function	GO:0048037	2	cofactor binding	1.08542e-05	Gene.14320::TRINITY_DN32726_c0_g2::g.14320::m.14320	320	K	"Dtdp-glucose 4-6-dehydratase, putative OS=Ricinus communis GN=RCOM_0484660 PE=4 SV=1"	LGWAPTMK(1)LK	2	0.39972	3	3	1	73.3266	0.00658392	73.327	1	89.6786	0.0014278	89.679	1	93.5557	0.000764235	93.556_x000D_
Molecular Function	GO:0048037	2	cofactor binding	1.08542e-05	Gene.14320::TRINITY_DN32726_c0_g2::g.14320::m.14320	256	K	"Dtdp-glucose 4-6-dehydratase, putative OS=Ricinus communis GN=RCOM_0484660 PE=4 SV=1"	LTK(1)SDFR	2	-0.55053	5	3	1	83.7525	0.0118613	83.753	1	84.5678	0.0113866	84.568	1	110.807	0.00358279	110.81_x000D_
Molecular Function	GO:0048037	2	cofactor binding	1.08542e-05	Gene.14320::TRINITY_DN32726_c0_g2::g.14320::m.14320	186	K	"Dtdp-glucose 4-6-dehydratase, putative OS=Ricinus communis GN=RCOM_0484660 PE=4 SV=1"	HYTK(1)DFGIECR	3	-0.35155	6	3	1	138.626	4.22e-08	138.63	1	148.28	1.56e-08	148.28	1	125.97	1.81e-06	125.97_x000D_
Molecular Function	GO:0048037	2	cofactor binding	1.08542e-05	Gene.14320::TRINITY_DN32726_c0_g2::g.14320::m.14320	24	K	"Dtdp-glucose 4-6-dehydratase, putative OS=Ricinus communis GN=RCOM_0484660 PE=4 SV=1"	EPYWPSEK(1)LR	2	-0.48195	3	3	1	79.2014	0.00322096	79.201	1	41.347	0.0481395	41.347	1	78.5125	0.00333887	78.513_x000D_
Molecular Function	GO:0048037	2	cofactor binding	1.08542e-05	Gene.14320::TRINITY_DN32726_c0_g2::g.14320::m.14320	208	K	"Dtdp-glucose 4-6-dehydratase, putative OS=Ricinus communis GN=RCOM_0484660 PE=4 SV=1"	FHNIYGPFGTWK(1)GGR	3	-0.25082	6	3	1	111.831	4.02e-07	111.83	1	140.308	1.98e-12	140.31	1	111.831	4.02e-07	111.83_x000D_
Molecular Function	GO:0048037	2	cofactor binding	1.08542e-05	Gene.5831::TRINITY_DN27550_c0_g3::g.5831::m.5831	124	K	Glyceraldehyde-3-phosphate dehydrogenase OS=Musa acuminata subsp. malaccensis PE=3 SV=1	YDTVHGSWK(1)HHELK	3	0.2338	7	3	1	76.7593	2.31e-21	192.32	1	155.572	2.14e-15	155.57	1	139.582	1.82e-11	139.58_x000D_
Molecular Function	GO:0048037	2	cofactor binding	1.08542e-05	Gene.5831::TRINITY_DN27550_c0_g3::g.5831::m.5831	134	K	Glyceraldehyde-3-phosphate dehydrogenase OS=Musa acuminata subsp. malaccensis PE=3 SV=1	DSK(1)TLLFGEK	2	0.8336	9	3	1	111.855	9.44e-05	111.86	1	113.224	1.36e-05	113.22	1	133.05	1.63e-06	133.05_x000D_
Molecular Function	GO:0048037	2	cofactor binding	1.08542e-05	Gene.22956::TRINITY_DN37301_c0_g3::g.22956::m.22956	65	K	Acyl carrier protein (Fragment) OS=Anthurium amnicola GN=MTACP2_4 PE=3 SV=1	VITVVK(1)NFQK	2	-0.40413	3	3	1	147.199	1.4e-07	147.2	1	74.424	0.00515185	74.424	1	147.199	1.4e-07	147.2_x000D_
Molecular Function	GO:0048037	2	cofactor binding	1.08542e-05	Gene.28931::TRINITY_DN39939_c0_g2::g.28931::m.28931	71	K	Phototropin (Fragment) OS=Smilax bona-nox GN=PHOT2 PE=2 SV=1	IFK(1)EEAAK	2	0.42261	3	3	1	74.4861	0.00927553	74.486	1	74.3762	0.00947719	74.376	1	87.6964	0.00400575	87.696_x000D_
Molecular Function	GO:0048037	2	cofactor binding	1.08542e-05	Gene.28255::TRINITY_DN39682_c1_g1::g.28255::m.28255	121	K	"4-hydroxy-3-methylbut-2-en-1-yl diphosphate synthase, chloroplastic-like OS=Nicotiana sylvestris GN=LOC104243695 PE=4 SV=1"	IDLYVGK(1)TVVK	2	-0.019985	3	3	1	54.3425	0.029717	54.343	1	55.2612	0.0242776	55.261	1	54.3425	0.029717	54.343_x000D_
Molecular Function	GO:0048037	2	cofactor binding	1.08542e-05	Gene.26199::TRINITY_DN38801_c0_g2::g.26199::m.26199	137	K	Ketol-acid reductoisomerase OS=Musa acuminata subsp. malaccensis GN=103992731 PE=3 SV=1	MWK(1)VGER	2	0.17477	10	3	1	102.714	0.00378013	102.71	1	107.317	0.00397487	107.32	1	98.9966	0.00490957	98.997_x000D_
Molecular Function	GO:0048037	2	cofactor binding	1.08542e-05	Gene.5830::TRINITY_DN27550_c0_g1::g.5830::m.5830	42	K	Glyceraldehyde-3-phosphate dehydrogenase (Fragment) OS=Anthurium amnicola GN=GAPC_1 PE=3 SV=1	YDTVHGSWK(1)HSELK	3	-0.52438	4	3	1	130.717	3.44e-09	130.72	1	122.327	1.24e-08	122.33	1	139.582	1.82e-11	139.58_x000D_
Molecular Function	GO:0048037	2	cofactor binding	1.08542e-05	Gene.5830::TRINITY_DN27550_c0_g1::g.5830::m.5830	238	K	Glyceraldehyde-3-phosphate dehydrogenase (Fragment) OS=Anthurium amnicola GN=GAPC_1 PE=3 SV=1	LEK(1)EATYDEIK	2	0.57293	9	3	1	135.018	1.64e-07	135.02	1	128.675	3.81e-06	128.68	1	131.172	2.07e-06	131.17_x000D_
Molecular Function	GO:0048037	2	cofactor binding	1.08542e-05	Gene.5830::TRINITY_DN27550_c0_g1::g.5830::m.5830	52	K	Glyceraldehyde-3-phosphate dehydrogenase (Fragment) OS=Anthurium amnicola GN=GAPC_1 PE=3 SV=1	DSK(1)TLLLGEK	2	0.078517	6	3	1	132.171	2.9e-06	132.17	1	118.905	2.2e-05	118.9	1	84.5074	0.00231284	84.507_x000D_
Molecular Function	GO:0048037	2	cofactor binding	1.08542e-05	Gene.5830::TRINITY_DN27550_c0_g1::g.5830::m.5830	181	K	Glyceraldehyde-3-phosphate dehydrogenase (Fragment) OS=Anthurium amnicola GN=GAPC_1 PE=3 SV=1	TVDGPSAK(1)DWR	2	-0.60986	6	3	1	72.2905	0.00517354	72.29	1	118.905	1.06e-05	118.9	1	102.4	0.00017273	102.4_x000D_
Molecular Function	GO:0048037	2	cofactor binding	1.08542e-05	Gene.5830::TRINITY_DN27550_c0_g1::g.5830::m.5830	206	K	Glyceraldehyde-3-phosphate dehydrogenase (Fragment) OS=Anthurium amnicola GN=GAPC_1 PE=3 SV=1	AVGK(1)VLPSLNGK	2	-0.10542	6	3	1	120.574	2.13e-06	120.57	1	116.737	2.74e-06	116.74	1	124.124	1.56e-06	124.12_x000D_
Molecular Function	GO:0048037	2	cofactor binding	1.08542e-05	Gene.5830::TRINITY_DN27550_c0_g1::g.5830::m.5830	94	K	Glyceraldehyde-3-phosphate dehydrogenase (Fragment) OS=Anthurium amnicola GN=GAPC_1 PE=3 SV=1	DK(1)AAAHLK	2	-0.022692	4	3	1	68.657	0.0199692	68.657	1	66.2987	0.0242955	66.299	1	68.5575	0.0201518	68.557_x000D_
Molecular Function	GO:0048037	2	cofactor binding	1.08542e-05	Gene.5830::TRINITY_DN27550_c0_g1::g.5830::m.5830	202	K	Glyceraldehyde-3-phosphate dehydrogenase (Fragment) OS=Anthurium amnicola GN=GAPC_1 PE=3 SV=1	AASFNIIPSSTGAAK(1)AVGK	2	1.6777	3	3	1	98.3905	1.78e-06	98.391	1	93.8124	2.95e-05	93.812	1	92.6794	5.79e-05	92.679_x000D_
Molecular Function	GO:0048037	2	cofactor binding	1.08542e-05	Gene.18128::TRINITY_DN34843_c0_g1::g.18128::m.18128	116	K	"Glutathione S-transferase DHAR3, chloroplastic (Fragment) OS=Anthurium amnicola GN=DHAR3_1 PE=4 SV=1"	ILLTLEEK(1)R	2	-0.60957	4	3	1	125.83	0.000239527	125.83	1	134.247	0.000191562	134.25	1	102.01	0.000960847	102.01_x000D_
Molecular Function	GO:0048037	2	cofactor binding	1.08542e-05	Gene.18128::TRINITY_DN34843_c0_g1::g.18128::m.18128	142	K	"Glutathione S-transferase DHAR3, chloroplastic (Fragment) OS=Anthurium amnicola GN=DHAR3_1 PE=4 SV=1"	LYPEGK(1)VPVIK	2	-0.59632	3	3	1	60.2551	0.0163858	60.255	1	82.4167	0.00155228	82.417	1	72.2004	0.00525743	72.2_x000D_
Molecular Function	GO:0048037	2	cofactor binding	1.08542e-05	Gene.19127::TRINITY_DN35395_c0_g1::g.19127::m.19127	306	K	Putative ornithine aminotransferase OS=Anthurium amnicola GN=oatA PE=3 SV=1	FPHIIK(1)EVR	3	-0.046543	4	3	1	93.0983	0.000387822	93.098	1	93.0983	0.000387822	93.098	1	101.646	0.000198245	101.65_x000D_
Molecular Function	GO:0048037	2	cofactor binding	1.08542e-05	Gene.5653::TRINITY_DN27426_c0_g1::g.5653::m.5653	144	K	"Cystathionine gamma-synthase, chloroplastic OS=Anthurium amnicola GN=CGS1_6 PE=3 SV=1"	FLEEHPK(1)ILR	3	0.77956	3	3	1	66.0557	0.00511201	66.056	1	76.2278	0.00118639	76.228	1	74.8411	0.00146557	74.841_x000D_
Molecular Function	GO:0048037	2	cofactor binding	1.08542e-05	Gene.5646::TRINITY_DN27422_c0_g2::g.5646::m.5646	93	K	"Ferredoxin-thioredoxin reductase catalytic chain, chloroplastic OS=Anthurium amnicola GN=FTRC_1 PE=4 SV=1"	GVTAVVIK(1)GLAEHR	2	1.8202	4	3	1	43.5923	0.0316352	43.592	1	51.7273	0.0104658	51.727	1	86.4967	9.38e-06	86.497_x000D_
Molecular Function	GO:0048037	2	cofactor binding	1.08542e-05	Gene.5646::TRINITY_DN27422_c0_g2::g.5646::m.5646	68	K	"Ferredoxin-thioredoxin reductase catalytic chain, chloroplastic OS=Anthurium amnicola GN=FTRC_1 PE=4 SV=1"	K(1)FSEQYAR	2	0.2931	6	3	1	167.242	2.2e-05	167.24	1	136.797	0.00105963	136.8	1	171.734	4.57e-06	171.73_x000D_
Molecular Function	GO:0048037	2	cofactor binding	1.08542e-05	Gene.26311::TRINITY_DN38851_c0_g1::g.26311::m.26311	238	K	"Heme oxygenase 1, chloroplastic OS=Anthurium amnicola GN=HO1_1 PE=4 SV=1"	ILDNK(1)ELEFYK	2	1.3966	3	3	1	140.628	1.15e-07	140.63	1	176.425	2.96e-12	176.42	1	142.996	9.48e-08	143_x000D_
Molecular Function	GO:0048037	2	cofactor binding	1.08542e-05	Gene.17317::TRINITY_DN34372_c0_g2::g.17317::m.17317	241	K	Glyceraldehyde-3-phosphate dehydrogenase OS=Anthurium amnicola GN=GAPA_2 PE=3 SV=1	FGIIK(1)GTMTTTHSYTGDQR	3	0.027529	6	3	1	142.258	3.57e-16	142.26	1	142.258	3.57e-16	142.26	1	125.728	4.51e-11	125.73_x000D_
Molecular Function	GO:0048037	2	cofactor binding	1.08542e-05	Gene.17317::TRINITY_DN34372_c0_g2::g.17317::m.17317	185	K	Glyceraldehyde-3-phosphate dehydrogenase OS=Anthurium amnicola GN=GAPA_2 PE=3 SV=1	HIQAGAK(1)K	2	0.04316	5	3	1	83.2035	0.000349684	83.204	1	103.833	0.000205413	103.83	1	84.3649	0.000314117	84.365_x000D_
Molecular Function	GO:0048037	2	cofactor binding	1.08542e-05	Gene.17317::TRINITY_DN34372_c0_g2::g.17317::m.17317	178	K	Glyceraldehyde-3-phosphate dehydrogenase OS=Anthurium amnicola GN=GAPA_2 PE=3 SV=1	DGAGK(1)HIQAGAK(1)K	3	0.79043	7	3	1	83.2035	0.000349684	83.204	1	87.7194	0.000205413	87.719	1	84.3649	0.000314117	84.365_x000D_
Molecular Function	GO:0048037	2	cofactor binding	1.08542e-05	Gene.17317::TRINITY_DN34372_c0_g2::g.17317::m.17317	236	K	Glyceraldehyde-3-phosphate dehydrogenase OS=Anthurium amnicola GN=GAPA_2 PE=3 SV=1	VLDQK(1)FGIIK	2	0.16995	12	3	1	105.46	0.000260197	105.46	1	157.777	8.56e-09	157.78	1	133.42	1.1e-06	133.42_x000D_
Molecular Function	GO:0048037	2	cofactor binding	1.08542e-05	Gene.17317::TRINITY_DN34372_c0_g2::g.17317::m.17317	295	K	Glyceraldehyde-3-phosphate dehydrogenase OS=Anthurium amnicola GN=GAPA_2 PE=3 SV=1	GK(1)LNGIALR	2	-0.18974	6	3	1	85.6757	0.00273477	85.676	1	79.0587	0.0040858	79.059	1	122.516	0.000163959	122.52_x000D_
Molecular Function	GO:0048037	2	cofactor binding	1.08542e-05	Gene.17317::TRINITY_DN34372_c0_g2::g.17317::m.17317	293	K	Glyceraldehyde-3-phosphate dehydrogenase OS=Anthurium amnicola GN=GAPA_2 PE=3 SV=1	AVALVLPSLK(1)GK	2	-0.25356	5	3	1	135.987	4.22e-09	135.99	1	47.5704	0.0306168	47.57	1	124.423	1.52e-06	124.42_x000D_
Molecular Function	GO:0048037	2	cofactor binding	1.08542e-05	Gene.17317::TRINITY_DN34372_c0_g2::g.17317::m.17317	336	K	Glyceraldehyde-3-phosphate dehydrogenase OS=Anthurium amnicola GN=GAPA_2 PE=3 SV=1	ETAEK(1)ELK	2	0.16461	9	3	1	107.693	0.00122873	107.69	1	88.1769	0.0038657	88.177	1	98.582	0.00171089	98.582_x000D_
Molecular Function	GO:0048037	2	cofactor binding	1.08542e-05	Gene.12008::TRINITY_DN31403_c1_g2::g.12008::m.12008	439	K	"Threonine synthase, chloroplastic (Fragment) OS=Anthurium amnicola GN=THRC_0 PE=4 SV=1"	TVVISTAHGLK(1)FAQSK	3	-0.44049	3	3	1	70.7831	0.000770436	70.783	1	114.627	2.05e-09	114.63	1	74.4284	0.000320461	74.428_x000D_
Molecular Function	GO:0048037	2	cofactor binding	1.08542e-05	Gene.16388::TRINITY_DN33883_c0_g1::g.16388::m.16388	133	K	"Iron-sulfur assembly protein IscA-like 2, mitochondrial OS=Anthurium amnicola GN=At5g03905_0 PE=4 SV=1"	VFEK(1)EGVK	2	0.52567	3	3	1	59.3497	0.0370435	59.35	1	71.5012	0.0147515	71.501	1	58.9807	0.0377206	58.981_x000D_
Molecular Function	GO:0048037	2	cofactor binding	1.08542e-05	Gene.23968::TRINITY_DN37784_c0_g1::g.23968::m.23968	439	K	Methionine aminotransferase (Fragment) OS=Anthurium amnicola GN=ybdL PE=4 SV=1	FTFSK(1)DEATLK	2	-0.7887	3	3	1	91.9612	0.000573579	91.961	1	119.386	1.03e-05	119.39	1	89.8046	0.000794723	89.805_x000D_
Molecular Function	GO:0048037	2	cofactor binding	1.08542e-05	Gene.23076::TRINITY_DN37362_c0_g4::g.23076::m.23076	440	K	"NADH dehydrogenase [ubiquinone] iron-sulfur protein 1, mitochondrial OS=Anthurium amnicola GN=NDUS1 PE=3 SV=1"	DAFVVYQGHHGDK(1)GVYR	3	0.52103	3	3	1	110.123	2.7e-07	110.12	1	77.5059	0.000178832	77.506	1	92.2638	2.82e-05	92.264_x000D_
Molecular Function	GO:0048037	2	cofactor binding	1.08542e-05	Gene.23076::TRINITY_DN37362_c0_g4::g.23076::m.23076	486	K	"NADH dehydrogenase [ubiquinone] iron-sulfur protein 1, mitochondrial OS=Anthurium amnicola GN=NDUS1 PE=3 SV=1"	DDWK(1)IIR	2	-0.33763	3	3	1	139.679	0.00227957	139.68	1	110.807	0.00358279	110.81	1	113.499	0.00328042	113.5_x000D_
Molecular Function	GO:0048037	2	cofactor binding	1.08542e-05	Gene.23076::TRINITY_DN37362_c0_g4::g.23076::m.23076	188	K	"NADH dehydrogenase [ubiquinone] iron-sulfur protein 1, mitochondrial OS=Anthurium amnicola GN=NDUS1 PE=3 SV=1"	FK(1)SVSWR	2	1.4272	3	3	1	139.679	0.00227957	139.68	1	118.051	0.00317491	118.05	1	119.406	0.00317318	119.41_x000D_
Molecular Function	GO:0048037	2	cofactor binding	1.08542e-05	Gene.25189::TRINITY_DN38344_c2_g1::g.25189::m.25189	258	K	"Chorismate synthase, chloroplastic OS=Anthurium amnicola GN=AROC PE=3 SV=1"	VAAGAVAK(1)K	2	1.1818	3	3	1	59.3497	0.0461504	59.35	1	58.2299	0.0488391	58.23	1	59.3497	0.0461504	59.35_x000D_
Molecular Function	GO:0048037	2	cofactor binding	1.08542e-05	Gene.7906::TRINITY_DN28923_c0_g1::g.7906::m.7906	60	K	Glutathione S-transferase DHAR2 OS=Anthurium amnicola GN=DHAR2_5 PE=4 SV=1	VLLTLEEK(1)K	2	0.43734	5	3	1	152.341	1.98e-05	152.34	1	113.622	0.000343944	113.62	1	152.341	1.98e-05	152.34_x000D_
Molecular Function	GO:0048037	2	cofactor binding	1.08542e-05	Gene.7906::TRINITY_DN28923_c0_g1::g.7906::m.7906	196	K	Glutathione S-transferase DHAR2 OS=Anthurium amnicola GN=DHAR2_5 PE=4 SV=1	VALGHFK(1)SWTVPEDLK	3	-0.40406	3	3	1	126.633	7.74e-10	126.63	1	100.77	1.41e-06	100.77	1	122.138	1.25e-09	122.14_x000D_
Molecular Function	GO:0048037	2	cofactor binding	1.08542e-05	Gene.17399::TRINITY_DN34428_c0_g1::g.17399::m.17399	181	K	Cysteine synthase OS=Anthurium amnicola GN=CYS1_2 PE=3 SV=1	YLK(1)EQNPNIK	2	1.1156	3	3	1	112.845	6.88e-05	112.85	1	94.3627	0.000626115	94.363	1	134.844	3.97e-07	134.84_x000D_
Molecular Function	GO:0048037	2	cofactor binding	1.08542e-05	Gene.17399::TRINITY_DN34428_c0_g1::g.17399::m.17399	18	K	Cysteine synthase OS=Anthurium amnicola GN=CYS1_2 PE=3 SV=1	VVDGCVGK(1)IAAK	2	0.96669	3	3	1	110.077	2.04e-05	110.08	1	109.721	2.18e-05	109.72	1	134.13	4.67e-09	134.13_x000D_
Molecular Function	GO:0048037	2	cofactor binding	1.08542e-05	Gene.17399::TRINITY_DN34428_c0_g1::g.17399::m.17399	204	K	Cysteine synthase OS=Anthurium amnicola GN=CYS1_2 PE=3 SV=1	LYGVEPVESAVLSGGK(1)PGPHK	3	-0.70521	3	3	1	95.4997	3.13e-07	95.5	1	101.169	2.19e-07	101.17	1	85.7374	4.69e-05	85.737_x000D_
Molecular Function	GO:0048037	2	cofactor binding	1.08542e-05	Gene.28140::TRINITY_DN39635_c1_g1::g.28140::m.28140	271	K	Catalase OS=Zantedeschia aethiopica GN=cat1 PE=2 SV=1	CVIFK(1)ENNFK	2	-0.34275	6	3	1	153.045	1.82e-08	153.05	1	132.01	3.13e-06	132.01	1	146.107	1.63e-07	146.11_x000D_
Molecular Function	GO:0048037	2	cofactor binding	1.08542e-05	Gene.28140::TRINITY_DN39635_c1_g1::g.28140::m.28140	74	K	Catalase OS=Zantedeschia aethiopica GN=cat1 PE=2 SV=1	FHWK(1)PTCGVK	3	0.01853	7	3	1	71.4507	0.000321819	103.08	1	61.1614	0.00714344	61.161	1	82.2868	0.000856543	82.287_x000D_
Molecular Function	GO:0048037	2	cofactor binding	1.08542e-05	Gene.28140::TRINITY_DN39635_c1_g1::g.28140::m.28140	276	K	Catalase OS=Zantedeschia aethiopica GN=cat1 PE=2 SV=1	ENNFK(1)QPGER	2	-0.47926	8	3	1	165.631	4.11e-09	165.63	1	183.987	3.8e-12	183.99	1	161.19	6.63e-09	161.19_x000D_
Molecular Function	GO:0048037	2	cofactor binding	1.08542e-05	Gene.28140::TRINITY_DN39635_c1_g1::g.28140::m.28140	70	K	Catalase OS=Zantedeschia aethiopica GN=cat1 PE=2 SV=1	AHYVK(1)FHWK	3	-0.0084462	14	3	1	67.8972	1.43e-06	104.95	1	67.5074	2.85e-06	95.57	1	68.2235	0.00502466	68.224_x000D_
Molecular Function	GO:0048037	2	cofactor binding	1.08542e-05	Gene.28140::TRINITY_DN39635_c1_g1::g.28140::m.28140	266	K	Catalase OS=Zantedeschia aethiopica GN=cat1 PE=2 SV=1	EK(1)CVIFK	2	-0.45474	7	3	1	85.2649	0.0109807	85.265	1	83.7525	0.0118613	83.753	1	104.209	0.00432406	104.21_x000D_
Molecular Function	GO:0048037	2	cofactor binding	1.08542e-05	Gene.28140::TRINITY_DN39635_c1_g1::g.28140::m.28140	62	K	Catalase OS=Zantedeschia aethiopica GN=cat1 PE=2 SV=1	HMDGSGVHTYTLINK(1)AGK	3	0.67931	6	3	1	207.393	6.15e-37	207.39	1	44.045	2.04e-29	191.37	1	198.847	1.79e-36	198.85_x000D_
Molecular Function	GO:0048037	2	cofactor binding	1.08542e-05	Gene.23408::TRINITY_DN37516_c0_g3::g.23408::m.23408	535	K	"Alpha-1,4 glucan phosphorylase OS=Anthurium amnicola GN=PHSL_5 PE=3 SV=1"	VQAESSSTSDAAEK(1)EDVESK	2	-0.079668	3	3	1	247.743	3.39e-63	247.74	1	261.69	1.22e-73	261.69	1	316.559	1.39e-114	316.56_x000D_
Molecular Function	GO:0048037	2	cofactor binding	1.08542e-05	Gene.23408::TRINITY_DN37516_c0_g3::g.23408::m.23408	553	K	"Alpha-1,4 glucan phosphorylase OS=Anthurium amnicola GN=PHSL_5 PE=3 SV=1"	EHSSSTSDAAEK(1)EEVESK	3	-0.12283	4	3	1	140.676	8.05e-16	140.68	1	168.863	3.64e-22	168.86	1	175.477	3.44e-28	175.48_x000D_
Molecular Function	GO:0048037	2	cofactor binding	1.08542e-05	Gene.23408::TRINITY_DN37516_c0_g3::g.23408::m.23408	642	K	"Alpha-1,4 glucan phosphorylase OS=Anthurium amnicola GN=PHSL_5 PE=3 SV=1"	MWPEK(1)FQNK	2	-0.26425	7	3	1	44.3175	0.00365606	81.163	1	92.8379	0.000557118	92.838	1	74.9199	0.00557363	74.92_x000D_
Molecular Function	GO:0048037	2	cofactor binding	1.08542e-05	Gene.23408::TRINITY_DN37516_c0_g3::g.23408::m.23408	262	K	"Alpha-1,4 glucan phosphorylase OS=Anthurium amnicola GN=PHSL_5 PE=3 SV=1"	HDVSYPVK(1)FYGK	2	-0.47165	5	3	1	160.379	3.33e-13	160.38	1	210.149	1.15e-22	210.15	1	172.755	3.57e-15	172.76_x000D_
Molecular Function	GO:0048037	2	cofactor binding	1.08542e-05	Gene.23408::TRINITY_DN37516_c0_g3::g.23408::m.23408	601	K	"Alpha-1,4 glucan phosphorylase OS=Anthurium amnicola GN=PHSL_5 PE=3 SV=1"	PTQK(1)MVR	2	-0.29829	11	3	1	102.773	0.00188147	104.45	1	104.448	0.00429722	104.45	1	85.6415	0.00112385	94.662_x000D_
Molecular Function	GO:0048037	2	cofactor binding	1.08542e-05	Gene.26176::TRINITY_DN38789_c2_g2::g.26176::m.26176	205	K	"Cystathionine gamma-synthase, chloroplastic OS=Anthurium amnicola GN=CGS1_6 PE=3 SV=1"	NSAELIDFK(1)EGR	2	-0.24502	3	3	1	138.02	3.73e-09	138.02	1	148.616	4.75e-17	148.62	1	173.718	1.52e-16	173.72_x000D_
Molecular Function	GO:0048037	2	cofactor binding	1.08542e-05	Gene.21861::TRINITY_DN36777_c0_g1::g.21861::m.21861	110	K	Ferredoxin OS=Anthurium amnicola GN=FER1_1 PE=3 SV=1	AGSCSSCAGK(1)VK	2	-0.60804	6	3	1	145.085	2.01e-09	145.09	1	150.511	6.98e-10	150.51	1	113.609	6.27e-06	113.61_x000D_
Molecular Function	GO:0004069	5	L-aspartate:2-oxoglutarate aminotransferase activity	0.128061	Gene.27159::TRINITY_DN39241_c0_g1::g.27159::m.27159	151	K	Aspartate aminotransferase (Fragment) OS=Anthurium amnicola GN=ASP1_8 PE=4 SV=1	NLWLK(1)EVK	2	-0.70423	3	3	1	76.6789	0.00721711	76.679	1	78.1127	0.00679919	78.113	1	74.9199	0.00847979	74.92_x000D_
Molecular Function	GO:0004069	5	L-aspartate:2-oxoglutarate aminotransferase activity	0.128061	Gene.23453::TRINITY_DN37542_c0_g1::g.23453::m.23453	439	K	Aspartate aminotransferase OS=Anthurium amnicola GN=ASP5 PE=4 SV=1	WHVYMTK(1)DGR	3	-0.024804	6	3	1	88.4955	0.000518554	88.495	1	88.4955	0.000518554	88.495	1	119.68	6.65e-06	119.68_x000D_
Molecular Function	GO:0004069	5	L-aspartate:2-oxoglutarate aminotransferase activity	0.128061	Gene.23453::TRINITY_DN37542_c0_g1::g.23453::m.23453	399	K	Aspartate aminotransferase OS=Anthurium amnicola GN=ASP5 PE=4 SV=1	QALYDSLSEK(1)DK	2	-1.0225	3	3	1	120.872	2.08e-06	120.87	1	100.223	5.98e-05	100.22	1	117.2	2.67e-06	117.2_x000D_
Molecular Function	GO:0004069	5	L-aspartate:2-oxoglutarate aminotransferase activity	0.128061	Gene.23453::TRINITY_DN37542_c0_g1::g.23453::m.23453	125	K	Aspartate aminotransferase OS=Anthurium amnicola GN=ASP5 PE=4 SV=1	KAETLLLEK(1)GENK	3	0.20575	6	3	1	92.1898	0.00011629	92.19	1	96.7446	7.38e-05	96.745	1	77.3143	5.46e-05	101.53_x000D_
Molecular Function	GO:0004614	5	phosphoglucomutase activity	0.0318107	Gene.26349::TRINITY_DN38872_c1_g1::g.26349::m.26349	250	K	"Phosphoglucomutase, chloroplastic OS=Anthurium amnicola GN=PGMP_5 PE=4 SV=1"	YDYEECESEGANK(1)MMDHLR	3	-1.5414	4	3	1	121.436	3.18e-18	121.44	1	173.984	1.82e-28	173.98	1	159.257	7.01e-22	159.26_x000D_
Molecular Function	GO:0004614	5	phosphoglucomutase activity	0.0318107	Gene.15586::TRINITY_DN33449_c0_g1::g.15586::m.15586	71	K	Putative phosphoglucomutase OS=Amorphophallus konjac PE=2 SV=1	EDFGGGHPDPNLTYAK(1)ELVAR	3	-0.51867	6	3	1	219.871	5.37e-53	219.87	1	199.611	6.98e-43	199.61	1	158.5	1.08e-24	158.5_x000D_
Molecular Function	GO:0004614	5	phosphoglucomutase activity	0.0318107	Gene.15586::TRINITY_DN33449_c0_g1::g.15586::m.15586	214	K	Putative phosphoglucomutase OS=Amorphophallus konjac PE=2 SV=1	NK(1)DTFGGDK	2	0.51819	4	3	1	51.2762	0.0611652	51.276	1	73.8866	0.00715125	73.887	1	64.82	0.0209933	64.82_x000D_
Molecular Function	GO:0004614	5	phosphoglucomutase activity	0.0318107	Gene.15586::TRINITY_DN33449_c0_g1::g.15586::m.15586	273	K	Putative phosphoglucomutase OS=Amorphophallus konjac PE=2 SV=1	LQASLPDVNK(1)IIK	2	-0.12564	6	3	1	110.15	1.12e-05	110.15	1	124.377	7.49e-07	124.38	1	111.793	7.49e-06	111.79_x000D_
Molecular Function	GO:0004614	5	phosphoglucomutase activity	0.0318107	Gene.15586::TRINITY_DN33449_c0_g1::g.15586::m.15586	107	K	Putative phosphoglucomutase OS=Amorphophallus konjac PE=2 SV=1	NMVLGK(1)R	2	1.3716	6	3	1	60.7988	0.0314629	60.799	1	85.3595	0.0171826	85.359	1	82.3855	0.00747935	82.386_x000D_
Molecular Function	GO:0046872	4	metal ion binding	4.1106e-12	Gene.17722::TRINITY_DN34622_c1_g3::g.17722::m.17722	455	K	"alanine--glyoxylate aminotransferase 2 homolog 1, mitochondrial OS=Nelumbo nucifera GN=LOC104605885 PE=3 SV=1"	DLGVLVGK(1)GGLHGNVFR	3	-0.20567	3	3	1	148.701	4.52e-16	148.7	1	112.235	1.37e-07	112.24	1	139.582	1.33e-15	139.58_x000D_
Molecular Function	GO:0046872	4	metal ion binding	4.1106e-12	Gene.27159::TRINITY_DN39241_c0_g1::g.27159::m.27159	151	K	Aspartate aminotransferase (Fragment) OS=Anthurium amnicola GN=ASP1_8 PE=4 SV=1	NLWLK(1)EVK	2	-0.70423	3	3	1	76.6789	0.00721711	76.679	1	78.1127	0.00679919	78.113	1	74.9199	0.00847979	74.92_x000D_
Molecular Function	GO:0046872	4	metal ion binding	4.1106e-12	Gene.17617::TRINITY_DN34569_c0_g1::g.17617::m.17617	106	K	Putative NAD(P)-binding Rossmann-fold superfamily protein OS=Helianthus annuus GN=HannXRQ_Chr01g0003071 PE=4 SV=1	AGGLQDK(1)DGGIR	2	-0.42039	3	3	1	154.357	4.93e-13	154.36	1	173.756	1.51e-16	173.76	1	129.343	7.3e-07	129.34_x000D_
Molecular Function	GO:0046872	4	metal ion binding	4.1106e-12	Gene.17617::TRINITY_DN34569_c0_g1::g.17617::m.17617	150	K	Putative NAD(P)-binding Rossmann-fold superfamily protein OS=Helianthus annuus GN=HannXRQ_Chr01g0003071 PE=4 SV=1	FK(1)AFDLASKPEGTGTPTTDFK	3	0.39891	4	3	1	108.8	2.5e-24	153.65	1	103.25	5.41e-17	136.62	1	110.685	1.95e-17	147.35_x000D_
Molecular Function	GO:0046872	4	metal ion binding	4.1106e-12	Gene.21091::TRINITY_DN36418_c0_g4::g.21091::m.21091	127	K	"Succinate--CoA ligase [ADP-forming] subunit beta, mitochondrial OS=Vitis vinifera GN=VIT_07s0005g03790 PE=3 SV=1"	GGVHIVK(1)TEEVEGLAGK	3	0.44785	4	3	1	128.063	8.12e-11	128.06	1	109.075	3.36e-07	109.07	1	138.186	1.47e-15	138.19_x000D_
Molecular Function	GO:0046872	4	metal ion binding	4.1106e-12	Gene.21091::TRINITY_DN36418_c0_g4::g.21091::m.21091	232	K	"Succinate--CoA ligase [ADP-forming] subunit beta, mitochondrial OS=Vitis vinifera GN=VIT_07s0005g03790 PE=3 SV=1"	VVDGLAPK(1)VADRNEAIEQVK	3	0.21759	9	3	1	92.2953	0.000216131	92.295	1	99.3429	5.9e-07	107.53	1	77.6441	0.000975078	77.644_x000D_
Molecular Function	GO:0046872	4	metal ion binding	4.1106e-12	Gene.21091::TRINITY_DN36418_c0_g4::g.21091::m.21091	372	K	"Succinate--CoA ligase [ADP-forming] subunit beta, mitochondrial OS=Vitis vinifera GN=VIT_07s0005g03790 PE=3 SV=1"	ILTSDEK(1)VK	2	-0.29427	4	3	1	91.8667	0.00147073	91.867	1	91.8667	0.00147073	91.867	1	91.8667	0.00147073	91.867_x000D_
Molecular Function	GO:0046872	4	metal ion binding	4.1106e-12	Gene.21091::TRINITY_DN36418_c0_g4::g.21091::m.21091	420	K	"Succinate--CoA ligase [ADP-forming] subunit beta, mitochondrial OS=Vitis vinifera GN=VIT_07s0005g03790 PE=3 SV=1"	LEGTNVDQGK(1)R	2	0.71408	4	3	1	137.396	2.26e-07	137.4	1	198.812	5.52e-17	198.81	1	105.252	0.000212231	105.25_x000D_
Molecular Function	GO:0046872	4	metal ion binding	4.1106e-12	Gene.2836::TRINITY_DN25222_c1_g2::g.2836::m.2836	73	K	"Enoyl-(Acyl-carrier-protein) reductase (NADH) 1, chloroplastic (Fragment) OS=Ananas comosus GN=ACMD2_24031 PE=4 SV=1"	TIPGYGGGMSSAK(1)AALESDTR	2	-2.6375	4	3	1	117.38	2.73e-11	117.38	1	112.642	9.15e-08	112.64	1	115.536	6.93e-11	115.54_x000D_
Molecular Function	GO:0046872	4	metal ion binding	4.1106e-12	Gene.2836::TRINITY_DN25222_c1_g2::g.2836::m.2836	129	K	"Enoyl-(Acyl-carrier-protein) reductase (NADH) 1, chloroplastic (Fragment) OS=Ananas comosus GN=ACMD2_24031 PE=4 SV=1"	MIEYSYANAPLQK(1)ELK	2	1.128	6	3	1	193.767	3.4e-29	195.5	1	129.055	2.45e-18	171.46	1	230.379	4.48e-37	230.38_x000D_
Molecular Function	GO:0046872	4	metal ion binding	4.1106e-12	Gene.25413::TRINITY_DN38448_c0_g1::g.25413::m.25413	159	K	ATP synthase subunit beta (Fragment) OS=Anthurium amnicola GN=ATPB_4 PE=3 SV=1	GGK(1)IGLFGGAGVGK	2	-0.46627	8	3	1	77.8945	0.000506146	77.894	1	100.223	1e-05	100.22	1	80.9595	0.0004174	80.96_x000D_
Molecular Function	GO:0046872	4	metal ion binding	4.1106e-12	Gene.25413::TRINITY_DN38448_c0_g1::g.25413::m.25413	386	K	ATP synthase subunit beta (Fragment) OS=Anthurium amnicola GN=ATPB_4 PE=3 SV=1	GVQK(1)VLQNYK	2	0.71866	4	3	1	136.566	3.61e-07	136.57	1	143.034	2.26e-07	143.03	1	131.105	4.44e-06	131.11_x000D_
Molecular Function	GO:0046872	4	metal ion binding	4.1106e-12	Gene.25413::TRINITY_DN38448_c0_g1::g.25413::m.25413	117	K	ATP synthase subunit beta (Fragment) OS=Anthurium amnicola GN=ATPB_4 PE=3 SV=1	GDLK(1)TDHFLPIHR	3	0.1754	8	3	1	94.6877	6.42e-06	94.688	1	103.761	2.09e-07	125.53	1	109.442	1.82e-07	109.44_x000D_
Molecular Function	GO:0046872	4	metal ion binding	4.1106e-12	Gene.22956::TRINITY_DN37301_c0_g3::g.22956::m.22956	65	K	Acyl carrier protein (Fragment) OS=Anthurium amnicola GN=MTACP2_4 PE=3 SV=1	VITVVK(1)NFQK	2	-0.40413	3	3	1	147.199	1.4e-07	147.2	1	74.424	0.00515185	74.424	1	147.199	1.4e-07	147.2_x000D_
Molecular Function	GO:0046872	4	metal ion binding	4.1106e-12	Gene.6806::TRINITY_DN28221_c0_g3::g.6806::m.6806	98	K	Superoxide dismutase OS=Anthurium amnicola GN=SOD_0 PE=3 SV=1	YANEVYEK(1)ESA	2	-0.13362	4	3	1	100.086	0.000203396	100.09	1	105.204	0.000135586	105.2	1	77.8674	0.00201876	77.867_x000D_
Molecular Function	GO:0046872	4	metal ion binding	4.1106e-12	Gene.26495::TRINITY_DN38943_c0_g2::g.26495::m.26495	339	K	"Succinate dehydrogenase [ubiquinone] flavoprotein subunit, mitochondrial OS=Anthurium amnicola GN=SDH1-1_1 PE=3 SV=1"	YAPTAK(1)DLASR	2	1.7296	3	3	1	79.492	0.00185217	79.492	1	106.667	0.00011619	106.67	1	81.9197	0.00160324	81.92_x000D_
Molecular Function	GO:0046872	4	metal ion binding	4.1106e-12	Gene.26495::TRINITY_DN38943_c0_g2::g.26495::m.26495	185	K	"Succinate dehydrogenase [ubiquinone] flavoprotein subunit, mitochondrial OS=Anthurium amnicola GN=SDH1-1_1 PE=3 SV=1"	AFGGQSLDFGK(1)GGQAYR	2	-0.92307	3	3	1	252.358	2.46e-63	252.36	1	270.515	8.48e-76	270.51	1	297.485	9.47e-90	297.49_x000D_
Molecular Function	GO:0046872	4	metal ion binding	4.1106e-12	Gene.3794::TRINITY_DN26032_c0_g1::g.3794::m.3794	29	K	Inositol-1-monophosphatase (Fragment) OS=Anthurium amnicola GN=IMP3_1 PE=3 SV=1	ACEDLIFDHLK(1)K	3	0.47823	3	3	1	67.5191	0.00228282	67.519	1	48.1146	0.0225944	48.115	1	71.1757	0.001415	71.176_x000D_
Molecular Function	GO:0046872	4	metal ion binding	4.1106e-12	Gene.28953::TRINITY_DN39947_c0_g1::g.28953::m.28953	166	K	Delta-aminolevulinic acid dehydratase OS=Anthurium amnicola GN=HEMB_2 PE=3 SV=1	HGLIDEVYK(1)AR	3	0.088776	5	3	1	107.088	0.000110613	107.09	1	108.984	1.42e-06	127.76	1	105.975	3.99e-05	105.98_x000D_
Molecular Function	GO:0046872	4	metal ion binding	4.1106e-12	Gene.8983::TRINITY_DN29587_c2_g4::g.8983::m.8983	191	K	"Glutathione reductase, chloroplastic OS=Anthurium amnicola GN=GOR_1 PE=3 SV=1"	LTGIYK(1)NVLK	2	0.47486	4	3	1	147.405	1.36e-07	147.4	1	144.65	1.93e-07	144.65	1	150.351	7.42e-08	150.35_x000D_
Molecular Function	GO:0046872	4	metal ion binding	4.1106e-12	Gene.26568::TRINITY_DN38975_c0_g1::g.26568::m.26568	317	K	"Enoyl-[acyl-carrier-protein] reductase [NADH], chloroplastic OS=Anthurium amnicola GN=FABI_4 PE=4 SV=1"	AAK(1)AIGFVER	2	1.1641	3	3	1	51.2862	0.0565575	51.286	1	60.2551	0.023641	60.255	1	60.2551	0.023641	60.255_x000D_
Molecular Function	GO:0046872	4	metal ion binding	4.1106e-12	Gene.26568::TRINITY_DN38975_c0_g1::g.26568::m.26568	142	K	"Enoyl-[acyl-carrier-protein] reductase [NADH], chloroplastic OS=Anthurium amnicola GN=FABI_4 PE=4 SV=1"	GK(1)FDESR	2	0.67914	8	3	1	114.783	0.00317908	114.78	1	114.783	0.00317908	114.78	1	101.643	0.00461227	101.64_x000D_
Molecular Function	GO:0046872	4	metal ion binding	4.1106e-12	Gene.23432::TRINITY_DN37532_c0_g1::g.23432::m.23432	255	K	"Glutamate dehydrogenase 1, mitochondrial OS=Oryza sativa subsp. japonica GN=GDH1 PE=2 SV=1"	LLK(1)HSTANR	3	0.25242	4	3	1	55.0637	0.0181701	55.064	1	91.8667	0.000467803	91.867	1	55.0637	0.0181701	55.064_x000D_
Molecular Function	GO:0046872	4	metal ion binding	4.1106e-12	Gene.23432::TRINITY_DN37532_c0_g1::g.23432::m.23432	23	K	"Glutamate dehydrogenase 1, mitochondrial OS=Oryza sativa subsp. japonica GN=GDH1 PE=2 SV=1"	LLGLDGK(1)LEK	2	-0.012326	3	3	1	86.189	0.00202505	86.189	1	90.0503	0.00136418	90.05	1	69.6716	0.0113532	69.672_x000D_
Molecular Function	GO:0046872	4	metal ion binding	4.1106e-12	Gene.4093::TRINITY_DN26250_c0_g1::g.4093::m.4093	71	K	Copper ion binding isoform 1 OS=Theobroma cacao GN=TCM_041383 PE=4 SV=1	KLEQEK(1)LEK	2	0.56135	3	3	1	71.1201	0.00321563	129.82	0.999993	51.704	0.0114979	105.46	0.99998	47.0496	0.010199	107.11_x000D_
Molecular Function	GO:0046872	4	metal ion binding	4.1106e-12	Gene.4093::TRINITY_DN26250_c0_g1::g.4093::m.4093	65	K	Copper ion binding isoform 1 OS=Theobroma cacao GN=TCM_041383 PE=4 SV=1	AAENVYIK(1)K	2	0.056171	3	3	1	81.525	0.00563375	81.525	1	74.1727	0.0105597	74.173	1	95.7746	0.00129215	95.775_x000D_
Molecular Function	GO:0046872	4	metal ion binding	4.1106e-12	Gene.11913::TRINITY_DN31348_c0_g2::g.11913::m.11913	154	K	Vacuolar calcium ion transporter OS=Anthurium amnicola GN=VCX1_8 PE=3 SV=1	WLAEAK(1)R	2	0.072438	3	3	1	89.3692	0.0135108	89.369	1	97.6019	0.00796763	97.602	1	77.7407	0.0241594	77.741_x000D_
Molecular Function	GO:0046872	4	metal ion binding	4.1106e-12	Gene.11913::TRINITY_DN31348_c0_g2::g.11913::m.11913	174	K	Vacuolar calcium ion transporter OS=Anthurium amnicola GN=VCX1_8 PE=3 SV=1	FLHDFHLK(1)TR	3	0.55536	5	3	1	67.2143	0.00463112	67.214	1	72.5312	0.00242432	72.531	1	77.0624	0.00114095	77.062_x000D_
Molecular Function	GO:0046872	4	metal ion binding	4.1106e-12	Gene.16388::TRINITY_DN33883_c0_g1::g.16388::m.16388	133	K	"Iron-sulfur assembly protein IscA-like 2, mitochondrial OS=Anthurium amnicola GN=At5g03905_0 PE=4 SV=1"	VFEK(1)EGVK	2	0.52567	3	3	1	59.3497	0.0370435	59.35	1	71.5012	0.0147515	71.501	1	58.9807	0.0377206	58.981_x000D_
Molecular Function	GO:0046872	4	metal ion binding	4.1106e-12	Gene.28140::TRINITY_DN39635_c1_g1::g.28140::m.28140	271	K	Catalase OS=Zantedeschia aethiopica GN=cat1 PE=2 SV=1	CVIFK(1)ENNFK	2	-0.34275	6	3	1	153.045	1.82e-08	153.05	1	132.01	3.13e-06	132.01	1	146.107	1.63e-07	146.11_x000D_
Molecular Function	GO:0046872	4	metal ion binding	4.1106e-12	Gene.28140::TRINITY_DN39635_c1_g1::g.28140::m.28140	74	K	Catalase OS=Zantedeschia aethiopica GN=cat1 PE=2 SV=1	FHWK(1)PTCGVK	3	0.01853	7	3	1	71.4507	0.000321819	103.08	1	61.1614	0.00714344	61.161	1	82.2868	0.000856543	82.287_x000D_
Molecular Function	GO:0046872	4	metal ion binding	4.1106e-12	Gene.28140::TRINITY_DN39635_c1_g1::g.28140::m.28140	276	K	Catalase OS=Zantedeschia aethiopica GN=cat1 PE=2 SV=1	ENNFK(1)QPGER	2	-0.47926	8	3	1	165.631	4.11e-09	165.63	1	183.987	3.8e-12	183.99	1	161.19	6.63e-09	161.19_x000D_
Molecular Function	GO:0046872	4	metal ion binding	4.1106e-12	Gene.28140::TRINITY_DN39635_c1_g1::g.28140::m.28140	70	K	Catalase OS=Zantedeschia aethiopica GN=cat1 PE=2 SV=1	AHYVK(1)FHWK	3	-0.0084462	14	3	1	67.8972	1.43e-06	104.95	1	67.5074	2.85e-06	95.57	1	68.2235	0.00502466	68.224_x000D_
Molecular Function	GO:0046872	4	metal ion binding	4.1106e-12	Gene.28140::TRINITY_DN39635_c1_g1::g.28140::m.28140	266	K	Catalase OS=Zantedeschia aethiopica GN=cat1 PE=2 SV=1	EK(1)CVIFK	2	-0.45474	7	3	1	85.2649	0.0109807	85.265	1	83.7525	0.0118613	83.753	1	104.209	0.00432406	104.21_x000D_
Molecular Function	GO:0046872	4	metal ion binding	4.1106e-12	Gene.28140::TRINITY_DN39635_c1_g1::g.28140::m.28140	62	K	Catalase OS=Zantedeschia aethiopica GN=cat1 PE=2 SV=1	HMDGSGVHTYTLINK(1)AGK	3	0.67931	6	3	1	207.393	6.15e-37	207.39	1	44.045	2.04e-29	191.37	1	198.847	1.79e-36	198.85_x000D_
Molecular Function	GO:0046872	4	metal ion binding	4.1106e-12	Gene.10202::TRINITY_DN30371_c1_g2::g.10202::m.10202	86	K	Chaperonin (Fragment) OS=Anthurium amnicola GN=groS_2 PE=4 SV=1	WEPSK(1)VAPQGDR	2	-2.8875	3	3	1	73.3864	0.00236336	73.386	1	63.1853	0.00879005	63.185	1	99.8441	6.14e-05	99.844_x000D_
Molecular Function	GO:0046872	4	metal ion binding	4.1106e-12	Gene.10202::TRINITY_DN30371_c1_g2::g.10202::m.10202	117	K	Chaperonin (Fragment) OS=Anthurium amnicola GN=groS_2 PE=4 SV=1	SAVK(1)FER	2	0.40545	6	3	1	80.4381	0.0137912	80.438	1	71.692	0.0260075	71.692	1	102.002	0.00457201	102_x000D_
Molecular Function	GO:0046872	4	metal ion binding	4.1106e-12	Gene.10202::TRINITY_DN30371_c1_g2::g.10202::m.10202	113	K	Chaperonin (Fragment) OS=Anthurium amnicola GN=groS_2 PE=4 SV=1	SSGGVLLPK(1)SAVK	2	1.3307	6	3	1	96.4641	4.26e-05	96.464	1	81.9037	0.000565231	81.904	1	92.0388	0.000160457	92.039_x000D_
Molecular Function	GO:0046872	4	metal ion binding	4.1106e-12	Gene.22266::TRINITY_DN36967_c0_g3::g.22266::m.22266	332	K	NADH-cytochrome b5 reductase OS=Anthurium amnicola GN=At5g20080_0 PE=3 SV=1	GGSGYVSK(1)DMILK	2	-0.017988	6	3	1	55.7239	0.00610578	64.104	1	73.3864	0.00176838	73.386	1	65.8954	0.00230675	70.68_x000D_
Molecular Function	GO:0046872	4	metal ion binding	4.1106e-12	Gene.22266::TRINITY_DN36967_c0_g3::g.22266::m.22266	144	K	NADH-cytochrome b5 reductase OS=Anthurium amnicola GN=At5g20080_0 PE=3 SV=1	FK(1)LHETAR	3	-0.25121	5	3	1	96.6681	0.000576405	96.668	1	49.0599	0.025871	49.06	1	47.1869	0.0291743	47.187_x000D_
Molecular Function	GO:0046872	4	metal ion binding	4.1106e-12	Gene.22266::TRINITY_DN36967_c0_g3::g.22266::m.22266	242	K	NADH-cytochrome b5 reductase OS=Anthurium amnicola GN=At5g20080_0 PE=3 SV=1	GPIEK(1)FK	2	-0.88095	3	3	1	55.5305	0.0240636	55.531	1	76.0346	0.00532567	76.035	1	73.6163	0.00623711	73.616_x000D_
Molecular Function	GO:0046872	4	metal ion binding	4.1106e-12	Gene.27462::TRINITY_DN39363_c0_g1::g.27462::m.27462	519	K	Putative Xaa-Pro aminopeptidase P (Fragment) OS=Anthurium amnicola GN=AMPP_0 PE=3 SV=1	IPLWK(1)HGLDYR	3	0.056091	3	3	1	69.8636	0.00236469	69.864	1	61.235	0.00492152	61.235	1	78.9027	0.00060835	78.903_x000D_
Molecular Function	GO:0046872	4	metal ion binding	4.1106e-12	Gene.27855::TRINITY_DN39513_c0_g1::g.27855::m.27855	210	K	Formate--tetrahydrofolate ligase (Fragment) OS=Anthurium amnicola GN=FTHS_1 PE=3 SV=1	LNK(1)LGISK	2	0.99174	3	3	1	105.101	0.0013659	105.1	1	66.5676	0.0238022	66.568	1	95.5016	0.00187389	95.502_x000D_
Molecular Function	GO:0046872	4	metal ion binding	4.1106e-12	Gene.27855::TRINITY_DN39513_c0_g1::g.27855::m.27855	199	K	Formate--tetrahydrofolate ligase (Fragment) OS=Anthurium amnicola GN=FTHS_1 PE=3 SV=1	K(1)FADIMFR	2	-0.25857	4	3	1	153.075	9.44e-05	153.08	1	135.83	0.00111693	135.83	1	78.1127	2.57e-05	166.3_x000D_
Molecular Function	GO:0046872	4	metal ion binding	4.1106e-12	Gene.27855::TRINITY_DN39513_c0_g1::g.27855::m.27855	537	K	Formate--tetrahydrofolate ligase (Fragment) OS=Anthurium amnicola GN=FTHS_1 PE=3 SV=1	EK(1)IEAIAK	2	1.5247	3	3	1	87.6395	0.00402235	87.639	1	91.8534	0.0027941	91.853	1	73.2332	0.0115741	73.233_x000D_
Molecular Function	GO:0046872	4	metal ion binding	4.1106e-12	Gene.21326::TRINITY_DN36539_c0_g2::g.21326::m.21326	488	K	Dihydroxy-acid dehydratase OS=Anthurium amnicola GN=ilvD_18 PE=3 SV=1	ATK(1)GVLYK	2	0.85475	3	3	1	68.3707	0.0204945	68.371	1	81.9717	0.0056744	81.972	1	69.3749	0.0186522	69.375_x000D_
Molecular Function	GO:0046872	4	metal ion binding	4.1106e-12	Gene.26717::TRINITY_DN39039_c2_g1::g.26717::m.26717	562	K	Plasma membrane ATPase OS=Anthurium amnicola GN=Os04g0656100_9 PE=3 SV=1	ADGFAGVFPEHK(1)YEIVR	3	0.658	3	3	1	74.7318	0.000288441	74.732	1	94.6096	4.21e-06	94.61	1	120.896	1.81e-10	120.9_x000D_
Molecular Function	GO:0046872	4	metal ion binding	4.1106e-12	Gene.10258::TRINITY_DN30408_c0_g1::g.10258::m.10258	72	K	"ATP synthase subunit gamma, mitochondrial OS=Anthurium amnicola GN=ATPC_1 PE=3 SV=1"	MVAASK(1)LR	2	-0.96295	7	3	1	116.371	0.000864804	116.37	1	95.7414	0.00186121	95.741	1	82.2787	0.000657991	102.51_x000D_
Molecular Function	GO:0046872	4	metal ion binding	4.1106e-12	Gene.10258::TRINITY_DN30408_c0_g1::g.10258::m.10258	133	K	"ATP synthase subunit gamma, mitochondrial OS=Anthurium amnicola GN=ATPC_1 PE=3 SV=1"	ALYK(1)LTSGPEK	2	0.59954	6	3	1	118.278	1.11e-05	118.28	1	107.055	0.000111051	107.06	1	75.8194	0.00222875	75.819_x000D_
Molecular Function	GO:0046872	4	metal ion binding	4.1106e-12	Gene.27259::TRINITY_DN39278_c1_g4::g.27259::m.27259	568	K	"Sulfite reductase 1 [ferredoxin], chloroplastic OS=Anthurium amnicola GN=SIR1_0 PE=4 SV=1"	AVFDK(1)VGLK	2	-0.53004	3	3	1	52.5786	0.0536981	52.579	1	50.4729	0.065771	50.473	1	52.5786	0.0536981	52.579_x000D_
Molecular Function	GO:0046872	4	metal ion binding	4.1106e-12	Gene.27259::TRINITY_DN39278_c1_g4::g.27259::m.27259	116	K	"Sulfite reductase 1 [ferredoxin], chloroplastic OS=Anthurium amnicola GN=SIR1_0 PE=4 SV=1"	VEIFK(1)EQSNFIR	2	4.4886	4	3	1	160.379	3.33e-13	160.38	1	125.818	2.27e-10	125.82	0.999997	54.881	7.18e-06	95.822_x000D_
Molecular Function	GO:0046872	4	metal ion binding	4.1106e-12	Gene.27259::TRINITY_DN39278_c1_g4::g.27259::m.27259	111	K	"Sulfite reductase 1 [ferredoxin], chloroplastic OS=Anthurium amnicola GN=SIR1_0 PE=4 SV=1"	SK(1)VEIFK	2	-0.6425	4	3	1	89.3546	0.00859935	89.355	1	88.294	0.00227124	88.294	1	81.6423	0.01309	81.642_x000D_
Molecular Function	GO:0046872	4	metal ion binding	4.1106e-12	Gene.27259::TRINITY_DN39278_c1_g4::g.27259::m.27259	435	K	"Sulfite reductase 1 [ferredoxin], chloroplastic OS=Anthurium amnicola GN=SIR1_0 PE=4 SV=1"	SVVEEYYGK(1)K	2	-0.90081	3	3	1	125.969	1.86e-05	125.97	1	85.3546	0.00340935	85.355	1	96.3419	0.000780959	96.342_x000D_
Molecular Function	GO:0046872	4	metal ion binding	4.1106e-12	Gene.11904::TRINITY_DN31345_c0_g2::g.11904::m.11904	274	K	"Putative ATP synthase subunit, mitochondrial (Fragment) OS=Anthurium amnicola GN=At2g21870_5 PE=4 SV=1"	REEFK(1)DEQMVDAK	3	-0.12345	12	3	1	91.812	1.18e-06	123.28	1	111.116	5.78e-07	111.12	1	91.812	1.35e-07	133.07_x000D_
Molecular Function	GO:0046872	4	metal ion binding	4.1106e-12	Gene.11904::TRINITY_DN31345_c0_g2::g.11904::m.11904	154	K	"Putative ATP synthase subunit, mitochondrial (Fragment) OS=Anthurium amnicola GN=At2g21870_5 PE=4 SV=1"	IK(1)YTIEER	2	0.35883	3	3	1	83.9477	0.00509842	83.948	1	91.8667	0.00279021	91.867	1	74.3762	0.00947719	74.376_x000D_
Molecular Function	GO:0046872	4	metal ion binding	4.1106e-12	Gene.11904::TRINITY_DN31345_c0_g2::g.11904::m.11904	250	K	"Putative ATP synthase subunit, mitochondrial (Fragment) OS=Anthurium amnicola GN=At2g21870_5 PE=4 SV=1"	IAK(1)EQLQELK	2	-0.5571	3	3	1	166.141	3.82e-09	166.14	1	181.681	4.84e-12	181.68	1	156.581	9.24e-09	156.58_x000D_
Molecular Function	GO:0046872	4	metal ion binding	4.1106e-12	Gene.11904::TRINITY_DN31345_c0_g2::g.11904::m.11904	257	K	"Putative ATP synthase subunit, mitochondrial (Fragment) OS=Anthurium amnicola GN=At2g21870_5 PE=4 SV=1"	EQLQELK(1)K	2	0.70869	3	3	1	102.514	0.00236348	102.51	1	114.281	0.00138415	114.28	1	101.542	0.00244436	101.54_x000D_
Molecular Function	GO:0046872	4	metal ion binding	4.1106e-12	Gene.11904::TRINITY_DN31345_c0_g2::g.11904::m.11904	14	K	"Putative ATP synthase subunit, mitochondrial (Fragment) OS=Anthurium amnicola GN=At2g21870_5 PE=4 SV=1"	LIFAGK(1)QLEDGR	2	0.13622	14	3	1	140.142	3.21e-09	140.14	1	110.582	7.58e-14	170.04	1	142.968	2.53e-09	142.97_x000D_
Molecular Function	GO:0046872	4	metal ion binding	4.1106e-12	Gene.20564::TRINITY_DN36160_c0_g1::g.20564::m.20564	449	K	Putative Coiled-coil domain-containing protein 47 OS=Zostera marina GN=ZOSMA_78G00860 PE=4 SV=1	YK(1)LSPQAR	2	-0.99719	3	3	1	53.7526	0.0553171	53.753	1	97.4306	0.00177182	97.431	1	91.318	0.00295013	91.318_x000D_
Molecular Function	GO:0046872	4	metal ion binding	4.1106e-12	Gene.25937::TRINITY_DN38682_c0_g1::g.25937::m.25937	122	K	Mitochondrial-processing peptidase subunit alpha OS=Anthurium amnicola GN=MPP_0 PE=3 SV=1	MAFK(1)STTNR	2	0.068861	6	3	1	76.2278	0.000797366	90.15	1	123.86	0.000159233	123.86	1	109.29	0.000159826	109.29_x000D_
Molecular Function	GO:0046872	4	metal ion binding	4.1106e-12	Gene.25937::TRINITY_DN38682_c0_g1::g.25937::m.25937	454	K	Mitochondrial-processing peptidase subunit alpha OS=Anthurium amnicola GN=MPP_0 PE=3 SV=1	KPIEHFLK(1)AVDEVTLK	3	-0.12004	7	3	1	76.1864	4.02e-17	154.26	0.999966	44.7061	1.47e-12	139.9	1	63.4872	1.99e-12	135.09_x000D_
Molecular Function	GO:0046872	4	metal ion binding	4.1106e-12	Gene.7561::TRINITY_DN28694_c0_g5::g.7561::m.7561	186	K	"20 kDa chaperonin, chloroplastic-like OS=Nelumbo nucifera GN=LOC104609297 PE=3 SV=1"	YAGSEFK(1)GADGSDYIALR	2	0.53004	4	3	1	180.025	7.9e-28	180.02	1	239.578	5.42e-53	239.58	1	198.506	5.76e-36	198.51_x000D_
Molecular Function	GO:0046872	4	metal ion binding	4.1106e-12	Gene.1909::TRINITY_DN24372_c1_g10::g.1909::m.1909	117	K	Ferritin OS=Zea mays PE=2 SV=1	EHAEK(1)LMK	2	-0.22782	15	3	1	158.874	3.47e-05	158.87	1	138.396	0.00057871	138.4	1	152.341	8.77e-05	152.34_x000D_
Molecular Function	GO:0046872	4	metal ion binding	4.1106e-12	Gene.12973::TRINITY_DN31960_c1_g2::g.12973::m.12973	445	K	ABC transporter E family member 2 OS=Anthurium amnicola GN=ABCE2_1 PE=4 SV=1	ISPK(1)FEHSVR	3	-0.68179	4	3	1	79.659	0.0009996	79.659	1	61.3438	0.00706773	61.344	1	93.0956	0.000268132	93.096_x000D_
Molecular Function	GO:0046872	4	metal ion binding	4.1106e-12	Gene.12973::TRINITY_DN31960_c1_g2::g.12973::m.12973	457	K	ABC transporter E family member 2 OS=Anthurium amnicola GN=ABCE2_1 PE=4 SV=1	LLLHQK(1)IR	3	0.034122	4	3	1	113.499	0.000921497	113.5	1	60.6819	0.00197858	80.098	1	74.255	0.00308516	74.255_x000D_
Molecular Function	GO:0046872	4	metal ion binding	4.1106e-12	Gene.12973::TRINITY_DN31960_c1_g2::g.12973::m.12973	141	K	ABC transporter E family member 2 OS=Anthurium amnicola GN=ABCE2_1 PE=4 SV=1	STALK(1)VLAGK	2	0.0061135	3	3	1	75.197	0.00414322	75.197	1	64.6915	0.0178518	64.692	1	85.8073	0.00209037	85.807_x000D_
Molecular Function	GO:0046872	4	metal ion binding	4.1106e-12	Gene.12973::TRINITY_DN31960_c1_g2::g.12973::m.12973	211	K	ABC transporter E family member 2 OS=Anthurium amnicola GN=ABCE2_1 PE=4 SV=1	AVQGNVGQVLDQK(1)DER	2	0.26492	3	3	1	266.452	1.1e-55	266.45	1	172.913	4.59e-23	172.91	1	243.036	7.09e-45	243.04_x000D_
Molecular Function	GO:0046872	4	metal ion binding	4.1106e-12	Gene.21701::TRINITY_DN36709_c0_g1::g.21701::m.21701	194	K	Citrate synthase (Fragment) OS=Anthurium amnicola GN=CIT_2 PE=3 SV=1	AYEK(1)GMPK	2	-1.3442	6	3	1	59.3497	0.0199037	59.35	1	71.5012	0.0147515	71.501	1	81.2963	0.00587125	81.296_x000D_
Molecular Function	GO:0046872	4	metal ion binding	4.1106e-12	Gene.21701::TRINITY_DN36709_c0_g1::g.21701::m.21701	64	K	Citrate synthase (Fragment) OS=Anthurium amnicola GN=CIT_2 PE=3 SV=1	AEHGK(1)VELGK	3	-0.73146	4	3	1	67.385	0.00456029	67.385	1	99.4999	6.13e-05	101.39	1	60.2551	0.0075196	60.255_x000D_
Molecular Function	GO:0046872	4	metal ion binding	4.1106e-12	Gene.21701::TRINITY_DN36709_c0_g1::g.21701::m.21701	146	K	Citrate synthase (Fragment) OS=Anthurium amnicola GN=CIT_2 PE=3 SV=1	EQVDALSK(1)ELR	2	0.67964	3	3	1	96.6043	0.000249526	96.604	1	131.172	2.07e-06	131.17	1	116.737	1.21e-05	116.74_x000D_
Molecular Function	GO:0046872	4	metal ion binding	4.1106e-12	Gene.21701::TRINITY_DN36709_c0_g1::g.21701::m.21701	340	K	Citrate synthase (Fragment) OS=Anthurium amnicola GN=CIT_2 PE=3 SV=1	DYVWK(1)TLNSGK	2	2.4924	3	3	1	150.457	3e-08	150.46	1	127.868	4.38e-06	127.87	1	134.304	1.7e-07	134.3_x000D_
Molecular Function	GO:0046872	4	metal ion binding	4.1106e-12	Gene.16519::TRINITY_DN33962_c0_g2::g.16519::m.16519	137	K	Putative mitochondrial-processing peptidase subunit beta (Fragment) OS=Anthurium amnicola GN=At3g02090_3 PE=3 SV=1	EQTTYYAK(1)VMAEDVPK	2	-0.22313	5	3	1	148.441	9.79e-13	148.44	1	148.441	9.79e-13	148.44	1	95.2051	1.6e-09	129.11_x000D_
Molecular Function	GO:0046872	4	metal ion binding	4.1106e-12	Gene.16519::TRINITY_DN33962_c0_g2::g.16519::m.16519	241	K	Putative mitochondrial-processing peptidase subunit beta (Fragment) OS=Anthurium amnicola GN=At3g02090_3 PE=3 SV=1	MVISAAGAVK(1)HEDIVGQVQK	3	-0.44495	4	3	1	145.882	1.86e-17	145.88	1	104.837	2.17e-07	104.84	1	128.382	9.09e-12	128.38_x000D_
Molecular Function	GO:0046872	4	metal ion binding	4.1106e-12	Gene.16519::TRINITY_DN33962_c0_g2::g.16519::m.16519	255	K	Putative mitochondrial-processing peptidase subunit beta (Fragment) OS=Anthurium amnicola GN=At3g02090_3 PE=3 SV=1	LFTK(1)LSDNPTTASQLVAK	2	-0.24986	5	3	1	78.4412	9.7e-45	229.4	1	220.64	5.28e-44	220.64	1	221.47	4.88e-44	221.47_x000D_
Molecular Function	GO:0046872	4	metal ion binding	4.1106e-12	Gene.16519::TRINITY_DN33962_c0_g2::g.16519::m.16519	220	K	Putative mitochondrial-processing peptidase subunit beta (Fragment) OS=Anthurium amnicola GN=At3g02090_3 PE=3 SV=1	QHLK(1)DYISTHYTAPR	3	0.34666	5	3	1	76.3218	3.98e-13	150.76	1	140.928	1.89e-12	140.93	1	125.5	1.98e-09	125.5_x000D_
Molecular Function	GO:0046872	4	metal ion binding	4.1106e-12	Gene.5855::TRINITY_DN27572_c0_g1::g.5855::m.5855	166	K	Ferritin OS=Anthurium amnicola GN=FRI3_6 PE=3 SV=1	GLAK(1)FFK	2	-0.15295	5	3	1	62.7143	0.0484551	62.714	1	64.8033	0.0432319	64.803	1	60.7879	0.0532719	60.788_x000D_
Molecular Function	GO:0046872	4	metal ion binding	4.1106e-12	Gene.5855::TRINITY_DN27572_c0_g1::g.5855::m.5855	169	K	Ferritin OS=Anthurium amnicola GN=FRI3_6 PE=3 SV=1	FFK(1)ESSEEER	2	0.076571	10	3	1	144.698	1.92e-07	144.7	1	129.889	6.19e-06	129.89	1	129.889	6.19e-06	129.89_x000D_
Molecular Function	GO:0046872	4	metal ion binding	4.1106e-12	Gene.17618::TRINITY_DN34569_c0_g2::g.17618::m.17618	109	K	NAD(P)-binding Rossmann-fold superfamily protein isoform 2 OS=Theobroma cacao GN=TCM_021916 PE=4 SV=1	TGQIVYK(1)K	2	0.052629	6	3	1	80.4381	0.00962704	80.438	1	71.692	0.022649	71.692	1	80.4381	0.00962704	80.438_x000D_
Molecular Function	GO:0046872	4	metal ion binding	4.1106e-12	Gene.9638::TRINITY_DN30003_c1_g4::g.9638::m.9638	281	K	Acetyltransferase component of pyruvate dehydrogenase complex OS=Anthurium amnicola GN=At3g13930_0 PE=3 SV=1	KEEVEPVSTPEPVASK(1)AEEAPQGDDR	3	0.67326	3	3	1	117.786	8.66e-27	157.99	1	121.592	3.14e-36	179.86	1	111.089	2.45e-19	142.65_x000D_
Molecular Function	GO:0046872	4	metal ion binding	4.1106e-12	Gene.9638::TRINITY_DN30003_c1_g4::g.9638::m.9638	245	K	Acetyltransferase component of pyruvate dehydrogenase complex OS=Anthurium amnicola GN=At3g13930_0 PE=3 SV=1	DYK(1)VSASDGDSGAQAPPEPTPTK	3	-0.020042	6	3	1	86.9868	4.88e-13	117.96	1	92.5652	3.89e-06	92.565	1	86.0796	3.78e-06	86.08_x000D_
Molecular Function	GO:0046872	4	metal ion binding	4.1106e-12	Gene.9638::TRINITY_DN30003_c1_g4::g.9638::m.9638	220	K	Acetyltransferase component of pyruvate dehydrogenase complex OS=Anthurium amnicola GN=At3g13930_0 PE=3 SV=1	ILHGDGAK(1)DIK	3	-0.28556	6	3	1	58.0983	0.000650938	77.597	1	94.4023	0.000102826	94.402	1	62.3383	0.000695191	76.24_x000D_
Molecular Function	GO:0046872	4	metal ion binding	4.1106e-12	Gene.27928::TRINITY_DN39544_c1_g1::g.27928::m.27928	244	K	"Transketolase, chloroplastic OS=Anthurium amnicola GN=TKTC_1 PE=4 SV=1"	GK(1)AIGIDR	2	0.028458	4	3	1	84.3682	0.00497586	84.368	1	82.7505	0.00544739	82.75	1	73.1566	0.00436438	73.157_x000D_
Molecular Function	GO:0046872	4	metal ion binding	4.1106e-12	Gene.27928::TRINITY_DN39544_c1_g1::g.27928::m.27928	120	K	"Transketolase, chloroplastic OS=Anthurium amnicola GN=TKTC_1 PE=4 SV=1"	PADGNETAGAYK(1)VAVLNR	2	-3.1836	17	3	1	148.325	7.36e-121	343.59	1	100.042	3.99e-201	415.67	1	250.265	1.63e-104	314.73_x000D_
Molecular Function	GO:0046872	4	metal ion binding	4.1106e-12	Gene.27928::TRINITY_DN39544_c1_g1::g.27928::m.27928	259	K	"Transketolase, chloroplastic OS=Anthurium amnicola GN=TKTC_1 PE=4 SV=1"	FGASAPAGK(1)IYK	2	0.54041	4	3	1	93.3452	0.000161747	93.345	1	110.077	2.04e-05	110.08	1	83.1822	0.000688199	83.182_x000D_
Molecular Function	GO:0046872	4	metal ion binding	4.1106e-12	Gene.27928::TRINITY_DN39544_c1_g1::g.27928::m.27928	138	K	"Transketolase, chloroplastic OS=Anthurium amnicola GN=TKTC_1 PE=4 SV=1"	QK(1)LPQLPGTSIEGVEK	2	0.46047	3	3	1	160.805	4.75e-17	160.8	1	154.457	7.25e-17	154.46	1	140.959	2.46e-12	140.96_x000D_
Molecular Function	GO:0046872	4	metal ion binding	4.1106e-12	Gene.27928::TRINITY_DN39544_c1_g1::g.27928::m.27928	12	K	"Transketolase, chloroplastic OS=Anthurium amnicola GN=TKTC_1 PE=4 SV=1"	MYGDFQK(1)DTPEER	2	0.98284	11	3	1	178.836	6.91e-18	188.4	1	156.084	9.53e-30	227.63	1	63.7541	3.88e-10	145.92_x000D_
Molecular Function	GO:0046872	4	metal ion binding	4.1106e-12	Gene.21937::TRINITY_DN36813_c0_g1::g.21937::m.21937	334	K	Aconitate hydratase OS=Ricinus communis GN=RCOM_0782740 PE=3 SV=1	AVIAK(1)SFER	2	0.88192	7	3	1	61.5599	0.0259706	61.56	1	103.546	0.000559072	103.55	1	62.4631	0.0245916	62.463_x000D_
Molecular Function	GO:0046872	4	metal ion binding	4.1106e-12	Gene.21937::TRINITY_DN36813_c0_g1::g.21937::m.21937	296	K	Aconitate hydratase OS=Ricinus communis GN=RCOM_0782740 PE=3 SV=1	YK(1)SEGHDTIILAGAEYGSGSSR	3	-0.40407	5	3	1	120.33	1.05e-11	120.33	1	77.689	5.72e-05	77.689	1	122.178	9.07e-12	122.18_x000D_
Molecular Function	GO:0046872	4	metal ion binding	4.1106e-12	Gene.21937::TRINITY_DN36813_c0_g1::g.21937::m.21937	19	K	Aconitate hydratase OS=Ricinus communis GN=RCOM_0782740 PE=3 SV=1	YLEK(1)SGLQK	2	-1.1096	3	3	1	90.1504	0.00182116	90.15	1	72.9281	0.00861451	72.928	1	63.6242	0.0228189	63.624_x000D_
Molecular Function	GO:0046872	4	metal ion binding	4.1106e-12	Gene.21937::TRINITY_DN36813_c0_g1::g.21937::m.21937	267	K	Aconitate hydratase OS=Ricinus communis GN=RCOM_0782740 PE=3 SV=1	IVNK(1)FLK	2	0.4903	6	3	1	81.3812	0.01208	83.377	1	86.8662	0.0100483	86.866	1	63.2871	0.00433505	104.11_x000D_
Molecular Function	GO:0046872	4	metal ion binding	4.1106e-12	Gene.21937::TRINITY_DN36813_c0_g1::g.21937::m.21937	117	K	Aconitate hydratase OS=Ricinus communis GN=RCOM_0782740 PE=3 SV=1	DGK(1)EVFFR	2	0.018466	6	3	1	107.574	0.00123503	107.57	1	103.546	0.00144818	103.55	1	120.155	0.000847197	120.15_x000D_
Molecular Function	GO:0046872	4	metal ion binding	4.1106e-12	Gene.21937::TRINITY_DN36813_c0_g1::g.21937::m.21937	285	K	Aconitate hydratase OS=Ricinus communis GN=RCOM_0782740 PE=3 SV=1	TIHIPSGEK(1)LSVFDAAER	3	0.019505	6	3	1	57.4102	0.00245727	57.41	1	88.486	5.91e-05	88.486	1	88.3849	6e-05	88.385_x000D_
Molecular Function	GO:0046872	4	metal ion binding	4.1106e-12	Gene.21937::TRINITY_DN36813_c0_g1::g.21937::m.21937	15	K	Aconitate hydratase OS=Ricinus communis GN=RCOM_0782740 PE=3 SV=1	TSLAPGSGVVTK(1)YLEK	2	0.60309	3	3	1	88.3852	0.000214173	88.385	1	113.803	1.99e-07	113.8	1	78.95	0.00051511	78.95_x000D_
Molecular Function	GO:0046872	4	metal ion binding	4.1106e-12	Gene.9028::TRINITY_DN29612_c0_g1::g.9028::m.9028	201	K	"Chaperonin, chloroplastic (Fragment) OS=Anthurium amnicola GN=CPN21_1 PE=3 SV=1"	VLIK(1)VAEAEEK	2	-0.1792	5	3	1	99.5386	0.000210648	99.539	1	55.2579	0.0242972	55.258	1	105.032	0.000137861	105.03_x000D_
Molecular Function	GO:0046872	4	metal ion binding	4.1106e-12	Gene.9028::TRINITY_DN29612_c0_g1::g.9028::m.9028	94	K	"Chaperonin, chloroplastic (Fragment) OS=Anthurium amnicola GN=CPN21_1 PE=3 SV=1"	YTSVK(1)PLGDR	2	-0.2619	5	3	1	110.838	0.000120792	110.84	1	129.877	6.21e-06	129.88	1	114.862	2.79e-05	114.86_x000D_
Molecular Function	GO:0046872	4	metal ion binding	4.1106e-12	Gene.9028::TRINITY_DN29612_c0_g1::g.9028::m.9028	110	K	"Chaperonin, chloroplastic (Fragment) OS=Anthurium amnicola GN=CPN21_1 PE=3 SV=1"	SSEEK(1)TVGGILLPSTAQTK	2	-1.0635	3	3	1	164.942	1.1e-21	164.94	1	166.275	9.15e-22	166.28	1	173.556	5.85e-28	173.56_x000D_
Molecular Function	GO:0046872	4	metal ion binding	4.1106e-12	Gene.26569::TRINITY_DN38975_c0_g3::g.26569::m.26569	228	K	"enoyl-[acyl-carrier-protein] reductase [NADH], chloroplastic OS=Nelumbo nucifera GN=LOC104603532 PE=4 SV=1"	YAGSSNWTVK(1)EAVECVK	2	-0.79679	3	3	1	276.218	5.98e-76	276.22	1	218.575	9.73e-44	218.57	1	314.848	2.5e-104	314.85_x000D_
Molecular Function	GO:0046872	4	metal ion binding	4.1106e-12	Gene.2504::TRINITY_DN24921_c1_g1::g.2504::m.2504	189	K	Adenosylhomocysteinase OS=Nelumbo nucifera GN=LOC104590561 PE=3 SV=1	ITIK(1)PQTDR	2	0.55554	3	3	1	110.534	0.00032303	110.53	1	65.7195	0.00602885	65.719	1	126.313	0.000150605	126.31_x000D_
Molecular Function	GO:0046872	4	metal ion binding	4.1106e-12	Gene.2504::TRINITY_DN24921_c1_g1::g.2504::m.2504	54	K	Adenosylhomocysteinase OS=Nelumbo nucifera GN=LOC104590561 PE=3 SV=1	SK(1)FDNLYGCR	2	0.10781	8	3	1	166.971	3.35e-09	166.97	1	185.96	2.9e-12	185.96	1	166.863	3.42e-09	166.86_x000D_
Molecular Function	GO:0046872	4	metal ion binding	4.1106e-12	Gene.17630::TRINITY_DN34572_c0_g1::g.17630::m.17630	283	K	Elongation factor 1-gamma 2 OS=Anthurium amnicola GN=Os02g0220500_4 PE=4 SV=1	MILDEWK(1)R	2	-0.46208	6	3	1	80.4381	0.00107841	104.44	1	127.021	0.00128213	127.02	1	68.2235	0.000538046	127.46_x000D_
Molecular Function	GO:0046872	4	metal ion binding	4.1106e-12	Gene.17630::TRINITY_DN34572_c0_g1::g.17630::m.17630	199	K	Elongation factor 1-gamma 2 OS=Anthurium amnicola GN=Os02g0220500_4 PE=4 SV=1	YFWTMVNQPK(1)VK	2	-1.7716	5	3	1	143.238	1.35e-16	143.24	1	102.047	2.3e-05	102.05	1	142.085	2.74e-09	142.08_x000D_
Molecular Function	GO:0046872	4	metal ion binding	4.1106e-12	Gene.17630::TRINITY_DN34572_c0_g1::g.17630::m.17630	361	K	Elongation factor 1-gamma 2 OS=Anthurium amnicola GN=Os02g0220500_4 PE=4 SV=1	MLVIGSEPPYK(1)VK	2	0.74	10	3	1	113.24	5.17e-07	118.87	1	116.135	3.68e-07	123.2	1	106.258	1.47e-05	106.26_x000D_
Molecular Function	GO:0046872	4	metal ion binding	4.1106e-12	Gene.17630::TRINITY_DN34572_c0_g1::g.17630::m.17630	290	K	Elongation factor 1-gamma 2 OS=Anthurium amnicola GN=Os02g0220500_4 PE=4 SV=1	LYSNTK(1)TNFR	2	2.2713	3	3	1	157.663	8.62e-09	157.66	1	160.531	7e-09	160.53	1	170.471	1.37e-09	170.47_x000D_
Molecular Function	GO:0046872	4	metal ion binding	4.1106e-12	Gene.18646::TRINITY_DN35130_c0_g3::g.18646::m.18646	123	K	Translationally-controlled tumor protein OS=Ananas comosus GN=ACMD2_01171 PE=3 SV=1	NIEPATK(1)FLLSK	2	-0.027516	6	3	1	98.9017	6.51e-05	98.902	1	94.1217	0.000121523	94.122	1	125.542	1.34e-06	125.54_x000D_
Molecular Function	GO:0046872	4	metal ion binding	4.1106e-12	Gene.18646::TRINITY_DN35130_c0_g3::g.18646::m.18646	128	K	Translationally-controlled tumor protein OS=Ananas comosus GN=ACMD2_01171 PE=3 SV=1	FLLSK(1)IK	2	0.074603	6	3	1	72.1384	0.0248914	72.138	1	68.9149	0.0329513	68.915	1	68.9149	0.0329513	68.915_x000D_
Molecular Function	GO:0046872	4	metal ion binding	4.1106e-12	Gene.18646::TRINITY_DN35130_c0_g3::g.18646::m.18646	100	K	Translationally-controlled tumor protein OS=Ananas comosus GN=ACMD2_01171 PE=3 SV=1	YIK(1)NLTAK	2	-0.74767	3	3	1	90.6009	0.00315918	90.601	1	97.4306	0.00177182	97.431	1	96.9477	0.00179737	96.948_x000D_
Molecular Function	GO:0046872	4	metal ion binding	4.1106e-12	Gene.18646::TRINITY_DN35130_c0_g3::g.18646::m.18646	105	K	Translationally-controlled tumor protein OS=Ananas comosus GN=ACMD2_01171 PE=3 SV=1	NLTAK(1)LDEEK	2	0.60747	5	3	1	128.035	8.86e-06	128.03	1	130.006	6.85e-10	130.01	1	128.015	8.89e-06	128.01_x000D_
Molecular Function	GO:0046872	4	metal ion binding	4.1106e-12	Gene.18646::TRINITY_DN35130_c0_g3::g.18646::m.18646	110	K	Translationally-controlled tumor protein OS=Ananas comosus GN=ACMD2_01171 PE=3 SV=1	LDEEK(1)QEVFK	2	0.33221	6	3	1	133.807	5.39e-07	133.81	1	158.08	8.39e-09	158.08	1	172.612	1.62e-10	172.61_x000D_
Molecular Function	GO:0046872	4	metal ion binding	4.1106e-12	Gene.6288::TRINITY_DN27861_c0_g7::g.6288::m.6288	86	K	NADH dehydrogenase [ubiquinone] 1 alpha subcomplex subunit 12 OS=Anthurium amnicola GN=At3g03100 PE=3 SV=1	YYEK(1)LEDTQFGR	2	-0.98641	3	3	1	125.818	1.29e-06	125.82	1	106.323	3.54e-05	106.32	1	133.148	4.05e-11	133.15_x000D_
Molecular Function	GO:0046872	4	metal ion binding	4.1106e-12	Gene.6288::TRINITY_DN27861_c0_g7::g.6288::m.6288	78	K	NADH dehydrogenase [ubiquinone] 1 alpha subcomplex subunit 12 OS=Anthurium amnicola GN=At3g03100 PE=3 SV=1	IHNIGATLVGVDK(1)FGNK	3	0.3209	3	3	1	51.0887	0.0109684	51.089	1	45.2206	0.02097	45.221	1	66.1666	0.00140876	66.167_x000D_
Molecular Function	GO:0046872	4	metal ion binding	4.1106e-12	Gene.6288::TRINITY_DN27861_c0_g7::g.6288::m.6288	54	K	NADH dehydrogenase [ubiquinone] 1 alpha subcomplex subunit 12 OS=Anthurium amnicola GN=At3g03100 PE=3 SV=1	EDGYLK(1)CLR	2	-1.5562	3	3	1	100.709	0.000654938	100.71	1	52.5786	0.0536981	52.579	1	113.74	0.000214715	113.74_x000D_
Molecular Function	GO:0046872	4	metal ion binding	4.1106e-12	Gene.25500::TRINITY_DN38480_c0_g3::g.25500::m.25500	206	K	Malate dehydrogenase (Fragment) OS=Anthurium amnicola GN=MMDHI_0 PE=3 SV=1	AK(1)TFYAAK	2	0.3968	3	3	1	69.5982	0.0182426	69.598	1	71.692	0.0144014	71.692	1	91.318	0.00295013	91.318_x000D_
Molecular Function	GO:0046872	4	metal ion binding	4.1106e-12	Gene.25500::TRINITY_DN38480_c0_g3::g.25500::m.25500	192	K	Malate dehydrogenase (Fragment) OS=Anthurium amnicola GN=MMDHI_0 PE=3 SV=1	AGTYDEK(1)K	2	-0.26365	6	3	1	89.3546	0.00553968	89.355	1	89.3546	0.00553968	89.355	1	69.8117	0.0280739	69.812_x000D_
Molecular Function	GO:0046872	4	metal ion binding	4.1106e-12	Gene.4557::TRINITY_DN26616_c0_g1::g.4557::m.4557	157	K	"Leucine aminopeptidase 2, chloroplastic OS=Anthurium amnicola GN=Os02g0794700_1 PE=3 SV=1"	LAGLGFK(1)R	2	0.051563	6	3	1	95.3523	0.00295948	95.352	1	99.375	0.0026247	99.375	1	104.209	0.00222241	104.21_x000D_
Molecular Function	GO:0046872	4	metal ion binding	4.1106e-12	Gene.4557::TRINITY_DN26616_c0_g1::g.4557::m.4557	113	K	"Leucine aminopeptidase 2, chloroplastic OS=Anthurium amnicola GN=Os02g0794700_1 PE=3 SV=1"	DSNSK(1)FENPILK	2	-0.77538	5	3	1	185.903	5.27e-17	185.9	1	142.968	2.53e-09	142.97	1	117.269	2.66e-06	117.27_x000D_
Molecular Function	GO:0046872	4	metal ion binding	4.1106e-12	Gene.10183::TRINITY_DN30363_c0_g1::g.10183::m.10183	70	K	"Putative aconitate hydratase, cytoplasmic OS=Anthurium amnicola GN=Os08g0191100_4 PE=4 SV=1"	YK(1)SEGHDTVILAGAEYGSGSSR	3	-0.015647	3	3	1	140.592	1.53e-17	140.59	1	128.381	4.27e-12	128.38	1	140.592	1.53e-17	140.59_x000D_
Molecular Function	GO:0046872	4	metal ion binding	4.1106e-12	Gene.24292::TRINITY_DN37929_c1_g3::g.24292::m.24292	152	K	Aconitate hydratase OS=Ricinus communis GN=RCOM_0782740 PE=3 SV=1	GFAVPK(1)ESQSK	2	-0.16809	3	3	1	75.8194	0.00222875	75.819	1	75.8194	0.00222875	75.819	1	75.8194	0.00222875	75.819_x000D_
Molecular Function	GO:0046872	4	metal ion binding	4.1106e-12	Gene.26533::TRINITY_DN38961_c1_g2::g.26533::m.26533	134	K	"Ribulose-phosphate 3-epimerase, chloroplastic OS=Anthurium amnicola GN=RPE_2 PE=4 SV=1"	TVNQIK(1)DLGAK	2	-0.34827	4	3	1	105.649	0.000129685	105.65	1	145.137	7.62e-08	145.14	1	119.386	1.03e-05	119.39_x000D_
Molecular Function	GO:0046872	4	metal ion binding	4.1106e-12	Gene.22941::TRINITY_DN37296_c0_g4::g.22941::m.22941	54	K	Protein grpE (Fragment) OS=Anthurium amnicola GN=grpE_21 PE=3 SV=1	LVAEK(1)EEQLK	2	3.0974	3	3	1	73.6317	0.00630444	73.632	1	65.6266	0.0130832	65.627	1	101.381	2.67e-06	101.38_x000D_
Molecular Function	GO:0046872	4	metal ion binding	4.1106e-12	Gene.6138::TRINITY_DN27758_c0_g3::g.6138::m.6138	22	K	Beta-ketoacyl-ACP reductase OS=Vernicia fordii GN=KAR1 PE=2 SV=1	SSK(1)EAEEVSK	2	0.52045	3	3	1	108.348	0.000185331	108.35	1	85.5216	0.00213928	85.522	1	133.05	1.63e-06	133.05_x000D_
Molecular Function	GO:0046872	4	metal ion binding	4.1106e-12	Gene.18794::TRINITY_DN35210_c0_g2::g.18794::m.18794	99	K	Malic enzyme OS=Anthurium amnicola GN=MAOM_2 PE=3 SV=1	FMVDLK(1)R	2	-1.0772	3	3	1	65.6761	0.0645581	65.676	1	79.116	0.0228999	79.116	1	100.67	0.00742553	100.67_x000D_
Molecular Function	GO:0046872	4	metal ion binding	4.1106e-12	Gene.18794::TRINITY_DN35210_c0_g2::g.18794::m.18794	250	K	Malic enzyme OS=Anthurium amnicola GN=MAOM_2 PE=3 SV=1	LLK(1)DPLYLGLQQHR	3	-0.28009	4	3	1	146.959	8.49e-12	146.96	1	146.959	8.49e-12	146.96	1	139.295	1.86e-11	139.3_x000D_
Molecular Function	GO:0046872	4	metal ion binding	4.1106e-12	Gene.24278::TRINITY_DN37923_c0_g1::g.24278::m.24278	261	K	"Cysteine desulfurase 1, mitochondrial OS=Anthurium amnicola GN=NIFS_1 PE=3 SV=1"	EK(1)GVLFHTDAAQAVGK	3	-0.059708	3	3	1	112.173	2.32e-07	112.17	1	107.496	7.14e-07	107.5	1	89.358	5.83e-05	89.358_x000D_
Molecular Function	GO:0046872	4	metal ion binding	4.1106e-12	Gene.24278::TRINITY_DN37923_c0_g1::g.24278::m.24278	299	K	"Cysteine desulfurase 1, mitochondrial OS=Anthurium amnicola GN=NIFS_1 PE=3 SV=1"	IYGPK(1)GVGALYLR	2	0.69289	4	3	1	107.088	1.83e-05	107.09	1	114.239	1.89e-06	114.24	1	110.306	1.09e-05	110.31_x000D_
Molecular Function	GO:0046872	4	metal ion binding	4.1106e-12	Gene.18595::TRINITY_DN35106_c0_g2::g.18595::m.18595	93	K	Ferritin OS=Anthurium amnicola GN=FRI3_13 PE=3 SV=1	K(1)ISEYVAQLR	2	1.4143	3	3	1	91.7519	0.00168743	91.752	1	90.0503	0.00214544	90.05	1	88.0565	0.00268211	88.056_x000D_
Molecular Function	GO:0046872	4	metal ion binding	4.1106e-12	Gene.18595::TRINITY_DN35106_c0_g2::g.18595::m.18595	116	K	Ferritin OS=Anthurium amnicola GN=FRI3_13 PE=3 SV=1	GHGVWHFDQK(1)LLHGDAA	3	-0.037404	5	3	1	126.633	1.01e-10	126.63	1	177.041	4.81e-28	177.04	1	96.0959	1.15e-06	96.096_x000D_
Molecular Function	GO:0046872	4	metal ion binding	4.1106e-12	Gene.18595::TRINITY_DN35106_c0_g2::g.18595::m.18595	106	K	Ferritin OS=Anthurium amnicola GN=FRI3_13 PE=3 SV=1	VGK(1)GHGVWHFDQK	4	0.083461	3	3	1	126.705	1.8e-07	126.71	1	48.5269	0.0150965	48.527	1	43.7611	0.0230848	43.761_x000D_
Molecular Function	GO:0046872	4	metal ion binding	4.1106e-12	Gene.18595::TRINITY_DN35106_c0_g2::g.18595::m.18595	10	K	Ferritin OS=Anthurium amnicola GN=FRI3_13 PE=3 SV=1	EHAEK(1)LMEYQNK	3	-0.06388	7	3	1	49.4481	0.000472802	74.698	1	85.6723	0.00017787	85.672	1	113.609	1.99e-06	113.61_x000D_
Molecular Function	GO:0046872	4	metal ion binding	4.1106e-12	Gene.18595::TRINITY_DN35106_c0_g2::g.18595::m.18595	17	K	Ferritin OS=Anthurium amnicola GN=FRI3_13 PE=3 SV=1	LMEYQNK(1)R	2	-0.16369	14	3	1	132.567	0.000327435	139.97	1	145.342	0.000502995	145.34	1	161.681	4.36e-05	161.68_x000D_
Molecular Function	GO:0046872	4	metal ion binding	4.1106e-12	Gene.22229::TRINITY_DN36949_c1_g2::g.22229::m.22229	42	K	Salt stress root protein RS1 OS=Anthurium amnicola GN=Os01g0233000_1 PE=4 SV=1	SFDESKEEISK(1)TFEEK	3	-0.11207	4	3	1	119.224	2.16e-05	119.22	1	87.0533	2.86e-18	171.56	1	105.134	0.000268663	105.13_x000D_
Molecular Function	GO:0046872	4	metal ion binding	4.1106e-12	Gene.22229::TRINITY_DN36949_c1_g2::g.22229::m.22229	18	K	Salt stress root protein RS1 OS=Anthurium amnicola GN=Os01g0233000_1 PE=4 SV=1	VFEK(1)NSAK	2	1.8375	3	3	1	79.474	0.00640241	79.474	1	78.5161	0.0122024	78.516	1	58.9807	0.0377206	58.981_x000D_
Molecular Function	GO:0046872	4	metal ion binding	4.1106e-12	Gene.22229::TRINITY_DN36949_c1_g2::g.22229::m.22229	37	K	Salt stress root protein RS1 OS=Anthurium amnicola GN=Os01g0233000_1 PE=4 SV=1	SFDESK(1)EEISK	2	-0.027766	6	3	1	98.1563	0.000228962	98.156	1	122.326	8.24e-06	122.33	1	113.224	2.93e-05	113.22_x000D_
Molecular Function	GO:0046872	4	metal ion binding	4.1106e-12	Gene.4973::TRINITY_DN26907_c1_g1::g.4973::m.4973	118	K	"ATP synthase subunit d, mitochondrial (Fragment) OS=Anthurium amnicola GN=At3g52300_5 PE=4 SV=1"	EAEQK(1)SLK	2	0.28505	5	3	1	80.1654	0.00620088	80.165	1	88.294	0.00383159	88.294	1	85.1608	0.00474483	85.161_x000D_
Molecular Function	GO:0046872	4	metal ion binding	4.1106e-12	Gene.24753::TRINITY_DN38156_c0_g1::g.24753::m.24753	205	K	"multiple organellar RNA editing factor 8, chloroplastic/mitochondrial-like OS=Nelumbo nucifera GN=LOC104612142 PE=4 SV=1"	AVPYDPK(1)YHEEWVR	3	-0.87011	3	3	1	68.1676	0.000912747	68.168	1	43.5923	0.0187826	43.592	1	79.6139	0.000145158	79.614_x000D_
Molecular Function	GO:0046872	4	metal ion binding	4.1106e-12	Gene.2493::TRINITY_DN24910_c2_g5::g.2493::m.2493	504	K	Multiple C2 and transmembrane domain-containing protein 2 OS=Anthurium amnicola GN=MCTP2_7 PE=4 SV=1	SK(1)ANFFR	2	-0.0019617	3	3	1	106.042	0.00411814	106.04	1	111.816	0.00346954	111.82	1	121.313	0.00317075	121.31_x000D_
Molecular Function	GO:0046872	4	metal ion binding	4.1106e-12	Gene.25081::TRINITY_DN38299_c0_g3::g.25081::m.25081	22	K	"triosephosphate isomerase, cytosolic OS=Gossypium hirsutum GN=LOC107950159 PE=3 SV=1"	K(1)FFVGGNWK	2	-0.95852	7	3	1	109.714	0.00055156	109.71	1	144.122	9.78e-05	144.12	1	107.574	0.000665245	107.57_x000D_
Molecular Function	GO:0046872	4	metal ion binding	4.1106e-12	Gene.20181::TRINITY_DN35958_c0_g1::g.20181::m.20181	41	K	WD-40 repeat-containing protein MSI4 (Fragment) OS=Anthurium amnicola GN=MSI4_2 PE=4 SV=1	FK(1)TIIHPGEVNR	3	1.6855	3	3	1	110.923	5.41e-06	110.92	1	112.084	3.93e-06	112.08	1	135.018	9.67e-12	135.02_x000D_
Molecular Function	GO:0046872	4	metal ion binding	4.1106e-12	Gene.23769::TRINITY_DN37689_c0_g1::g.23769::m.23769	189	K	Enolase 2 (Fragment) OS=Anthurium amnicola GN=ENO2_1 PE=3 SV=1	VAK(1)AIEEK	2	0.12109	6	3	1	97.4306	0.00177182	97.431	1	74.9199	0.00847979	74.92	1	95.5016	0.00187389	95.502_x000D_
Molecular Function	GO:0046872	4	metal ion binding	4.1106e-12	Gene.23769::TRINITY_DN37689_c0_g1::g.23769::m.23769	87	K	Enolase 2 (Fragment) OS=Anthurium amnicola GN=ENO2_1 PE=3 SV=1	TAIAK(1)AGYTGK	2	-0.20475	5	3	1	77.2786	0.00207914	77.279	1	78.3239	0.00197195	78.324	1	100.376	0.000199549	100.38_x000D_
Molecular Function	GO:0046872	4	metal ion binding	4.1106e-12	Gene.23769::TRINITY_DN37689_c0_g1::g.23769::m.23769	134	K	Enolase 2 (Fragment) OS=Anthurium amnicola GN=ENO2_1 PE=3 SV=1	ISGDSLK(1)DVYK	2	-0.19876	6	3	1	123.671	7.3e-06	123.67	1	121.021	9.15e-06	121.02	1	114.935	1.34e-05	114.93_x000D_
Molecular Function	GO:0046872	4	metal ion binding	4.1106e-12	Gene.23769::TRINITY_DN37689_c0_g1::g.23769::m.23769	118	K	Enolase 2 (Fragment) OS=Anthurium amnicola GN=ENO2_1 PE=3 SV=1	DQTYDLNFK(1)EENNDGSQK	2	-0.54565	7	3	1	67.4176	1.35e-157	377.81	1	384.313	4.28e-158	384.31	1	310.082	2.17e-104	310.08_x000D_
Molecular Function	GO:0046872	4	metal ion binding	4.1106e-12	Gene.20269::TRINITY_DN36006_c0_g1::g.20269::m.20269	130	K	Glyceraldehyde-3-phosphate dehydrogenase (Fragment) OS=Tradescantia pallida GN=GAPC-2 PE=4 SV=1	SATYDQIK(1)AAIK	2	0.92473	3	3	1	114.764	3.06e-06	114.76	1	105.032	4.06e-05	105.03	1	83.1822	0.000688199	83.182_x000D_
Molecular Function	GO:0046872	4	metal ion binding	4.1106e-12	Gene.20269::TRINITY_DN36006_c0_g1::g.20269::m.20269	122	K	Glyceraldehyde-3-phosphate dehydrogenase (Fragment) OS=Tradescantia pallida GN=GAPC-2 PE=4 SV=1	LEK(1)SATYDQIK	2	0.17898	8	3	1	113.224	2.93e-05	113.22	1	140.244	1.19e-07	140.24	1	146.503	6.44e-08	146.5_x000D_
Molecular Function	GO:0046872	4	metal ion binding	4.1106e-12	Gene.20269::TRINITY_DN36006_c0_g1::g.20269::m.20269	140	K	Glyceraldehyde-3-phosphate dehydrogenase (Fragment) OS=Tradescantia pallida GN=GAPC-2 PE=4 SV=1	EESEGK(1)LK	2	0.24489	14	3	1	106.042	1.04e-07	135.02	1	106.042	7.34e-07	125.54	1	106.042	4.05e-05	106.04_x000D_
Molecular Function	GO:0046872	4	metal ion binding	4.1106e-12	Gene.5650::TRINITY_DN27424_c0_g4::g.5650::m.5650	152	K	"Indole-3-glycerol phosphate synthase, chloroplastic OS=Anthurium amnicola GN=At2g04400_4 PE=3 SV=1"	IIWYK(1)GNEVQQLK	2	1.3971	4	3	1	136.275	2.03e-09	136.27	1	134.562	2.23e-09	134.56	1	110.801	9.76e-06	110.8_x000D_
Molecular Function	GO:0046872	4	metal ion binding	4.1106e-12	Gene.26199::TRINITY_DN38801_c0_g2::g.26199::m.26199	137	K	Ketol-acid reductoisomerase OS=Musa acuminata subsp. malaccensis GN=103992731 PE=3 SV=1	MWK(1)VGER	2	0.17477	10	3	1	102.714	0.00378013	102.71	1	107.317	0.00397487	107.32	1	98.9966	0.00490957	98.997_x000D_
Molecular Function	GO:0046872	4	metal ion binding	4.1106e-12	Gene.3577::TRINITY_DN25852_c0_g2::g.3577::m.3577	182	K	Annexin (Fragment) OS=Anthurium amnicola GN=ANN5_0 PE=3 SV=1	DLYK(1)AGER	2	-0.54445	3	3	1	70.8162	0.016008	70.816	1	98.582	0.00171089	98.582	1	88.8188	0.0036786	88.819_x000D_
Molecular Function	GO:0046872	4	metal ion binding	4.1106e-12	Gene.5953::TRINITY_DN27636_c1_g7::g.5953::m.5953	172	K	Lactoylglutathione lyase OS=Anthurium amnicola GN=GLX-I_1 PE=4 SV=1	SIK(1)FYEK	2	-0.23499	5	3	1	66.073	0.040057	66.073	1	73.2482	0.00367123	80.438	1	83.2061	0.0121795	83.206_x000D_
Molecular Function	GO:0046872	4	metal ion binding	4.1106e-12	Gene.5953::TRINITY_DN27636_c1_g7::g.5953::m.5953	176	K	Lactoylglutathione lyase OS=Anthurium amnicola GN=GLX-I_1 PE=4 SV=1	FYEK(1)ACGMK	2	-0.69254	7	3	1	71.4507	0.00475931	71.451	1	82.2868	0.0034267	82.287	1	79.1482	0.0017809	79.148_x000D_
Molecular Function	GO:0046872	4	metal ion binding	4.1106e-12	Gene.24795::TRINITY_DN38178_c0_g1::g.24795::m.24795	346	K	Dihydrolipoyl dehydrogenase (Fragment) OS=Anthurium amnicola GN=LPD_1 PE=3 SV=1	ILAEK(1)ETDK	2	-0.18086	12	3	1	101.646	0.000623264	101.65	1	90.1504	0.000623264	101.65	1	90.1504	0.00182116	90.15_x000D_
Molecular Function	GO:0046872	4	metal ion binding	4.1106e-12	Gene.24795::TRINITY_DN38178_c0_g1::g.24795::m.24795	305	K	Dihydrolipoyl dehydrogenase (Fragment) OS=Anthurium amnicola GN=LPD_1 PE=3 SV=1	HGHVDYDLVPGVVYTHPEVASVGK(1)TEDQVK	4	0.12008	5	3	1	171.001	1.37e-31	171	1	139.185	6.81e-23	139.19	1	124.82	7.15e-17	124.82_x000D_
Molecular Function	GO:0046872	4	metal ion binding	4.1106e-12	Gene.24795::TRINITY_DN38178_c0_g1::g.24795::m.24795	78	K	Dihydrolipoyl dehydrogenase (Fragment) OS=Anthurium amnicola GN=LPD_1 PE=3 SV=1	IEGGNTVVK(1)GK	2	1.9186	3	3	1	116.546	1.23e-05	116.55	1	99.4999	0.00021116	99.5	1	110.077	7.1e-05	110.08_x000D_
Molecular Function	GO:0046872	4	metal ion binding	4.1106e-12	Gene.24795::TRINITY_DN38178_c0_g1::g.24795::m.24795	331	K	Dihydrolipoyl dehydrogenase (Fragment) OS=Anthurium amnicola GN=LPD_1 PE=3 SV=1	AK(1)AIDDAEGVVK	2	0.71405	3	3	1	66.9887	0.00639392	66.989	1	49.2981	0.052902	49.298	1	82.7048	0.000712931	82.705_x000D_
Molecular Function	GO:0046872	4	metal ion binding	4.1106e-12	Gene.24795::TRINITY_DN38178_c0_g1::g.24795::m.24795	46	K	Dihydrolipoyl dehydrogenase (Fragment) OS=Anthurium amnicola GN=LPD_1 PE=3 SV=1	GIEGLFK(1)K	2	-0.24467	11	3	1	67.1694	0.0231996	71.501	1	73.2601	0.0127899	75.109	1	75.1092	0.0127899	75.109_x000D_
Molecular Function	GO:0046872	4	metal ion binding	4.1106e-12	Gene.24795::TRINITY_DN38178_c0_g1::g.24795::m.24795	49	K	Dihydrolipoyl dehydrogenase (Fragment) OS=Anthurium amnicola GN=LPD_1 PE=3 SV=1	NK(1)VNYVK	2	0.51985	5	3	0.999985	48.3302	9.98e-13	157.34	1	110.612	0.00360479	141.52	0.877672	8.55806	0.0302203	106.36_x000D_
Molecular Function	GO:0046872	4	metal ion binding	4.1106e-12	Gene.24795::TRINITY_DN38178_c0_g1::g.24795::m.24795	405	K	Dihydrolipoyl dehydrogenase (Fragment) OS=Anthurium amnicola GN=LPD_1 PE=3 SV=1	EAAMATYDK(1)PIHI	2	-0.94579	4	3	1	134.99	9.56e-10	134.99	1	138.236	1.8e-09	138.24	1	136.698	8.67e-10	136.7_x000D_
Molecular Function	GO:0046872	4	metal ion binding	4.1106e-12	Gene.24795::TRINITY_DN38178_c0_g1::g.24795::m.24795	311	K	Dihydrolipoyl dehydrogenase (Fragment) OS=Anthurium amnicola GN=LPD_1 PE=3 SV=1	TEDQVK(1)ASGVEYR	2	-0.4507	6	3	1	170.95	2.52e-14	170.95	1	173.594	7.46e-17	173.59	1	156.243	2.16e-13	156.24_x000D_
Molecular Function	GO:0046872	4	metal ion binding	4.1106e-12	Gene.24795::TRINITY_DN38178_c0_g1::g.24795::m.24795	54	K	Dihydrolipoyl dehydrogenase (Fragment) OS=Anthurium amnicola GN=LPD_1 PE=3 SV=1	VNYVK(1)GFGK	2	0.54112	6	3	1	96.6681	0.000791435	96.668	1	107.574	0.000422998	107.57	1	109.478	0.000358681	109.48_x000D_
Molecular Function	GO:0046872	4	metal ion binding	4.1106e-12	Gene.13973::TRINITY_DN32529_c0_g2::g.13973::m.13973	39	K	"Succinate dehydrogenase [ubiquinone] iron-sulfur subunit, mitochondrial OS=Anthurium amnicola GN=SDH2-1 PE=3 SV=1"	SVEPWLK(1)R	2	-0.050601	3	3	1	60.4363	0.0551229	60.436	1	65.2463	0.0422007	65.246	1	83.2061	0.0083582	83.206_x000D_
Molecular Function	GO:0046872	4	metal ion binding	4.1106e-12	Gene.24214::TRINITY_DN37889_c0_g2::g.24214::m.24214	81	K	"Leucine aminopeptidase 2, chloroplastic OS=Anthurium amnicola GN=Os02g0794700_1 PE=3 SV=1"	ILDAEQCK(1)ELK	2	1.6861	3	3	1	148.28	4.89e-08	148.28	1	124.423	1.32e-10	124.42	1	142.085	1.03e-07	142.08_x000D_
Molecular Function	GO:0046872	4	metal ion binding	4.1106e-12	Gene.24214::TRINITY_DN37889_c0_g2::g.24214::m.24214	271	K	"Leucine aminopeptidase 2, chloroplastic OS=Anthurium amnicola GN=Os02g0794700_1 PE=3 SV=1"	EVVTASETTGEK(1)LWR	2	-0.65923	3	3	1	194.475	1.99e-28	194.48	1	204.281	8.68e-29	204.28	1	202.246	1.1e-28	202.25_x000D_
Molecular Function	GO:0046872	4	metal ion binding	4.1106e-12	Gene.7906::TRINITY_DN28923_c0_g1::g.7906::m.7906	60	K	Glutathione S-transferase DHAR2 OS=Anthurium amnicola GN=DHAR2_5 PE=4 SV=1	VLLTLEEK(1)K	2	0.43734	5	3	1	152.341	1.98e-05	152.34	1	113.622	0.000343944	113.62	1	152.341	1.98e-05	152.34_x000D_
Molecular Function	GO:0046872	4	metal ion binding	4.1106e-12	Gene.7906::TRINITY_DN28923_c0_g1::g.7906::m.7906	196	K	Glutathione S-transferase DHAR2 OS=Anthurium amnicola GN=DHAR2_5 PE=4 SV=1	VALGHFK(1)SWTVPEDLK	3	-0.40406	3	3	1	126.633	7.74e-10	126.63	1	100.77	1.41e-06	100.77	1	122.138	1.25e-09	122.14_x000D_
Molecular Function	GO:0046872	4	metal ion binding	4.1106e-12	Gene.18139::TRINITY_DN34851_c2_g2::g.18139::m.18139	97	K	Malic enzyme (Fragment) OS=Anthurium amnicola GN=MAON_0 PE=3 SV=1	NEHPNVVSLAK(1)WR	3	-0.21146	3	3	1	92.2953	4.78e-05	92.295	1	61.1674	0.00237847	61.167	1	79.8749	0.000205558	79.875_x000D_
Molecular Function	GO:0046872	4	metal ion binding	4.1106e-12	Gene.20409::TRINITY_DN36083_c0_g2::g.20409::m.20409	93	K	"Thiamine thiazole synthase 2, chloroplastic (Fragment) OS=Anthurium amnicola GN=THI1-2 PE=3 SV=1"	FEPIK(1)ESIVSR	2	0.3465	3	3	1	58.0403	0.018449	58.04	1	57.7916	0.010377	57.792	1	74.6982	0.0029305	74.698_x000D_
Molecular Function	GO:0046872	4	metal ion binding	4.1106e-12	Gene.22257::TRINITY_DN36964_c0_g1::g.22257::m.22257	95	K	"Glycine-rich RNA-binding protein 2, mitochondrial (Fragment) OS=Anthurium amnicola GN=GRP2_19 PE=4 SV=1"	MDGK(1)DLHGR	3	-0.26118	5	3	1	70.0282	0.000303624	99.568	1	60.3978	0.0088249	60.398	1	60.3978	0.0088249	60.398_x000D_
Molecular Function	GO:0046872	4	metal ion binding	4.1106e-12	Gene.21289::TRINITY_DN36515_c0_g1::g.21289::m.21289	383	K	"Methylcrotonoyl-CoA carboxylase beta chain, mitochondrial (Fragment) OS=Anthurium amnicola GN=MCCB_1 PE=4 SV=1"	NK(1)VVEAYER	2	-0.21058	3	3	1	76.8501	0.00453673	76.85	1	81.0988	0.00366926	81.099	1	79.1602	0.00406508	79.16_x000D_
Molecular Function	GO:0046872	4	metal ion binding	4.1106e-12	Gene.21289::TRINITY_DN36515_c0_g1::g.21289::m.21289	381	K	"Methylcrotonoyl-CoA carboxylase beta chain, mitochondrial (Fragment) OS=Anthurium amnicola GN=MCCB_1 PE=4 SV=1"	EEEEMFK(1)NK	2	0.46812	5	3	1	131.062	5.53e-05	133.23	1	101.253	0.000636561	101.25	1	128.361	1.68e-06	160.88_x000D_
Molecular Function	GO:0019904	3	protein domain specific binding	0.000257399	Gene.17750::TRINITY_DN34639_c0_g5::g.17750::m.17750	140	K	"Thylakoid membrane phosphoprotein, chloroplastic (Fragment) OS=Anthurium amnicola GN=TMP14_2 PE=4 SV=1"	TIQEAWDK(1)VEDK	2	-2.2197	3	3	1	116.511	2.78e-06	116.51	1	131.664	3.6e-07	131.66	1	137.836	3.77e-09	137.84_x000D_
Molecular Function	GO:0019904	3	protein domain specific binding	0.000257399	Gene.5976::TRINITY_DN27654_c0_g5::g.5976::m.5976	123	K	"Thioredoxin F-type, chloroplastic OS=Anthurium amnicola GN=TRXF PE=4 SV=1"	IMAPK(1)FQELSEK	2	-0.082487	9	3	1	85.5541	0.000215489	85.554	1	83.2035	0.000687096	83.204	1	76.0727	0.00105648	76.073_x000D_
Molecular Function	GO:0019904	3	protein domain specific binding	0.000257399	Gene.5976::TRINITY_DN27654_c0_g5::g.5976::m.5976	161	K	"Thioredoxin F-type, chloroplastic OS=Anthurium amnicola GN=TRXF PE=4 SV=1"	VVPTFK(1)ILK	2	-0.34047	5	3	1	60.0191	0.0283229	60.019	1	57.8586	0.0316214	57.859	1	60.0191	0.0283229	60.019_x000D_
Molecular Function	GO:0019904	3	protein domain specific binding	0.000257399	Gene.5976::TRINITY_DN27654_c0_g5::g.5976::m.5976	150	K	"Thioredoxin F-type, chloroplastic OS=Anthurium amnicola GN=TRXF PE=4 SV=1"	LDCNQENKPLAK(1)ELGIR	3	-0.3165	4	3	0.996535	24.588	1.46e-06	100.97	0.999995	53.433	5.36e-28	182.49	0.997998	26.9773	3.99e-07	110.74_x000D_
Molecular Function	GO:0019904	3	protein domain specific binding	0.000257399	Gene.27120::TRINITY_DN39223_c1_g1::g.27120::m.27120	383	K	"Inner membrane protein PPF-1, chloroplastic OS=Ananas comosus GN=ACMD2_15696 PE=3 SV=1"	QLK(1)EEESR	2	1.0689	3	3	1	62.4631	0.00817803	62.463	1	64.7115	0.0272073	64.711	1	84.6146	0.00140495	84.615_x000D_
Molecular Function	GO:0019904	3	protein domain specific binding	0.000257399	Gene.24272::TRINITY_DN37919_c0_g2::g.24272::m.24272	260	K	Exportin-1 (Fragment) OS=Anthurium amnicola GN=Xpo1_1 PE=4 SV=1	VHVLK(1)DQDVIR	3	0.42331	3	3	1	78.3416	0.000626649	78.342	1	86.0142	0.000376405	86.014	1	92.8661	0.000152928	92.866_x000D_
Molecular Function	GO:0019904	3	protein domain specific binding	0.000257399	Gene.27214::TRINITY_DN39260_c4_g2::g.27214::m.27214	82	K	"Violaxanthin de-epoxidase, chloroplastic OS=Anthurium amnicola GN=VDE1_9 PE=4 SV=1"	LEK(1)TVEEGEK	2	-0.74589	3	3	1	84.5074	0.00231284	84.507	1	90.0503	0.00136418	90.05	1	108.348	0.000185331	108.35_x000D_
Molecular Function	GO:0019904	3	protein domain specific binding	0.000257399	Gene.17317::TRINITY_DN34372_c0_g2::g.17317::m.17317	241	K	Glyceraldehyde-3-phosphate dehydrogenase OS=Anthurium amnicola GN=GAPA_2 PE=3 SV=1	FGIIK(1)GTMTTTHSYTGDQR	3	0.027529	6	3	1	142.258	3.57e-16	142.26	1	142.258	3.57e-16	142.26	1	125.728	4.51e-11	125.73_x000D_
Molecular Function	GO:0019904	3	protein domain specific binding	0.000257399	Gene.17317::TRINITY_DN34372_c0_g2::g.17317::m.17317	185	K	Glyceraldehyde-3-phosphate dehydrogenase OS=Anthurium amnicola GN=GAPA_2 PE=3 SV=1	HIQAGAK(1)K	2	0.04316	5	3	1	83.2035	0.000349684	83.204	1	103.833	0.000205413	103.83	1	84.3649	0.000314117	84.365_x000D_
Molecular Function	GO:0019904	3	protein domain specific binding	0.000257399	Gene.17317::TRINITY_DN34372_c0_g2::g.17317::m.17317	178	K	Glyceraldehyde-3-phosphate dehydrogenase OS=Anthurium amnicola GN=GAPA_2 PE=3 SV=1	DGAGK(1)HIQAGAK(1)K	3	0.79043	7	3	1	83.2035	0.000349684	83.204	1	87.7194	0.000205413	87.719	1	84.3649	0.000314117	84.365_x000D_
Molecular Function	GO:0019904	3	protein domain specific binding	0.000257399	Gene.17317::TRINITY_DN34372_c0_g2::g.17317::m.17317	236	K	Glyceraldehyde-3-phosphate dehydrogenase OS=Anthurium amnicola GN=GAPA_2 PE=3 SV=1	VLDQK(1)FGIIK	2	0.16995	12	3	1	105.46	0.000260197	105.46	1	157.777	8.56e-09	157.78	1	133.42	1.1e-06	133.42_x000D_
Molecular Function	GO:0019904	3	protein domain specific binding	0.000257399	Gene.17317::TRINITY_DN34372_c0_g2::g.17317::m.17317	295	K	Glyceraldehyde-3-phosphate dehydrogenase OS=Anthurium amnicola GN=GAPA_2 PE=3 SV=1	GK(1)LNGIALR	2	-0.18974	6	3	1	85.6757	0.00273477	85.676	1	79.0587	0.0040858	79.059	1	122.516	0.000163959	122.52_x000D_
Molecular Function	GO:0019904	3	protein domain specific binding	0.000257399	Gene.17317::TRINITY_DN34372_c0_g2::g.17317::m.17317	293	K	Glyceraldehyde-3-phosphate dehydrogenase OS=Anthurium amnicola GN=GAPA_2 PE=3 SV=1	AVALVLPSLK(1)GK	2	-0.25356	5	3	1	135.987	4.22e-09	135.99	1	47.5704	0.0306168	47.57	1	124.423	1.52e-06	124.42_x000D_
Molecular Function	GO:0019904	3	protein domain specific binding	0.000257399	Gene.17317::TRINITY_DN34372_c0_g2::g.17317::m.17317	336	K	Glyceraldehyde-3-phosphate dehydrogenase OS=Anthurium amnicola GN=GAPA_2 PE=3 SV=1	ETAEK(1)ELK	2	0.16461	9	3	1	107.693	0.00122873	107.69	1	88.1769	0.0038657	88.177	1	98.582	0.00171089	98.582_x000D_
Molecular Function	GO:0019904	3	protein domain specific binding	0.000257399	Gene.5855::TRINITY_DN27572_c0_g1::g.5855::m.5855	166	K	Ferritin OS=Anthurium amnicola GN=FRI3_6 PE=3 SV=1	GLAK(1)FFK	2	-0.15295	5	3	1	62.7143	0.0484551	62.714	1	64.8033	0.0432319	64.803	1	60.7879	0.0532719	60.788_x000D_
Molecular Function	GO:0019904	3	protein domain specific binding	0.000257399	Gene.5855::TRINITY_DN27572_c0_g1::g.5855::m.5855	169	K	Ferritin OS=Anthurium amnicola GN=FRI3_6 PE=3 SV=1	FFK(1)ESSEEER	2	0.076571	10	3	1	144.698	1.92e-07	144.7	1	129.889	6.19e-06	129.89	1	129.889	6.19e-06	129.89_x000D_
Molecular Function	GO:0019904	3	protein domain specific binding	0.000257399	Gene.2174::TRINITY_DN24619_c0_g5::g.2174::m.2174	111	K	Ferredoxin--NADP reductase (Fragment) OS=Anthurium amnicola GN=PETH PE=3 SV=1	FK(0.002)PK(0.998)NPYTGR	3	0.11487	7	3	0.989399	19.7004	2e-06	102.53	0.998309	27.7101	7.06e-05	110.54	0.988901	19.4985	0.000245449	98.257_x000D_
Molecular Function	GO:0019904	3	protein domain specific binding	0.000257399	Gene.2174::TRINITY_DN24619_c0_g5::g.2174::m.2174	107	K	Ferredoxin--NADP reductase (Fragment) OS=Anthurium amnicola GN=PETH PE=3 SV=1	NEEGVIVNK(1)FK	2	-0.46715	9	3	1	148.28	2.13e-20	198.14	1	108.348	4.82e-08	135.91	1	150.205	3.22e-08	150.21_x000D_
Molecular Function	GO:0019904	3	protein domain specific binding	0.000257399	Gene.10202::TRINITY_DN30371_c1_g2::g.10202::m.10202	86	K	Chaperonin (Fragment) OS=Anthurium amnicola GN=groS_2 PE=4 SV=1	WEPSK(1)VAPQGDR	2	-2.8875	3	3	1	73.3864	0.00236336	73.386	1	63.1853	0.00879005	63.185	1	99.8441	6.14e-05	99.844_x000D_
Molecular Function	GO:0019904	3	protein domain specific binding	0.000257399	Gene.10202::TRINITY_DN30371_c1_g2::g.10202::m.10202	117	K	Chaperonin (Fragment) OS=Anthurium amnicola GN=groS_2 PE=4 SV=1	SAVK(1)FER	2	0.40545	6	3	1	80.4381	0.0137912	80.438	1	71.692	0.0260075	71.692	1	102.002	0.00457201	102_x000D_
Molecular Function	GO:0019904	3	protein domain specific binding	0.000257399	Gene.10202::TRINITY_DN30371_c1_g2::g.10202::m.10202	113	K	Chaperonin (Fragment) OS=Anthurium amnicola GN=groS_2 PE=4 SV=1	SSGGVLLPK(1)SAVK	2	1.3307	6	3	1	96.4641	4.26e-05	96.464	1	81.9037	0.000565231	81.904	1	92.0388	0.000160457	92.039_x000D_
Molecular Function	GO:0019904	3	protein domain specific binding	0.000257399	Gene.19089::TRINITY_DN35372_c1_g2::g.19089::m.19089	158	K	"Photosystem I reaction center subunit III, chloroplastic (Fragment) OS=Anthurium amnicola GN=PSAF PE=4 SV=1"	ATMEK(1)TK	2	0.039595	5	3	1	75.7382	0.0165278	75.738	1	75.7382	0.0165278	75.738	1	87.3226	0.00978257	87.323_x000D_
Molecular Function	GO:0019904	3	protein domain specific binding	0.000257399	Gene.19089::TRINITY_DN35372_c1_g2::g.19089::m.19089	141	K	"Photosystem I reaction center subunit III, chloroplastic (Fragment) OS=Anthurium amnicola GN=PSAF PE=4 SV=1"	K(1)YDPESAPALAIK	2	-1.4019	3	3	1	76.7593	0.00121205	76.759	1	133.159	9.42e-08	133.16	1	101.452	4.9e-05	101.45_x000D_
Molecular Function	GO:0019904	3	protein domain specific binding	0.000257399	Gene.19089::TRINITY_DN35372_c1_g2::g.19089::m.19089	122	K	"Photosystem I reaction center subunit III, chloroplastic (Fragment) OS=Anthurium amnicola GN=PSAF PE=4 SV=1"	DSK(1)AFAK	2	-0.15247	3	3	1	72.7893	0.023264	72.789	1	60.5078	0.0539721	60.508	1	66.073	0.040057	66.073_x000D_
[truncated: 32,841 more rows]
