# Supplementary material for: Large-scale analysis of protein crotonylation reveals its diverse functions in Pinellia ternata
Source: BMC Plant Biol. 2022 Sep 23;22:457. doi: 10.1186/s12870-022-03835-y (PMC9502611; doi:10.1186/s12870-022-03835-y)
Supplement: Supplementary file 5 — Additional file 5: Supplementary Table S4. KEGG pathway analysis of crotonylated proteins in the leaves of P. ternata. [file 12870_2022_3835_MOESM5_ESM.xlsx]

## Sheet: ident Pathway2Protein
KEGG pathway	Fisher's exact test p value	Mapping	Fold enrichment	Protein accession	Position	Amino acid	Protein description	Modified sequence	Charge	Mass error [ppm]	MS/MS Count	Num. of Rep.	Localization prob 1	Score diff 1	PEP 1	Score 1	Localization prob 2	Score diff 2	PEP 2	Score 2	Localization prob 3	Score diff 3	PEP 3	Score 3_x000D_
map00500 Starch and sucrose metabolism	0.00221329	27	1.72	Gene.11184::TRINITY_DN30952_c0_g1::g.11184::m.11184	64	K	Sucrose synthase OS=Anthurium amnicola GN=SUS2_0 PE=3 SV=1	LK(1)ESAFGEVLR	2	1.9236	3	3	1	67.5191	0.00357625	67.519	1	78.3239	0.00197195	78.324	1	79.492	0.00185217	79.492_x000D_
map00500 Starch and sucrose metabolism	0.00221329	27	1.72	Gene.11184::TRINITY_DN30952_c0_g1::g.11184::m.11184	168	K	Sucrose synthase OS=Anthurium amnicola GN=SUS2_0 PE=3 SV=1	HLSSK(1)LFHDK	3	0.12984	6	3	1	81.6249	0.00089258	81.625	1	110.077	4.47e-05	110.08	1	88.5961	0.000513077	88.596_x000D_
map00500 Starch and sucrose metabolism	0.00221329	27	1.72	Gene.26581::TRINITY_DN38981_c1_g1::g.26581::m.26581	803	K	"Alpha-1,4 glucan phosphorylase OS=Anthurium amnicola GN=PHSH_7 PE=3 SV=1"	VDEAYK(1)DR	2	0.44797	3	3	1	83.9477	0.00509842	83.948	1	105.521	0.00134371	105.52	1	104.2	0.00141357	104.2_x000D_
map00500 Starch and sucrose metabolism	0.00221329	27	1.72	Gene.23648::TRINITY_DN37631_c0_g1::g.23648::m.23648	387	K	Glucose-1-phosphate adenylyltransferase OS=Spirodela polyrhiza GN=AGP1 PE=2 SV=1	VPIGIGENTK(1)IR	2	-1.2311	3	3	1	57.5673	0.0123295	57.567	1	45.1145	0.0374491	45.115	1	67.5191	0.00246118	67.519_x000D_
map00500 Starch and sucrose metabolism	0.00221329	27	1.72	Gene.25705::TRINITY_DN38572_c0_g2::g.25705::m.25705	130	K	4-alpha-glucanotransferase DPE2 OS=Anthurium amnicola GN=DPE2_8 PE=4 SV=1	YK(1)YSQSR	2	-2.1029	3	3	1	68.3826	0.0342823	68.383	1	95.5305	0.00529893	95.531	1	65.8797	0.0405404	65.88_x000D_
map00500 Starch and sucrose metabolism	0.00221329	27	1.72	Gene.24566::TRINITY_DN38063_c3_g3::g.24566::m.24566	59	K	"Alpha-1,4 glucan phosphorylase OS=Arundo donax PE=3 SV=1"	GK(1)FVPDPR	2	0.096984	6	3	1	95.7414	0.00186121	95.741	1	82.2787	0.00558489	82.279	1	80.4381	0.00612139	80.438_x000D_
map00500 Starch and sucrose metabolism	0.00221329	27	1.72	Gene.27123::TRINITY_DN39225_c0_g1::g.27123::m.27123	423	K	"Starch synthase, chloroplastic/amyloplastic OS=Colocasia esculenta GN=SSSII PE=2 SV=1"	HVDILK(1)R	2	-0.10843	5	3	1	137.179	0.00417964	137.18	1	67.2774	0.0582614	67.277	1	143.004	0.00279424	143_x000D_
map00500 Starch and sucrose metabolism	0.00221329	27	1.72	Gene.25634::TRINITY_DN38542_c0_g1::g.25634::m.25634	323	K	"Starch synthase, chloroplastic/amyloplastic OS=Colocasia esculenta GN=SssI PE=2 SV=1"	YRPNGVYK(1)DGR	3	3.1791	3	3	1	53.0129	0.0206441	53.013	1	65.2317	0.00645275	65.232	1	49.4481	0.0322362	49.448_x000D_
map00500 Starch and sucrose metabolism	0.00221329	27	1.72	Gene.25897::TRINITY_DN38664_c1_g2::g.25897::m.25897	91	K	Sucrose synthase OS=Anthurium amnicola GN=SUS2_1 PE=3 SV=1	ASK(1)DLEEQAELK	2	0.29069	4	3	1	148.616	1.16e-09	148.62	1	162.306	2.82e-13	162.31	1	117.704	2.59e-06	117.7_x000D_
map00500 Starch and sucrose metabolism	0.00221329	27	1.72	Gene.28670::TRINITY_DN39841_c2_g1::g.28670::m.28670	571	K	probable sucrose-phosphate synthase 4 OS=Nelumbo nucifera GN=LOC104593975 PE=4 SV=1	HHK(1)QSEVPHIYR	4	-0.075432	3	3	1	89.5608	9.8e-05	89.561	1	45.8906	0.0200667	45.891	1	64.8267	0.00212408	64.827_x000D_
map00500 Starch and sucrose metabolism	0.00221329	27	1.72	Gene.28670::TRINITY_DN39841_c2_g1::g.28670::m.28670	357	K	probable sucrose-phosphate synthase 4 OS=Nelumbo nucifera GN=LOC104593975 PE=4 SV=1	NK(1)FEQLLK	2	-0.4427	6	3	1	113.658	0.000913083	113.66	1	102.067	0.00152646	102.07	1	121.639	0.000840291	121.64_x000D_
map00500 Starch and sucrose metabolism	0.00221329	27	1.72	Gene.28670::TRINITY_DN39841_c2_g1::g.28670::m.28670	557	K	probable sucrose-phosphate synthase 4 OS=Nelumbo nucifera GN=LOC104593975 PE=4 SV=1	LIDK(1)YDLYGHVAYPK	3	-0.95898	5	3	1	91.812	3.28e-05	91.812	1	101.304	2.03e-06	101.3	1	114.31	1.81e-08	114.31_x000D_
map00500 Starch and sucrose metabolism	0.00221329	27	1.72	Gene.28811::TRINITY_DN39892_c1_g2::g.28811::m.28811	463	K	Putative sucrose-phosphate synthase 2 OS=Anthurium amnicola GN=SPS2_9 PE=4 SV=1	GVVEK(1)GSEELLR	2	-1.588	3	3	1	100.376	5.92e-05	100.38	1	128.675	8.37e-07	128.68	1	88.1008	0.000433412	88.101_x000D_
map00500 Starch and sucrose metabolism	0.00221329	27	1.72	Gene.24589::TRINITY_DN38078_c0_g1::g.24589::m.24589	638	K	Putative sucrose-phosphate synthase 1 (Fragment) OS=Anthurium amnicola GN=SPS1_16 PE=4 SV=1	LVSEK(1)QLWAR	2	4.1971	3	3	1	85.3546	0.00216785	85.355	1	78.1365	0.00340323	78.136	1	91.5493	0.00110764	91.549_x000D_
map00500 Starch and sucrose metabolism	0.00221329	27	1.72	Gene.25895::TRINITY_DN38664_c1_g1::g.25895::m.25895	169	K	Sucrose synthase OS=Anthurium amnicola GN=SUS2_0 PE=3 SV=1	YPSSDLYWK(1)K	2	-2.7655	4	3	1	112.834	0.000108606	112.83	1	82.4167	0.00420015	82.417	1	123.513	2.42e-05	123.51_x000D_
map00500 Starch and sucrose metabolism	0.00221329	27	1.72	Gene.27753::TRINITY_DN39476_c1_g2::g.27753::m.27753	80	K	UDP-glucose pyrophosphorylase (Fragment) OS=Arachis hypogaea PE=2 SV=1	MEIIPNPK(1)EVDGVK	2	-0.1969	5	3	1	76.7593	0.000185455	80.746	1	80.7463	0.000423574	80.746	1	103.834	3.27e-06	103.83_x000D_
map00500 Starch and sucrose metabolism	0.00221329	27	1.72	Gene.15586::TRINITY_DN33449_c0_g1::g.15586::m.15586	71	K	Putative phosphoglucomutase OS=Amorphophallus konjac PE=2 SV=1	EDFGGGHPDPNLTYAK(1)ELVAR	3	-0.51867	6	3	1	219.871	5.37e-53	219.87	1	199.611	6.98e-43	199.61	1	158.5	1.08e-24	158.5_x000D_
map00500 Starch and sucrose metabolism	0.00221329	27	1.72	Gene.15586::TRINITY_DN33449_c0_g1::g.15586::m.15586	214	K	Putative phosphoglucomutase OS=Amorphophallus konjac PE=2 SV=1	NK(1)DTFGGDK	2	0.51819	4	3	1	51.2762	0.0611652	51.276	1	73.8866	0.00715125	73.887	1	64.82	0.0209933	64.82_x000D_
map00500 Starch and sucrose metabolism	0.00221329	27	1.72	Gene.15586::TRINITY_DN33449_c0_g1::g.15586::m.15586	273	K	Putative phosphoglucomutase OS=Amorphophallus konjac PE=2 SV=1	LQASLPDVNK(1)IIK	2	-0.12564	6	3	1	110.15	1.12e-05	110.15	1	124.377	7.49e-07	124.38	1	111.793	7.49e-06	111.79_x000D_
map00500 Starch and sucrose metabolism	0.00221329	27	1.72	Gene.15586::TRINITY_DN33449_c0_g1::g.15586::m.15586	107	K	Putative phosphoglucomutase OS=Amorphophallus konjac PE=2 SV=1	NMVLGK(1)R	2	1.3716	6	3	1	60.7988	0.0314629	60.799	1	85.3595	0.0171826	85.359	1	82.3855	0.00747935	82.386_x000D_
map00500 Starch and sucrose metabolism	0.00221329	27	1.72	Gene.28899::TRINITY_DN39930_c1_g2::g.28899::m.28899	109	K	"Beta-glucosidase, putative OS=Ricinus communis GN=RCOM_1071830 PE=3 SV=1"	YK(1)EDIDIMK	2	0.5728	5	3	1	62.4662	0.00130182	84.507	1	77.0624	0.00449339	77.062	1	65.8417	0.000259801	102.53_x000D_
map00500 Starch and sucrose metabolism	0.00221329	27	1.72	Gene.28899::TRINITY_DN39930_c1_g2::g.28899::m.28899	459	K	"Beta-glucosidase, putative OS=Ricinus communis GN=RCOM_1071830 PE=3 SV=1"	SYITELK(1)R	2	0.12092	4	3	1	110.115	0.00173084	110.12	1	121.85	0.00131997	121.85	1	107.008	0.00198949	107.01_x000D_
map00500 Starch and sucrose metabolism	0.00221329	27	1.72	Gene.28899::TRINITY_DN39930_c1_g2::g.28899::m.28899	335	K	"Beta-glucosidase, putative OS=Ricinus communis GN=RCOM_1071830 PE=3 SV=1"	LPK(1)FSPEEVK	2	0.12837	6	3	1	123.007	1.61e-05	123.01	1	113.224	5.89e-05	113.22	1	115.287	2.72e-05	115.29_x000D_
map00500 Starch and sucrose metabolism	0.00221329	27	1.72	Gene.28899::TRINITY_DN39930_c1_g2::g.28899::m.28899	139	K	"Beta-glucosidase, putative OS=Ricinus communis GN=RCOM_1071830 PE=3 SV=1"	GEGK(1)VNWK	2	-1.0972	3	3	1	116.371	0.000864804	116.37	1	91.8534	0.0027941	91.853	1	79.474	0.00640241	79.474_x000D_
map00500 Starch and sucrose metabolism	0.00221329	27	1.72	Gene.4766::TRINITY_DN26764_c0_g1::g.4766::m.4766	286	K	Glucose-1-phosphate adenylyltransferase OS=Colocasia esculenta PE=3 SV=1	GEQLK(1)AMK	2	-1.3881	3	3	1	69.8246	0.00780536	69.825	1	69.8117	0.0178509	69.812	1	69.8246	0.0101725	69.825_x000D_
map00500 Starch and sucrose metabolism	0.00221329	27	1.72	Gene.4766::TRINITY_DN26764_c0_g1::g.4766::m.4766	424	K	Glucose-1-phosphate adenylyltransferase OS=Colocasia esculenta PE=3 SV=1	NCK(1)IHHSVVGLR	3	0.45354	4	3	1	86.7722	0.000159748	86.772	1	84.1687	0.000202645	84.169	1	67.5191	0.00192745	67.519_x000D_
map00500 Starch and sucrose metabolism	0.00221329	27	1.72	Gene.4766::TRINITY_DN26764_c0_g1::g.4766::m.4766	266	K	Glucose-1-phosphate adenylyltransferase OS=Colocasia esculenta PE=3 SV=1	ATAFGLMK(1)IDEEGR	2	-0.1941	4	3	1	171.763	4.37e-16	171.76	1	127.025	1.02e-08	127.03	1	47.5475	0.0225041	47.548_x000D_
map00500 Starch and sucrose metabolism	0.00221329	27	1.72	Gene.15308::TRINITY_DN33304_c1_g1::g.15308::m.15308	250	K	Fructokinase-2 (Fragment) OS=Anthurium amnicola GN=FRK2_5 PE=3 SV=1	YYTK(1)EFK	2	0.79896	5	3	1	73.6163	0.0211961	73.616	1	81.7839	0.0130076	81.784	1	73.6163	0.0211961	73.616_x000D_
map00500 Starch and sucrose metabolism	0.00221329	27	1.72	Gene.8914::TRINITY_DN29558_c0_g1::g.8914::m.8914	75	K	Glucose-6-phosphate isomerase OS=Anthurium amnicola GN=PGIC_3 PE=3 SV=1	LAEAADLK(1)EK	2	0.74467	5	3	1	67.385	0.0143372	67.385	1	77.0624	0.00358705	77.062	1	68.5357	0.0128355	68.536_x000D_
map00500 Starch and sucrose metabolism	0.00221329	27	1.72	Gene.24540::TRINITY_DN38052_c0_g3::g.24540::m.24540	276	K	Glucose-6-phosphate isomerase OS=Anthurium amnicola GN=PGIC_3 PE=3 SV=1	TPEQLLSEK(1)VPDHLVPHK	4	-1.7332	4	3	1	82.8655	9.47e-05	82.865	1	75.0406	0.000192755	75.041	1	42.6332	0.0210199	42.633_x000D_
map00500 Starch and sucrose metabolism	0.00221329	27	1.72	Gene.12584::TRINITY_DN31745_c0_g2::g.12584::m.12584	278	K	SBE OS=Colocasia esculenta PE=2 SV=1	YK(1)VVLNSDDK	2	0.31622	5	3	1	108.697	0.000176296	108.7	1	89.9003	0.00033659	89.9	1	81.5247	0.00282333	81.525_x000D_
map00500 Starch and sucrose metabolism	0.00221329	27	1.72	Gene.12584::TRINITY_DN31745_c0_g2::g.12584::m.12584	141	K	SBE OS=Colocasia esculenta PE=2 SV=1	GIALHK(1)MIR	3	-0.18544	6	3	1	56.4338	0.0118051	60.91	1	68.3707	0.0155725	68.371	1	61.6789	0.000309977	99.139_x000D_
map00500 Starch and sucrose metabolism	0.00221329	27	1.72	Gene.26150::TRINITY_DN38780_c1_g1::g.26150::m.26150	194	K	"1,4-alpha-glucan-branching enzyme, chloroplastic/amyloplastic OS=Anthurium amnicola GN=SBE1_0 PE=4 SV=1"	GYHK(1)LWDSR	3	-0.19988	3	3	1	70.0564	0.00413459	70.056	1	78.0978	0.00136199	78.098	1	63.2161	0.00745634	63.216_x000D_
map00500 Starch and sucrose metabolism	0.00221329	27	1.72	Gene.26349::TRINITY_DN38872_c1_g1::g.26349::m.26349	250	K	"Phosphoglucomutase, chloroplastic OS=Anthurium amnicola GN=PGMP_5 PE=4 SV=1"	YDYEECESEGANK(1)MMDHLR	3	-1.5414	4	3	1	121.436	3.18e-18	121.44	1	173.984	1.82e-28	173.98	1	159.257	7.01e-22	159.26_x000D_
map00500 Starch and sucrose metabolism	0.00221329	27	1.72	Gene.23789::TRINITY_DN37700_c1_g2::g.23789::m.23789	136	K	Sucrose-phosphatase 2 OS=Anthurium amnicola GN=SPP2_0 PE=4 SV=1	VSFYVQK(1)EHAEDVMK	3	-0.33994	5	3	1	103.791	1.65e-06	103.79	1	65.4774	0.00129852	65.477	1	83.54	2.26e-06	99.344_x000D_
map00500 Starch and sucrose metabolism	0.00221329	27	1.72	Gene.23789::TRINITY_DN37700_c1_g2::g.23789::m.23789	185	K	Sucrose-phosphatase 2 OS=Anthurium amnicola GN=SPP2_0 PE=4 SV=1	GQALAYLHK(1)K	2	-0.25628	3	3	1	105.975	0.000388225	105.98	1	114.394	4.5e-05	114.39	1	103.006	0.000509289	103.01_x000D_
map00500 Starch and sucrose metabolism	0.00221329	27	1.72	Gene.10395::TRINITY_DN30494_c0_g5::g.10395::m.10395	35	K	"Alpha-1,4 glucan phosphorylase OS=Anthurium amnicola GN=PHSL_5 PE=3 SV=1"	FADNEELQSEWK(1)AAK	2	-0.30216	6	3	1	270.072	1.95e-56	270.07	1	211.753	1.39e-30	211.75	1	281.934	1.98e-67	281.93_x000D_
map00500 Starch and sucrose metabolism	0.00221329	27	1.72	Gene.10395::TRINITY_DN30494_c0_g5::g.10395::m.10395	50	K	"Alpha-1,4 glucan phosphorylase OS=Anthurium amnicola GN=PHSL_5 PE=3 SV=1"	VADLIK(1)EK	2	1.5933	3	3	1	86.6702	0.00430487	86.67	1	56.9157	0.0415087	56.916	1	72.3251	0.0132399	72.325_x000D_
map00500 Starch and sucrose metabolism	0.00221329	27	1.72	Gene.10395::TRINITY_DN30494_c0_g5::g.10395::m.10395	91	K	"Alpha-1,4 glucan phosphorylase OS=Anthurium amnicola GN=PHSL_5 PE=3 SV=1"	MK(1)EMTAEER	2	-0.25936	6	3	1	79.2014	0.00039136	94.692	1	69.6716	0.0135862	69.672	1	70.9415	0.00161388	81.017_x000D_
map00500 Starch and sucrose metabolism	0.00221329	27	1.72	Gene.10395::TRINITY_DN30494_c0_g5::g.10395::m.10395	44	K	"Alpha-1,4 glucan phosphorylase OS=Anthurium amnicola GN=PHSL_5 PE=3 SV=1"	LK(1)VADLIK	2	-0.10066	3	3	1	80.7549	0.00602905	80.755	1	76.1697	0.00736554	76.17	1	80.6884	0.00604844	80.688_x000D_
map00500 Starch and sucrose metabolism	0.00221329	27	1.72	Gene.23408::TRINITY_DN37516_c0_g3::g.23408::m.23408	535	K	"Alpha-1,4 glucan phosphorylase OS=Anthurium amnicola GN=PHSL_5 PE=3 SV=1"	VQAESSSTSDAAEK(1)EDVESK	2	-0.079668	3	3	1	247.743	3.39e-63	247.74	1	261.69	1.22e-73	261.69	1	316.559	1.39e-114	316.56_x000D_
map00500 Starch and sucrose metabolism	0.00221329	27	1.72	Gene.23408::TRINITY_DN37516_c0_g3::g.23408::m.23408	553	K	"Alpha-1,4 glucan phosphorylase OS=Anthurium amnicola GN=PHSL_5 PE=3 SV=1"	EHSSSTSDAAEK(1)EEVESK	3	-0.12283	4	3	1	140.676	8.05e-16	140.68	1	168.863	3.64e-22	168.86	1	175.477	3.44e-28	175.48_x000D_
map00500 Starch and sucrose metabolism	0.00221329	27	1.72	Gene.23408::TRINITY_DN37516_c0_g3::g.23408::m.23408	642	K	"Alpha-1,4 glucan phosphorylase OS=Anthurium amnicola GN=PHSL_5 PE=3 SV=1"	MWPEK(1)FQNK	2	-0.26425	7	3	1	44.3175	0.00365606	81.163	1	92.8379	0.000557118	92.838	1	74.9199	0.00557363	74.92_x000D_
map00500 Starch and sucrose metabolism	0.00221329	27	1.72	Gene.23408::TRINITY_DN37516_c0_g3::g.23408::m.23408	262	K	"Alpha-1,4 glucan phosphorylase OS=Anthurium amnicola GN=PHSL_5 PE=3 SV=1"	HDVSYPVK(1)FYGK	2	-0.47165	5	3	1	160.379	3.33e-13	160.38	1	210.149	1.15e-22	210.15	1	172.755	3.57e-15	172.76_x000D_
map00500 Starch and sucrose metabolism	0.00221329	27	1.72	Gene.23408::TRINITY_DN37516_c0_g3::g.23408::m.23408	601	K	"Alpha-1,4 glucan phosphorylase OS=Anthurium amnicola GN=PHSL_5 PE=3 SV=1"	PTQK(1)MVR	2	-0.29829	11	3	1	102.773	0.00188147	104.45	1	104.448	0.00429722	104.45	1	85.6415	0.00112385	94.662_x000D_
map00500 Starch and sucrose metabolism	0.00221329	27	1.72	Gene.28805::TRINITY_DN39889_c0_g1::g.28805::m.28805	345	K	"Glycosyl transferase, family 1 OS=Corchorus capsularis GN=CCACVL1_02769 PE=3 SV=1"	EDNASLK(1)DDIR	2	0.061812	3	3	1	128.847	3.69e-06	128.85	1	105.252	0.000134948	105.25	1	136.698	1.5e-07	136.7_x000D_
map00500 Starch and sucrose metabolism	0.00221329	27	1.72	Gene.27754::TRINITY_DN39476_c1_g3::g.27754::m.27754	130	K	UTP--glucose-1-phosphate uridylyltransferase OS=Musa acuminata GN=UGPA PE=2 SV=1	YSNSK(1)IDIHTFNQSQYPR	3	0.11538	8	3	1	192.853	2.61e-36	192.85	1	226.741	7.25e-45	226.74	1	230.07	2.04e-45	230.07_x000D_
map00500 Starch and sucrose metabolism	0.00221329	27	1.72	Gene.27754::TRINITY_DN39476_c1_g3::g.27754::m.27754	125	K	UTP--glucose-1-phosphate uridylyltransferase OS=Musa acuminata GN=UGPA PE=2 SV=1	IVEK(1)YSNSK	2	-0.28926	3	3	1	126.313	0.000150605	126.31	1	116.518	0.00018506	116.52	1	94.4091	0.000951634	94.409_x000D_
map03020 RNA polymerase	0.998789	1	0.16	Gene.11341::TRINITY_DN31037_c1_g1::g.11341::m.11341	395	K	B2 protein (Fragment) OS=Anthurium amnicola GN=B2_12 PE=4 SV=1	IAIK(1)ANYYK	2	-0.26284	3	3	1	69.8117	0.0133725	69.812	1	78.1916	0.00426283	78.192	1	80.1654	0.00385983	80.165_x000D_
map03010 Ribosome	5.91416e-13	86	2.67	Gene.24082::TRINITY_DN37829_c0_g4::g.24082::m.24082	194	K	40S ribosomal protein S18 OS=Anthurium amnicola GN=RPS18A_2 PE=3 SV=1	YSQVVSNALDMK(1)LR	2	0.84446	6	3	1	116.584	2.56e-08	116.58	1	189.227	3.59e-19	189.23	1	116.576	5.86e-08	116.58_x000D_
map03010 Ribosome	5.91416e-13	86	2.67	Gene.24082::TRINITY_DN37829_c0_g4::g.24082::m.24082	134	K	40S ribosomal protein S18 OS=Anthurium amnicola GN=RPS18A_2 PE=3 SV=1	FSNIVCK(1)K	2	1.9316	3	3	1	119.173	0.00133956	119.17	1	102.514	0.00236348	102.51	1	102.514	0.000445421	102.51_x000D_
map03010 Ribosome	5.91416e-13	86	2.67	Gene.23334::TRINITY_DN37481_c1_g1::g.23334::m.23334	220	K	40S ribosomal protein S5 OS=Anthurium amnicola GN=RPS5_11 PE=3 SV=1	GSSNSYAIK(1)K	2	-0.85277	5	3	1	110.382	0.000208576	110.38	1	75.3872	0.00612552	75.387	1	100.878	0.000596012	100.88_x000D_
map03010 Ribosome	5.91416e-13	86	2.67	Gene.5148::TRINITY_DN27045_c1_g6::g.5148::m.5148	18	K	60S ribosomal protein L30 OS=Nelumbo nucifera GN=LOC104600070 PE=4 SV=1	SGK(1)YTLGYK	2	0.97314	3	3	1	67.3338	0.0171555	67.334	1	55.3526	0.0377936	55.353	1	59.9076	0.0284932	59.908_x000D_
map03010 Ribosome	5.91416e-13	86	2.67	Gene.8192::TRINITY_DN29099_c0_g2::g.8192::m.8192	373	K	"30S ribosomal protein S1, chloroplastic (Fragment) OS=Anthurium amnicola GN=RPS1_10 PE=4 SV=1"	LVFEK(1)ADEMAQAFR	2	-0.92974	3	3	1	153.392	3.31e-15	153.39	1	66.2152	0.00107292	66.215	1	143.925	1.72e-11	143.93_x000D_
map03010 Ribosome	5.91416e-13	86	2.67	Gene.8192::TRINITY_DN29099_c0_g2::g.8192::m.8192	368	K	"30S ribosomal protein S1, chloroplastic (Fragment) OS=Anthurium amnicola GN=RPS1_10 PE=4 SV=1"	NPK(1)LVFEK	2	-0.080243	3	3	1	83.7828	0.00514648	83.783	1	69.3749	0.0186522	69.375	1	76.6045	0.0072388	76.605_x000D_
map03010 Ribosome	5.91416e-13	86	2.67	Gene.21854::TRINITY_DN36774_c0_g1::g.21854::m.21854	21	K	"50S ribosomal protein L19, chloroplastic-like isoform X1 OS=Vigna radiata var. radiata GN=LOC106777681 PE=4 SV=1"	AIEASEK(1)ERPVPDIR	3	0.2982	4	3	1	52.5272	0.00215904	88.495	1	78.5564	0.00418835	78.556	1	96.1429	0.000809176	96.143_x000D_
map03010 Ribosome	5.91416e-13	86	2.67	Gene.21854::TRINITY_DN36774_c0_g1::g.21854::m.21854	51	K	"50S ribosomal protein L19, chloroplastic-like isoform X1 OS=Vigna radiata var. radiata GN=LOC106777681 PE=4 SV=1"	ASIYK(1)GIVMSK	2	0.89315	7	3	1	59.2273	0.00421134	67.519	1	80.3185	0.00176743	80.318	1	47.0619	0.000914538	77.185_x000D_
map03010 Ribosome	5.91416e-13	86	2.67	Gene.18477::TRINITY_DN35039_c1_g3::g.18477::m.18477	83	K	40S ribosomal protein S15 OS=Anthurium amnicola GN=RPS15_0 PE=3 SV=1	DAPPGEK(1)PEPVR	2	0.17087	5	3	1	85.5541	0.000565333	85.554	1	102.872	4.92e-05	102.87	1	66.9887	0.00639392	66.989_x000D_
map03010 Ribosome	5.91416e-13	86	2.67	Gene.22775::TRINITY_DN37215_c2_g2::g.22775::m.22775	116	K	40S ribosomal protein S9-2 (Fragment) OS=Anthurium amnicola GN=RPS9C_2 PE=3 SV=1	LQTLVFK(1)SGMAK	2	-0.62095	4	3	1	77.1846	0.000998883	77.185	1	41.9957	6.06e-05	100.02	1	67.9969	0.00575872	67.997_x000D_
map03010 Ribosome	5.91416e-13	86	2.67	Gene.22775::TRINITY_DN37215_c2_g2::g.22775::m.22775	66	K	40S ribosomal protein S9-2 (Fragment) OS=Anthurium amnicola GN=RPS9C_2 PE=3 SV=1	LDEK(1)DEK	2	-0.63298	5	3	1	101.542	0.00462365	101.54	1	66.073	0.040057	66.073	1	101.542	0.00462365	101.54_x000D_
map03010 Ribosome	5.91416e-13	86	2.67	Gene.13975::TRINITY_DN32530_c0_g1::g.13975::m.13975	44	K	60S ribosomal protein L13 OS=Oryza barthii PE=3 SV=1	AVK(1)IFPR	2	0.042221	3	3	1	64.8033	0.0432319	64.803	1	70.9125	0.0279566	70.912	1	81.3812	0.0132421	81.381_x000D_
map03010 Ribosome	5.91416e-13	86	2.67	Gene.13975::TRINITY_DN32530_c0_g1::g.13975::m.13975	14	K	60S ribosomal protein L13 OS=Oryza barthii PE=3 SV=1	HNNVVPNGHFK(1)K	3	0.06166	5	3	1	74.9616	0.000516451	74.962	1	80.8341	0.000305079	80.834	1	74.9616	0.000516451	74.962_x000D_
map03010 Ribosome	5.91416e-13	86	2.67	Gene.24882::TRINITY_DN38218_c1_g1::g.24882::m.24882	134	K	60S ribosomal protein L7a OS=Anthurium amnicola GN=RPL7A_4 PE=4 SV=1	AQAEAEGK(1)TVEVK	2	-0.78779	5	3	1	150.216	3.77e-10	150.22	1	113.253	4.15e-06	113.25	1	129.772	3.26e-07	129.77_x000D_
map03010 Ribosome	5.91416e-13	86	2.67	Gene.23454::TRINITY_DN37542_c0_g2::g.23454::m.23454	103	K	40S ribosomal protein S24 OS=Anthurium amnicola GN=RPS24B_1 PE=3 SV=1	NGLATK(1)VEK	2	0.30306	5	3	1	85.3546	0.00280033	85.355	1	66.0557	0.0191068	66.056	1	68.5253	0.0153364	68.525_x000D_
map03010 Ribosome	5.91416e-13	86	2.67	Gene.23454::TRINITY_DN37542_c0_g2::g.23454::m.23454	72	K	40S ribosomal protein S24 OS=Anthurium amnicola GN=RPS24B_1 PE=3 SV=1	THFGGGK(1)STGFGLIYDSVEHAK	3	-0.11496	5	3	1	90.4751	1.28e-05	90.475	1	70.9935	6.89e-06	92.886	1	41.4456	4.28e-05	79.957_x000D_
map03010 Ribosome	5.91416e-13	86	2.67	Gene.23454::TRINITY_DN37542_c0_g2::g.23454::m.23454	40	K	40S ribosomal protein S24 OS=Anthurium amnicola GN=RPS24B_1 PE=3 SV=1	ANVSK(1)AELK	2	0.55162	3	3	1	107.788	0.000415789	107.79	1	74.165	0.00672614	74.165	1	114.968	0.000190509	114.97_x000D_
map03010 Ribosome	5.91416e-13	86	2.67	Gene.12587::TRINITY_DN31746_c1_g1::g.12587::m.12587	11	K	40S ribosomal protein S4 OS=Anthurium amnicola GN=RPS4_1 PE=3 SV=1	IKDEEAK(1)FK	2	0.003458	4	3	1	80.6437	0.00762725	110.39	1	83.9432	0.00503511	113.69	1	64.6193	0.022351	94.363_x000D_
map03010 Ribosome	5.91416e-13	86	2.67	Gene.939::TRINITY_DN23447_c0_g2::g.939::m.939	58	K	60S ribosomal protein L36 OS=Ananas comosus GN=ACMD2_06862 PE=3 SV=1	EVAGFAPYEK(1)R	2	0.59639	3	3	1	97.2993	0.000377945	97.299	1	98.1825	0.000359542	98.182	1	81.6763	0.00256064	81.676_x000D_
map03010 Ribosome	5.91416e-13	86	2.67	Gene.21086::TRINITY_DN36415_c0_g2::g.21086::m.21086	373	K	60S ribosomal protein L3 OS=Anthurium amnicola GN=RPL3_3 PE=3 SV=1	FIDTSSK(1)FGHGR	3	0.0002539	6	3	1	83.1822	0.000218899	83.182	1	89.3005	0.00011809	89.301	1	92.2466	6.95e-05	92.247_x000D_
map03010 Ribosome	5.91416e-13	86	2.67	Gene.21086::TRINITY_DN36415_c0_g2::g.21086::m.21086	366	K	60S ribosomal protein L3 OS=Anthurium amnicola GN=RPL3_3 PE=3 SV=1	LK(1)FIDTSSK	2	-0.17864	6	3	1	98.0483	0.00074481	98.048	1	98.0483	0.00074481	98.048	1	96.1429	0.000809176	96.143_x000D_
map03010 Ribosome	5.91416e-13	86	2.67	Gene.10474::TRINITY_DN30543_c0_g1::g.10474::m.10474	102	K	60S ribosomal protein L13a-4 OS=Anthurium amnicola GN=RPL13AD PE=3 SV=1	APAK(1)ILWR	2	-0.74956	6	3	1	113.412	0.000926133	113.41	1	107.895	0.00121804	107.9	1	98.6294	0.00170838	98.629_x000D_
map03010 Ribosome	5.91416e-13	86	2.67	Gene.10474::TRINITY_DN30543_c0_g1::g.10474::m.10474	115	K	60S ribosomal protein L13a-4 OS=Anthurium amnicola GN=RPL13AD PE=3 SV=1	GMIPHK(1)TK	2	-0.11332	5	3	1	51.1927	0.0304343	51.193	1	60.9103	0.0149655	60.91	1	51.3458	0.0300626	51.346_x000D_
map03010 Ribosome	5.91416e-13	86	2.67	Gene.22118::TRINITY_DN36895_c0_g1::g.22118::m.22118	362	K	"50S ribosomal protein L3-1, chloroplastic OS=Anthurium amnicola GN=RPL3A PE=3 SV=1"	IVGVNIPK(1)N	2	1.4368	5	3	1	93.4285	0.00181149	93.429	1	87.6964	0.00365209	87.696	1	65.2463	0.00460042	84.743_x000D_
map03010 Ribosome	5.91416e-13	86	2.67	Gene.15936::TRINITY_DN33632_c0_g1::g.15936::m.15936	120	K	60S ribosomal protein L5 (Fragment) OS=Anthurium amnicola GN=RPL5_18 PE=3 SV=1	GIGPDDVEALYK(1)K	2	-0.81502	5	3	1	94.6877	8.6e-05	94.688	1	93.3481	0.000170117	93.348	1	79.0886	0.00106575	79.089_x000D_
map03010 Ribosome	5.91416e-13	86	2.67	Gene.15936::TRINITY_DN33632_c0_g1::g.15936::m.15936	43	K	60S ribosomal protein L5 (Fragment) OS=Anthurium amnicola GN=RPL5_18 PE=3 SV=1	VFGALK(1)GALDGGLDIPHSDKR	4	0.2056	5	3	1	167.53	5.56e-25	167.53	1	98.5336	2.27e-11	114.55	1	95.1628	4.04e-25	168.99_x000D_
map03010 Ribosome	5.91416e-13	86	2.67	Gene.15936::TRINITY_DN33632_c0_g1::g.15936::m.15936	107	K	60S ribosomal protein L5 (Fragment) OS=Anthurium amnicola GN=RPL5_18 PE=3 SV=1	YNSHFSEYLK(1)K	3	0.092593	4	3	1	110.306	2.56e-05	110.31	1	68.6757	0.0032176	68.676	1	120.033	3.71e-06	120.03_x000D_
map03010 Ribosome	5.91416e-13	86	2.67	Gene.22373::TRINITY_DN37016_c0_g2::g.22373::m.22373	105	K	60S ribosomal protein L23A OS=Anthurium amnicola GN=RPL23A_3 PE=3 SV=1	NK(1)LDHFQILK	3	-0.57263	7	3	1	93.0956	0.000268132	93.096	1	84.0534	0.00248057	84.053	1	81.0165	0.000925695	81.017_x000D_
map03010 Ribosome	5.91416e-13	86	2.67	Gene.11499::TRINITY_DN31135_c0_g1::g.11499::m.11499	42	K	60S ribosomal protein L31 (Fragment) OS=Anthurium amnicola GN=RPL31_3 PE=4 SV=1	EYTVNLHK(1)R	3	-0.30764	3	3	1	77.7321	0.00164124	77.732	1	53.4935	0.0182531	53.493	1	57.8586	0.0119124	57.859_x000D_
map03010 Ribosome	5.91416e-13	86	2.67	Gene.15944::TRINITY_DN33638_c0_g2::g.15944::m.15944	132	K	Ribosomal protein L26/L24P OS=Macleaya cordata GN=BVC80_9025g33 PE=3 SV=1	VVVTK(1)LK	2	0.16389	3	3	1	64.7574	0.0433466	64.757	1	64.7574	0.0433466	64.757	1	68.9149	0.0329513	68.915_x000D_
map03010 Ribosome	5.91416e-13	86	2.67	Gene.23741::TRINITY_DN37676_c0_g1::g.23741::m.23741	109	K	60S ribosomal protein L22-2 OS=Zea mays GN=100192778 PE=2 SV=1	VIASNK(1)DR	2	0.42252	5	3	1	118.495	0.000854919	118.5	1	128.383	0.000808906	128.38	1	138.545	0.000607868	138.54_x000D_
map03010 Ribosome	5.91416e-13	86	2.67	Gene.23741::TRINITY_DN37676_c0_g1::g.23741::m.23741	86	K	60S ribosomal protein L22-2 OS=Zea mays GN=100192778 PE=2 SV=1	YLK(1)YLTK	2	-0.13967	6	3	1	97.7981	0.0050442	97.798	1	85.2117	0.0110117	85.212	1	85.2117	0.0110117	85.212_x000D_
map03010 Ribosome	5.91416e-13	86	2.67	Gene.23741::TRINITY_DN37676_c0_g1::g.23741::m.23741	82	K	60S ribosomal protein L22-2 OS=Zea mays GN=100192778 PE=2 SV=1	ITVTSEGPFSK(1)R	2	-2.5448	3	3	1	83.5305	0.00105395	83.53	1	135.502	6.82e-09	135.5	1	92.7811	0.000300333	92.781_x000D_
map03010 Ribosome	5.91416e-13	86	2.67	Gene.7113::TRINITY_DN28414_c0_g2::g.7113::m.7113	207	K	60S ribosomal protein L9 OS=Ananas comosus GN=ACMD2_15022 PE=4 SV=1	K(1)FLDGIYVSEK	2	0.29832	3	3	1	114.868	2.11e-05	114.87	1	117.932	1.78e-05	117.93	1	124.377	1.07e-05	124.38_x000D_
map03010 Ribosome	5.91416e-13	86	2.67	Gene.10193::TRINITY_DN30367_c0_g1::g.10193::m.10193	170	K	60S ribosomal protein L6 (Fragment) OS=Anthurium amnicola GN=RPL6_10 PE=4 SV=1	YFAK(1)DVQR	2	0.24415	3	3	1	105.136	0.00136408	105.14	1	85.1608	0.00474483	85.161	1	102.514	0.00150283	102.51_x000D_
map03010 Ribosome	5.91416e-13	86	2.67	Gene.10193::TRINITY_DN30367_c0_g1::g.10193::m.10193	166	K	60S ribosomal protein L6 (Fragment) OS=Anthurium amnicola GN=RPL6_10 PE=4 SV=1	FDDK(1)YFAK	2	-1.2524	3	3	1	59.1529	0.0374046	59.153	1	94.3095	0.0020782	94.309	1	86.6702	0.00430487	86.67_x000D_
map03010 Ribosome	5.91416e-13	86	2.67	Gene.10193::TRINITY_DN30367_c0_g1::g.10193::m.10193	70	K	60S ribosomal protein L6 (Fragment) OS=Anthurium amnicola GN=RPL6_10 PE=4 SV=1	APK(1)FYPADDVK	2	-2.0092	5	3	1	81.709	0.00162484	81.709	1	102.97	0.000165178	102.97	1	78.3239	0.00197195	78.324_x000D_
map03010 Ribosome	5.91416e-13	86	2.67	Gene.27837::TRINITY_DN39505_c1_g1::g.27837::m.27837	123	K	60S ribosomal protein L4-1 OS=Anthurium amnicola GN=RPL4A_5 PE=4 SV=1	MFAPTK(1)IWR	2	-0.37144	4	3	1	72.607	0.0039864	72.607	1	105.521	0.00049238	105.52	1	61.7795	0.011224	61.78_x000D_
map03010 Ribosome	5.91416e-13	86	2.67	Gene.27837::TRINITY_DN39505_c1_g1::g.27837::m.27837	189	K	60S ribosomal protein L4-1 OS=Anthurium amnicola GN=RPL4A_5 PE=4 SV=1	VLK(1)QIGAFADAEK	2	0.54603	5	3	1	96.4641	4.26e-05	96.464	1	73.3864	0.00176838	73.386	1	121.449	9.78e-07	121.45_x000D_
map03010 Ribosome	5.91416e-13	86	2.67	Gene.27837::TRINITY_DN39505_c1_g1::g.27837::m.27837	294	K	60S ribosomal protein L4-1 OS=Anthurium amnicola GN=RPL4A_5 PE=4 SV=1	AK(1)YVLPR	2	0.9642	3	3	1	101.691	0.00460691	101.69	1	94.2618	0.00574204	94.262	1	114.186	0.00320332	114.19_x000D_
map03010 Ribosome	5.91416e-13	86	2.67	Gene.27837::TRINITY_DN39505_c1_g1::g.27837::m.27837	392	K	60S ribosomal protein L4-1 OS=Anthurium amnicola GN=RPL4A_5 PE=4 SV=1	AAGK(1)GWYR	2	0.44904	3	3	1	75.7382	0.00749132	75.738	1	57.0474	0.0412671	57.047	1	75.1092	0.00366803	75.109_x000D_
map03010 Ribosome	5.91416e-13	86	2.67	Gene.27837::TRINITY_DN39505_c1_g1::g.27837::m.27837	186	K	60S ribosomal protein L4-1 OS=Anthurium amnicola GN=RPL4A_5 PE=4 SV=1	TSSAIK(1)VLK	2	0.063403	4	3	1	101.646	0.000623264	101.65	1	83.7828	0.00312125	83.783	1	95.5016	0.00083084	95.502_x000D_
map03010 Ribosome	5.91416e-13	86	2.67	Gene.27837::TRINITY_DN39505_c1_g1::g.27837::m.27837	257	K	60S ribosomal protein L4-1 OS=Anthurium amnicola GN=RPL4A_5 PE=4 SV=1	LNLLK(1)LAPGGHLGR	3	-0.3738	6	3	1	107.529	1.55e-06	107.53	1	132.79	1.21e-09	132.79	1	126.832	7.61e-09	126.83_x000D_
map03010 Ribosome	5.91416e-13	86	2.67	Gene.27837::TRINITY_DN39505_c1_g1::g.27837::m.27837	301	K	60S ribosomal protein L4-1 OS=Anthurium amnicola GN=RPL4A_5 PE=4 SV=1	SK(1)MTNADLSR	2	1.1153	10	3	1	116.837	1.27e-06	132.17	1	89.3005	6.15e-05	110.08	1	107.344	5.18e-06	125.97_x000D_
map03010 Ribosome	5.91416e-13	86	2.67	Gene.12716::TRINITY_DN31809_c0_g5::g.12716::m.12716	49	K	60S ribosomal protein L23A OS=Anthurium amnicola GN=RPL23A_3 PE=3 SV=1	TSVTFHRPK(1)TLK	3	0.36864	4	3	1	89.1886	0.000207081	89.189	1	129.343	4.01e-07	129.34	1	61.235	0.00550224	61.235_x000D_
map03010 Ribosome	5.91416e-13	86	2.67	Gene.22420::TRINITY_DN37044_c0_g2::g.22420::m.22420	59	K	40S ribosomal protein S20-2 (Fragment) OS=Anthurium amnicola GN=RPS20B_1 PE=3 SV=1	ITLSSK(1)SVK	2	-0.40943	4	3	1	101.646	0.000623264	101.65	1	90.1504	0.00182116	90.15	1	90.1504	0.00182116	90.15_x000D_
map03010 Ribosome	5.91416e-13	86	2.67	Gene.22420::TRINITY_DN37044_c0_g2::g.22420::m.22420	62	K	40S ribosomal protein S20-2 (Fragment) OS=Anthurium amnicola GN=RPS20B_1 PE=3 SV=1	SVK(1)NLEK	2	1.0952	3	3	1	63.5339	0.0464059	63.534	1	75.825	0.0164773	75.825	1	66.5043	0.0389787	66.504_x000D_
map03010 Ribosome	5.91416e-13	86	2.67	Gene.18389::TRINITY_DN34985_c1_g1::g.18389::m.18389	146	K	"50S ribosomal protein L17, chloroplastic OS=Anthurium amnicola GN=RPL17_3 PE=3 SV=1"	YVDK(1)MITLAK	2	0.30296	5	3	1	54.2858	0.00157054	77.062	1	115.287	2.72e-05	115.29	1	72.34	0.00344633	72.34_x000D_
map03010 Ribosome	5.91416e-13	86	2.67	Gene.23206::TRINITY_DN37421_c0_g1::g.23206::m.23206	109	K	40S ribosomal protein S12 OS=Anthurium amnicola GN=RPS12_11 PE=3 SV=1	IDSEGK(1)AR	2	-0.58486	4	3	1	121.048	0.000843037	121.05	1	68.2235	0.0207644	68.224	1	135.83	0.000710206	135.83_x000D_
map03010 Ribosome	5.91416e-13	86	2.67	Gene.23206::TRINITY_DN37421_c0_g1::g.23206::m.23206	50	K	40S ribosomal protein S12 OS=Anthurium amnicola GN=RPS12_11 PE=3 SV=1	GLHEGAK(1)AIEK	3	-0.14636	3	3	1	87.1843	0.000338242	87.184	1	65.1792	0.00375278	65.179	1	74.6109	0.00095799	74.611_x000D_
map03010 Ribosome	5.91416e-13	86	2.67	Gene.17693::TRINITY_DN34602_c0_g2::g.17693::m.17693	33	K	"50S ribosomal protein L29, chloroplastic (Fragment) OS=Anthurium amnicola GN=RPL29_0 PE=3 SV=1"	EEELK(1)EIR	2	0.68647	7	3	1	122.516	0.000836207	122.52	1	109.11	0.00115378	109.11	1	122.516	0.000836207	122.52_x000D_
map03010 Ribosome	5.91416e-13	86	2.67	Gene.5256::TRINITY_DN27128_c1_g4::g.5256::m.5256	162	K	Ribosomal protein L19 OS=Capsella rubella GN=CARUB_v10014622mg PE=3 SV=1	TLSDQFEAK(1)R	2	0.18448	6	3	1	157.663	1.36e-08	157.66	1	187.33	3.59e-12	187.33	1	157.745	1.35e-08	157.75_x000D_
map03010 Ribosome	5.91416e-13	86	2.67	Gene.5256::TRINITY_DN27128_c1_g4::g.5256::m.5256	133	K	Ribosomal protein L19 OS=Capsella rubella GN=CARUB_v10014622mg PE=3 SV=1	GNVFK(1)NK	2	0.52221	5	3	1	90.9856	0.00764969	90.986	1	88.6429	0.00901379	88.643	1	95.793	0.00526945	95.793_x000D_
map03010 Ribosome	5.91416e-13	86	2.67	Gene.25300::TRINITY_DN38396_c2_g1::g.25300::m.25300	126	K	60S ribosomal protein L5 (Fragment) OS=Anthurium amnicola GN=RPL5_18 PE=3 SV=1	GIGPDEMEGLYK(1)K	2	-1.4343	6	3	1	101.388	3.37e-07	126.65	1	92.9062	2.57e-05	96.059	1	98.3681	5.64e-06	110.9_x000D_
map03010 Ribosome	5.91416e-13	86	2.67	Gene.23355::TRINITY_DN37488_c0_g3::g.23355::m.23355	52	K	40S ribosomal protein S17-like OS=Nelumbo nucifera GN=LOC104601439 PE=3 SV=1	GISLK(1)LQEEER	2	-0.021545	5	3	1	143.974	8.63e-08	143.97	1	71.268	0.00612608	71.268	1	107.092	0.000110566	107.09_x000D_
map03010 Ribosome	5.91416e-13	86	2.67	Gene.23355::TRINITY_DN37488_c0_g3::g.23355::m.23355	39	K	40S ribosomal protein S17-like OS=Nelumbo nucifera GN=LOC104601439 PE=3 SV=1	IAGFSTHLMK(1)R	3	-0.37484	7	3	1	128.88	5.77e-06	128.88	1	103.083	6.17e-05	103.08	1	90.9131	0.000256567	99.539_x000D_
map03010 Ribosome	5.91416e-13	86	2.67	Gene.23355::TRINITY_DN37488_c0_g3::g.23355::m.23355	29	K	40S ribosomal protein S17-like OS=Nelumbo nucifera GN=LOC104601439 PE=3 SV=1	NK(1)IAGFSTHLMK	3	0.52075	6	3	1	62.0879	0.0030158	62.088	1	45.2798	0.0118097	51.726	1	69.0301	0.00162467	69.03_x000D_
map03010 Ribosome	5.91416e-13	86	2.67	Gene.5581::TRINITY_DN27381_c0_g2::g.5581::m.5581	36	K	40S ribosomal protein S19-1 OS=Anthurium amnicola GN=RPS19A_3 PE=4 SV=1	DVSPHEFTK(1)AYAGHLK	3	-0.03248	5	3	1	102.294	1.25e-06	102.29	1	147.12	3.95e-13	147.12	1	159.177	1.71e-17	159.18_x000D_
map03010 Ribosome	5.91416e-13	86	2.67	Gene.5581::TRINITY_DN27381_c0_g2::g.5581::m.5581	43	K	40S ribosomal protein S19-1 OS=Anthurium amnicola GN=RPS19A_3 PE=4 SV=1	AYAGHLK(1)R	2	-0.080249	5	3	1	140.984	0.000811361	140.98	1	124.834	0.00129813	124.83	1	114.783	0.00137169	114.78_x000D_
map03010 Ribosome	5.91416e-13	86	2.67	Gene.3943::TRINITY_DN26142_c0_g3::g.3943::m.3943	124	K	40S ribosomal protein S14-3 OS=Anthurium amnicola GN=RPS14C_5 PE=3 SV=1	SGMK(1)IGR	2	1.4194	6	3	1	56.5468	0.0395765	61.357	1	45.0814	0.0541506	56.27	1	73.6163	0.0114264	73.616_x000D_
map03010 Ribosome	5.91416e-13	86	2.67	Gene.3943::TRINITY_DN26142_c0_g3::g.3943::m.3943	60	K	40S ribosomal protein S14-3 OS=Anthurium amnicola GN=RPS14C_5 PE=3 SV=1	ITGGMK(1)VK	2	0.59649	8	3	1	55.5305	0.0141205	61.962	1	61.9623	0.0267361	61.962	1	61.9623	0.0122713	64.265_x000D_
map03010 Ribosome	5.91416e-13	86	2.67	Gene.3943::TRINITY_DN26142_c0_g3::g.3943::m.3943	95	K	40S ribosomal protein S14-3 OS=Anthurium amnicola GN=RPS14C_5 PE=3 SV=1	ELGITALHIK(1)LR	2	0.032861	4	3	1	68.359	0.00225864	68.359	1	88.3377	0.000133954	88.338	1	114.019	1.29e-07	114.02_x000D_
map03010 Ribosome	5.91416e-13	86	2.67	Gene.13686::TRINITY_DN32377_c0_g1::g.13686::m.13686	109	K	60S ribosomal protein L14-1 (Fragment) OS=Anthurium amnicola GN=RPL14A_0 PE=4 SV=1	FK(1)VMLAK	2	0.28371	16	3	1	91.9062	0.0018351	105.39	1	91.9062	0.00311459	91.906	1	81.2967	0.00311459	91.906_x000D_
map03010 Ribosome	5.91416e-13	86	2.67	Gene.13686::TRINITY_DN32377_c0_g1::g.13686::m.13686	83	K	60S ribosomal protein L14-1 (Fragment) OS=Anthurium amnicola GN=RPL14A_0 PE=4 SV=1	NK(1)WESSSWGR	2	-0.97632	9	3	1	44.5638	4.61e-06	130.98	1	115.574	2.68e-05	115.57	1	130.006	6.02e-06	130.01_x000D_
map03010 Ribosome	5.91416e-13	86	2.67	Gene.13686::TRINITY_DN32377_c0_g1::g.13686::m.13686	19	K	60S ribosomal protein L14-1 (Fragment) OS=Anthurium amnicola GN=RPL14A_0 PE=4 SV=1	VALVNYGK(1)EYGR	2	0.052352	3	3	1	120.574	2.13e-06	120.57	1	105.649	3.81e-05	105.65	1	118.866	2.4e-06	118.87_x000D_
map03010 Ribosome	5.91416e-13	86	2.67	Gene.13686::TRINITY_DN32377_c0_g1::g.13686::m.13686	114	K	60S ribosomal protein L14-1 (Fragment) OS=Anthurium amnicola GN=RPL14A_0 PE=4 SV=1	VMLAK(1)IK	2	-0.78911	3	3	1	67.0348	0.0376522	67.035	1	71.9493	0.0253642	71.949	1	62.7143	0.0484551	62.714_x000D_
map03010 Ribosome	5.91416e-13	86	2.67	Gene.17419::TRINITY_DN34437_c0_g1::g.17419::m.17419	132	K	"30S ribosomal protein S20, chloroplastic OS=Anthurium amnicola GN=RPS20_2 PE=3 SV=1"	VFEALDDLK(1)K	2	-0.32404	3	3	1	91.5493	0.00174197	91.549	1	102.524	0.000528935	102.52	1	91.5493	0.00174197	91.549_x000D_
map03010 Ribosome	5.91416e-13	86	2.67	Gene.6658::TRINITY_DN28115_c0_g2::g.6658::m.6658	183	K	"50S ribosomal protein L11, chloroplastic (Fragment) OS=Anthurium amnicola GN=RPL11_7 PE=3 SV=1"	VGK(1)VTVDQVR	2	-0.15105	5	3	1	111.265	0.00010971	111.27	1	106.157	0.000242131	106.16	1	96.7555	0.000485852	96.756_x000D_
map03010 Ribosome	5.91416e-13	86	2.67	Gene.6658::TRINITY_DN28115_c0_g2::g.6658::m.6658	101	K	"50S ribosomal protein L11, chloroplastic (Fragment) OS=Anthurium amnicola GN=RPL11_7 PE=3 SV=1"	LALEAGK(1)ATPAPPVGPALGSK	2	1.309	3	3	1	132.015	7.09e-12	132.01	1	168.639	1.01e-24	168.64	1	116.452	6.59e-11	116.45_x000D_
map03010 Ribosome	5.91416e-13	86	2.67	Gene.14807::TRINITY_DN33017_c0_g2::g.14807::m.14807	71	K	60S ribosomal protein L27 OS=Helianthus annuus GN=HannXRQ_Chr15g0491531 PE=3 SV=1	AFVK(1)LVNYNHIMPTR	3	0.22338	4	3	1	93.9091	1.83e-07	105.14	1	110.972	5.34e-07	110.97	1	123.291	2.5e-09	123.29_x000D_
map03010 Ribosome	5.91416e-13	86	2.67	Gene.14807::TRINITY_DN33017_c0_g2::g.14807::m.14807	101	K	60S ribosomal protein L27 OS=Helianthus annuus GN=HannXRQ_Chr15g0491531 PE=3 SV=1	DVVTPDVLQSK(1)DK	2	-2.413	3	3	1	55.7239	0.0110755	55.724	1	54.8978	0.0161316	54.898	1	53.3001	0.0259102	53.3_x000D_
map03010 Ribosome	5.91416e-13	86	2.67	Gene.18268::TRINITY_DN34926_c0_g1::g.18268::m.18268	194	K	Ribosomal protein OS=Nelumbo nucifera GN=LOC104606334 PE=3 SV=1	VASLGK(1)ILGPR	2	-0.23686	6	3	1	121.287	8.97e-06	121.29	1	145.405	7.39e-08	145.41	1	126.194	5.54e-06	126.19_x000D_
map03010 Ribosome	5.91416e-13	86	2.67	Gene.18268::TRINITY_DN34926_c0_g1::g.18268::m.18268	118	K	Ribosomal protein OS=Nelumbo nucifera GN=LOC104606334 PE=3 SV=1	LNIDPK(1)YNDQQLR	2	0.27491	3	3	1	154.102	2.44e-13	154.1	1	143.976	1.12e-09	143.98	1	179.673	5.04e-17	179.67_x000D_
map03010 Ribosome	5.91416e-13	86	2.67	Gene.18268::TRINITY_DN34926_c0_g1::g.18268::m.18268	298	K	Ribosomal protein OS=Nelumbo nucifera GN=LOC104606334 PE=3 SV=1	EMLDYK(1)LPAS	2	-0.22343	3	3	1	136.566	8.3e-11	136.57	1	109.29	7.05e-05	109.29	1	123.86	6.52e-06	123.86_x000D_
map03010 Ribosome	5.91416e-13	86	2.67	Gene.18268::TRINITY_DN34926_c0_g1::g.18268::m.18268	102	K	Ribosomal protein OS=Nelumbo nucifera GN=LOC104606334 PE=3 SV=1	MASTK(1)FVESAEAHFR	2	-0.94225	11	3	1	119.65	2.55e-17	164.15	1	140.031	3.98e-17	159.22	1	184.987	4.19e-23	184.99_x000D_
map03010 Ribosome	5.91416e-13	86	2.67	Gene.18268::TRINITY_DN34926_c0_g1::g.18268::m.18268	148	K	Ribosomal protein OS=Nelumbo nucifera GN=LOC104606334 PE=3 SV=1	VAVLTQGEK(1)VDEAK	2	0.42687	5	3	1	182.325	1.15e-18	182.33	1	178.669	1.56e-18	178.67	1	199.315	1.18e-23	199.31_x000D_
map03010 Ribosome	5.91416e-13	86	2.67	Gene.18268::TRINITY_DN34926_c0_g1::g.18268::m.18268	270	K	Ribosomal protein OS=Nelumbo nucifera GN=LOC104606334 PE=3 SV=1	SVETNKPSGAK(1)GVYWK	2	-0.28533	5	3	0.999944	42.5462	0.000168285	85.493	0.999981	47.1449	3.87e-11	144.97	0.999999	61.9242	2.01e-27	193.64_x000D_
map03010 Ribosome	5.91416e-13	86	2.67	Gene.25299::TRINITY_DN38396_c1_g2::g.25299::m.25299	57	K	60S ribosomal protein L5 (Fragment) OS=Anthurium amnicola GN=RPL5_18 PE=3 SV=1	QGK(1)TDYR	2	-0.89369	3	3	1	78.3235	0.0150225	78.324	1	73.2601	0.0220868	73.26	1	74.255	0.0195989	74.255_x000D_
map03010 Ribosome	5.91416e-13	86	2.67	Gene.25299::TRINITY_DN38396_c1_g2::g.25299::m.25299	78	K	60S ribosomal protein L5 (Fragment) OS=Anthurium amnicola GN=RPL5_18 PE=3 SV=1	YNTPK(1)YR	2	0.10061	6	3	1	89.1423	0.00872301	89.142	1	103.907	0.00435799	103.91	1	128.566	0.00316149	128.57_x000D_
map03010 Ribosome	5.91416e-13	86	2.67	Gene.7108::TRINITY_DN28411_c0_g3::g.7108::m.7108	102	K	"50S ribosomal protein L27, chloroplastic OS=Anthurium amnicola GN=RPL27_1 PE=3 SV=1"	GTK(1)FHPGK	2	0.53038	5	3	1	93.6488	0.00227076	93.649	1	67.8972	0.021363	67.897	1	92.8379	0.00250713	92.838_x000D_
map03010 Ribosome	5.91416e-13	86	2.67	Gene.7108::TRINITY_DN28411_c0_g3::g.7108::m.7108	129	K	"50S ribosomal protein L27, chloroplastic OS=Anthurium amnicola GN=RPL27_1 PE=3 SV=1"	FEK(1)FGPDR	2	-0.62843	3	3	1	97.4306	0.00177182	97.431	1	88.3697	0.00380952	88.37	1	79.1482	0.00649737	79.148_x000D_
map03010 Ribosome	5.91416e-13	86	2.67	Gene.22918::TRINITY_DN37282_c0_g2::g.22918::m.22918	124	K	Ribosomal protein L2 OS=Macleaya cordata GN=BVC80_8997g16 PE=4 SV=1	GQAAATAAK(1)AEK	2	-0.19445	3	3	1	94.4023	0.00010699	94.402	1	78.964	0.000906704	78.964	1	72.7049	0.00279271	72.705_x000D_
map03010 Ribosome	5.91416e-13	86	2.67	Gene.22918::TRINITY_DN37282_c0_g2::g.22918::m.22918	56	K	Ribosomal protein L2 OS=Macleaya cordata GN=BVC80_8997g16 PE=4 SV=1	AGNAFHK(1)YR	3	0.58618	3	3	1	88.3697	0.00069491	88.37	1	85.6757	0.000869862	85.676	1	78.1489	0.00135867	78.149_x000D_
map03010 Ribosome	5.91416e-13	86	2.67	Gene.10769::TRINITY_DN30708_c0_g2::g.10769::m.10769	45	K	40S ribosomal protein S19-3 OS=Nelumbo nucifera GN=LOC104597979 PE=4 SV=1	SGK(1)IELPHWADIVK	3	-0.97672	3	3	1	112.173	5.17e-07	112.17	1	91.3551	3.7e-05	91.355	1	82.5294	0.000118306	82.529_x000D_
map03010 Ribosome	5.91416e-13	86	2.67	Gene.15914::TRINITY_DN33620_c0_g1::g.15914::m.15914	147	K	60S ribosomal protein L7-2-like OS=Nelumbo nucifera GN=LOC104611390 PE=4 SV=1	SVK(1)ELIYK	2	0.13226	7	3	1	105.521	0.00134371	105.52	1	116.051	0.000866295	116.05	1	116.051	0.000866295	116.05_x000D_
map03010 Ribosome	5.91416e-13	86	2.67	Gene.15914::TRINITY_DN33620_c0_g1::g.15914::m.15914	74	K	60S ribosomal protein L7-2-like OS=Nelumbo nucifera GN=LOC104611390 PE=4 SV=1	LK(1)GGFYVSPEPK	2	1.9843	3	3	1	89.46	0.000363003	89.46	1	76.3572	0.00104174	76.357	1	73.9271	0.00202267	73.927_x000D_
map03010 Ribosome	5.91416e-13	86	2.67	Gene.15914::TRINITY_DN33620_c0_g1::g.15914::m.15914	28	K	60S ribosomal protein L7-2-like OS=Nelumbo nucifera GN=LOC104611390 PE=4 SV=1	ADEWALAK(1)K	2	0.21172	3	3	1	111.455	0.000459063	111.46	1	91.8667	0.002313	91.867	1	105.358	0.000782988	105.36_x000D_
map03010 Ribosome	5.91416e-13	86	2.67	Gene.15914::TRINITY_DN33620_c0_g1::g.15914::m.15914	68	K	60S ribosomal protein L7-2-like OS=Nelumbo nucifera GN=LOC104611390 PE=4 SV=1	ELIQLK(1)R	2	-0.067223	4	3	1	105.2	0.0066252	105.2	1	123.989	0.00498123	123.99	1	110.337	0.00571771	110.34_x000D_
map03010 Ribosome	5.91416e-13	86	2.67	Gene.22136::TRINITY_DN36903_c1_g1::g.22136::m.22136	33	K	40S ribosomal protein S3a (Fragment) OS=Anthurium amnicola GN=RS3A_3 PE=3 SV=1	K(1)DWYDIK	2	-0.40328	3	3	1	99.1386	0.00769615	99.139	1	66.2702	0.062222	66.27	1	92.4908	0.0106523	92.491_x000D_
map03010 Ribosome	5.91416e-13	86	2.67	Gene.22136::TRINITY_DN36903_c1_g1::g.22136::m.22136	201	K	40S ribosomal protein S3a (Fragment) OS=Anthurium amnicola GN=RS3A_3 PE=3 SV=1	FIPEVIGK(1)EIEK	2	0.22992	6	3	1	95.4173	7.91e-05	95.417	1	104.244	4.37e-05	104.24	1	97.5941	7.04e-05	97.594_x000D_
map03010 Ribosome	5.91416e-13	86	2.67	Gene.22136::TRINITY_DN36903_c1_g1::g.22136::m.22136	228	K	40S ribosomal protein S3a (Fragment) OS=Anthurium amnicola GN=RS3A_3 PE=3 SV=1	APK(1)FDLGK	2	-0.043361	7	3	1	76.2215	0.00735044	76.221	1	83.4559	0.00524179	83.456	1	78.5162	0.00668158	78.516_x000D_
map03010 Ribosome	5.91416e-13	86	2.67	Gene.22136::TRINITY_DN36903_c1_g1::g.22136::m.22136	68	K	40S ribosomal protein S3a (Fragment) OS=Anthurium amnicola GN=RS3A_3 PE=3 SV=1	TASDGLK(1)HR	2	0.50321	3	3	1	101.646	0.000623264	101.65	1	82.2868	0.00108995	82.287	1	128.857	0.000141655	128.86_x000D_
map03010 Ribosome	5.91416e-13	86	2.67	Gene.23932::TRINITY_DN37767_c0_g1::g.23932::m.23932	182	K	"50S ribosomal protein L13, chloroplastic OS=Anthurium amnicola GN=RPL13_0 PE=3 SV=1"	VETFDQLQK(1)R	2	0.62842	3	3	1	130.982	7.25e-06	130.98	1	166.971	5.28e-09	166.97	1	118.033	3.66e-05	118.03_x000D_
map03010 Ribosome	5.91416e-13	86	2.67	Gene.23932::TRINITY_DN37767_c0_g1::g.23932::m.23932	101	K	"50S ribosomal protein L13, chloroplastic OS=Anthurium amnicola GN=RPL13_0 PE=3 SV=1"	AADHINTEK(1)TWYIVDATDK	3	0.23494	3	3	1	138.75	4.7e-16	138.75	1	102.978	4.04e-07	102.98	1	116.728	9.47e-11	116.73_x000D_
map03010 Ribosome	5.91416e-13	86	2.67	Gene.12655::TRINITY_DN31783_c2_g1::g.12655::m.12655	50	K	40S ribosomal protein S10 (Fragment) OS=Anthurium amnicola GN=RPS10_2 PE=4 SV=1	KDFNLPK(1)HPEIDVPNLQVIK	4	0.49708	6	3	0.99955	33.4704	3.59e-07	98.175	0.982364	17.4587	0.00108207	67.227	0.997587	26.1635	2.12e-07	104.84_x000D_
map03010 Ribosome	5.91416e-13	86	2.67	Gene.15651::TRINITY_DN33484_c0_g2::g.15651::m.15651	45	K	40S ribosomal protein S13 (Fragment) OS=Anthurium amnicola GN=RPS13_1 PE=3 SV=1	GISGSALPYK(1)R	2	0.2723	3	3	1	103.083	0.00025742	103.08	1	69.6504	0.0120044	69.65	1	120.062	1.54e-05	120.06_x000D_
map03010 Ribosome	5.91416e-13	86	2.67	Gene.15651::TRINITY_DN33484_c0_g2::g.15651::m.15651	138	K	40S ribosomal protein S13 (Fragment) OS=Anthurium amnicola GN=RPS13_1 PE=3 SV=1	DKDSK(1)FR	2	0.12501	3	3	1	133.577	6.45e-06	173.68	1	106.641	0.0130734	151.04	1	101.977	0.0130734	151.04_x000D_
map03010 Ribosome	5.91416e-13	86	2.67	Gene.15651::TRINITY_DN33484_c0_g2::g.15651::m.15651	96	K	40S ribosomal protein S13 (Fragment) OS=Anthurium amnicola GN=RPS13_1 PE=3 SV=1	SVTGNK(1)ILR	2	0.24478	6	3	1	109.714	0.000350711	109.71	1	116.051	0.000186702	116.05	1	88.3697	0.00218474	88.37_x000D_
map03010 Ribosome	5.91416e-13	86	2.67	Gene.3718::TRINITY_DN25958_c0_g1::g.3718::m.3718	163	K	"50S ribosomal protein L18, chloroplastic OS=Anthurium amnicola GN=RPL18_2 PE=3 SV=1"	GITK(1)VAFDR	2	0.29153	3	3	1	62.0047	0.025719	62.005	1	51.1616	0.0618226	51.162	1	68.6258	0.0172427	68.626_x000D_
map03010 Ribosome	5.91416e-13	86	2.67	Gene.9371::TRINITY_DN29841_c0_g2::g.9371::m.9371	155	K	"30S ribosomal protein S5, chloroplastic OS=Anthurium amnicola GN=rps5 PE=3 SV=1"	SSGFGTQK(1)R	2	0.98149	3	3	1	126.243	0.000237244	126.24	1	77.1917	0.00702518	77.192	1	93.0983	0.00191755	93.098_x000D_
map03010 Ribosome	5.91416e-13	86	2.67	Gene.9371::TRINITY_DN29841_c0_g2::g.9371::m.9371	182	K	"30S ribosomal protein S5, chloroplastic OS=Anthurium amnicola GN=rps5 PE=3 SV=1"	GGK(1)QLQFR	2	-0.42568	4	3	1	123.69	0.000830747	123.69	1	136.113	0.00069954	136.11	1	101.327	0.00156562	101.33_x000D_
map03010 Ribosome	5.91416e-13	86	2.67	Gene.21794::TRINITY_DN36747_c0_g2::g.21794::m.21794	39	K	60S ribosomal protein L17-2-like OS=Nelumbo nucifera GN=LOC104607767 PE=3 SV=1	VHFK(1)NTR	2	0.039176	4	3	1	83.7525	0.0118613	83.753	1	67.1694	0.0373157	67.169	1	125.252	0.00316572	125.25_x000D_
map03010 Ribosome	5.91416e-13	86	2.67	Gene.21794::TRINITY_DN36747_c0_g2::g.21794::m.21794	28	K	60S ribosomal protein L17-2-like OS=Nelumbo nucifera GN=LOC104607767 PE=3 SV=1	SAK(1)AMGQDLR	2	-0.37325	5	3	1	70.6847	0.00436709	70.728	1	72.34	0.00787131	72.34	1	70.6847	0.0100313	70.685_x000D_
map03010 Ribosome	5.91416e-13	86	2.67	Gene.15113::TRINITY_DN33196_c0_g1::g.15113::m.15113	73	K	60S ribosomal protein L6 (Fragment) OS=Anthurium amnicola GN=RPL6_10 PE=4 SV=1	APAEEK(1)APAK	2	-0.40729	3	3	1	90.9131	0.00121652	90.913	1	63.0734	0.0199633	63.073	1	124.669	1.37e-05	124.67_x000D_
map03010 Ribosome	5.91416e-13	86	2.67	Gene.15113::TRINITY_DN33196_c0_g1::g.15113::m.15113	80	K	60S ribosomal protein L6 (Fragment) OS=Anthurium amnicola GN=RPL6_10 PE=4 SV=1	VPK(1)FYPADDVK	2	-0.35681	7	3	1	97.4631	0.000238148	97.463	1	122.344	8.23e-06	122.34	1	108.564	9.11e-05	108.56_x000D_
map03010 Ribosome	5.91416e-13	86	2.67	Gene.15113::TRINITY_DN33196_c0_g1::g.15113::m.15113	54	K	60S ribosomal protein L6 (Fragment) OS=Anthurium amnicola GN=RPL6_10 PE=4 SV=1	GLWAIK(1)EK	2	0.32581	3	3	1	71.4908	0.00526867	71.491	1	66.3511	0.00798557	66.351	1	66.3511	0.0262155	66.351_x000D_
map03010 Ribosome	5.91416e-13	86	2.67	Gene.15113::TRINITY_DN33196_c0_g1::g.15113::m.15113	176	K	60S ribosomal protein L6 (Fragment) OS=Anthurium amnicola GN=RPL6_10 PE=4 SV=1	FDDK(1)YFAK	2	-1.2524	3	3	1	59.1529	0.0374046	59.153	1	94.3095	0.0020782	94.309	1	86.6702	0.00430487	86.67_x000D_
map03010 Ribosome	5.91416e-13	86	2.67	Gene.15648::TRINITY_DN33483_c1_g1::g.15648::m.15648	71	K	"30S ribosomal protein S8, putative OS=Ricinus communis GN=RCOM_0390430 PE=3 SV=1"	LNK(1)CGVISPR	2	0.65076	3	3	1	108.697	0.000176296	108.7	1	107.055	0.000218849	107.06	1	117.831	2.36e-05	117.83_x000D_
map03010 Ribosome	5.91416e-13	86	2.67	Gene.24242::TRINITY_DN37903_c0_g2::g.24242::m.24242	109	K	60S acidic ribosomal protein P0 OS=Cucumis sativus GN=Csa_5G199310 PE=3 SV=1	YK(1)VGAPAR	2	1.1676	6	3	1	86.7939	0.00426883	86.794	1	86.7939	0.00426883	86.794	1	86.7939	0.00426883	86.794_x000D_
map03010 Ribosome	5.91416e-13	86	2.67	Gene.24242::TRINITY_DN37903_c0_g2::g.24242::m.24242	99	K	60S acidic ribosomal protein P0 OS=Cucumis sativus GN=Csa_5G199310 PE=3 SV=1	GDLK(1)EVSEEVAK	2	0.095722	5	3	1	80.9595	0.000803336	80.96	1	80.1868	0.000843363	80.187	1	118.73	2.42e-06	118.73_x000D_
map03010 Ribosome	5.91416e-13	86	2.67	Gene.2263::TRINITY_DN24702_c0_g2::g.2263::m.2263	83	K	60S ribosomal protein L12 OS=Vigna radiata var. radiata GN=LOC106754699 PE=3 SV=1	SMAK(1)DLSGTVK	2	0.64168	5	3	1	44.6077	0.0382481	44.608	1	49.0806	0.0177994	52.495	1	58.1721	0.000663578	82.774_x000D_
map03010 Ribosome	5.91416e-13	86	2.67	Gene.2263::TRINITY_DN24702_c0_g2::g.2263::m.2263	46	K	60S ribosomal protein L12 OS=Vigna radiata var. radiata GN=LOC106754699 PE=3 SV=1	ALK(1)EPERDR	3	0.53062	8	3	1	133.116	0.00315568	133.12	1	61.6913	0.00316625	124.83	1	101.284	0.00465261	101.28_x000D_
map03010 Ribosome	5.91416e-13	86	2.67	Gene.14955::TRINITY_DN33104_c1_g1::g.14955::m.14955	211	K	"30S ribosomal protein S6 alpha, chloroplastic (Fragment) OS=Anthurium amnicola GN=RPS6_6 PE=3 SV=1"	SSSFK(1)VR	2	0.18786	6	3	1	101.284	0.00465261	101.28	1	124.343	0.00316688	124.34	1	82.305	0.0127041	82.305_x000D_
map03010 Ribosome	5.91416e-13	86	2.67	Gene.18654::TRINITY_DN35136_c0_g1::g.18654::m.18654	53	K	Ribosomal protein OS=Anthurium amnicola GN=RPL10AA_1 PE=3 SV=1	FSGSVK(1)LPHIPRPK	3	0.41782	7	3	1	65.1792	0.00239635	65.179	1	40.7514	0.00011809	89.301	1	81.9197	0.000239701	81.92_x000D_
map03010 Ribosome	5.91416e-13	86	2.67	Gene.18654::TRINITY_DN35136_c0_g1::g.18654::m.18654	3	K	Ribosomal protein OS=Anthurium amnicola GN=RPL10AA_1 PE=3 SV=1	SK(1)LQSDVLR	2	-0.52922	5	3	1	112.357	0.000135476	112.36	1	104.221	0.000277908	104.22	1	110.534	0.000167404	110.53_x000D_
map03010 Ribosome	5.91416e-13	86	2.67	Gene.18654::TRINITY_DN35136_c0_g1::g.18654::m.18654	132	K	Ribosomal protein OS=Anthurium amnicola GN=RPL10AA_1 PE=3 SV=1	AGK(1)FPTLVTHQESLESK	3	0.31499	5	3	1	94.5693	4.62e-06	94.569	1	56.8168	0.00263169	56.817	1	61.4775	0.00202208	61.477_x000D_
map03010 Ribosome	5.91416e-13	86	2.67	Gene.18654::TRINITY_DN35136_c0_g1::g.18654::m.18654	146	K	Ribosomal protein OS=Anthurium amnicola GN=RPL10AA_1 PE=3 SV=1	FPTLVTHQESLESK(1)VNETK	3	0.4552	4	3	1	218.249	9.99e-45	218.25	1	182.763	9.5e-29	182.76	1	241.798	6.73e-54	241.8_x000D_
map03010 Ribosome	5.91416e-13	86	2.67	Gene.18654::TRINITY_DN35136_c0_g1::g.18654::m.18654	117	K	Ribosomal protein OS=Anthurium amnicola GN=RPL10AA_1 PE=3 SV=1	YHAFLASEAIIK(1)QIPR	3	1.4236	3	3	1	142.104	7.11e-13	142.1	1	157.558	1.92e-17	157.56	1	172.573	3.88e-19	172.57_x000D_
map03010 Ribosome	5.91416e-13	86	2.67	Gene.20104::TRINITY_DN35924_c0_g2::g.20104::m.20104	128	K	40S ribosomal protein SA OS=Vitis vinifera GN=VIT_09s0002g00610 PE=3 SV=1	AVLK(1)FAHYTGAHPIAGR	3	0.19856	5	3	1	57.5251	0.00218613	57.525	1	70.8023	0.000690888	70.802	1	61.4775	0.00087266	69.188_x000D_
map03010 Ribosome	5.91416e-13	86	2.67	Gene.20104::TRINITY_DN35924_c0_g2::g.20104::m.20104	96	K	40S ribosomal protein SA OS=Vitis vinifera GN=VIT_09s0002g00610 PE=3 SV=1	TWEK(1)LQLAAR	2	0.78171	5	3	1	163.382	5.39e-09	163.38	1	168.462	2.51e-09	168.46	1	149.332	9.54e-08	149.33_x000D_
map03010 Ribosome	5.91416e-13	86	2.67	Gene.3113::TRINITY_DN25476_c0_g1::g.3113::m.3113	35	K	60S ribosomal protein L31 (Fragment) OS=Anthurium amnicola GN=RPL31_3 PE=4 SV=1	EYTINLHK(1)R	2	-1.3086	3	3	1	158.874	7.06e-06	158.87	1	77.7321	0.00164124	77.732	1	185.595	4.37e-09	185.6_x000D_
map03010 Ribosome	5.91416e-13	86	2.67	Gene.3113::TRINITY_DN25476_c0_g1::g.3113::m.3113	74	K	60S ribosomal protein L31 (Fragment) OS=Anthurium amnicola GN=RPL31_3 PE=4 SV=1	LNK(1)HIWSR	3	-0.25718	8	3	1	59.1529	0.0118975	59.153	1	55.0637	0.00772778	66.299	1	60.8918	0.0108828	60.892_x000D_
map03010 Ribosome	5.91416e-13	86	2.67	Gene.3113::TRINITY_DN25476_c0_g1::g.3113::m.3113	59	K	60S ribosomal protein L31 (Fragment) OS=Anthurium amnicola GN=RPL31_3 PE=4 SV=1	FAQK(1)AMGTTDVR	2	-1.0707	3	3	1	134.562	2e-09	134.56	1	136.698	4.05e-09	136.7	1	146.356	7.46e-10	146.36_x000D_
map03010 Ribosome	5.91416e-13	86	2.67	Gene.3113::TRINITY_DN25476_c0_g1::g.3113::m.3113	43	K	60S ribosomal protein L31 (Fragment) OS=Anthurium amnicola GN=RPL31_3 PE=4 SV=1	LHGCTFK(1)K	2	0.032323	7	3	1	60.6819	0.0059912	88.37	1	42.8692	0.00242942	101.72	1	101.721	0.00242942	101.72_x000D_
map03010 Ribosome	5.91416e-13	86	2.67	Gene.3113::TRINITY_DN25476_c0_g1::g.3113::m.3113	126	K	60S ribosomal protein L31 (Fragment) OS=Anthurium amnicola GN=RPL31_3 PE=4 SV=1	GLGTK(1)VIEEED	2	-1.9134	3	3	1	108.697	8.93e-05	108.7	1	108.697	8.93e-05	108.7	1	86.0142	0.00118338	86.014_x000D_
map03010 Ribosome	5.91416e-13	86	2.67	Gene.8398::TRINITY_DN29217_c0_g3::g.8398::m.8398	20	K	Ribosomal protein L14b/L23e OS=Cynara cardunculus var. scolymus GN=Ccrd_017843 PE=3 SV=1	GGSAGNK(1)FR	2	-0.026464	8	3	1	143.285	6.72e-05	143.28	1	137.135	0.000104368	137.14	1	125.817	0.000152349	125.82_x000D_
map03010 Ribosome	5.91416e-13	86	2.67	Gene.16118::TRINITY_DN33737_c0_g1::g.16118::m.16118	104	K	40S ribosomal protein S3-2-like OS=Cicer arietinum GN=LOC101508129 PE=3 SV=1	YK(1)LLGGLAVR	2	-0.12085	6	3	1	86.8981	0.00190368	86.898	1	68.657	0.0126773	68.657	1	76.2278	0.00372989	76.228_x000D_
map03010 Ribosome	5.91416e-13	86	2.67	Gene.16118::TRINITY_DN33737_c0_g1::g.16118::m.16118	74	K	40S ribosomal protein S3-2-like OS=Cicer arietinum GN=LOC101508129 PE=3 SV=1	FK(1)FPENGVELYAEK	2	-0.0097447	4	3	1	103.875	7.44e-06	103.88	1	94.532	2.44e-05	94.532	1	102.649	8.3e-06	102.65_x000D_
map03010 Ribosome	5.91416e-13	86	2.67	Gene.16118::TRINITY_DN33737_c0_g1::g.16118::m.16118	71	K	40S ribosomal protein S3-2-like OS=Cicer arietinum GN=LOC101508129 PE=3 SV=1	ELTSVVQK(1)R	2	0.68163	5	3	1	96.6681	0.00124468	96.668	1	125.981	0.000238694	125.98	1	156.616	8.19e-06	156.62_x000D_
map03010 Ribosome	5.91416e-13	86	2.67	Gene.16118::TRINITY_DN33737_c0_g1::g.16118::m.16118	58	K	40S ribosomal protein S3-2-like OS=Cicer arietinum GN=LOC101508129 PE=3 SV=1	TQNVLGEK(1)GR	2	0.27701	6	3	1	138.247	3.26e-07	138.25	1	110.522	0.000128992	110.52	1	106.003	0.000246126	106_x000D_
map03010 Ribosome	5.91416e-13	86	2.67	Gene.21088::TRINITY_DN36415_c0_g4::g.21088::m.21088	120	K	60S ribosomal protein L3 OS=Anthurium amnicola GN=RPL3_3 PE=3 SV=1	FYK(1)NWYR	2	0.14902	6	3	1	95.793	0.00526945	95.793	1	114.023	0.00322159	114.02	1	97.071	0.00512589	97.071_x000D_
map03010 Ribosome	5.91416e-13	86	2.67	Gene.21088::TRINITY_DN36415_c0_g4::g.21088::m.21088	368	K	60S ribosomal protein L3 OS=Anthurium amnicola GN=RPL3_3 PE=3 SV=1	FVDTSSK(1)FGHGR	3	0.3746	5	3	1	110.077	6.49e-06	110.08	1	101.555	1.44e-06	110.08	1	108.564	8.42e-06	108.56_x000D_
map03010 Ribosome	5.91416e-13	86	2.67	Gene.21088::TRINITY_DN36415_c0_g4::g.21088::m.21088	169	K	60S ribosomal protein L3 OS=Anthurium amnicola GN=RPL3_3 PE=3 SV=1	VLAHTQIK(1)K	3	0.1899	5	3	1	83.9477	0.00116315	83.948	1	99.2568	0.000159351	107.57	1	95.5016	0.000312993	95.502_x000D_
map03010 Ribosome	5.91416e-13	86	2.67	Gene.21088::TRINITY_DN36415_c0_g4::g.21088::m.21088	361	K	60S ribosomal protein L3 OS=Anthurium amnicola GN=RPL3_3 PE=3 SV=1	LK(1)FVDTSSK	2	-0.17247	5	3	1	76.2278	0.00466379	76.228	1	109.83	0.000346806	109.83	1	88.3919	0.00218019	88.392_x000D_
map03010 Ribosome	5.91416e-13	86	2.67	Gene.9310::TRINITY_DN29808_c0_g1::g.9310::m.9310	78	K	40S ribosomal protein S4 OS=Anthurium amnicola GN=RPS4_1 PE=3 SV=1	LK(1)YALTYR	2	1.2027	3	3	1	77.3555	0.00701991	77.355	1	119.211	0.000851589	119.21	1	95.5016	0.00187389	95.502_x000D_
map03010 Ribosome	5.91416e-13	86	2.67	Gene.9310::TRINITY_DN29808_c0_g1::g.9310::m.9310	100	K	40S ribosomal protein S4 OS=Anthurium amnicola GN=RPS4_1 PE=3 SV=1	HVMVDAK(1)VR	2	2.4848	8	3	1	68.8469	0.000239872	103.88	1	53.7564	0.000425593	94.309	1	93.6488	0.000484623	93.649_x000D_
map03010 Ribosome	5.91416e-13	86	2.67	Gene.6063::TRINITY_DN27707_c1_g2::g.6063::m.6063	50	K	60S ribosomal L24 OS=Gossypium arboreum GN=F383_04991 PE=4 SV=1	LRPAK(1)LTWTAMYR	3	0.5087	5	3	1	113.987	1.36e-06	113.99	1	43.7979	0.0174823	43.798	1	78.2874	0.000389739	78.287_x000D_
map03010 Ribosome	5.91416e-13	86	2.67	Gene.6063::TRINITY_DN27707_c1_g2::g.6063::m.6063	71	K	60S ribosomal L24 OS=Gossypium arboreum GN=F383_04991 PE=4 SV=1	DIHAEAVK(1)K	2	-0.038679	3	3	1	90.827	0.00264686	90.827	1	90.827	0.00264686	90.827	1	80.1016	0.00609081	80.102_x000D_
map03010 Ribosome	5.91416e-13	86	2.67	Gene.6063::TRINITY_DN27707_c1_g2::g.6063::m.6063	14	K	60S ribosomal L24 OS=Gossypium arboreum GN=F383_04991 PE=4 SV=1	FSGAK(1)IYPGK	2	1.7682	3	3	1	96.1713	0.000500996	96.171	1	80.8955	0.00293102	80.896	1	95.8224	0.000510042	95.822_x000D_
map03010 Ribosome	5.91416e-13	86	2.67	Gene.9411::TRINITY_DN29866_c1_g4::g.9411::m.9411	122	K	50S ribosomal protein L31 OS=Anthurium amnicola GN=RPL31_4 PE=3 SV=1	SALLAEDDQVEK(1)FR	2	2.8041	3	3	1	115.115	6.35e-08	115.12	1	89.6238	0.000166534	89.624	1	202.399	8.96e-43	202.4_x000D_
map03010 Ribosome	5.91416e-13	86	2.67	Gene.11948::TRINITY_DN31373_c0_g4::g.11948::m.11948	165	K	60S ribosomal protein L11-1 OS=Zea mays GN=100193878 PE=2 SV=1	LTK(1)EDAMK	2	0.53924	6	3	1	80.4381	0.00268016	80.438	1	60.8284	0.0185629	60.828	1	66.2702	0.000370624	120.31_x000D_
map03010 Ribosome	5.91416e-13	86	2.67	Gene.11948::TRINITY_DN31373_c0_g4::g.11948::m.11948	96	K	60S ribosomal protein L11-1 OS=Zea mays GN=100193878 PE=2 SV=1	VK(1)EYELLR	2	0.54322	4	3	1	90.6009	0.00315918	90.601	1	97.4306	0.00177182	97.431	1	112.411	0.000979088	112.41_x000D_
map03010 Ribosome	5.91416e-13	86	2.67	Gene.11948::TRINITY_DN31373_c0_g4::g.11948::m.11948	44	K	60S ribosomal protein L11-1 OS=Zea mays GN=100193878 PE=2 SV=1	AAK(1)VLEQLSGQTPVFSK	3	-0.16565	3	3	1	120.627	1.85e-10	120.63	1	65.9493	0.00143717	65.949	1	93.2257	1.83e-05	93.226_x000D_
map03010 Ribosome	5.91416e-13	86	2.67	Gene.12641::TRINITY_DN31775_c0_g1::g.12641::m.12641	112	K	Ribosomal protein L28e OS=Macleaya cordata GN=BVC80_209g228 PE=4 SV=1	MAK(1)AVVNQVADNHYRPDLK	3	-0.46825	3	3	1	53.7676	0.0029599	53.768	1	85.0865	7.7e-05	85.087	1	142.258	6.17e-16	142.26_x000D_
map03010 Ribosome	5.91416e-13	86	2.67	Gene.12641::TRINITY_DN31775_c0_g1::g.12641::m.12641	59	K	Ribosomal protein L28e OS=Macleaya cordata GN=BVC80_209g228 PE=4 SV=1	NNLYNVNSFK(1)HSGLANK	3	-0.59798	5	3	1	138.049	1.48e-15	138.05	1	130.295	5.01e-11	130.29	1	121.815	1.68e-10	121.82_x000D_
map03010 Ribosome	5.91416e-13	86	2.67	Gene.12641::TRINITY_DN31775_c0_g1::g.12641::m.12641	128	K	Ribosomal protein L28e OS=Macleaya cordata GN=BVC80_209g228 PE=4 SV=1	AVVNQVADNHYRPDLK(1)EAALAR	4	-0.27671	4	3	1	106.42	8.36e-08	106.42	1	119.269	1.1e-11	119.27	1	102.45	1.25e-07	102.45_x000D_
map03010 Ribosome	5.91416e-13	86	2.67	Gene.14504::TRINITY_DN32836_c0_g1::g.14504::m.14504	204	K	"50S ribosomal protein L15, chloroplastic OS=Capsicum annuum GN=LOC107848049 PE=3 SV=1"	EK(1)GLINPSGR	2	-0.021902	6	3	1	99.343	0.000418776	99.343	1	74.6982	0.0047941	74.698	1	114.862	2.79e-05	114.86_x000D_
map03010 Ribosome	5.91416e-13	86	2.67	Gene.14504::TRINITY_DN32836_c0_g1::g.14504::m.14504	279	K	"50S ribosomal protein L15, chloroplastic OS=Capsicum annuum GN=LOC107848049 PE=3 SV=1"	ADEYFAK(1)K	2	0.16241	3	3	1	58.2299	0.0614887	58.23	1	60.9103	0.0537556	60.91	1	57.5896	0.0633361	57.59_x000D_
map03010 Ribosome	5.91416e-13	86	2.67	Gene.14546::TRINITY_DN32858_c1_g2::g.14546::m.14546	119	K	"50S ribosomal protein L24, chloroplastic OS=Anthurium amnicola GN=RPL24_13 PE=3 SV=1"	VGDTVK(1)VISGHDK	3	-0.15815	3	3	1	96.4641	1.35e-05	96.464	1	114.705	4.79e-07	114.7	1	63.2903	0.00206296	63.29_x000D_
map03010 Ribosome	5.91416e-13	86	2.67	Gene.14546::TRINITY_DN32858_c1_g2::g.14546::m.14546	145	K	"50S ribosomal protein L24, chloroplastic OS=Anthurium amnicola GN=RPL24_13 PE=3 SV=1"	HNSTVVVK(1)DINLK	3	-0.049486	3	3	1	68.0444	0.0013564	68.044	1	95.2645	1.44e-05	95.264	1	97.6896	1.26e-05	97.69_x000D_
map03010 Ribosome	5.91416e-13	86	2.67	Gene.14546::TRINITY_DN32858_c1_g2::g.14546::m.14546	193	K	"50S ribosomal protein L24, chloroplastic OS=Anthurium amnicola GN=RPL24_13 PE=3 SV=1"	VGHK(1)ILDDGSHVR	4	0.27944	5	3	1	80.9051	0.000165718	80.905	1	86.756	0.000101724	86.756	1	77.8945	0.000198648	77.894_x000D_
map03010 Ribosome	5.91416e-13	86	2.67	Gene.14546::TRINITY_DN32858_c1_g2::g.14546::m.14546	113	K	"50S ribosomal protein L24, chloroplastic OS=Anthurium amnicola GN=RPL24_13 PE=3 SV=1"	MHVK(1)VGDTVK	2	-0.17175	3	3	1	108.348	8.11e-05	108.35	1	92.1118	0.00101136	92.112	1	87.1843	0.000812051	87.184_x000D_
map03010 Ribosome	5.91416e-13	86	2.67	Gene.12894::TRINITY_DN31918_c0_g1::g.12894::m.12894	31	K	Putative ribosomal S23 protein OS=Wolffia arrhiza PE=2 SV=1	SHLGNEWK(1)K	2	0.32299	4	3	1	131.087	0.000210444	131.09	1	76.3452	0.00174791	76.345	1	132.319	0.000203632	132.32_x000D_
map03010 Ribosome	5.91416e-13	86	2.67	Gene.15095::TRINITY_DN33182_c0_g2::g.15095::m.15095	42	K	60S ribosomal protein L7a OS=Anthurium amnicola GN=RPL7A_4 PE=4 SV=1	VVNPLFEK(1)R	2	-0.044225	6	3	1	87.258	0.00379286	87.258	1	128.857	0.000222779	128.86	1	118.712	0.000278904	118.71_x000D_
map03010 Ribosome	5.91416e-13	86	2.67	Gene.15095::TRINITY_DN33182_c0_g2::g.15095::m.15095	219	K	60S ribosomal protein L7a OS=Anthurium amnicola GN=RPL7A_4 PE=4 SV=1	NEDK(1)LEFSK	2	2.1177	3	3	1	52.1672	0.0277485	52.167	1	106.618	0.000455294	106.62	1	52.3906	0.0547763	52.391_x000D_
map03010 Ribosome	5.91416e-13	86	2.67	Gene.15095::TRINITY_DN33182_c0_g2::g.15095::m.15095	266	K	60S ribosomal protein L7a OS=Anthurium amnicola GN=RPL7A_4 PE=4 SV=1	LLAK(1)EAAQR	2	0.15024	5	3	1	92.201	0.00140248	92.201	1	80.7549	0.00143306	92.051	1	81.525	0.00358224	81.525_x000D_
map03010 Ribosome	5.91416e-13	86	2.67	Gene.15095::TRINITY_DN33182_c0_g2::g.15095::m.15095	236	K	60S ribosomal protein L7a OS=Anthurium amnicola GN=RPL7A_4 PE=4 SV=1	ANFNDK(1)FDEIR	2	0.32621	8	3	1	143.974	8.63e-08	143.97	1	100.086	4.94e-09	153.34	1	140.78	1.14e-07	140.78_x000D_
map03010 Ribosome	5.91416e-13	86	2.67	Gene.15095::TRINITY_DN33182_c0_g2::g.15095::m.15095	133	K	60S ribosomal protein L7a OS=Anthurium amnicola GN=RPL7A_4 PE=4 SV=1	AQAESEGK(1)TVEVK	2	0.87939	3	3	1	200.159	3.82e-22	200.16	1	157.558	1.99e-13	157.56	1	146.787	7.84e-10	146.79_x000D_
map03010 Ribosome	5.91416e-13	86	2.67	Gene.10197::TRINITY_DN30367_c0_g3::g.10197::m.10197	74	K	60S ribosomal protein L6 (Fragment) OS=Anthurium amnicola GN=RPL6_10 PE=4 SV=1	VPK(1)FYPADDVK	2	-0.35681	7	3	1	97.4631	0.000238148	97.463	1	122.344	8.23e-06	122.34	1	108.564	9.11e-05	108.56_x000D_
map03010 Ribosome	5.91416e-13	86	2.67	Gene.16094::TRINITY_DN33721_c0_g1::g.16094::m.16094	119	K	40S ribosomal protein S6 (Fragment) OS=Anthurium amnicola GN=rps6_10 PE=4 SV=1	SK(1)ADAAEYQK	2	0.61306	3	3	1	113.419	5.39e-05	113.42	1	106.667	0.000228902	106.67	1	132.25	2.79e-06	132.25_x000D_
map03010 Ribosome	5.91416e-13	86	2.67	Gene.8069::TRINITY_DN29030_c0_g2::g.8069::m.8069	201	K	Ribosomal protein L15 (Fragment) OS=Anthurium amnicola GN=RPL15_2 PE=3 SV=1	NQTK(1)SLR	2	0.20513	4	3	1	80.2291	0.0139129	80.229	1	77.2825	0.00485535	77.282	1	73.2482	0.0221165	73.248_x000D_
map03010 Ribosome	5.91416e-13	86	2.67	Gene.8069::TRINITY_DN29030_c0_g2::g.8069::m.8069	156	K	Ribosomal protein L15 (Fragment) OS=Anthurium amnicola GN=RPL15_2 PE=3 SV=1	INWICK(1)GVHK	2	0.25391	4	3	1	91.8667	0.000335031	91.867	1	80.2312	0.00096845	80.231	1	60.3978	0.00280516	71.614_x000D_
map03010 Ribosome	5.91416e-13	86	2.67	Gene.8069::TRINITY_DN29030_c0_g2::g.8069::m.8069	80	K	Ribosomal protein L15 (Fragment) OS=Anthurium amnicola GN=RPL15_2 PE=3 SV=1	RPVPK(1)GIVYGK	2	1.5127	7	3	1	99.2826	0.0049776	99.283	1	78.3416	0.010888	78.342	1	110.387	0.00155588	110.39_x000D_
map03010 Ribosome	5.91416e-13	86	2.67	Gene.8069::TRINITY_DN29030_c0_g2::g.8069::m.8069	96	K	Ribosomal protein L15 (Fragment) OS=Anthurium amnicola GN=RPL15_2 PE=3 SV=1	HQGITQLK(1)FQR	3	-0.28167	7	3	1	52.2469	2.75e-08	143.96	1	128.015	1.36e-06	128.01	1	84.896	1.02e-07	142.12_x000D_
map03010 Ribosome	5.91416e-13	86	2.67	Gene.7235::TRINITY_DN28490_c0_g3::g.7235::m.7235	99	K	60S ribosomal protein L18a (Fragment) OS=Anthurium amnicola GN=RPL18A_3 PE=3 SV=1	TGYHNMYK(1)EYR	3	-0.66	9	3	1	110.637	2.02e-05	110.64	1	120.574	3.01e-06	120.57	1	153.535	1.43e-09	153.54_x000D_
map03010 Ribosome	5.91416e-13	86	2.67	Gene.7235::TRINITY_DN28490_c0_g3::g.7235::m.7235	30	K	60S ribosomal protein L18a (Fragment) OS=Anthurium amnicola GN=RPL18A_3 PE=3 SV=1	ALPSPSDEHPK(1)IFR	3	-0.45881	3	3	1	78.8139	0.000152525	78.814	1	92.0388	3.07e-05	92.039	1	102.332	2.71e-06	102.33_x000D_
map03010 Ribosome	5.91416e-13	86	2.67	Gene.7235::TRINITY_DN28490_c0_g3::g.7235::m.7235	153	K	60S ribosomal protein L18a (Fragment) OS=Anthurium amnicola GN=RPL18A_3 PE=3 SV=1	QFHDSK(1)IK	3	0.14228	3	3	1	57.9307	0.0396468	57.931	1	53.9678	0.0172154	53.968	1	44.3492	0.034179	44.349_x000D_
map03010 Ribosome	5.91416e-13	86	2.67	Gene.8562::TRINITY_DN29315_c0_g1::g.8562::m.8562	210	K	40S ribosomal protein S8 OS=Zea mays GN=ZEAMMB73_Zm00001d053630 PE=2 SV=1	ELEFYMK(1)K	2	-1.089	6	3	1	82.4525	0.00374217	82.452	1	65.2463	0.00126162	94.114	1	82.4525	0.00405049	82.452_x000D_
map03010 Ribosome	5.91416e-13	86	2.67	Gene.1608::TRINITY_DN24082_c0_g1::g.1608::m.1608	19	K	40S ribosomal protein S26 OS=Vitis vinifera GN=VIT_13s0067g02700 PE=3 SV=1	GHVK(1)FIR	2	0.88285	5	3	1	68.9149	0.0329513	68.915	1	76.0346	0.0163553	76.035	1	88.0288	0.00937135	88.029_x000D_
map03010 Ribosome	5.91416e-13	86	2.67	Gene.13016::TRINITY_DN31985_c0_g1::g.13016::m.13016	14	K	60S ribosomal protein L13 OS=Elaeis guineensis var. tenera PE=2 SV=1	HNNVVPNAHFK(1)K	3	0.029575	3	3	1	94.7673	3.32e-05	94.767	1	71.1532	0.00142033	71.153	1	81.6249	0.000289648	81.625_x000D_
map03010 Ribosome	5.91416e-13	86	2.67	Gene.16977::TRINITY_DN34197_c0_g3::g.16977::m.16977	95	K	60S ribosomal protein L18-3 OS=Nelumbo nucifera GN=LOC104598903 PE=4 SV=1	APGVPHSHTK(1)PYVR	4	0.3816	4	3	1	62.2875	0.00129566	62.287	1	86.9442	6.69e-05	86.944	1	55.196	0.000142754	79.875_x000D_
map03010 Ribosome	5.91416e-13	86	2.67	Gene.22068::TRINITY_DN36874_c1_g1::g.22068::m.22068	173	K	"50S ribosomal protein L12, chloroplastic-like OS=Nelumbo nucifera GN=LOC104587230 PE=3 SV=1"	ALTNLALK(1)DAK	2	0.04107	5	3	1	119.386	1.03e-05	119.39	1	134.382	1.7e-07	134.38	1	124.124	6.99e-06	124.12_x000D_
map03010 Ribosome	5.91416e-13	86	2.67	Gene.22068::TRINITY_DN36874_c1_g1::g.22068::m.22068	162	K	"50S ribosomal protein L12, chloroplastic-like OS=Nelumbo nucifera GN=LOC104587230 PE=3 SV=1"	IATIK(1)VIR	2	0.28702	7	3	1	119.173	0.000851763	119.17	1	128.607	0.000807863	128.61	1	110.31	0.00109028	110.31_x000D_
map03010 Ribosome	5.91416e-13	86	2.67	Gene.22068::TRINITY_DN36874_c1_g1::g.22068::m.22068	192	K	"50S ribosomal protein L12, chloroplastic-like OS=Nelumbo nucifera GN=LOC104587230 PE=3 SV=1"	EAVSK(1)EEAEDAK	2	0.18543	11	3	1	120.574	2.13e-06	120.57	1	152.399	2.4e-10	152.4	1	156.362	4.4e-13	156.36_x000D_
map03010 Ribosome	5.91416e-13	86	2.67	Gene.22068::TRINITY_DN36874_c1_g1::g.22068::m.22068	187	K	"50S ribosomal protein L12, chloroplastic-like OS=Nelumbo nucifera GN=LOC104587230 PE=3 SV=1"	FK(1)EAVSK	2	1.4588	14	3	1	124.983	0.00316606	124.98	1	111.947	2.91e-08	147.4	1	71.692	0.00345478	111.95_x000D_
map03010 Ribosome	5.91416e-13	86	2.67	Gene.11421::TRINITY_DN31084_c0_g2::g.11421::m.11421	60	K	Ribosomal protein S25 OS=Zea mays GN=ZEAMMB73_Zm00001d049933 PE=4 SV=1	YK(1)QITPSVLSER	2	0.2995	4	3	1	100.376	5.92e-05	100.38	1	135.018	4.45e-09	135.02	1	120.872	2.08e-06	120.87_x000D_
map03010 Ribosome	5.91416e-13	86	2.67	Gene.8329::TRINITY_DN29181_c0_g1::g.8329::m.8329	158	K	40S ribosomal protein S7 OS=Anthurium amnicola GN=RPS7_2 PE=3 SV=1	IFLDPK(1)EK	2	-1.0891	3	3	1	59.3497	0.0370435	59.35	1	69.5982	0.0182426	69.598	1	58.2299	0.0150328	58.23_x000D_
map03010 Ribosome	5.91416e-13	86	2.67	Gene.7720::TRINITY_DN28805_c0_g2::g.7720::m.7720	87	K	"50S ribosomal protein L10, chloroplastic-like OS=Nelumbo nucifera GN=LOC104600646 PE=3 SV=1"	GLTVK(1)QLQELR	2	-0.2116	4	3	1	108.564	9.11e-05	108.56	1	156.362	3.84e-09	156.36	1	153.341	4.94e-09	153.34_x000D_
map03010 Ribosome	5.91416e-13	86	2.67	Gene.7720::TRINITY_DN28805_c0_g2::g.7720::m.7720	82	K	"50S ribosomal protein L10, chloroplastic-like OS=Nelumbo nucifera GN=LOC104600646 PE=3 SV=1"	YK(1)GLTVK	2	0.20544	7	3	1	106.356	0.00408283	106.36	1	104.437	0.00429844	104.44	1	95.9093	0.00525638	95.909_x000D_
map03010 Ribosome	5.91416e-13	86	2.67	Gene.2771::TRINITY_DN25160_c0_g2::g.2771::m.2771	6	K	60S ribosomal protein L44 OS=Zea mays GN=100284825 PE=2 SV=1	VNVPK(1)TK	2	0.24167	3	3	1	86.7939	0.0100904	86.794	1	86.7939	0.0100904	86.794	1	98.9966	0.00490957	98.997_x000D_
map03010 Ribosome	5.91416e-13	86	2.67	Gene.2771::TRINITY_DN25160_c0_g2::g.2771::m.2771	24	K	60S ribosomal protein L44 OS=Zea mays GN=100284825 PE=2 SV=1	HTLHK(1)VTQYK	3	0.48241	5	3	1	113.687	1.49e-05	113.69	1	132.323	8.52e-07	132.32	1	86.0142	0.000653631	86.014_x000D_
map03010 Ribosome	5.91416e-13	86	2.67	Gene.1667::TRINITY_DN24134_c0_g1::g.1667::m.1667	69	K	Ribosomal protein S17 OS=Corchorus capsularis GN=CCACVL1_19341 PE=3 SV=1	EAIEGTYIDK(1)K	2	-0.90444	6	3	1	111.63	7.93e-05	111.63	1	117.091	1.87e-05	117.09	1	110.077	0.000111689	110.08_x000D_
map03010 Ribosome	5.91416e-13	86	2.67	Gene.1667::TRINITY_DN24134_c0_g1::g.1667::m.1667	56	K	Ribosomal protein S17 OS=Corchorus capsularis GN=CCACVL1_19341 PE=3 SV=1	SIGLGFK(1)VPR	2	0.38671	6	3	1	74.8411	0.00460763	74.841	1	83.8686	0.00242218	83.869	1	96.6184	0.000489406	96.618_x000D_
map03010 Ribosome	5.91416e-13	86	2.67	Gene.1667::TRINITY_DN24134_c0_g1::g.1667::m.1667	146	K	Ribosomal protein S17 OS=Corchorus capsularis GN=CCACVL1_19341 PE=3 SV=1	PLSK(1)TVR	2	0.8223	3	3	1	100.188	0.00477574	100.19	1	118.051	0.00317491	118.05	1	109.012	0.00378445	109.01_x000D_
map03010 Ribosome	5.91416e-13	86	2.67	Gene.19552::TRINITY_DN35630_c0_g1::g.19552::m.19552	81	K	"50S ribosomal protein L5, chloroplastic (Fragment) OS=Anthurium amnicola GN=RPL5_22 PE=3 SV=1"	AEADK(1)VHR	2	0.55335	5	3	1	66.2702	0.0243478	66.27	1	136.566	0.000682457	136.57	1	89.3546	0.00352242	89.355_x000D_
map03010 Ribosome	5.91416e-13	86	2.67	Gene.19552::TRINITY_DN35630_c0_g1::g.19552::m.19552	98	K	"50S ribosomal protein L5, chloroplastic (Fragment) OS=Anthurium amnicola GN=RPL5_22 PE=3 SV=1"	IVPILK(1)EEFSYTNMHQVPK	3	-0.94371	6	3	1	122.009	6.56e-11	122.01	1	127.608	3.47e-11	127.61	1	122.009	6.56e-11	122.01_x000D_
map03010 Ribosome	5.91416e-13	86	2.67	Gene.19552::TRINITY_DN35630_c0_g1::g.19552::m.19552	229	K	"50S ribosomal protein L5, chloroplastic (Fragment) OS=Anthurium amnicola GN=RPL5_22 PE=3 SV=1"	YEALGK(1)QR	2	-2.4562	4	3	1	93.3738	0.00235093	93.374	1	90.3698	0.00322652	90.37	1	107.895	0.00121804	107.9_x000D_
map03010 Ribosome	5.91416e-13	86	2.67	Gene.19552::TRINITY_DN35630_c0_g1::g.19552::m.19552	111	K	"50S ribosomal protein L5, chloroplastic (Fragment) OS=Anthurium amnicola GN=RPL5_22 PE=3 SV=1"	EEFSYTNMHQVPK(1)VEK	3	0.40331	3	3	1	91.6567	3.38e-05	91.657	1	125.5	8.95e-10	125.5	1	85.9881	8.94e-05	85.988_x000D_
map03010 Ribosome	5.91416e-13	86	2.67	Gene.13689::TRINITY_DN32379_c0_g1::g.13689::m.13689	149	K	40S ribosomal protein S6 (Fragment) OS=Anthurium amnicola GN=rps6_7 PE=4 SV=1	LFNLSK(1)EDDVRK	3	0.01514	4	3	1	96.6043	0.000249526	96.604	1	164.038	1.29e-13	164.04	1	124.124	6.99e-06	124.12_x000D_
map03010 Ribosome	5.91416e-13	86	2.67	Gene.13689::TRINITY_DN32379_c0_g1::g.13689::m.13689	205	K	40S ribosomal protein S6 (Fragment) OS=Anthurium amnicola GN=rps6_7 PE=4 SV=1	AK(1)SDAAEYQK	2	-0.00365	3	3	1	110.077	0.000140515	110.08	1	77.0624	0.00358705	77.062	1	94.7673	0.000556877	94.767_x000D_
map03010 Ribosome	5.91416e-13	86	2.67	Gene.13689::TRINITY_DN32379_c0_g1::g.13689::m.13689	21	K	40S ribosomal protein S6 (Fragment) OS=Anthurium amnicola GN=rps6_7 PE=4 SV=1	LEIDDEQK(1)LR	2	1.2721	5	3	1	105.523	0.000258579	105.52	1	98.6784	6.07e-05	107.09	1	128.035	8.86e-06	128.03_x000D_
map03010 Ribosome	5.91416e-13	86	2.67	Gene.13689::TRINITY_DN32379_c0_g1::g.13689::m.13689	49	K	40S ribosomal protein S6 (Fragment) OS=Anthurium amnicola GN=rps6_7 PE=4 SV=1	GYVFK(1)ITGGCDK	2	0.69809	4	3	1	69.2288	0.00498264	69.229	1	120.574	2.13e-06	120.57	1	85.5541	0.000565333	85.554_x000D_
map03010 Ribosome	5.91416e-13	86	2.67	Gene.13689::TRINITY_DN32379_c0_g1::g.13689::m.13689	213	K	40S ribosomal protein S6 (Fragment) OS=Anthurium amnicola GN=rps6_7 PE=4 SV=1	SDAAEYQK(1)LLAAR	2	-0.61876	3	3	1	210.639	4.03e-23	210.64	1	164.683	1.07e-13	164.68	1	187.112	2.09e-17	187.11_x000D_
map03010 Ribosome	5.91416e-13	86	2.67	Gene.13689::TRINITY_DN32379_c0_g1::g.13689::m.13689	167	K	40S ribosomal protein S6 (Fragment) OS=Anthurium amnicola GN=rps6_7 PE=4 SV=1	TFTTK(1)TGK	2	1.4722	3	3	1	65.2243	0.00719328	65.224	1	56.4315	0.042397	56.432	1	66.6919	0.00666991	66.692_x000D_
map00790 Folate biosynthesis	0.952106	2	0.45	Gene.913::TRINITY_DN23423_c0_g2::g.913::m.913	232	K	Putative pterin-4-alpha-carbinolamine dehydratase (Fragment) OS=Anthurium amnicola GN=MAE_39970_1 PE=4 SV=1	TLDLLPK(1)K	2	-0.7396	3	3	1	80.4381	0.00962704	80.438	1	80.4381	0.00962704	80.438	1	80.1654	0.00975205	80.165_x000D_
map00790 Folate biosynthesis	0.952106	2	0.45	Gene.12590::TRINITY_DN31748_c0_g2::g.12590::m.12590	290	K	NADP-dependent D-sorbitol-6-phosphate dehydrogenase (Fragment) OS=Anthurium amnicola GN=S6PDH_1 PE=4 SV=1	NTVVIPK(1)TSR	2	0.0053828	3	3	1	76.8433	0.00362455	76.843	1	46.7962	0.0547289	46.796	1	68.7856	0.0125094	68.786_x000D_
map00051 Fructose and mannose metabolism	0.00183073	17	2.06	Gene.12590::TRINITY_DN31748_c0_g2::g.12590::m.12590	290	K	NADP-dependent D-sorbitol-6-phosphate dehydrogenase (Fragment) OS=Anthurium amnicola GN=S6PDH_1 PE=4 SV=1	NTVVIPK(1)TSR	2	0.0053828	3	3	1	76.8433	0.00362455	76.843	1	46.7962	0.0547289	46.796	1	68.7856	0.0125094	68.786_x000D_
map00051 Fructose and mannose metabolism	0.00183073	17	2.06	Gene.108::TRINITY_DN22384_c1_g1::g.108::m.108	89	K	Fructose-bisphosphate aldolase OS=Brassica rapa subsp. pekinensis PE=3 SV=1	GILAADESTGSIAK(1)R	2	-0.1066	7	3	1	159.519	1.99e-16	159.52	1	158.519	2.14e-16	158.52	1	168.885	5.96e-17	168.89_x000D_
map00051 Fructose and mannose metabolism	0.00183073	17	2.06	Gene.27162::TRINITY_DN39242_c0_g1::g.27162::m.27162	90	K	Fructose-bisphosphate aldolase OS=Macleaya cordata GN=BVC80_1805g87 PE=3 SV=1	TAK(1)TIASPGR	2	0.092493	11	3	1	120.77	1.93e-05	120.77	1	94.4653	0.000608558	94.465	1	99.752	0.000408175	99.752_x000D_
map00051 Fructose and mannose metabolism	0.00183073	17	2.06	Gene.27162::TRINITY_DN39242_c0_g1::g.27162::m.27162	443	K	Fructose-bisphosphate aldolase OS=Macleaya cordata GN=BVC80_1805g87 PE=3 SV=1	ANSLAQLGK(1)YTGEGESEESK	2	-0.30017	6	3	1	300.74	5.14e-100	300.74	1	345.339	3.79e-131	345.34	1	292.288	1.02e-99	292.29_x000D_
map00051 Fructose and mannose metabolism	0.00183073	17	2.06	Gene.27162::TRINITY_DN39242_c0_g1::g.27162::m.27162	208	K	Fructose-bisphosphate aldolase OS=Macleaya cordata GN=BVC80_1805g87 PE=3 SV=1	SAAYYK(1)QGAR	2	0.58374	18	3	1	107.788	0.00019986	107.79	1	112.008	9.05e-05	112.01	1	99.815	0.000406541	99.815_x000D_
map00051 Fructose and mannose metabolism	0.00183073	17	2.06	Gene.27162::TRINITY_DN39242_c0_g1::g.27162::m.27162	111	K	Fructose-bisphosphate aldolase OS=Macleaya cordata GN=BVC80_1805g87 PE=3 SV=1	GILAMDESNATCGK(1)R	2	-0.01781	6	3	1	100.183	1.52e-09	100.18	1	180.851	3.87e-23	180.85	1	142.104	2.33e-12	145.1_x000D_
map00051 Fructose and mannose metabolism	0.00183073	17	2.06	Gene.27162::TRINITY_DN39242_c0_g1::g.27162::m.27162	176	K	Fructose-bisphosphate aldolase OS=Macleaya cordata GN=BVC80_1805g87 PE=3 SV=1	QNIVPGIK(1)VDK	2	-0.037594	6	3	1	100.037	0.000204044	100.04	1	103.439	0.000158961	103.44	1	85.5216	0.0012339	85.522_x000D_
map00051 Fructose and mannose metabolism	0.00183073	17	2.06	Gene.27162::TRINITY_DN39242_c0_g1::g.27162::m.27162	454	K	Fructose-bisphosphate aldolase OS=Macleaya cordata GN=BVC80_1805g87 PE=3 SV=1	YTGEGESEESK(1)QSTYVK	2	0.12875	7	3	1	314.343	2.59e-104	314.34	1	358.674	5.14e-138	358.67	1	367.067	4.33e-139	367.07_x000D_
map00051 Fructose and mannose metabolism	0.00183073	17	2.06	Gene.27162::TRINITY_DN39242_c0_g1::g.27162::m.27162	308	K	Fructose-bisphosphate aldolase OS=Macleaya cordata GN=BVC80_1805g87 PE=3 SV=1	PSMVTPGAECK(1)DR	2	-0.68542	5	3	1	73.3864	9.39e-05	90.689	1	95.2645	4.53e-05	95.264	1	79.8749	0.000282954	79.875_x000D_
map00051 Fructose and mannose metabolism	0.00183073	17	2.06	Gene.27162::TRINITY_DN39242_c0_g1::g.27162::m.27162	434	K	Fructose-bisphosphate aldolase OS=Macleaya cordata GN=BVC80_1805g87 PE=3 SV=1	AK(1)ANSLAQLGK	2	-1.9497	5	3	1	68.7856	0.00843867	68.786	1	99.2826	6.98e-07	111.63	1	73.4351	0.00410723	73.435_x000D_
map00051 Fructose and mannose metabolism	0.00183073	17	2.06	Gene.27162::TRINITY_DN39242_c0_g1::g.27162::m.27162	423	K	Fructose-bisphosphate aldolase OS=Macleaya cordata GN=BVC80_1805g87 PE=3 SV=1	TWGGRPENVK(1)AAQETLLVR	3	0.76014	5	3	1	103.901	6.42e-07	103.9	1	126.4	7.14e-11	126.4	1	114.549	1.84e-10	114.55_x000D_
map00051 Fructose and mannose metabolism	0.00183073	17	2.06	Gene.27869::TRINITY_DN39518_c1_g1::g.27869::m.27869	393	K	"6-phosphofructo-2-kinase/fructose-2, 6-bisphosphatase OS=Anthurium amnicola GN=FKFBP_0 PE=4 SV=1"	WLGHETK(1)HFNVGK	4	-0.11085	3	3	1	74.6109	0.000327604	74.611	1	69.0301	0.00104174	69.03	1	52.5758	0.00830988	52.576_x000D_
map00051 Fructose and mannose metabolism	0.00183073	17	2.06	Gene.27869::TRINITY_DN39518_c1_g1::g.27869::m.27869	399	K	"6-phosphofructo-2-kinase/fructose-2, 6-bisphosphatase OS=Anthurium amnicola GN=FKFBP_0 PE=4 SV=1"	HFNVGK(1)YR	2	-1.216	3	3	1	120.457	0.00084579	120.46	1	97.7981	0.000238053	97.798	1	98.4581	0.000179632	98.458_x000D_
map00051 Fructose and mannose metabolism	0.00183073	17	2.06	Gene.27869::TRINITY_DN39518_c1_g1::g.27869::m.27869	611	K	"6-phosphofructo-2-kinase/fructose-2, 6-bisphosphatase OS=Anthurium amnicola GN=FKFBP_0 PE=4 SV=1"	LANFVEK(1)R	2	0.076464	3	3	1	76.2215	0.01156	76.221	1	93.2669	0.00374628	93.267	1	85.6701	0.0072287	85.67_x000D_
map00051 Fructose and mannose metabolism	0.00183073	17	2.06	Gene.25081::TRINITY_DN38299_c0_g3::g.25081::m.25081	22	K	"triosephosphate isomerase, cytosolic OS=Gossypium hirsutum GN=LOC107950159 PE=3 SV=1"	K(1)FFVGGNWK	2	-0.95852	7	3	1	109.714	0.00055156	109.71	1	144.122	9.78e-05	144.12	1	107.574	0.000665245	107.57_x000D_
map00051 Fructose and mannose metabolism	0.00183073	17	2.06	Gene.22942::TRINITY_DN37298_c0_g2::g.22942::m.22942	328	K	L-idonate 5-dehydrogenase OS=Cajanus cajan GN=KK1_040057 PE=3 SV=1	IDVK(1)PLITHR	3	0.039751	3	3	1	74.6109	0.00156112	74.611	1	65.6946	0.00526187	65.695	1	64.6401	0.00569957	64.64_x000D_
map00051 Fructose and mannose metabolism	0.00183073	17	2.06	Gene.1661::TRINITY_DN24126_c0_g2::g.1661::m.1661	233	K	"Fructose-1,6-bisphosphatase, chloroplastic OS=Anthurium amnicola GN=Os03g0267300_1 PE=3 SV=1"	KLDVVSNEVFTSCLK(1)SSGR	3	1.1235	3	3	0.999769	36.3579	0.0433467	41.615	1	128.117	1.08e-15	133.93	1	72.814	0.000186534	81.44_x000D_
map00051 Fructose and mannose metabolism	0.00183073	17	2.06	Gene.10588::TRINITY_DN30599_c0_g2::g.10588::m.10588	100	K	Mannose-1-phosphate guanylyltransferase 1 OS=Anthurium amnicola GN=CYT1_13 PE=4 SV=1	VEK(1)FVEKPK	3	0.17254	3	3	1	75.4027	0.000409125	98.044	0.999785	36.6688	0.0108531	65.627	0.999974	45.8833	0.00312709	74.841_x000D_
map00051 Fructose and mannose metabolism	0.00183073	17	2.06	Gene.28522::TRINITY_DN39782_c1_g3::g.28522::m.28522	84	K	Fructose-bisphosphate aldolase OS=Nelumbo nucifera GN=LOC104612484 PE=3 SV=1	TWAGK(1)EENVEK	2	0.077324	12	3	1	128.847	3.69e-06	128.85	1	142.085	1.03e-07	142.08	1	151.547	2.05e-08	151.55_x000D_
map00051 Fructose and mannose metabolism	0.00183073	17	2.06	Gene.28522::TRINITY_DN39782_c1_g3::g.28522::m.28522	127	K	Fructose-bisphosphate aldolase OS=Nelumbo nucifera GN=LOC104612484 PE=3 SV=1	GEGVSESLHVK(1)DYK	3	0.17572	4	3	1	81.6316	8.47e-06	81.632	1	162.461	4.04e-15	162.46	1	59.7088	0.00176447	59.709_x000D_
map00051 Fructose and mannose metabolism	0.00183073	17	2.06	Gene.28522::TRINITY_DN39782_c1_g3::g.28522::m.28522	9	K	Fructose-bisphosphate aldolase OS=Nelumbo nucifera GN=LOC104612484 PE=3 SV=1	MVTPGSESK(1)K	2	0.28881	6	3	1	61.3438	0.000895024	89.171	1	63.6242	0.00190331	79.201	1	73.4995	0.0057296	73.499_x000D_
map00051 Fructose and mannose metabolism	0.00183073	17	2.06	Gene.28522::TRINITY_DN39782_c1_g3::g.28522::m.28522	111	K	Fructose-bisphosphate aldolase OS=Nelumbo nucifera GN=LOC104612484 PE=3 SV=1	ANSEATLGTYK(1)GDAAK	2	-0.055429	6	3	1	165.582	7.96e-27	165.58	1	186.851	1.3e-23	186.85	1	175.26	1.02e-35	175.26_x000D_
map00051 Fructose and mannose metabolism	0.00183073	17	2.06	Gene.28522::TRINITY_DN39782_c1_g3::g.28522::m.28522	79	K	Fructose-bisphosphate aldolase OS=Nelumbo nucifera GN=LOC104612484 PE=3 SV=1	ALQQSTLK(1)TWAGK	2	-0.12458	5	3	1	137.836	1.85e-09	137.84	1	180.613	4.67e-17	180.61	1	141.128	1.46e-09	141.13_x000D_
map00051 Fructose and mannose metabolism	0.00183073	17	2.06	Gene.13910::TRINITY_DN32496_c0_g1::g.13910::m.13910	149	K	Phosphomannomutase OS=Anthurium amnicola GN=PMM_4 PE=3 SV=1	TYK(1)GGNDHEIYESER	3	0.073795	3	3	1	107.496	1.07e-06	107.5	1	109.793	7.17e-07	109.79	1	116.995	3.98e-09	117_x000D_
map00051 Fructose and mannose metabolism	0.00183073	17	2.06	Gene.28451::TRINITY_DN39753_c1_g1::g.28451::m.28451	231	K	"Fructose-1,6-bisphosphatase, cytosolic OS=Anthurium amnicola GN=F16P2_5 PE=3 SV=1"	NWDVPTTK(1)YVEK	2	-0.1409	3	3	1	91.6203	0.000251098	91.62	1	101.532	5.46e-05	101.53	1	72.8912	0.00267528	72.891_x000D_
map00051 Fructose and mannose metabolism	0.00183073	17	2.06	Gene.28451::TRINITY_DN39753_c1_g1::g.28451::m.28451	237	K	"Fructose-1,6-bisphosphatase, cytosolic OS=Anthurium amnicola GN=F16P2_5 PE=3 SV=1"	CK(1)FPQDGSSPK	2	-0.62478	5	3	1	91.3133	0.000640016	91.313	1	102.4	0.00017273	102.4	1	92.611	0.000506949	92.611_x000D_
map00051 Fructose and mannose metabolism	0.00183073	17	2.06	Gene.28451::TRINITY_DN39753_c1_g1::g.28451::m.28451	211	K	"Fructose-1,6-bisphosphatase, cytosolic OS=Anthurium amnicola GN=F16P2_5 PE=3 SV=1"	K(1)GNIYSVNEGNAK	2	1.1082	3	3	1	136.299	3.19e-09	136.3	1	95.1834	7.15e-05	95.183	1	177.419	9.34e-17	177.42_x000D_
map00051 Fructose and mannose metabolism	0.00183073	17	2.06	Gene.15308::TRINITY_DN33304_c1_g1::g.15308::m.15308	250	K	Fructokinase-2 (Fragment) OS=Anthurium amnicola GN=FRK2_5 PE=3 SV=1	YYTK(1)EFK	2	0.79896	5	3	1	73.6163	0.0211961	73.616	1	81.7839	0.0130076	81.784	1	73.6163	0.0211961	73.616_x000D_
map00051 Fructose and mannose metabolism	0.00183073	17	2.06	Gene.16809::TRINITY_DN34113_c1_g4::g.16809::m.16809	197	K	Pyrophosphate--fructose 6-phosphate 1-phosphotransferase subunit beta (Fragment) OS=Anthurium amnicola GN=PFP-BETA_1 PE=3 SV=1	GSTLYGFK(1)GGPAGIMR	2	1.0021	4	3	1	67.6479	5.02e-06	98.943	1	81.4475	1.17e-06	81.448	1	98.8953	2.21e-06	98.895_x000D_
map00051 Fructose and mannose metabolism	0.00183073	17	2.06	Gene.16809::TRINITY_DN34113_c1_g4::g.16809::m.16809	495	K	Pyrophosphate--fructose 6-phosphate 1-phosphotransferase subunit beta (Fragment) OS=Anthurium amnicola GN=PFP-BETA_1 PE=3 SV=1	EFK(1)GQSHFFGYEGR	3	-0.63242	4	3	1	83.6916	0.000107603	83.692	1	41.0145	1.04e-18	183.23	1	101.304	2.94e-06	101.3_x000D_
map00051 Fructose and mannose metabolism	0.00183073	17	2.06	Gene.16809::TRINITY_DN34113_c1_g4::g.16809::m.16809	466	K	Pyrophosphate--fructose 6-phosphate 1-phosphotransferase subunit beta (Fragment) OS=Anthurium amnicola GN=PFP-BETA_1 PE=3 SV=1	DPHGNVQVAK(1)IETEK	3	-0.17111	3	3	1	61.2648	0.0017685	61.265	1	70.6378	0.000722803	70.638	1	82.5896	0.000121641	82.59_x000D_
map00051 Fructose and mannose metabolism	0.00183073	17	2.06	Gene.16809::TRINITY_DN34113_c1_g4::g.16809::m.16809	296	K	Pyrophosphate--fructose 6-phosphate 1-phosphotransferase subunit beta (Fragment) OS=Anthurium amnicola GN=PFP-BETA_1 PE=3 SV=1	TIDGDLK(1)CK	2	-0.65593	3	3	1	80.6884	0.00375306	80.688	1	80.6884	0.00375306	80.688	1	60.3978	0.0277447	60.398_x000D_
map00051 Fructose and mannose metabolism	0.00183073	17	2.06	Gene.16809::TRINITY_DN34113_c1_g4::g.16809::m.16809	234	K	Pyrophosphate--fructose 6-phosphate 1-phosphotransferase subunit beta (Fragment) OS=Anthurium amnicola GN=PFP-BETA_1 PE=3 SV=1	DK(1)IETPEQFK	2	-0.5591	3	3	1	108.105	0.000191646	108.1	1	94.3627	0.000626115	94.363	1	114.862	2.79e-05	114.86_x000D_
map00051 Fructose and mannose metabolism	0.00183073	17	2.06	Gene.16809::TRINITY_DN34113_c1_g4::g.16809::m.16809	329	K	Pyrophosphate--fructose 6-phosphate 1-phosphotransferase subunit beta (Fragment) OS=Anthurium amnicola GN=PFP-BETA_1 PE=3 SV=1	STGK(1)YYHFVR	3	0.41536	5	3	1	64.82	0.0056249	64.82	1	77.6625	0.00110828	77.662	1	64.82	0.0056249	64.82_x000D_
map00051 Fructose and mannose metabolism	0.00183073	17	2.06	Gene.16809::TRINITY_DN34113_c1_g4::g.16809::m.16809	242	K	Pyrophosphate--fructose 6-phosphate 1-phosphotransferase subunit beta (Fragment) OS=Anthurium amnicola GN=PFP-BETA_1 PE=3 SV=1	DKIETPEQFK(1)QAEETVTK	3	-2.5355	4	3	1	97.2783	1.35e-15	141.07	1	134.541	5.02e-22	169.67	1	151.142	4.01e-36	194.94_x000D_
map00051 Fructose and mannose metabolism	0.00183073	17	2.06	Gene.19038::TRINITY_DN35345_c0_g1::g.19038::m.19038	257	K	6-phosphofructokinase 3 (Fragment) OS=Anthurium amnicola GN=PFK3_10 PE=4 SV=1	GASVIFEEVQK(1)R	2	1.4261	3	3	1	126.118	1.96e-06	126.12	1	99.5386	9.84e-05	99.539	1	89.3005	0.000583882	89.301_x000D_
map00051 Fructose and mannose metabolism	0.00183073	17	2.06	Gene.23346::TRINITY_DN37486_c2_g1::g.23346::m.23346	175	K	"Triosephosphate isomerase, chloroplastic OS=Nicotiana attenuata GN=TPIP1_0 PE=3 SV=1"	IVNSVTAK(1)K	2	-0.27598	3	3	1	111.607	0.000451009	111.61	1	120.989	0.000266309	120.99	1	120.989	0.000266309	120.99_x000D_
map00051 Fructose and mannose metabolism	0.00183073	17	2.06	Gene.4025::TRINITY_DN26210_c0_g1::g.4025::m.4025	215	K	Fructose-bisphosphate aldolase OS=Glycine max GN=LOC100802732 PE=3 SV=1	YSAEGESDEAK(1)K	2	-0.083991	3	3	1	118.866	3.78e-06	118.87	1	136.698	6.36e-09	136.7	1	140.142	5.05e-09	140.14_x000D_
map00051 Fructose and mannose metabolism	0.00183073	17	2.06	Gene.4025::TRINITY_DN26210_c0_g1::g.4025::m.4025	122	K	Fructose-bisphosphate aldolase OS=Glycine max GN=LOC100802732 PE=3 SV=1	YTLTMLK(1)R	2	-0.4407	3	3	1	131.031	0.00125278	131.03	1	143.887	0.00063925	143.89	1	143.887	0.00063925	143.89_x000D_
map00051 Fructose and mannose metabolism	0.00183073	17	2.06	Gene.23692::TRINITY_DN37653_c1_g1::g.23692::m.23692	95	K	"Fructose-1,6-bisphosphatase, chloroplastic OS=Oryza sativa subsp. japonica GN=Os03g0267300 PE=2 SV=1"	AYVDSLK(1)DPGPSGK	2	-0.14932	7	3	1	156.243	6.45e-15	156.24	1	152.003	5.76e-12	152	1	175.151	1.96e-18	175.15_x000D_
map00450 Selenocompound metabolism	0.0257672	8	2.11	Gene.29021::TRINITY_DN39980_c3_g1::g.29021::m.29021	88	K	5-methyltetrahydropteroyltriglutamate--homocysteine methyltransferase (Fragment) OS=Anthurium amnicola GN=METE_7 PE=3 SV=1	FSYGSHK(1)AVSEYK	3	0.015183	4	3	1	103.137	3.79e-07	103.14	1	75.9984	0.00014938	84.297	1	88.075	0.00010139	88.075_x000D_
map00450 Selenocompound metabolism	0.0257672	8	2.11	Gene.29021::TRINITY_DN39980_c3_g1::g.29021::m.29021	94	K	5-methyltetrahydropteroyltriglutamate--homocysteine methyltransferase (Fragment) OS=Anthurium amnicola GN=METE_7 PE=3 SV=1	AVSEYK(1)EAK	2	0.338	9	3	1	74.1727	0.00671445	74.173	1	42.3359	0.00149867	79.148	1	54.066	0.0233864	54.066_x000D_
map00450 Selenocompound metabolism	0.0257672	8	2.11	Gene.29021::TRINITY_DN39980_c3_g1::g.29021::m.29021	409	K	5-methyltetrahydropteroyltriglutamate--homocysteine methyltransferase (Fragment) OS=Anthurium amnicola GN=METE_7 PE=3 SV=1	ANK(1)ISEEEYVK	2	-0.044955	6	3	1	91.9612	0.000573579	91.961	1	181.664	1.99e-12	181.66	1	94.7673	0.000285846	94.767_x000D_
map00450 Selenocompound metabolism	0.0257672	8	2.11	Gene.29021::TRINITY_DN39980_c3_g1::g.29021::m.29021	417	K	5-methyltetrahydropteroyltriglutamate--homocysteine methyltransferase (Fragment) OS=Anthurium amnicola GN=METE_7 PE=3 SV=1	ISEEEYVK(1)AIK	2	0.44731	4	3	1	149.959	3.43e-08	149.96	1	139.323	1.27e-07	139.32	1	138.991	1.3e-07	138.99_x000D_
map00450 Selenocompound metabolism	0.0257672	8	2.11	Gene.29021::TRINITY_DN39980_c3_g1::g.29021::m.29021	425	K	5-methyltetrahydropteroyltriglutamate--homocysteine methyltransferase (Fragment) OS=Anthurium amnicola GN=METE_7 PE=3 SV=1	EEISK(1)VVK	2	0.49158	3	3	1	71.3794	0.0149748	71.379	1	84.4978	0.00493808	84.498	1	60.9103	0.0341807	60.91_x000D_
map00450 Selenocompound metabolism	0.0257672	8	2.11	Gene.29021::TRINITY_DN39980_c3_g1::g.29021::m.29021	420	K	5-methyltetrahydropteroyltriglutamate--homocysteine methyltransferase (Fragment) OS=Anthurium amnicola GN=METE_7 PE=3 SV=1	AIK(1)EEISK	2	0.21761	4	3	1	103.546	0.00144818	103.55	1	68.0161	0.0211449	68.016	1	109.29	0.00114423	109.29_x000D_
map00450 Selenocompound metabolism	0.0257672	8	2.11	Gene.29021::TRINITY_DN39980_c3_g1::g.29021::m.29021	377	K	5-methyltetrahydropteroyltriglutamate--homocysteine methyltransferase (Fragment) OS=Anthurium amnicola GN=METE_7 PE=3 SV=1	LDAQQK(1)K	2	-0.18694	4	3	1	84.2437	0.00708211	97.068	1	108.238	0.00608857	108.24	1	91.9062	0.0111875	91.906_x000D_
map00450 Selenocompound metabolism	0.0257672	8	2.11	Gene.29021::TRINITY_DN39980_c3_g1::g.29021::m.29021	358	K	5-methyltetrahydropteroyltriglutamate--homocysteine methyltransferase (Fragment) OS=Anthurium amnicola GN=METE_7 PE=3 SV=1	AAAALK(1)GSDHR	3	-0.16045	3	3	1	91.9612	0.000573579	91.961	1	119.386	1.67e-09	119.39	1	61.2326	0.00492223	61.233_x000D_
map00450 Selenocompound metabolism	0.0257672	8	2.11	Gene.26979::TRINITY_DN39152_c0_g1::g.26979::m.26979	251	K	ATP sulfurylase 2 OS=Anthurium amnicola GN=APS2 PE=4 SV=1	LSPK(1)ELR	2	0.72793	3	3	1	66.073	0.040057	66.073	1	66.073	0.040057	66.073	1	63.5651	0.0463278	63.565_x000D_
map00450 Selenocompound metabolism	0.0257672	8	2.11	Gene.14384::TRINITY_DN32760_c1_g1::g.14384::m.14384	206	K	5-methyltetrahydropteroyltriglutamate--homocysteine methyltransferase (Fragment) OS=Anthurium amnicola GN=METE_7 PE=3 SV=1	ISEEEYVAAIK(1)EEIHK	3	0.13991	3	3	1	86.3665	8.86e-05	86.367	0.999999	62.3669	3.12e-05	70.837	1	120.627	1.41e-09	120.63_x000D_
map00450 Selenocompound metabolism	0.0257672	8	2.11	Gene.14384::TRINITY_DN32760_c1_g1::g.14384::m.14384	211	K	5-methyltetrahydropteroyltriglutamate--homocysteine methyltransferase (Fragment) OS=Anthurium amnicola GN=METE_7 PE=3 SV=1	EEIHK(1)VVK	2	0.21692	3	3	1	146.81	0.000296263	146.81	1	156.508	4.05e-05	156.51	1	138.545	0.000607868	138.54_x000D_
map00450 Selenocompound metabolism	0.0257672	8	2.11	Gene.5653::TRINITY_DN27426_c0_g1::g.5653::m.5653	144	K	"Cystathionine gamma-synthase, chloroplastic OS=Anthurium amnicola GN=CGS1_6 PE=3 SV=1"	FLEEHPK(1)ILR	3	0.77956	3	3	1	66.0557	0.00511201	66.056	1	76.2278	0.00118639	76.228	1	74.8411	0.00146557	74.841_x000D_
map00450 Selenocompound metabolism	0.0257672	8	2.11	Gene.12385::TRINITY_DN31628_c0_g1::g.12385::m.12385	250	K	Thioredoxin reductase OS=Anthurium amnicola GN=NTR2_4 PE=3 SV=1	ASK(1)IMQAR	2	-1.2788	4	3	1	64.4204	0.0209204	64.42	1	78.1489	0.00678864	78.149	1	54.9816	0.0212361	54.982_x000D_
map00450 Selenocompound metabolism	0.0257672	8	2.11	Gene.21205::TRINITY_DN36474_c0_g2::g.21205::m.21205	85	K	"Cysteine desulfurase 2, chloroplastic (Fragment) OS=Anthurium amnicola GN=NFS2_1 PE=4 SV=1"	GIHYLSAK(1)ATDAYELAR	3	-0.24428	3	3	1	108.137	3.95e-07	108.14	1	108.634	3.63e-07	108.63	1	55.8512	0.00285121	55.851_x000D_
map00450 Selenocompound metabolism	0.0257672	8	2.11	Gene.26176::TRINITY_DN38789_c2_g2::g.26176::m.26176	205	K	"Cystathionine gamma-synthase, chloroplastic OS=Anthurium amnicola GN=CGS1_6 PE=3 SV=1"	NSAELIDFK(1)EGR	2	-0.24502	3	3	1	138.02	3.73e-09	138.02	1	148.616	4.75e-17	148.62	1	173.718	1.52e-16	173.72_x000D_
map00450 Selenocompound metabolism	0.0257672	8	2.11	Gene.22743::TRINITY_DN37199_c0_g1::g.22743::m.22743	170	K	Putative methionine--tRNA ligase (Fragment) OS=Anthurium amnicola GN=Os06g0508700_4 PE=3 SV=1	EK(1)FAGSQADR	2	1.4303	3	3	1	135.987	3.73e-07	135.99	1	88.2402	0.00167398	88.24	1	105.46	0.000260197	105.46_x000D_
map00261 Monobactam biosynthesis	0.863107	1	0.55	Gene.26979::TRINITY_DN39152_c0_g1::g.26979::m.26979	251	K	ATP sulfurylase 2 OS=Anthurium amnicola GN=APS2 PE=4 SV=1	LSPK(1)ELR	2	0.72793	3	3	1	66.073	0.040057	66.073	1	66.073	0.040057	66.073	1	63.5651	0.0463278	63.565_x000D_
map00290 Valine, leucine and isoleucine biosynthesis	0.00119432	7	3.53	Gene.26897::TRINITY_DN39116_c1_g1::g.26897::m.26897	195	K	Acetolactate synthase OS=Anthurium amnicola GN=ALS1_0 PE=3 SV=1	GK(1)FPLSFK	2	0.16557	3	3	1	91.318	0.00295013	91.318	1	79.474	0.00640241	79.474	1	99.4417	0.0016654	99.442_x000D_
map00290 Valine, leucine and isoleucine biosynthesis	0.00119432	7	3.53	Gene.26199::TRINITY_DN38801_c0_g2::g.26199::m.26199	137	K	Ketol-acid reductoisomerase OS=Musa acuminata subsp. malaccensis GN=103992731 PE=3 SV=1	MWK(1)VGER	2	0.17477	10	3	1	102.714	0.00378013	102.71	1	107.317	0.00397487	107.32	1	98.9966	0.00490957	98.997_x000D_
map00290 Valine, leucine and isoleucine biosynthesis	0.00119432	7	3.53	Gene.21326::TRINITY_DN36539_c0_g2::g.21326::m.21326	488	K	Dihydroxy-acid dehydratase OS=Anthurium amnicola GN=ilvD_18 PE=3 SV=1	ATK(1)GVLYK	2	0.85475	3	3	1	68.3707	0.0204945	68.371	1	81.9717	0.0056744	81.972	1	69.3749	0.0186522	69.375_x000D_
map00290 Valine, leucine and isoleucine biosynthesis	0.00119432	7	3.53	Gene.14492::TRINITY_DN32824_c0_g2::g.14492::m.14492	121	K	Acetolactate synthase small subunit OS=Anthurium amnicola GN=ilvH_1 PE=4 SV=1	VEDLSK(1)EPQVER	2	-0.039799	3	3	1	145.601	1.89e-09	145.6	1	139.781	3.3e-09	139.78	1	168.607	1.14e-13	168.61_x000D_
map00290 Valine, leucine and isoleucine biosynthesis	0.00119432	7	3.53	Gene.20049::TRINITY_DN35898_c0_g3::g.20049::m.20049	49	K	3-isopropylmalate dehydratase (Fragment) OS=Anthurium amnicola GN=IIL1_0 PE=4 SV=1	FIHDYK(1)IDVSK	3	-0.072233	3	3	1	92.8564	0.000153243	92.856	1	60.1571	0.00524095	60.157	1	70.5633	0.00215737	70.563_x000D_
map00290 Valine, leucine and isoleucine biosynthesis	0.00119432	7	3.53	Gene.13547::TRINITY_DN32303_c1_g2::g.13547::m.13547	434	K	2-isopropylmalate synthase B (Fragment) OS=Anthurium amnicola GN=IPMSB_6 PE=3 SV=1	ELDDVFK(1)R	2	-0.16919	4	3	1	107.008	0.00198949	107.01	1	75.0433	0.01298	75.043	1	124.08	0.00130365	124.08_x000D_
map00290 Valine, leucine and isoleucine biosynthesis	0.00119432	7	3.53	Gene.13547::TRINITY_DN32303_c1_g2::g.13547::m.13547	437	K	2-isopropylmalate synthase B (Fragment) OS=Anthurium amnicola GN=IPMSB_6 PE=3 SV=1	FK(1)EVAEK	2	1.351	4	3	1	80.2187	0.0139189	80.219	1	99.1386	0.00489362	99.139	1	87.6395	0.00959803	87.639_x000D_
map00290 Valine, leucine and isoleucine biosynthesis	0.00119432	7	3.53	Gene.13547::TRINITY_DN32303_c1_g2::g.13547::m.13547	406	K	2-isopropylmalate synthase B (Fragment) OS=Anthurium amnicola GN=IPMSB_6 PE=3 SV=1	SSESGIVLGK(1)LSGR	2	2.515	3	3	1	125.727	2.77e-08	125.73	1	106.14	5.85e-06	106.14	1	124.163	3.29e-08	124.16_x000D_
map00290 Valine, leucine and isoleucine biosynthesis	0.00119432	7	3.53	Gene.13739::TRINITY_DN32404_c0_g1::g.13739::m.13739	122	K	Ketol-acid reductoisomerase OS=Nelumbo nucifera GN=LOC104612146 PE=3 SV=1	GVK(1)QIGVIGWGSQGPAQAQNLR	3	0.80699	3	3	1	193.063	6.82e-43	193.06	1	142.431	1.31e-17	142.43	1	150.689	3.24e-18	150.69_x000D_
map00290 Valine, leucine and isoleucine biosynthesis	0.00119432	7	3.53	Gene.13739::TRINITY_DN32404_c0_g1::g.13739::m.13739	148	K	Ketol-acid reductoisomerase OS=Nelumbo nucifera GN=LOC104612146 PE=3 SV=1	DSLAEAK(1)SDIVVK	2	0.30784	3	3	1	115.064	1.48e-06	115.06	1	150.265	3.71e-10	150.26	1	134.399	2.25e-09	134.4_x000D_
map00290 Valine, leucine and isoleucine biosynthesis	0.00119432	7	3.53	Gene.13739::TRINITY_DN32404_c0_g1::g.13739::m.13739	105	K	Ketol-acid reductoisomerase OS=Nelumbo nucifera GN=LOC104612146 PE=3 SV=1	ISLAGHDEFIVK(1)GGR	3	0.33501	3	3	1	169.395	1.05e-17	169.4	1	106.3	1.26e-06	106.3	1	89.5064	5.5e-05	89.506_x000D_
map00660 C5-Branched dibasic acid metabolism	0.0345093	3	3.63	Gene.26897::TRINITY_DN39116_c1_g1::g.26897::m.26897	195	K	Acetolactate synthase OS=Anthurium amnicola GN=ALS1_0 PE=3 SV=1	GK(1)FPLSFK	2	0.16557	3	3	1	91.318	0.00295013	91.318	1	79.474	0.00640241	79.474	1	99.4417	0.0016654	99.442_x000D_
map00660 C5-Branched dibasic acid metabolism	0.0345093	3	3.63	Gene.14492::TRINITY_DN32824_c0_g2::g.14492::m.14492	121	K	Acetolactate synthase small subunit OS=Anthurium amnicola GN=ilvH_1 PE=4 SV=1	VEDLSK(1)EPQVER	2	-0.039799	3	3	1	145.601	1.89e-09	145.6	1	139.781	3.3e-09	139.78	1	168.607	1.14e-13	168.61_x000D_
map00660 C5-Branched dibasic acid metabolism	0.0345093	3	3.63	Gene.20049::TRINITY_DN35898_c0_g3::g.20049::m.20049	49	K	3-isopropylmalate dehydratase (Fragment) OS=Anthurium amnicola GN=IIL1_0 PE=4 SV=1	FIHDYK(1)IDVSK	3	-0.072233	3	3	1	92.8564	0.000153243	92.856	1	60.1571	0.00524095	60.157	1	70.5633	0.00215737	70.563_x000D_
map00250 Alanine, aspartate and glutamate metabolism	0.00336264	14	2.12	Gene.24041::TRINITY_DN37808_c0_g1::g.24041::m.24041	276	K	Carbamoyl-phosphate synthase small chain OS=Anthurium amnicola GN=carA_5 PE=3 SV=1	LHVVAYDFGIK(1)HNILR	3	-0.47335	3	3	1	96.2471	6.08e-10	96.247	1	110.347	4.2e-07	110.35	1	138.186	9.57e-13	138.19_x000D_
map00250 Alanine, aspartate and glutamate metabolism	0.00336264	14	2.12	Gene.24041::TRINITY_DN37808_c0_g1::g.24041::m.24041	78	K	Carbamoyl-phosphate synthase small chain OS=Anthurium amnicola GN=carA_5 PE=3 SV=1	PWK(1)TADAR	2	-0.74079	3	3	1	102.067	0.00152646	102.07	1	65.9325	0.0249672	65.933	1	99.013	0.00168808	99.013_x000D_
map00250 Alanine, aspartate and glutamate metabolism	0.00336264	14	2.12	Gene.23432::TRINITY_DN37532_c0_g1::g.23432::m.23432	255	K	"Glutamate dehydrogenase 1, mitochondrial OS=Oryza sativa subsp. japonica GN=GDH1 PE=2 SV=1"	LLK(1)HSTANR	3	0.25242	4	3	1	55.0637	0.0181701	55.064	1	91.8667	0.000467803	91.867	1	55.0637	0.0181701	55.064_x000D_
map00250 Alanine, aspartate and glutamate metabolism	0.00336264	14	2.12	Gene.23432::TRINITY_DN37532_c0_g1::g.23432::m.23432	23	K	"Glutamate dehydrogenase 1, mitochondrial OS=Oryza sativa subsp. japonica GN=GDH1 PE=2 SV=1"	LLGLDGK(1)LEK	2	-0.012326	3	3	1	86.189	0.00202505	86.189	1	90.0503	0.00136418	90.05	1	69.6716	0.0113532	69.672_x000D_
map00250 Alanine, aspartate and glutamate metabolism	0.00336264	14	2.12	Gene.17722::TRINITY_DN34622_c1_g3::g.17722::m.17722	455	K	"alanine--glyoxylate aminotransferase 2 homolog 1, mitochondrial OS=Nelumbo nucifera GN=LOC104605885 PE=3 SV=1"	DLGVLVGK(1)GGLHGNVFR	3	-0.20567	3	3	1	148.701	4.52e-16	148.7	1	112.235	1.37e-07	112.24	1	139.582	1.33e-15	139.58_x000D_
map00250 Alanine, aspartate and glutamate metabolism	0.00336264	14	2.12	Gene.27159::TRINITY_DN39241_c0_g1::g.27159::m.27159	151	K	Aspartate aminotransferase (Fragment) OS=Anthurium amnicola GN=ASP1_8 PE=4 SV=1	NLWLK(1)EVK	2	-0.70423	3	3	1	76.6789	0.00721711	76.679	1	78.1127	0.00679919	78.113	1	74.9199	0.00847979	74.92_x000D_
map00250 Alanine, aspartate and glutamate metabolism	0.00336264	14	2.12	Gene.29056::TRINITY_DN39998_c5_g1::g.29056::m.29056	215	K	Glutamine synthetase OS=Anthurium amnicola GN=GLNA4_1 PE=3 SV=1	HK(1)EHISAYGEGNER	2	0.21376	11	3	1	117.203	1.55e-08	117.2	1	52.5272	7.05e-15	154.69	1	95.0671	4.22e-06	95.57_x000D_
map00250 Alanine, aspartate and glutamate metabolism	0.00336264	14	2.12	Gene.29056::TRINITY_DN39998_c5_g1::g.29056::m.29056	204	K	Glutamine synthetase OS=Anthurium amnicola GN=GLNA4_1 PE=3 SV=1	EEGGYELIK(1)K	2	0.0010403	6	3	1	85.3546	0.00340935	85.355	1	73.4995	0.0099996	73.499	1	73.4995	0.0099996	73.499_x000D_
map00250 Alanine, aspartate and glutamate metabolism	0.00336264	14	2.12	Gene.29056::TRINITY_DN39998_c5_g1::g.29056::m.29056	192	K	Glutamine synthetase OS=Anthurium amnicola GN=GLNA4_1 PE=3 SV=1	PIEGDWNGAGCHTNYSTK(1)SMR	3	-0.60558	11	3	1	168.639	3.2e-25	168.64	1	185.613	5.13e-34	185.61	1	186.896	4.16e-34	186.9_x000D_
map00250 Alanine, aspartate and glutamate metabolism	0.00336264	14	2.12	Gene.29056::TRINITY_DN39998_c5_g1::g.29056::m.29056	263	K	Glutamine synthetase OS=Anthurium amnicola GN=GLNA4_1 PE=3 SV=1	QGK(1)GYLEDR	2	0.15657	11	3	1	79.1482	0.000802455	96.342	1	123.749	0.000159625	123.75	1	112.357	0.000261422	112.36_x000D_
map00250 Alanine, aspartate and glutamate metabolism	0.00336264	14	2.12	Gene.29047::TRINITY_DN39990_c1_g1::g.29047::m.29047	662	K	"Glutamate synthase 1 [NADH], chloroplastic OS=Anthurium amnicola GN=GLT1_6 PE=4 SV=1"	GWHSK(1)VLDITYPK	3	1.3389	3	3	1	57.2674	0.00295809	57.267	1	53.3774	0.00809099	53.377	1	49.2981	0.0160323	49.298_x000D_
map00250 Alanine, aspartate and glutamate metabolism	0.00336264	14	2.12	Gene.29047::TRINITY_DN39990_c1_g1::g.29047::m.29047	938	K	"Glutamate synthase 1 [NADH], chloroplastic OS=Anthurium amnicola GN=GLT1_6 PE=4 SV=1"	FK(1)DIPGK	2	1.4476	3	3	1	61.9623	0.0503353	61.962	1	67.1694	0.00866691	67.169	1	61.9623	0.0503353	61.962_x000D_
map00250 Alanine, aspartate and glutamate metabolism	0.00336264	14	2.12	Gene.22003::TRINITY_DN36840_c1_g1::g.22003::m.22003	49	K	Argininosuccinate lyase OS=Anthurium amnicola GN=argH_9 PE=3 SV=1	ILEGLDEIK(1)R	2	1.9775	3	3	1	78.3416	0.00529701	78.342	1	123.957	2.32e-05	123.96	1	105.523	0.000406665	105.52_x000D_
map00250 Alanine, aspartate and glutamate metabolism	0.00336264	14	2.12	Gene.22003::TRINITY_DN36840_c1_g1::g.22003::m.22003	14	K	Argininosuccinate lyase OS=Anthurium amnicola GN=argH_9 PE=3 SV=1	ALYK(1)QDIMGSK	2	-0.29052	4	3	1	98.9017	0.000219086	98.902	1	132.323	1.27e-06	132.32	1	56.2048	0.000247668	96.745_x000D_
map00250 Alanine, aspartate and glutamate metabolism	0.00336264	14	2.12	Gene.24371::TRINITY_DN37971_c0_g1::g.24371::m.24371	271	K	"Argininosuccinate synthase, chloroplastic OS=Anthurium amnicola GN=At4g24830_2 PE=3 SV=1"	HNVPVPVTK(1)K	2	-0.28767	4	3	1	64.2655	0.019914	64.266	0.999992	50.8076	0.0231348	52.247	1	74.4478	0.00122402	75.819_x000D_
map00250 Alanine, aspartate and glutamate metabolism	0.00336264	14	2.12	Gene.24371::TRINITY_DN37971_c0_g1::g.24371::m.24371	251	K	"Argininosuccinate synthase, chloroplastic OS=Anthurium amnicola GN=At4g24830_2 PE=3 SV=1"	EWDIK(1)GR	2	-0.58152	3	3	1	57.2809	0.0620405	57.281	1	99.1393	0.00489354	99.139	1	58.1937	0.0597582	58.194_x000D_
map00250 Alanine, aspartate and glutamate metabolism	0.00336264	14	2.12	Gene.24371::TRINITY_DN37971_c0_g1::g.24371::m.24371	261	K	"Argininosuccinate synthase, chloroplastic OS=Anthurium amnicola GN=At4g24830_2 PE=3 SV=1"	GREDAIEYAK(1)K	2	0.52888	3	3	1	90.4121	0.017033	90.412	1	79.492	0.0430732	79.492	1	100.223	0.00468795	100.22_x000D_
map00250 Alanine, aspartate and glutamate metabolism	0.00336264	14	2.12	Gene.24371::TRINITY_DN37971_c0_g1::g.24371::m.24371	446	K	"Argininosuccinate synthase, chloroplastic OS=Anthurium amnicola GN=At4g24830_2 PE=3 SV=1"	LYK(1)GSVTVASR	2	-0.18696	4	3	1	100.931	0.000192197	100.93	1	62.3383	0.014445	62.338	1	106.667	0.00011619	106.67_x000D_
map00250 Alanine, aspartate and glutamate metabolism	0.00336264	14	2.12	Gene.24371::TRINITY_DN37971_c0_g1::g.24371::m.24371	165	K	"Argininosuccinate synthase, chloroplastic OS=Anthurium amnicola GN=At4g24830_2 PE=3 SV=1"	DLK(1)EEFVK	2	0.16705	3	3	1	93.5976	0.0022857	93.598	1	74.2687	0.00967441	74.269	1	92.0512	0.00273643	92.051_x000D_
map00250 Alanine, aspartate and glutamate metabolism	0.00336264	14	2.12	Gene.24371::TRINITY_DN37971_c0_g1::g.24371::m.24371	162	K	"Argininosuccinate synthase, chloroplastic OS=Anthurium amnicola GN=At4g24830_2 PE=3 SV=1"	ASGACQLVVK(1)DLK	2	-2.4184	3	3	1	96.6729	4.21e-05	96.673	1	146.959	7.63e-10	146.96	1	105.582	2.17e-05	105.58_x000D_
map00250 Alanine, aspartate and glutamate metabolism	0.00336264	14	2.12	Gene.25266::TRINITY_DN38380_c1_g1::g.25266::m.25266	353	K	Glutamine synthetase OS=Cajanus cajan GN=KK1_020174 PE=3 SV=1	AGK(1)GYFEDR	2	-1.4122	4	3	1	74.8411	0.00569395	74.841	1	83.8618	0.00310513	83.862	1	96.3419	0.000802455	96.342_x000D_
map00250 Alanine, aspartate and glutamate metabolism	0.00336264	14	2.12	Gene.25266::TRINITY_DN38380_c1_g1::g.25266::m.25266	330	K	Glutamine synthetase OS=Cajanus cajan GN=KK1_020174 PE=3 SV=1	HETADIHK(1)FSWGVANR	3	0.60892	4	3	1	138.905	9.12e-13	138.91	1	139.491	8.75e-13	139.49	1	127.297	7.03e-10	127.3_x000D_
map00250 Alanine, aspartate and glutamate metabolism	0.00336264	14	2.12	Gene.25266::TRINITY_DN38380_c1_g1::g.25266::m.25266	282	K	Glutamine synthetase OS=Cajanus cajan GN=KK1_020174 PE=3 SV=1	PIQGDWNGAGAHTNYSTK(1)SMR	3	0.40636	6	3	1	158.332	1.1e-24	158.33	1	196.894	8.53e-43	196.89	1	149.839	6.63e-18	149.84_x000D_
map00250 Alanine, aspartate and glutamate metabolism	0.00336264	14	2.12	Gene.25266::TRINITY_DN38380_c1_g1::g.25266::m.25266	305	K	Glutamine synthetase OS=Cajanus cajan GN=KK1_020174 PE=3 SV=1	HK(1)EHIAAYGEGNER	3	0.028134	3	3	1	72.2094	0.000435477	72.209	1	84.7594	8.42e-05	84.759	1	123.72	1.1e-08	123.72_x000D_
map00250 Alanine, aspartate and glutamate metabolism	0.00336264	14	2.12	Gene.10515::TRINITY_DN30566_c0_g2::g.10515::m.10515	215	K	asparagine synthetase [glutamine-hydrolyzing] 2 OS=Nelumbo nucifera GN=LOC104604125 PE=4 SV=1	EAFEK(1)AVIK	2	1.3682	3	3	1	54.9816	0.0212828	54.982	1	73.2332	0.00814873	73.233	1	68.3707	0.00513447	68.371_x000D_
map00250 Alanine, aspartate and glutamate metabolism	0.00336264	14	2.12	Gene.28228::TRINITY_DN39674_c2_g1::g.28228::m.28228	104	K	Glutamate--glyoxylate aminotransferase 2 OS=Anthurium amnicola GN=GGAT2_2 PE=4 SV=1	AK(1)HYLSMTSGGLGAYSDSR	3	-0.37077	6	3	1	167.626	2.32e-22	167.63	1	144.716	2.78e-16	144.72	1	133.208	4.43e-16	139.11_x000D_
map00250 Alanine, aspartate and glutamate metabolism	0.00336264	14	2.12	Gene.28228::TRINITY_DN39674_c2_g1::g.28228::m.28228	221	K	Glutamate--glyoxylate aminotransferase 2 OS=Anthurium amnicola GN=GGAT2_2 PE=4 SV=1	IK(1)GITVR	2	-0.15968	3	3	1	98.9966	0.00490957	98.997	1	93.5608	0.00615022	93.561	1	109.012	0.00378445	109.01_x000D_
map00250 Alanine, aspartate and glutamate metabolism	0.00336264	14	2.12	Gene.28228::TRINITY_DN39674_c2_g1::g.28228::m.28228	49	K	Glutamate--glyoxylate aminotransferase 2 OS=Anthurium amnicola GN=GGAT2_2 PE=4 SV=1	ASELQK(1)EGK	2	1.0423	4	3	1	109.664	0.000352418	109.66	1	138.975	9.33e-05	138.98	1	107.205	0.000435467	107.21_x000D_
map00250 Alanine, aspartate and glutamate metabolism	0.00336264	14	2.12	Gene.28228::TRINITY_DN39674_c2_g1::g.28228::m.28228	68	K	Glutamate--glyoxylate aminotransferase 2 OS=Anthurium amnicola GN=GGAT2_2 PE=4 SV=1	IIFTNVGNPHALGQK(1)PLTFPR	3	0.34535	4	3	1	167.446	2.29e-25	167.45	1	191.645	5.56e-35	191.65	1	172.24	4.85e-26	172.24_x000D_
map00250 Alanine, aspartate and glutamate metabolism	0.00336264	14	2.12	Gene.28228::TRINITY_DN39674_c2_g1::g.28228::m.28228	305	K	Glutamate--glyoxylate aminotransferase 2 OS=Anthurium amnicola GN=GGAT2_2 PE=4 SV=1	EVPLVSFHTVSK(1)GYWGECGQR	3	-1.1451	6	3	1	165.691	5.42e-25	165.69	1	110.405	6.62e-08	110.4	1	130.014	4.66e-12	130.01_x000D_
map00250 Alanine, aspartate and glutamate metabolism	0.00336264	14	2.12	Gene.16930::TRINITY_DN34176_c2_g1::g.16930::m.16930	185	K	"Adenylosuccinate synthetase, chloroplastic OS=Anthurium amnicola GN=PURA_0 PE=3 SV=1"	GIGPCYSSK(1)VIR	2	0.65856	3	3	1	68.6757	0.00533112	68.676	1	91.1231	0.000276855	91.123	1	97.7788	6.96e-05	97.779_x000D_
map00250 Alanine, aspartate and glutamate metabolism	0.00336264	14	2.12	Gene.23453::TRINITY_DN37542_c0_g1::g.23453::m.23453	439	K	Aspartate aminotransferase OS=Anthurium amnicola GN=ASP5 PE=4 SV=1	WHVYMTK(1)DGR	3	-0.024804	6	3	1	88.4955	0.000518554	88.495	1	88.4955	0.000518554	88.495	1	119.68	6.65e-06	119.68_x000D_
map00250 Alanine, aspartate and glutamate metabolism	0.00336264	14	2.12	Gene.23453::TRINITY_DN37542_c0_g1::g.23453::m.23453	399	K	Aspartate aminotransferase OS=Anthurium amnicola GN=ASP5 PE=4 SV=1	QALYDSLSEK(1)DK	2	-1.0225	3	3	1	120.872	2.08e-06	120.87	1	100.223	5.98e-05	100.22	1	117.2	2.67e-06	117.2_x000D_
map00250 Alanine, aspartate and glutamate metabolism	0.00336264	14	2.12	Gene.23453::TRINITY_DN37542_c0_g1::g.23453::m.23453	125	K	Aspartate aminotransferase OS=Anthurium amnicola GN=ASP5 PE=4 SV=1	KAETLLLEK(1)GENK	3	0.20575	6	3	1	92.1898	0.00011629	92.19	1	96.7446	7.38e-05	96.745	1	77.3143	5.46e-05	101.53_x000D_
map00250 Alanine, aspartate and glutamate metabolism	0.00336264	14	2.12	Gene.27327::TRINITY_DN39305_c1_g2::g.27327::m.27327	158	K	Alanine glyoxylate aminotransferase (Fragment) OS=Peperomia sp. JN-2011 GN=agt1 PE=3 SV=1	VAGK(1)VFR	2	-0.60351	9	3	1	126.243	0.00316445	126.24	1	126.243	0.00316445	126.24	1	114.023	0.00322159	114.02_x000D_
map00250 Alanine, aspartate and glutamate metabolism	0.00336264	14	2.12	Gene.27327::TRINITY_DN39305_c1_g2::g.27327::m.27327	37	K	Alanine glyoxylate aminotransferase (Fragment) OS=Peperomia sp. JN-2011 GN=agt1 PE=3 SV=1	ALEASK(1)TAK	2	0.18483	4	3	1	88.4955	0.00215904	88.495	1	78.0978	0.00428199	78.098	1	60.3978	0.0277447	60.398_x000D_
map04146 Peroxisome	0.356295	15	1.12	Gene.25558::TRINITY_DN38508_c0_g3::g.25558::m.25558	86	K	Iron superoxide dismutase OS=Zantedeschia aethiopica GN=Fesod PE=2 SV=1	QTLEFHWGK(1)HHR	4	-0.99073	5	3	1	49.4481	0.0165417	49.448	1	64.8267	0.00246698	64.827	1	59.1984	0.00309517	60.157_x000D_
map04146 Peroxisome	0.356295	15	1.12	Gene.15102::TRINITY_DN33187_c0_g1::g.15102::m.15102	103	K	"Long chain acyl-CoA synthetase 9, chloroplastic OS=Anthurium amnicola GN=LACS9_3 PE=4 SV=1"	DVEK(1)TEDGR	2	2.5587	3	3	1	106.199	0.000469469	106.2	1	66.19	0.0189018	66.19	1	86.8981	0.0024852	86.898_x000D_
map04146 Peroxisome	0.356295	15	1.12	Gene.23030::TRINITY_DN37339_c0_g2::g.23030::m.23030	172	K	Isocitrate dehydrogenase [NADP] OS=Macleaya cordata GN=BVC80_33g4 PE=3 SV=1	MTK(1)DLALLIHGSK	3	0.015754	4	3	1	143.925	3.57e-10	143.93	1	71.0308	2.54e-07	123.76	1	165.642	2.99e-14	165.64_x000D_
map04146 Peroxisome	0.356295	15	1.12	Gene.23030::TRINITY_DN37339_c0_g2::g.23030::m.23030	36	K	Isocitrate dehydrogenase [NADP] OS=Macleaya cordata GN=BVC80_33g4 PE=3 SV=1	DK(1)FEASGIWYEHR	2	-0.12161	3	3	1	106.424	6.29e-06	106.42	1	91.9687	5.19e-05	91.969	1	75.445	0.000823176	75.445_x000D_
map04146 Peroxisome	0.356295	15	1.12	Gene.27154::TRINITY_DN39238_c1_g2::g.27154::m.27154	506	K	AMP-dependent synthetase/ligase OS=Macleaya cordata GN=BVC80_1609g24 PE=4 SV=1	SDEVYK(1)VDER	2	0.0060629	3	3	1	141.886	2.5e-07	141.89	1	124.423	1.41e-05	124.42	1	130.006	6.02e-06	130.01_x000D_
map04146 Peroxisome	0.356295	15	1.12	Gene.27154::TRINITY_DN39238_c1_g2::g.27154::m.27154	666	K	AMP-dependent synthetase/ligase OS=Macleaya cordata GN=BVC80_1609g24 PE=4 SV=1	FK(1)DELLK	2	2.9655	3	3	1	77.3176	0.0156082	77.318	1	74.4861	0.0190211	74.486	1	87.6964	0.00956487	87.696_x000D_
map04146 Peroxisome	0.356295	15	1.12	Gene.20546::TRINITY_DN36150_c1_g1::g.20546::m.20546	46	K	Peroxisomal (S)-2-hydroxy-acid oxidase GLO1 OS=Anthurium amnicola GN=GLO1_0 PE=3 SV=1	SLSWK(1)DVK	2	0.7096	8	3	1	69.5982	0.0182426	69.598	1	68.2235	0.0207644	68.224	1	76.6789	0.00721711	76.679_x000D_
map04146 Peroxisome	0.356295	15	1.12	Gene.23730::TRINITY_DN37670_c1_g3::g.23730::m.23730	81	K	"3-ketoacyl-CoA thiolase 2, peroxisomal (Fragment) OS=Anthurium amnicola GN=PED1_2 PE=3 SV=1"	FK(1)DEIVPVTTK	2	0.48954	6	3	1	119.386	1.03e-05	119.39	1	124.068	7.03e-06	124.07	1	125.542	6e-06	125.54_x000D_
map04146 Peroxisome	0.356295	15	1.12	Gene.23730::TRINITY_DN37670_c1_g3::g.23730::m.23730	90	K	"3-ketoacyl-CoA thiolase 2, peroxisomal (Fragment) OS=Anthurium amnicola GN=PED1_2 PE=3 SV=1"	FKDEIVPVTTK(1)IVDPK	3	-0.21631	3	3	0.999967	44.7891	0.00361513	60.062	0.999936	41.9525	0.0140744	52.814	0.999994	52.0225	0.00204753	67.418_x000D_
map04146 Peroxisome	0.356295	15	1.12	Gene.23730::TRINITY_DN37670_c1_g3::g.23730::m.23730	95	K	"3-ketoacyl-CoA thiolase 2, peroxisomal (Fragment) OS=Anthurium amnicola GN=PED1_2 PE=3 SV=1"	IVDPK(1)TGEEK	2	0.32879	3	3	1	70.8081	0.00987033	70.808	1	72.2004	0.00805345	72.2	1	62.4662	0.0207557	62.466_x000D_
map04146 Peroxisome	0.356295	15	1.12	Gene.23730::TRINITY_DN37670_c1_g3::g.23730::m.23730	79	K	"3-ketoacyl-CoA thiolase 2, peroxisomal (Fragment) OS=Anthurium amnicola GN=PED1_2 PE=3 SV=1"	AAAATAAGK(1)FK	2	-0.050174	13	3	1	112.129	1.75e-17	149.44	1	100.878	7.61e-25	168.64	1	131.819	1.62e-06	131.82_x000D_
map04146 Peroxisome	0.356295	15	1.12	Gene.18855::TRINITY_DN35253_c0_g3::g.18855::m.18855	384	K	Long chain acyl-CoA synthetase 4 OS=Anthurium amnicola GN=LACS4_4 PE=4 SV=1	TLFSGYYK(1)R	2	0.43488	3	3	1	59.9308	0.0447553	59.931	1	128.361	9.8e-08	128.36	1	58.2462	0.0487999	58.246_x000D_
map04146 Peroxisome	0.356295	15	1.12	Gene.18855::TRINITY_DN35253_c0_g3::g.18855::m.18855	90	K	Long chain acyl-CoA synthetase 4 OS=Anthurium amnicola GN=LACS4_4 PE=4 SV=1	VSPEQK(1)EEVEK	2	-0.30908	3	3	1	111.525	5.18e-05	111.52	1	92.2466	0.00054432	92.247	1	92.2466	0.00054432	92.247_x000D_
map04146 Peroxisome	0.356295	15	1.12	Gene.18855::TRINITY_DN35253_c0_g3::g.18855::m.18855	510	K	Long chain acyl-CoA synthetase 4 OS=Anthurium amnicola GN=LACS4_4 PE=4 SV=1	LK(1)GFEFIK	2	0.0222	5	3	1	74.1727	0.00985061	74.173	1	83.647	0.00518606	83.647	1	93.5976	0.0022857	93.598_x000D_
map04146 Peroxisome	0.356295	15	1.12	Gene.18855::TRINITY_DN35253_c0_g3::g.18855::m.18855	255	K	Long chain acyl-CoA synthetase 4 OS=Anthurium amnicola GN=LACS4_4 PE=4 SV=1	YK(1)LHNMR	2	0.75036	3	3	1	146.206	0.00129254	146.21	1	107.673	0.00393486	107.67	1	94.6624	0.00550878	94.662_x000D_
map04146 Peroxisome	0.356295	15	1.12	Gene.18855::TRINITY_DN35253_c0_g3::g.18855::m.18855	236	K	Long chain acyl-CoA synthetase 4 OS=Anthurium amnicola GN=LACS4_4 PE=4 SV=1	DK(1)ISAGGFLK	2	-0.32475	4	3	1	74.5333	0.00500924	74.533	1	68.5253	0.0128491	68.525	1	79.3106	0.00320227	79.311_x000D_
map04146 Peroxisome	0.356295	15	1.12	Gene.16677::TRINITY_DN34037_c0_g2::g.16677::m.16677	356	K	Isocitrate dehydrogenase [NADP] OS=Triticum aestivum PE=3 SV=1	MTK(1)DLALLSHGPK	3	-0.11355	3	3	1	101.608	9.79e-06	101.61	1	97.2033	1.3e-05	97.203	1	112.022	2.22e-06	112.02_x000D_
map04146 Peroxisome	0.356295	15	1.12	Gene.28140::TRINITY_DN39635_c1_g1::g.28140::m.28140	271	K	Catalase OS=Zantedeschia aethiopica GN=cat1 PE=2 SV=1	CVIFK(1)ENNFK	2	-0.34275	6	3	1	153.045	1.82e-08	153.05	1	132.01	3.13e-06	132.01	1	146.107	1.63e-07	146.11_x000D_
map04146 Peroxisome	0.356295	15	1.12	Gene.28140::TRINITY_DN39635_c1_g1::g.28140::m.28140	74	K	Catalase OS=Zantedeschia aethiopica GN=cat1 PE=2 SV=1	FHWK(1)PTCGVK	3	0.01853	7	3	1	71.4507	0.000321819	103.08	1	61.1614	0.00714344	61.161	1	82.2868	0.000856543	82.287_x000D_
map04146 Peroxisome	0.356295	15	1.12	Gene.28140::TRINITY_DN39635_c1_g1::g.28140::m.28140	276	K	Catalase OS=Zantedeschia aethiopica GN=cat1 PE=2 SV=1	ENNFK(1)QPGER	2	-0.47926	8	3	1	165.631	4.11e-09	165.63	1	183.987	3.8e-12	183.99	1	161.19	6.63e-09	161.19_x000D_
map04146 Peroxisome	0.356295	15	1.12	Gene.28140::TRINITY_DN39635_c1_g1::g.28140::m.28140	70	K	Catalase OS=Zantedeschia aethiopica GN=cat1 PE=2 SV=1	AHYVK(1)FHWK	3	-0.0084462	14	3	1	67.8972	1.43e-06	104.95	1	67.5074	2.85e-06	95.57	1	68.2235	0.00502466	68.224_x000D_
map04146 Peroxisome	0.356295	15	1.12	Gene.28140::TRINITY_DN39635_c1_g1::g.28140::m.28140	266	K	Catalase OS=Zantedeschia aethiopica GN=cat1 PE=2 SV=1	EK(1)CVIFK	2	-0.45474	7	3	1	85.2649	0.0109807	85.265	1	83.7525	0.0118613	83.753	1	104.209	0.00432406	104.21_x000D_
map04146 Peroxisome	0.356295	15	1.12	Gene.28140::TRINITY_DN39635_c1_g1::g.28140::m.28140	62	K	Catalase OS=Zantedeschia aethiopica GN=cat1 PE=2 SV=1	HMDGSGVHTYTLINK(1)AGK	3	0.67931	6	3	1	207.393	6.15e-37	207.39	1	44.045	2.04e-29	191.37	1	198.847	1.79e-36	198.85_x000D_
map04146 Peroxisome	0.356295	15	1.12	Gene.27034::TRINITY_DN39175_c0_g1::g.27034::m.27034	96	K	"Long chain acyl-CoA synthetase 7, peroxisomal OS=Anthurium amnicola GN=LACS7_4 PE=4 SV=1"	DYK(1)YLGTR	2	-0.73831	4	3	1	104.2	0.00141357	104.2	1	70.8162	3.66e-05	105.52	1	99.1355	0.0016816	99.136_x000D_
map04146 Peroxisome	0.356295	15	1.12	Gene.27034::TRINITY_DN39175_c0_g1::g.27034::m.27034	55	K	"Long chain acyl-CoA synthetase 7, peroxisomal OS=Anthurium amnicola GN=LACS7_4 PE=4 SV=1"	LHTGK(1)WNVYR	2	1.6248	7	3	1	77.1917	0.00113391	77.192	1	87.258	0.000585919	87.258	1	43.2968	0.00309788	70.908_x000D_
map04146 Peroxisome	0.356295	15	1.12	Gene.27327::TRINITY_DN39305_c1_g2::g.27327::m.27327	158	K	Alanine glyoxylate aminotransferase (Fragment) OS=Peperomia sp. JN-2011 GN=agt1 PE=3 SV=1	VAGK(1)VFR	2	-0.60351	9	3	1	126.243	0.00316445	126.24	1	126.243	0.00316445	126.24	1	114.023	0.00322159	114.02_x000D_
map04146 Peroxisome	0.356295	15	1.12	Gene.27327::TRINITY_DN39305_c1_g2::g.27327::m.27327	37	K	Alanine glyoxylate aminotransferase (Fragment) OS=Peperomia sp. JN-2011 GN=agt1 PE=3 SV=1	ALEASK(1)TAK	2	0.18483	4	3	1	88.4955	0.00215904	88.495	1	78.0978	0.00428199	78.098	1	60.3978	0.0277447	60.398_x000D_
map04146 Peroxisome	0.356295	15	1.12	Gene.6806::TRINITY_DN28221_c0_g3::g.6806::m.6806	98	K	Superoxide dismutase OS=Anthurium amnicola GN=SOD_0 PE=3 SV=1	YANEVYEK(1)ESA	2	-0.13362	4	3	1	100.086	0.000203396	100.09	1	105.204	0.000135586	105.2	1	77.8674	0.00201876	77.867_x000D_
map04146 Peroxisome	0.356295	15	1.12	Gene.9420::TRINITY_DN29870_c0_g3::g.9420::m.9420	135	K	Thiolase OS=Macleaya cordata GN=BVC80_9073g5 PE=3 SV=1	GGFK(1)DTHPDDLLAPVLK	3	-0.021029	3	3	1	91.6222	3.47e-05	91.622	1	116.133	2.47e-10	116.13	1	103.66	6.77e-07	103.66_x000D_
map04146 Peroxisome	0.356295	15	1.12	Gene.20424::TRINITY_DN36093_c0_g1::g.20424::m.20424	72	K	2-hydroxyacyl-CoA lyase (Fragment) OS=Anthurium amnicola GN=HACL PE=3 SV=1	HAERPLIVFGK(1)GAAYAR	3	-0.0012918	3	3	1	69.0695	0.00177681	69.069	1	98.0621	1.78e-06	98.062	1	74.7318	0.000498027	74.732_x000D_
map04146 Peroxisome	0.356295	15	1.12	Gene.10974::TRINITY_DN30836_c0_g2::g.10974::m.10974	271	K	"Peroxisomal 2,4-dienoyl-CoA reductase OS=Anthurium amnicola GN=At3g12800_2 PE=4 SV=1"	YIPK(1)EEVR	2	-1.1469	6	3	1	81.2963	0.00587125	81.296	1	84.4978	0.00493808	84.498	1	71.3794	0.0149748	71.379_x000D_
map00020 Citrate cycle (TCA cycle)	1.60467e-10	30	3.24	Gene.24142::TRINITY_DN37852_c0_g2::g.24142::m.24142	53	K	"2-oxoglutarate dehydrogenase, mitochondrial OS=Anthurium amnicola GN=ogdh_1 PE=4 SV=1"	ITK(1)EEVDR	2	1.1686	3	3	1	100.246	0.00162286	100.25	1	64.7115	0.0272073	64.711	1	106.683	0.00128219	106.68_x000D_
map00020 Citrate cycle (TCA cycle)	1.60467e-10	30	3.24	Gene.24142::TRINITY_DN37852_c0_g2::g.24142::m.24142	382	K	"2-oxoglutarate dehydrogenase, mitochondrial OS=Anthurium amnicola GN=ogdh_1 PE=4 SV=1"	SNLSEFDDVQGHPGFDK(1)QGTR	3	-0.085094	5	3	1	137.716	2.93e-17	137.72	1	133.744	1.78e-13	133.74	1	154.844	1.36e-24	154.84_x000D_
map00020 Citrate cycle (TCA cycle)	1.60467e-10	30	3.24	Gene.24142::TRINITY_DN37852_c0_g2::g.24142::m.24142	43	K	"2-oxoglutarate dehydrogenase, mitochondrial OS=Anthurium amnicola GN=ogdh_1 PE=4 SV=1"	NHPNALQIYQK(1)QLLDSER	3	0.46527	3	3	1	161.263	1.05e-21	161.26	1	161.476	1.03e-21	161.48	1	141.853	7.31e-16	141.85_x000D_
map00020 Citrate cycle (TCA cycle)	1.60467e-10	30	3.24	Gene.21937::TRINITY_DN36813_c0_g1::g.21937::m.21937	334	K	Aconitate hydratase OS=Ricinus communis GN=RCOM_0782740 PE=3 SV=1	AVIAK(1)SFER	2	0.88192	7	3	1	61.5599	0.0259706	61.56	1	103.546	0.000559072	103.55	1	62.4631	0.0245916	62.463_x000D_
map00020 Citrate cycle (TCA cycle)	1.60467e-10	30	3.24	Gene.21937::TRINITY_DN36813_c0_g1::g.21937::m.21937	296	K	Aconitate hydratase OS=Ricinus communis GN=RCOM_0782740 PE=3 SV=1	YK(1)SEGHDTIILAGAEYGSGSSR	3	-0.40407	5	3	1	120.33	1.05e-11	120.33	1	77.689	5.72e-05	77.689	1	122.178	9.07e-12	122.18_x000D_
map00020 Citrate cycle (TCA cycle)	1.60467e-10	30	3.24	Gene.21937::TRINITY_DN36813_c0_g1::g.21937::m.21937	19	K	Aconitate hydratase OS=Ricinus communis GN=RCOM_0782740 PE=3 SV=1	YLEK(1)SGLQK	2	-1.1096	3	3	1	90.1504	0.00182116	90.15	1	72.9281	0.00861451	72.928	1	63.6242	0.0228189	63.624_x000D_
map00020 Citrate cycle (TCA cycle)	1.60467e-10	30	3.24	Gene.21937::TRINITY_DN36813_c0_g1::g.21937::m.21937	267	K	Aconitate hydratase OS=Ricinus communis GN=RCOM_0782740 PE=3 SV=1	IVNK(1)FLK	2	0.4903	6	3	1	81.3812	0.01208	83.377	1	86.8662	0.0100483	86.866	1	63.2871	0.00433505	104.11_x000D_
map00020 Citrate cycle (TCA cycle)	1.60467e-10	30	3.24	Gene.21937::TRINITY_DN36813_c0_g1::g.21937::m.21937	117	K	Aconitate hydratase OS=Ricinus communis GN=RCOM_0782740 PE=3 SV=1	DGK(1)EVFFR	2	0.018466	6	3	1	107.574	0.00123503	107.57	1	103.546	0.00144818	103.55	1	120.155	0.000847197	120.15_x000D_
map00020 Citrate cycle (TCA cycle)	1.60467e-10	30	3.24	Gene.21937::TRINITY_DN36813_c0_g1::g.21937::m.21937	285	K	Aconitate hydratase OS=Ricinus communis GN=RCOM_0782740 PE=3 SV=1	TIHIPSGEK(1)LSVFDAAER	3	0.019505	6	3	1	57.4102	0.00245727	57.41	1	88.486	5.91e-05	88.486	1	88.3849	6e-05	88.385_x000D_
map00020 Citrate cycle (TCA cycle)	1.60467e-10	30	3.24	Gene.21937::TRINITY_DN36813_c0_g1::g.21937::m.21937	15	K	Aconitate hydratase OS=Ricinus communis GN=RCOM_0782740 PE=3 SV=1	TSLAPGSGVVTK(1)YLEK	2	0.60309	3	3	1	88.3852	0.000214173	88.385	1	113.803	1.99e-07	113.8	1	78.95	0.00051511	78.95_x000D_
map00020 Citrate cycle (TCA cycle)	1.60467e-10	30	3.24	Gene.24845::TRINITY_DN38204_c0_g3::g.24845::m.24845	360	K	ATP-citrate synthase beta chain protein 1 OS=Anthurium amnicola GN=ACLB-1_0 PE=4 SV=1	LAEEGK(1)IAAVK	2	0.38653	3	3	1	114.862	1.35e-05	114.86	1	136.023	1.55e-07	136.02	1	117.091	1.19e-05	117.09_x000D_
map00020 Citrate cycle (TCA cycle)	1.60467e-10	30	3.24	Gene.24845::TRINITY_DN38204_c0_g3::g.24845::m.24845	498	K	ATP-citrate synthase beta chain protein 1 OS=Anthurium amnicola GN=ACLB-1_0 PE=4 SV=1	YFK(1)DAYDK	2	-0.8513	3	3	1	115.714	0.000867859	115.71	1	84.6146	0.00490403	84.615	1	90.9056	0.00307035	90.906_x000D_
map00020 Citrate cycle (TCA cycle)	1.60467e-10	30	3.24	Gene.24845::TRINITY_DN38204_c0_g3::g.24845::m.24845	631	K	ATP-citrate synthase beta chain protein 1 OS=Anthurium amnicola GN=ACLB-1_0 PE=4 SV=1	LK(1)QPLYR	2	-0.18362	3	3	1	108.238	0.00387144	108.24	1	94.4072	0.00565736	94.407	1	108.238	0.00387144	108.24_x000D_
map00020 Citrate cycle (TCA cycle)	1.60467e-10	30	3.24	Gene.21091::TRINITY_DN36418_c0_g4::g.21091::m.21091	127	K	"Succinate--CoA ligase [ADP-forming] subunit beta, mitochondrial OS=Vitis vinifera GN=VIT_07s0005g03790 PE=3 SV=1"	GGVHIVK(1)TEEVEGLAGK	3	0.44785	4	3	1	128.063	8.12e-11	128.06	1	109.075	3.36e-07	109.07	1	138.186	1.47e-15	138.19_x000D_
map00020 Citrate cycle (TCA cycle)	1.60467e-10	30	3.24	Gene.21091::TRINITY_DN36418_c0_g4::g.21091::m.21091	232	K	"Succinate--CoA ligase [ADP-forming] subunit beta, mitochondrial OS=Vitis vinifera GN=VIT_07s0005g03790 PE=3 SV=1"	VVDGLAPK(1)VADRNEAIEQVK	3	0.21759	9	3	1	92.2953	0.000216131	92.295	1	99.3429	5.9e-07	107.53	1	77.6441	0.000975078	77.644_x000D_
map00020 Citrate cycle (TCA cycle)	1.60467e-10	30	3.24	Gene.21091::TRINITY_DN36418_c0_g4::g.21091::m.21091	372	K	"Succinate--CoA ligase [ADP-forming] subunit beta, mitochondrial OS=Vitis vinifera GN=VIT_07s0005g03790 PE=3 SV=1"	ILTSDEK(1)VK	2	-0.29427	4	3	1	91.8667	0.00147073	91.867	1	91.8667	0.00147073	91.867	1	91.8667	0.00147073	91.867_x000D_
map00020 Citrate cycle (TCA cycle)	1.60467e-10	30	3.24	Gene.21091::TRINITY_DN36418_c0_g4::g.21091::m.21091	420	K	"Succinate--CoA ligase [ADP-forming] subunit beta, mitochondrial OS=Vitis vinifera GN=VIT_07s0005g03790 PE=3 SV=1"	LEGTNVDQGK(1)R	2	0.71408	4	3	1	137.396	2.26e-07	137.4	1	198.812	5.52e-17	198.81	1	105.252	0.000212231	105.25_x000D_
map00020 Citrate cycle (TCA cycle)	1.60467e-10	30	3.24	Gene.6899::TRINITY_DN28280_c0_g4::g.6899::m.6899	121	K	Pyruvate dehydrogenase E1 component subunit alpha OS=Anthurium amnicola GN=ODPA PE=4 SV=1	MEIAADSLYK(1)AK	2	-0.31418	5	3	1	85.5541	9.7e-05	92.19	1	98.9017	6.51e-05	98.902	1	106.785	1.47e-05	106.79_x000D_
map00020 Citrate cycle (TCA cycle)	1.60467e-10	30	3.24	Gene.6899::TRINITY_DN28280_c0_g4::g.6899::m.6899	195	K	Pyruvate dehydrogenase E1 component subunit alpha OS=Anthurium amnicola GN=ODPA PE=4 SV=1	GGSMHFYK(1)K	2	0.15581	6	3	1	98.0483	0.00117135	98.048	1	136.566	0.000169537	136.57	1	109.439	0.000566192	109.44_x000D_
map00020 Citrate cycle (TCA cycle)	1.60467e-10	30	3.24	Gene.24290::TRINITY_DN37929_c1_g2::g.24290::m.24290	88	K	Aconitate hydratase (Fragment) OS=Anthurium amnicola GN=ACO2_10 PE=3 SV=1	QVEIPFK(1)PAR	2	0.85909	6	3	1	88.5961	0.00161307	88.596	1	112.129	8.73e-05	112.13	1	90.0503	0.00136418	90.05_x000D_
map00020 Citrate cycle (TCA cycle)	1.60467e-10	30	3.24	Gene.24290::TRINITY_DN37929_c1_g2::g.24290::m.24290	415	K	Aconitate hydratase (Fragment) OS=Anthurium amnicola GN=ACO2_10 PE=3 SV=1	GFAVPK(1)DSQSK	2	0.7537	3	3	1	66.2667	0.0107854	66.267	1	57.1747	0.0192554	57.175	1	78.3416	0.00197013	78.342_x000D_
map00020 Citrate cycle (TCA cycle)	1.60467e-10	30	3.24	Gene.24290::TRINITY_DN37929_c1_g2::g.24290::m.24290	420	K	Aconitate hydratase (Fragment) OS=Anthurium amnicola GN=ACO2_10 PE=3 SV=1	DSQSK(1)VVDFSFHGTPAK	3	0.58885	3	3	1	102.028	7.8e-07	102.03	1	90.4219	4.7e-05	90.422	1	89.9134	5.22e-05	89.913_x000D_
map00020 Citrate cycle (TCA cycle)	1.60467e-10	30	3.24	Gene.11448::TRINITY_DN31097_c0_g1::g.11448::m.11448	445	K	Lipoamide dehydrogenase 1 isoform 1 OS=Theobroma cacao GN=TCM_021331 PE=3 SV=1	TSFK(1)ANTK	2	0.31086	4	3	1	87.6395	0.00402235	87.639	1	150.362	0.000162354	150.36	1	138.062	0.000626056	138.06_x000D_
map00020 Citrate cycle (TCA cycle)	1.60467e-10	30	3.24	Gene.3145::TRINITY_DN25499_c0_g3::g.3145::m.3145	278	K	NAD-dependent isocitrate dehydrogenase c;2 OS=Oryza sativa subsp. japonica GN=OsIDHc;2 PE=2 SV=1	LETAVK(1)R	2	0.21643	3	3	1	120.645	0.00498794	120.65	1	104.448	0.0067582	104.45	1	94.6624	0.00640691	94.662_x000D_
map00020 Citrate cycle (TCA cycle)	1.60467e-10	30	3.24	Gene.25500::TRINITY_DN38480_c0_g3::g.25500::m.25500	206	K	Malate dehydrogenase (Fragment) OS=Anthurium amnicola GN=MMDHI_0 PE=3 SV=1	AK(1)TFYAAK	2	0.3968	3	3	1	69.5982	0.0182426	69.598	1	71.692	0.0144014	71.692	1	91.318	0.00295013	91.318_x000D_
map00020 Citrate cycle (TCA cycle)	1.60467e-10	30	3.24	Gene.25500::TRINITY_DN38480_c0_g3::g.25500::m.25500	192	K	Malate dehydrogenase (Fragment) OS=Anthurium amnicola GN=MMDHI_0 PE=3 SV=1	AGTYDEK(1)K	2	-0.26365	6	3	1	89.3546	0.00553968	89.355	1	89.3546	0.00553968	89.355	1	69.8117	0.0280739	69.812_x000D_
map00020 Citrate cycle (TCA cycle)	1.60467e-10	30	3.24	Gene.20592::TRINITY_DN36171_c1_g1::g.20592::m.20592	190	K	Dihydrolipoyl dehydrogenase OS=Anthurium amnicola GN=lpdA_1 PE=3 SV=1	TSFK(1)ANTK	2	0.31086	4	3	1	87.6395	0.00402235	87.639	1	150.362	0.000162354	150.36	1	138.062	0.000626056	138.06_x000D_
map00020 Citrate cycle (TCA cycle)	1.60467e-10	30	3.24	Gene.15225::TRINITY_DN33254_c0_g3::g.15225::m.15225	27	K	Citrate synthase OS=Vitis vinifera GN=VIT_12s0142g00610 PE=3 SV=1	VYK(1)NYDPR	2	-0.35866	3	3	1	108.743	0.00117321	108.74	1	66.2987	0.0242955	66.299	1	92.0512	0.000746722	92.051_x000D_
map00020 Citrate cycle (TCA cycle)	1.60467e-10	30	3.24	Gene.15225::TRINITY_DN33254_c0_g3::g.15225::m.15225	71	K	Citrate synthase OS=Vitis vinifera GN=VIT_12s0142g00610 PE=3 SV=1	AALSDEYFIK(1)R	2	1.1245	4	3	1	152.069	2.52e-08	152.07	1	150.043	5.28e-08	150.04	1	165.631	6.61e-22	165.63_x000D_
map00020 Citrate cycle (TCA cycle)	1.60467e-10	30	3.24	Gene.9643::TRINITY_DN30005_c0_g2::g.9643::m.9643	127	K	Pyruvate dehydrogenase E1 component subunit beta OS=Anthurium amnicola GN=PDH2_3 PE=4 SV=1	ITK(1)GLLDK	2	-0.029228	3	3	1	92.0512	0.00273643	92.051	1	80.6884	0.00604844	80.688	1	80.7549	0.00602905	80.755_x000D_
map00020 Citrate cycle (TCA cycle)	1.60467e-10	30	3.24	Gene.26495::TRINITY_DN38943_c0_g2::g.26495::m.26495	339	K	"Succinate dehydrogenase [ubiquinone] flavoprotein subunit, mitochondrial OS=Anthurium amnicola GN=SDH1-1_1 PE=3 SV=1"	YAPTAK(1)DLASR	2	1.7296	3	3	1	79.492	0.00185217	79.492	1	106.667	0.00011619	106.67	1	81.9197	0.00160324	81.92_x000D_
map00020 Citrate cycle (TCA cycle)	1.60467e-10	30	3.24	Gene.26495::TRINITY_DN38943_c0_g2::g.26495::m.26495	185	K	"Succinate dehydrogenase [ubiquinone] flavoprotein subunit, mitochondrial OS=Anthurium amnicola GN=SDH1-1_1 PE=3 SV=1"	AFGGQSLDFGK(1)GGQAYR	2	-0.92307	3	3	1	252.358	2.46e-63	252.36	1	270.515	8.48e-76	270.51	1	297.485	9.47e-90	297.49_x000D_
map00020 Citrate cycle (TCA cycle)	1.60467e-10	30	3.24	Gene.9447::TRINITY_DN29890_c0_g1::g.9447::m.9447	284	K	"2-oxoglutarate dehydrogenase, mitochondrial OS=Anthurium amnicola GN=ogdh_1 PE=4 SV=1"	AVDEDGLYTGTGDVK(1)YHLGTSYDRPTR	4	0.076301	6	3	1	54.2998	2.59e-47	198.64	1	68.5874	3.31e-47	194.97	1	76.1521	3.07e-47	196.18_x000D_
map00020 Citrate cycle (TCA cycle)	1.60467e-10	30	3.24	Gene.9447::TRINITY_DN29890_c0_g1::g.9447::m.9447	167	K	"2-oxoglutarate dehydrogenase, mitochondrial OS=Anthurium amnicola GN=ogdh_1 PE=4 SV=1"	DK(1)IETVNPR	2	0.76953	4	3	1	67.2066	0.0173496	67.207	1	98.0545	0.000744598	98.055	1	86.8816	0.00248857	86.882_x000D_
map00020 Citrate cycle (TCA cycle)	1.60467e-10	30	3.24	Gene.24795::TRINITY_DN38178_c0_g1::g.24795::m.24795	346	K	Dihydrolipoyl dehydrogenase (Fragment) OS=Anthurium amnicola GN=LPD_1 PE=3 SV=1	ILAEK(1)ETDK	2	-0.18086	12	3	1	101.646	0.000623264	101.65	1	90.1504	0.000623264	101.65	1	90.1504	0.00182116	90.15_x000D_
map00020 Citrate cycle (TCA cycle)	1.60467e-10	30	3.24	Gene.24795::TRINITY_DN38178_c0_g1::g.24795::m.24795	305	K	Dihydrolipoyl dehydrogenase (Fragment) OS=Anthurium amnicola GN=LPD_1 PE=3 SV=1	HGHVDYDLVPGVVYTHPEVASVGK(1)TEDQVK	4	0.12008	5	3	1	171.001	1.37e-31	171	1	139.185	6.81e-23	139.19	1	124.82	7.15e-17	124.82_x000D_
map00020 Citrate cycle (TCA cycle)	1.60467e-10	30	3.24	Gene.24795::TRINITY_DN38178_c0_g1::g.24795::m.24795	78	K	Dihydrolipoyl dehydrogenase (Fragment) OS=Anthurium amnicola GN=LPD_1 PE=3 SV=1	IEGGNTVVK(1)GK	2	1.9186	3	3	1	116.546	1.23e-05	116.55	1	99.4999	0.00021116	99.5	1	110.077	7.1e-05	110.08_x000D_
map00020 Citrate cycle (TCA cycle)	1.60467e-10	30	3.24	Gene.24795::TRINITY_DN38178_c0_g1::g.24795::m.24795	331	K	Dihydrolipoyl dehydrogenase (Fragment) OS=Anthurium amnicola GN=LPD_1 PE=3 SV=1	AK(1)AIDDAEGVVK	2	0.71405	3	3	1	66.9887	0.00639392	66.989	1	49.2981	0.052902	49.298	1	82.7048	0.000712931	82.705_x000D_
map00020 Citrate cycle (TCA cycle)	1.60467e-10	30	3.24	Gene.24795::TRINITY_DN38178_c0_g1::g.24795::m.24795	46	K	Dihydrolipoyl dehydrogenase (Fragment) OS=Anthurium amnicola GN=LPD_1 PE=3 SV=1	GIEGLFK(1)K	2	-0.24467	11	3	1	67.1694	0.0231996	71.501	1	73.2601	0.0127899	75.109	1	75.1092	0.0127899	75.109_x000D_
map00020 Citrate cycle (TCA cycle)	1.60467e-10	30	3.24	Gene.24795::TRINITY_DN38178_c0_g1::g.24795::m.24795	49	K	Dihydrolipoyl dehydrogenase (Fragment) OS=Anthurium amnicola GN=LPD_1 PE=3 SV=1	NK(1)VNYVK	2	0.51985	5	3	0.999985	48.3302	9.98e-13	157.34	1	110.612	0.00360479	141.52	0.877672	8.55806	0.0302203	106.36_x000D_
map00020 Citrate cycle (TCA cycle)	1.60467e-10	30	3.24	Gene.24795::TRINITY_DN38178_c0_g1::g.24795::m.24795	405	K	Dihydrolipoyl dehydrogenase (Fragment) OS=Anthurium amnicola GN=LPD_1 PE=3 SV=1	EAAMATYDK(1)PIHI	2	-0.94579	4	3	1	134.99	9.56e-10	134.99	1	138.236	1.8e-09	138.24	1	136.698	8.67e-10	136.7_x000D_
map00020 Citrate cycle (TCA cycle)	1.60467e-10	30	3.24	Gene.24795::TRINITY_DN38178_c0_g1::g.24795::m.24795	311	K	Dihydrolipoyl dehydrogenase (Fragment) OS=Anthurium amnicola GN=LPD_1 PE=3 SV=1	TEDQVK(1)ASGVEYR	2	-0.4507	6	3	1	170.95	2.52e-14	170.95	1	173.594	7.46e-17	173.59	1	156.243	2.16e-13	156.24_x000D_
map00020 Citrate cycle (TCA cycle)	1.60467e-10	30	3.24	Gene.24795::TRINITY_DN38178_c0_g1::g.24795::m.24795	54	K	Dihydrolipoyl dehydrogenase (Fragment) OS=Anthurium amnicola GN=LPD_1 PE=3 SV=1	VNYVK(1)GFGK	2	0.54112	6	3	1	96.6681	0.000791435	96.668	1	107.574	0.000422998	107.57	1	109.478	0.000358681	109.48_x000D_
map00020 Citrate cycle (TCA cycle)	1.60467e-10	30	3.24	Gene.20687::TRINITY_DN36213_c0_g2::g.20687::m.20687	383	K	Dihydrolipoamide acetyltransferase component of pyruvate dehydrogenase complex OS=Anthurium amnicola GN=pdhC_8 PE=3 SV=1	WK(1)ELVGK	2	-0.037597	4	3	1	90.3698	0.00800824	90.37	1	98.4581	0.00497006	98.458	1	74.255	0.0195989	74.255_x000D_
map00020 Citrate cycle (TCA cycle)	1.60467e-10	30	3.24	Gene.23399::TRINITY_DN37511_c0_g1::g.23399::m.23399	75	K	"Malate dehydrogenase, chloroplastic OS=Anthurium amnicola GN=At3g47520_1 PE=4 SV=1"	TRPSVTFTDK(1)EVEELTVR	3	0.33567	4	3	1	161.35	1.8e-21	161.35	1	81.0159	0.000218876	81.016	1	185.549	2.4e-28	185.55_x000D_
map00020 Citrate cycle (TCA cycle)	1.60467e-10	30	3.24	Gene.23030::TRINITY_DN37339_c0_g2::g.23030::m.23030	172	K	Isocitrate dehydrogenase [NADP] OS=Macleaya cordata GN=BVC80_33g4 PE=3 SV=1	MTK(1)DLALLIHGSK	3	0.015754	4	3	1	143.925	3.57e-10	143.93	1	71.0308	2.54e-07	123.76	1	165.642	2.99e-14	165.64_x000D_
map00020 Citrate cycle (TCA cycle)	1.60467e-10	30	3.24	Gene.23030::TRINITY_DN37339_c0_g2::g.23030::m.23030	36	K	Isocitrate dehydrogenase [NADP] OS=Macleaya cordata GN=BVC80_33g4 PE=3 SV=1	DK(1)FEASGIWYEHR	2	-0.12161	3	3	1	106.424	6.29e-06	106.42	1	91.9687	5.19e-05	91.969	1	75.445	0.000823176	75.445_x000D_
map00020 Citrate cycle (TCA cycle)	1.60467e-10	30	3.24	Gene.12195::TRINITY_DN31509_c0_g6::g.12195::m.12195	160	K	"Fumarate hydratase 2, chloroplastic OS=Anthurium amnicola GN=FUM2_1 PE=3 SV=1"	RGEK(1)FVHPNDHVNR	4	1.0801	3	3	1	51.009	0.0127015	51.009	1	46.1561	0.0210223	46.156	1	44.9681	0.0195792	44.968_x000D_
map00020 Citrate cycle (TCA cycle)	1.60467e-10	30	3.24	Gene.10183::TRINITY_DN30363_c0_g1::g.10183::m.10183	70	K	"Putative aconitate hydratase, cytoplasmic OS=Anthurium amnicola GN=Os08g0191100_4 PE=4 SV=1"	YK(1)SEGHDTVILAGAEYGSGSSR	3	-0.015647	3	3	1	140.592	1.53e-17	140.59	1	128.381	4.27e-12	128.38	1	140.592	1.53e-17	140.59_x000D_
map00020 Citrate cycle (TCA cycle)	1.60467e-10	30	3.24	Gene.13973::TRINITY_DN32529_c0_g2::g.13973::m.13973	39	K	"Succinate dehydrogenase [ubiquinone] iron-sulfur subunit, mitochondrial OS=Anthurium amnicola GN=SDH2-1 PE=3 SV=1"	SVEPWLK(1)R	2	-0.050601	3	3	1	60.4363	0.0551229	60.436	1	65.2463	0.0422007	65.246	1	83.2061	0.0083582	83.206_x000D_
map00020 Citrate cycle (TCA cycle)	1.60467e-10	30	3.24	Gene.24292::TRINITY_DN37929_c1_g3::g.24292::m.24292	152	K	Aconitate hydratase OS=Ricinus communis GN=RCOM_0782740 PE=3 SV=1	GFAVPK(1)ESQSK	2	-0.16809	3	3	1	75.8194	0.00222875	75.819	1	75.8194	0.00222875	75.819	1	75.8194	0.00222875	75.819_x000D_
map00020 Citrate cycle (TCA cycle)	1.60467e-10	30	3.24	Gene.21701::TRINITY_DN36709_c0_g1::g.21701::m.21701	194	K	Citrate synthase (Fragment) OS=Anthurium amnicola GN=CIT_2 PE=3 SV=1	AYEK(1)GMPK	2	-1.3442	6	3	1	59.3497	0.0199037	59.35	1	71.5012	0.0147515	71.501	1	81.2963	0.00587125	81.296_x000D_
map00020 Citrate cycle (TCA cycle)	1.60467e-10	30	3.24	Gene.21701::TRINITY_DN36709_c0_g1::g.21701::m.21701	64	K	Citrate synthase (Fragment) OS=Anthurium amnicola GN=CIT_2 PE=3 SV=1	AEHGK(1)VELGK	3	-0.73146	4	3	1	67.385	0.00456029	67.385	1	99.4999	6.13e-05	101.39	1	60.2551	0.0075196	60.255_x000D_
map00020 Citrate cycle (TCA cycle)	1.60467e-10	30	3.24	Gene.21701::TRINITY_DN36709_c0_g1::g.21701::m.21701	146	K	Citrate synthase (Fragment) OS=Anthurium amnicola GN=CIT_2 PE=3 SV=1	EQVDALSK(1)ELR	2	0.67964	3	3	1	96.6043	0.000249526	96.604	1	131.172	2.07e-06	131.17	1	116.737	1.21e-05	116.74_x000D_
map00020 Citrate cycle (TCA cycle)	1.60467e-10	30	3.24	Gene.21701::TRINITY_DN36709_c0_g1::g.21701::m.21701	340	K	Citrate synthase (Fragment) OS=Anthurium amnicola GN=CIT_2 PE=3 SV=1	DYVWK(1)TLNSGK	2	2.4924	3	3	1	150.457	3e-08	150.46	1	127.868	4.38e-06	127.87	1	134.304	1.7e-07	134.3_x000D_
map00020 Citrate cycle (TCA cycle)	1.60467e-10	30	3.24	Gene.10084::TRINITY_DN30300_c0_g1::g.10084::m.10084	115	K	Pyruvate dehydrogenase E1 component subunit alpha OS=Anthurium amnicola GN=ODPA PE=4 SV=1	LILSHEIASAAELK(1)DIEK	3	1.7056	3	3	1	192.162	4.42e-30	192.16	1	154.521	1.66e-21	154.52	1	114.549	1.86e-10	114.55_x000D_
map00020 Citrate cycle (TCA cycle)	1.60467e-10	30	3.24	Gene.21371::TRINITY_DN36560_c0_g3::g.21371::m.21371	261	K	Malate dehydrogenase OS=Nicotiana attenuata GN=MD1_1 PE=3 SV=1	GAAIIK(1)AR	2	-0.17436	3	3	1	60.6819	0.0345997	60.682	1	60.6819	0.0345997	60.682	1	54.6114	0.0505555	54.611_x000D_
map00020 Citrate cycle (TCA cycle)	1.60467e-10	30	3.24	Gene.21371::TRINITY_DN36560_c0_g3::g.21371::m.21371	129	K	Malate dehydrogenase OS=Nicotiana attenuata GN=MD1_1 PE=3 SV=1	DVMSK(1)NVSIYK	2	-1.5379	8	3	1	80.6901	0.0011242	80.69	1	98.1049	0.000229644	98.105	1	71.1757	0.000964454	76.073_x000D_
map00020 Citrate cycle (TCA cycle)	1.60467e-10	30	3.24	Gene.4117::TRINITY_DN26271_c1_g3::g.4117::m.4117	35	K	Pyruvate dehydrogenase E1 component subunit alpha OS=Anthurium amnicola GN=ODPA PE=4 SV=1	FAK(1)EHALK	2	1.024	4	3	1	94.3095	0.0020782	94.309	1	88.1361	0.00387759	88.136	1	94.3095	0.0020782	94.309_x000D_
map00020 Citrate cycle (TCA cycle)	1.60467e-10	30	3.24	Gene.4117::TRINITY_DN26271_c1_g3::g.4117::m.4117	3	K	Pyruvate dehydrogenase E1 component subunit alpha OS=Anthurium amnicola GN=ODPA PE=4 SV=1	AAK(1)SPAYYK	2	1.5407	3	3	1	67.3338	0.00548426	67.334	1	55.3143	0.0380136	55.314	1	61.5599	0.0074321	61.56_x000D_
map00020 Citrate cycle (TCA cycle)	1.60467e-10	30	3.24	Gene.4117::TRINITY_DN26271_c1_g3::g.4117::m.4117	9	K	Pyruvate dehydrogenase E1 component subunit alpha OS=Anthurium amnicola GN=ODPA PE=4 SV=1	SPAYYK(1)R	2	-0.00027826	6	3	1	101.691	0.00724524	101.69	1	114.783	0.00499971	114.78	1	130.765	0.00496762	130.77_x000D_
map00020 Citrate cycle (TCA cycle)	1.60467e-10	30	3.24	Gene.16677::TRINITY_DN34037_c0_g2::g.16677::m.16677	356	K	Isocitrate dehydrogenase [NADP] OS=Triticum aestivum PE=3 SV=1	MTK(1)DLALLSHGPK	3	-0.11355	3	3	1	101.608	9.79e-06	101.61	1	97.2033	1.3e-05	97.203	1	112.022	2.22e-06	112.02_x000D_
map00020 Citrate cycle (TCA cycle)	1.60467e-10	30	3.24	Gene.4143::TRINITY_DN26300_c1_g2::g.4143::m.4143	194	K	Malate dehydrogenase OS=Anthurium amnicola GN=MDHG_0 PE=3 SV=1	KAGTYDPK(1)R	2	-0.22861	8	3	1	75.6955	0.0118011	75.696	1	81.7808	0.00640082	92.538	1	82.7505	0.00856705	82.75_x000D_
map00020 Citrate cycle (TCA cycle)	1.60467e-10	30	3.24	Gene.26434::TRINITY_DN38911_c0_g2::g.26434::m.26434	408	K	"Dihydrolipoyllysine-residue succinyltransferase component of 2-oxoglutarate dehydrogenase complex 2, mitochondrial OS=Anthurium amnicola GN=At4g26910_0 PE=4 SV=1"	NADK(1)MNFADIEK	2	-0.90271	3	3	1	55.9795	0.0133297	55.98	1	129.761	6.64e-07	129.76	1	47.6215	0.062925	47.621_x000D_
map00020 Citrate cycle (TCA cycle)	1.60467e-10	30	3.24	Gene.26434::TRINITY_DN38911_c0_g2::g.26434::m.26434	340	K	"Dihydrolipoyllysine-residue succinyltransferase component of 2-oxoglutarate dehydrogenase complex 2, mitochondrial OS=Anthurium amnicola GN=At4g26910_0 PE=4 SV=1"	SEYK(1)DAFFEK	2	0.29056	6	3	1	100.931	0.000377608	100.93	1	89.8046	0.00140624	89.805	1	99.752	0.000408175	99.752_x000D_
map00020 Citrate cycle (TCA cycle)	1.60467e-10	30	3.24	Gene.26434::TRINITY_DN38911_c0_g2::g.26434::m.26434	346	K	"Dihydrolipoyllysine-residue succinyltransferase component of 2-oxoglutarate dehydrogenase complex 2, mitochondrial OS=Anthurium amnicola GN=At4g26910_0 PE=4 SV=1"	DAFFEK(1)HGVK	2	0.39868	4	3	1	91.9612	0.00103713	91.961	1	113.224	5.89e-05	113.22	1	100.931	0.000377608	100.93_x000D_
map00020 Citrate cycle (TCA cycle)	1.60467e-10	30	3.24	Gene.26434::TRINITY_DN38911_c0_g2::g.26434::m.26434	226	K	"Dihydrolipoyllysine-residue succinyltransferase component of 2-oxoglutarate dehydrogenase complex 2, mitochondrial OS=Anthurium amnicola GN=At4g26910_0 PE=4 SV=1"	IAVISK(1)SDADVTHVAPSEEK	3	1.0405	4	3	1	134.288	4.91e-17	134.29	1	142.431	2.81e-17	142.43	1	136.489	4.34e-17	136.49_x000D_
map00020 Citrate cycle (TCA cycle)	1.60467e-10	30	3.24	Gene.9638::TRINITY_DN30003_c1_g4::g.9638::m.9638	281	K	Acetyltransferase component of pyruvate dehydrogenase complex OS=Anthurium amnicola GN=At3g13930_0 PE=3 SV=1	KEEVEPVSTPEPVASK(1)AEEAPQGDDR	3	0.67326	3	3	1	117.786	8.66e-27	157.99	1	121.592	3.14e-36	179.86	1	111.089	2.45e-19	142.65_x000D_
map00020 Citrate cycle (TCA cycle)	1.60467e-10	30	3.24	Gene.9638::TRINITY_DN30003_c1_g4::g.9638::m.9638	245	K	Acetyltransferase component of pyruvate dehydrogenase complex OS=Anthurium amnicola GN=At3g13930_0 PE=3 SV=1	DYK(1)VSASDGDSGAQAPPEPTPTK	3	-0.020042	6	3	1	86.9868	4.88e-13	117.96	1	92.5652	3.89e-06	92.565	1	86.0796	3.78e-06	86.08_x000D_
map00020 Citrate cycle (TCA cycle)	1.60467e-10	30	3.24	Gene.9638::TRINITY_DN30003_c1_g4::g.9638::m.9638	220	K	Acetyltransferase component of pyruvate dehydrogenase complex OS=Anthurium amnicola GN=At3g13930_0 PE=3 SV=1	ILHGDGAK(1)DIK	3	-0.28556	6	3	1	58.0983	0.000650938	77.597	1	94.4023	0.000102826	94.402	1	62.3383	0.000695191	76.24_x000D_
map00380 Tryptophan metabolism	0.00779864	12	2.08	Gene.18759::TRINITY_DN35191_c0_g1::g.18759::m.18759	105	K	Aldehyde dehydrogenase OS=Anthurium amnicola GN=ALDH3H1_4 PE=3 SV=1	STLTEFYGKDPLESK(1)DLSR	3	-0.51488	5	3	1	76.11	6.92e-22	163.79	1	154.15	1.06e-08	154.15	1	82.2609	1.21e-21	157_x000D_
map00380 Tryptophan metabolism	0.00779864	12	2.08	Gene.18759::TRINITY_DN35191_c0_g1::g.18759::m.18759	121	K	Aldehyde dehydrogenase OS=Anthurium amnicola GN=ALDH3H1_4 PE=3 SV=1	LTK(1)LLDDEK	2	0.090357	3	3	1	104.221	0.000536266	104.22	1	123.792	0.000159471	123.79	1	104.221	1.28e-05	104.22_x000D_
map00380 Tryptophan metabolism	0.00779864	12	2.08	Gene.24795::TRINITY_DN38178_c0_g1::g.24795::m.24795	346	K	Dihydrolipoyl dehydrogenase (Fragment) OS=Anthurium amnicola GN=LPD_1 PE=3 SV=1	ILAEK(1)ETDK	2	-0.18086	12	3	1	101.646	0.000623264	101.65	1	90.1504	0.000623264	101.65	1	90.1504	0.00182116	90.15_x000D_
map00380 Tryptophan metabolism	0.00779864	12	2.08	Gene.24795::TRINITY_DN38178_c0_g1::g.24795::m.24795	305	K	Dihydrolipoyl dehydrogenase (Fragment) OS=Anthurium amnicola GN=LPD_1 PE=3 SV=1	HGHVDYDLVPGVVYTHPEVASVGK(1)TEDQVK	4	0.12008	5	3	1	171.001	1.37e-31	171	1	139.185	6.81e-23	139.19	1	124.82	7.15e-17	124.82_x000D_
map00380 Tryptophan metabolism	0.00779864	12	2.08	Gene.24795::TRINITY_DN38178_c0_g1::g.24795::m.24795	78	K	Dihydrolipoyl dehydrogenase (Fragment) OS=Anthurium amnicola GN=LPD_1 PE=3 SV=1	IEGGNTVVK(1)GK	2	1.9186	3	3	1	116.546	1.23e-05	116.55	1	99.4999	0.00021116	99.5	1	110.077	7.1e-05	110.08_x000D_
map00380 Tryptophan metabolism	0.00779864	12	2.08	Gene.24795::TRINITY_DN38178_c0_g1::g.24795::m.24795	331	K	Dihydrolipoyl dehydrogenase (Fragment) OS=Anthurium amnicola GN=LPD_1 PE=3 SV=1	AK(1)AIDDAEGVVK	2	0.71405	3	3	1	66.9887	0.00639392	66.989	1	49.2981	0.052902	49.298	1	82.7048	0.000712931	82.705_x000D_
map00380 Tryptophan metabolism	0.00779864	12	2.08	Gene.24795::TRINITY_DN38178_c0_g1::g.24795::m.24795	46	K	Dihydrolipoyl dehydrogenase (Fragment) OS=Anthurium amnicola GN=LPD_1 PE=3 SV=1	GIEGLFK(1)K	2	-0.24467	11	3	1	67.1694	0.0231996	71.501	1	73.2601	0.0127899	75.109	1	75.1092	0.0127899	75.109_x000D_
map00380 Tryptophan metabolism	0.00779864	12	2.08	Gene.24795::TRINITY_DN38178_c0_g1::g.24795::m.24795	49	K	Dihydrolipoyl dehydrogenase (Fragment) OS=Anthurium amnicola GN=LPD_1 PE=3 SV=1	NK(1)VNYVK	2	0.51985	5	3	0.999985	48.3302	9.98e-13	157.34	1	110.612	0.00360479	141.52	0.877672	8.55806	0.0302203	106.36_x000D_
map00380 Tryptophan metabolism	0.00779864	12	2.08	Gene.24795::TRINITY_DN38178_c0_g1::g.24795::m.24795	405	K	Dihydrolipoyl dehydrogenase (Fragment) OS=Anthurium amnicola GN=LPD_1 PE=3 SV=1	EAAMATYDK(1)PIHI	2	-0.94579	4	3	1	134.99	9.56e-10	134.99	1	138.236	1.8e-09	138.24	1	136.698	8.67e-10	136.7_x000D_
map00380 Tryptophan metabolism	0.00779864	12	2.08	Gene.24795::TRINITY_DN38178_c0_g1::g.24795::m.24795	311	K	Dihydrolipoyl dehydrogenase (Fragment) OS=Anthurium amnicola GN=LPD_1 PE=3 SV=1	TEDQVK(1)ASGVEYR	2	-0.4507	6	3	1	170.95	2.52e-14	170.95	1	173.594	7.46e-17	173.59	1	156.243	2.16e-13	156.24_x000D_
map00380 Tryptophan metabolism	0.00779864	12	2.08	Gene.24795::TRINITY_DN38178_c0_g1::g.24795::m.24795	54	K	Dihydrolipoyl dehydrogenase (Fragment) OS=Anthurium amnicola GN=LPD_1 PE=3 SV=1	VNYVK(1)GFGK	2	0.54112	6	3	1	96.6681	0.000791435	96.668	1	107.574	0.000422998	107.57	1	109.478	0.000358681	109.48_x000D_
map00380 Tryptophan metabolism	0.00779864	12	2.08	Gene.21681::TRINITY_DN36703_c0_g1::g.21681::m.21681	228	K	"Putative acetyl-CoA acetyltransferase, cytosolic 2 OS=Anthurium amnicola GN=At5g47720_4 PE=3 SV=1"	GRPSVFIDK(1)DESLEK	3	-0.22549	3	3	1	108.063	1.7e-06	108.06	1	85.9881	0.000153493	85.988	1	85.4731	0.000162059	85.473_x000D_
map00380 Tryptophan metabolism	0.00779864	12	2.08	Gene.21883::TRINITY_DN36787_c0_g4::g.21883::m.21883	80	K	"Enoyl-CoA hydratase, mitochondrial (Fragment) OS=Anthurium amnicola GN=ECHS1_0 PE=4 SV=1"	YK(1)AVINDGLK	2	-0.18426	4	3	1	70.9415	0.00969619	70.942	1	58.7431	0.0256139	58.743	1	63.6941	0.0191534	63.694_x000D_
map00380 Tryptophan metabolism	0.00779864	12	2.08	Gene.24514::TRINITY_DN38044_c0_g1::g.24514::m.24514	336	K	"Aldehyde dehydrogenase family 2 member B4, mitochondrial (Fragment) OS=Anthurium amnicola GN=ALDH2B4_0 PE=3 SV=1"	TFVHEK(1)VYDEFLEK	3	-0.31814	10	3	1	68.9778	2.34e-15	153.94	1	137.207	1.12e-15	163.8	1	118.21	1.69e-08	118.21_x000D_
map00380 Tryptophan metabolism	0.00779864	12	2.08	Gene.24686::TRINITY_DN38128_c0_g2::g.24686::m.24686	360	K	Aldehyde dehydrogenase family 7 member B4 (Fragment) OS=Anthurium amnicola GN=ALDH7B4 PE=3 SV=1	NFEK(1)GLEVIK	2	-0.51065	7	3	1	84.5074	1.21e-08	170.66	1	112.938	3.28e-22	215.77	1	88.2402	0.00167398	109.6_x000D_
map00380 Tryptophan metabolism	0.00779864	12	2.08	Gene.24686::TRINITY_DN38128_c0_g2::g.24686::m.24686	101	K	Aldehyde dehydrogenase family 7 member B4 (Fragment) OS=Anthurium amnicola GN=ALDH7B4 PE=3 SV=1	GK(1)LQQLGR	2	-0.11071	3	3	1	89.7522	0.00340654	89.752	1	89.7522	0.00340654	89.752	1	86.095	0.00447252	86.095_x000D_
map00380 Tryptophan metabolism	0.00779864	12	2.08	Gene.24686::TRINITY_DN38128_c0_g2::g.24686::m.24686	86	K	Aldehyde dehydrogenase family 7 member B4 (Fragment) OS=Anthurium amnicola GN=ALDH7B4 PE=3 SV=1	IWMQIPAPK(1)R	2	0.96906	3	3	1	111.455	1.18e-05	111.46	1	111.061	1.24e-05	111.06	1	104.014	2.28e-05	104.01_x000D_
map00380 Tryptophan metabolism	0.00779864	12	2.08	Gene.11448::TRINITY_DN31097_c0_g1::g.11448::m.11448	445	K	Lipoamide dehydrogenase 1 isoform 1 OS=Theobroma cacao GN=TCM_021331 PE=3 SV=1	TSFK(1)ANTK	2	0.31086	4	3	1	87.6395	0.00402235	87.639	1	150.362	0.000162354	150.36	1	138.062	0.000626056	138.06_x000D_
map00380 Tryptophan metabolism	0.00779864	12	2.08	Gene.28140::TRINITY_DN39635_c1_g1::g.28140::m.28140	271	K	Catalase OS=Zantedeschia aethiopica GN=cat1 PE=2 SV=1	CVIFK(1)ENNFK	2	-0.34275	6	3	1	153.045	1.82e-08	153.05	1	132.01	3.13e-06	132.01	1	146.107	1.63e-07	146.11_x000D_
map00380 Tryptophan metabolism	0.00779864	12	2.08	Gene.28140::TRINITY_DN39635_c1_g1::g.28140::m.28140	74	K	Catalase OS=Zantedeschia aethiopica GN=cat1 PE=2 SV=1	FHWK(1)PTCGVK	3	0.01853	7	3	1	71.4507	0.000321819	103.08	1	61.1614	0.00714344	61.161	1	82.2868	0.000856543	82.287_x000D_
map00380 Tryptophan metabolism	0.00779864	12	2.08	Gene.28140::TRINITY_DN39635_c1_g1::g.28140::m.28140	276	K	Catalase OS=Zantedeschia aethiopica GN=cat1 PE=2 SV=1	ENNFK(1)QPGER	2	-0.47926	8	3	1	165.631	4.11e-09	165.63	1	183.987	3.8e-12	183.99	1	161.19	6.63e-09	161.19_x000D_
map00380 Tryptophan metabolism	0.00779864	12	2.08	Gene.28140::TRINITY_DN39635_c1_g1::g.28140::m.28140	70	K	Catalase OS=Zantedeschia aethiopica GN=cat1 PE=2 SV=1	AHYVK(1)FHWK	3	-0.0084462	14	3	1	67.8972	1.43e-06	104.95	1	67.5074	2.85e-06	95.57	1	68.2235	0.00502466	68.224_x000D_
map00380 Tryptophan metabolism	0.00779864	12	2.08	Gene.28140::TRINITY_DN39635_c1_g1::g.28140::m.28140	266	K	Catalase OS=Zantedeschia aethiopica GN=cat1 PE=2 SV=1	EK(1)CVIFK	2	-0.45474	7	3	1	85.2649	0.0109807	85.265	1	83.7525	0.0118613	83.753	1	104.209	0.00432406	104.21_x000D_
map00380 Tryptophan metabolism	0.00779864	12	2.08	Gene.28140::TRINITY_DN39635_c1_g1::g.28140::m.28140	62	K	Catalase OS=Zantedeschia aethiopica GN=cat1 PE=2 SV=1	HMDGSGVHTYTLINK(1)AGK	3	0.67931	6	3	1	207.393	6.15e-37	207.39	1	44.045	2.04e-29	191.37	1	198.847	1.79e-36	198.85_x000D_
map00380 Tryptophan metabolism	0.00779864	12	2.08	Gene.20592::TRINITY_DN36171_c1_g1::g.20592::m.20592	190	K	Dihydrolipoyl dehydrogenase OS=Anthurium amnicola GN=lpdA_1 PE=3 SV=1	TSFK(1)ANTK	2	0.31086	4	3	1	87.6395	0.00402235	87.639	1	150.362	0.000162354	150.36	1	138.062	0.000626056	138.06_x000D_
map00380 Tryptophan metabolism	0.00779864	12	2.08	Gene.24516::TRINITY_DN38044_c0_g2::g.24516::m.24516	32	K	Aldehyde dehydrogenase domain OS=Macleaya cordata GN=BVC80_8965g47 PE=3 SV=1	FK(1)DLGEVIR	2	-0.35619	6	3	1	75.509	0.00481056	75.509	1	113.445	0.000224678	113.44	1	76.2278	0.00466379	76.228_x000D_
map00380 Tryptophan metabolism	0.00779864	12	2.08	Gene.26434::TRINITY_DN38911_c0_g2::g.26434::m.26434	408	K	"Dihydrolipoyllysine-residue succinyltransferase component of 2-oxoglutarate dehydrogenase complex 2, mitochondrial OS=Anthurium amnicola GN=At4g26910_0 PE=4 SV=1"	NADK(1)MNFADIEK	2	-0.90271	3	3	1	55.9795	0.0133297	55.98	1	129.761	6.64e-07	129.76	1	47.6215	0.062925	47.621_x000D_
map00380 Tryptophan metabolism	0.00779864	12	2.08	Gene.26434::TRINITY_DN38911_c0_g2::g.26434::m.26434	340	K	"Dihydrolipoyllysine-residue succinyltransferase component of 2-oxoglutarate dehydrogenase complex 2, mitochondrial OS=Anthurium amnicola GN=At4g26910_0 PE=4 SV=1"	SEYK(1)DAFFEK	2	0.29056	6	3	1	100.931	0.000377608	100.93	1	89.8046	0.00140624	89.805	1	99.752	0.000408175	99.752_x000D_
map00380 Tryptophan metabolism	0.00779864	12	2.08	Gene.26434::TRINITY_DN38911_c0_g2::g.26434::m.26434	346	K	"Dihydrolipoyllysine-residue succinyltransferase component of 2-oxoglutarate dehydrogenase complex 2, mitochondrial OS=Anthurium amnicola GN=At4g26910_0 PE=4 SV=1"	DAFFEK(1)HGVK	2	0.39868	4	3	1	91.9612	0.00103713	91.961	1	113.224	5.89e-05	113.22	1	100.931	0.000377608	100.93_x000D_
map00380 Tryptophan metabolism	0.00779864	12	2.08	Gene.26434::TRINITY_DN38911_c0_g2::g.26434::m.26434	226	K	"Dihydrolipoyllysine-residue succinyltransferase component of 2-oxoglutarate dehydrogenase complex 2, mitochondrial OS=Anthurium amnicola GN=At4g26910_0 PE=4 SV=1"	IAVISK(1)SDADVTHVAPSEEK	3	1.0405	4	3	1	134.288	4.91e-17	134.29	1	142.431	2.81e-17	142.43	1	136.489	4.34e-17	136.49_x000D_
map00380 Tryptophan metabolism	0.00779864	12	2.08	Gene.22419::TRINITY_DN37043_c0_g2::g.22419::m.22419	262	K	Aldehyde dehydrogenase 2B4 OS=Bixa orellana GN=ADH2B4 PE=2 SV=1	VYDEFIEK(1)AR	2	-0.63604	5	3	1	121.899	1.77e-05	121.9	1	117.52	2.4e-05	117.52	1	87.5679	0.00178904	87.568_x000D_
map00380 Tryptophan metabolism	0.00779864	12	2.08	Gene.22419::TRINITY_DN37043_c0_g2::g.22419::m.22419	293	K	Aldehyde dehydrogenase 2B4 OS=Bixa orellana GN=ADH2B4 PE=2 SV=1	GVEQGPQIDQEQFDK(1)VMR	3	-0.06143	4	3	1	158.976	1.26e-21	158.98	1	144.168	5.84e-16	144.17	1	171.98	8.18e-23	171.98_x000D_
map00380 Tryptophan metabolism	0.00779864	12	2.08	Gene.22419::TRINITY_DN37043_c0_g2::g.22419::m.22419	277	K	Aldehyde dehydrogenase 2B4 OS=Bixa orellana GN=ADH2B4 PE=2 SV=1	VVGDPFK(1)K	2	-1.1565	3	3	1	69.8246	0.0280366	69.825	1	81.2963	0.00923366	81.296	1	69.8246	0.0280366	69.825_x000D_
map00280 Valine, leucine and isoleucine degradation	0.000576899	15	2.39	Gene.17722::TRINITY_DN34622_c1_g3::g.17722::m.17722	455	K	"alanine--glyoxylate aminotransferase 2 homolog 1, mitochondrial OS=Nelumbo nucifera GN=LOC104605885 PE=3 SV=1"	DLGVLVGK(1)GGLHGNVFR	3	-0.20567	3	3	1	148.701	4.52e-16	148.7	1	112.235	1.37e-07	112.24	1	139.582	1.33e-15	139.58_x000D_
map00280 Valine, leucine and isoleucine degradation	0.000576899	15	2.39	Gene.18759::TRINITY_DN35191_c0_g1::g.18759::m.18759	105	K	Aldehyde dehydrogenase OS=Anthurium amnicola GN=ALDH3H1_4 PE=3 SV=1	STLTEFYGKDPLESK(1)DLSR	3	-0.51488	5	3	1	76.11	6.92e-22	163.79	1	154.15	1.06e-08	154.15	1	82.2609	1.21e-21	157_x000D_
map00280 Valine, leucine and isoleucine degradation	0.000576899	15	2.39	Gene.18759::TRINITY_DN35191_c0_g1::g.18759::m.18759	121	K	Aldehyde dehydrogenase OS=Anthurium amnicola GN=ALDH3H1_4 PE=3 SV=1	LTK(1)LLDDEK	2	0.090357	3	3	1	104.221	0.000536266	104.22	1	123.792	0.000159471	123.79	1	104.221	1.28e-05	104.22_x000D_
map00280 Valine, leucine and isoleucine degradation	0.000576899	15	2.39	Gene.24795::TRINITY_DN38178_c0_g1::g.24795::m.24795	346	K	Dihydrolipoyl dehydrogenase (Fragment) OS=Anthurium amnicola GN=LPD_1 PE=3 SV=1	ILAEK(1)ETDK	2	-0.18086	12	3	1	101.646	0.000623264	101.65	1	90.1504	0.000623264	101.65	1	90.1504	0.00182116	90.15_x000D_
map00280 Valine, leucine and isoleucine degradation	0.000576899	15	2.39	Gene.24795::TRINITY_DN38178_c0_g1::g.24795::m.24795	305	K	Dihydrolipoyl dehydrogenase (Fragment) OS=Anthurium amnicola GN=LPD_1 PE=3 SV=1	HGHVDYDLVPGVVYTHPEVASVGK(1)TEDQVK	4	0.12008	5	3	1	171.001	1.37e-31	171	1	139.185	6.81e-23	139.19	1	124.82	7.15e-17	124.82_x000D_
map00280 Valine, leucine and isoleucine degradation	0.000576899	15	2.39	Gene.24795::TRINITY_DN38178_c0_g1::g.24795::m.24795	78	K	Dihydrolipoyl dehydrogenase (Fragment) OS=Anthurium amnicola GN=LPD_1 PE=3 SV=1	IEGGNTVVK(1)GK	2	1.9186	3	3	1	116.546	1.23e-05	116.55	1	99.4999	0.00021116	99.5	1	110.077	7.1e-05	110.08_x000D_
map00280 Valine, leucine and isoleucine degradation	0.000576899	15	2.39	Gene.24795::TRINITY_DN38178_c0_g1::g.24795::m.24795	331	K	Dihydrolipoyl dehydrogenase (Fragment) OS=Anthurium amnicola GN=LPD_1 PE=3 SV=1	AK(1)AIDDAEGVVK	2	0.71405	3	3	1	66.9887	0.00639392	66.989	1	49.2981	0.052902	49.298	1	82.7048	0.000712931	82.705_x000D_
map00280 Valine, leucine and isoleucine degradation	0.000576899	15	2.39	Gene.24795::TRINITY_DN38178_c0_g1::g.24795::m.24795	46	K	Dihydrolipoyl dehydrogenase (Fragment) OS=Anthurium amnicola GN=LPD_1 PE=3 SV=1	GIEGLFK(1)K	2	-0.24467	11	3	1	67.1694	0.0231996	71.501	1	73.2601	0.0127899	75.109	1	75.1092	0.0127899	75.109_x000D_
map00280 Valine, leucine and isoleucine degradation	0.000576899	15	2.39	Gene.24795::TRINITY_DN38178_c0_g1::g.24795::m.24795	49	K	Dihydrolipoyl dehydrogenase (Fragment) OS=Anthurium amnicola GN=LPD_1 PE=3 SV=1	NK(1)VNYVK	2	0.51985	5	3	0.999985	48.3302	9.98e-13	157.34	1	110.612	0.00360479	141.52	0.877672	8.55806	0.0302203	106.36_x000D_
map00280 Valine, leucine and isoleucine degradation	0.000576899	15	2.39	Gene.24795::TRINITY_DN38178_c0_g1::g.24795::m.24795	405	K	Dihydrolipoyl dehydrogenase (Fragment) OS=Anthurium amnicola GN=LPD_1 PE=3 SV=1	EAAMATYDK(1)PIHI	2	-0.94579	4	3	1	134.99	9.56e-10	134.99	1	138.236	1.8e-09	138.24	1	136.698	8.67e-10	136.7_x000D_
map00280 Valine, leucine and isoleucine degradation	0.000576899	15	2.39	Gene.24795::TRINITY_DN38178_c0_g1::g.24795::m.24795	311	K	Dihydrolipoyl dehydrogenase (Fragment) OS=Anthurium amnicola GN=LPD_1 PE=3 SV=1	TEDQVK(1)ASGVEYR	2	-0.4507	6	3	1	170.95	2.52e-14	170.95	1	173.594	7.46e-17	173.59	1	156.243	2.16e-13	156.24_x000D_
map00280 Valine, leucine and isoleucine degradation	0.000576899	15	2.39	Gene.24795::TRINITY_DN38178_c0_g1::g.24795::m.24795	54	K	Dihydrolipoyl dehydrogenase (Fragment) OS=Anthurium amnicola GN=LPD_1 PE=3 SV=1	VNYVK(1)GFGK	2	0.54112	6	3	1	96.6681	0.000791435	96.668	1	107.574	0.000422998	107.57	1	109.478	0.000358681	109.48_x000D_
map00280 Valine, leucine and isoleucine degradation	0.000576899	15	2.39	Gene.21681::TRINITY_DN36703_c0_g1::g.21681::m.21681	228	K	"Putative acetyl-CoA acetyltransferase, cytosolic 2 OS=Anthurium amnicola GN=At5g47720_4 PE=3 SV=1"	GRPSVFIDK(1)DESLEK	3	-0.22549	3	3	1	108.063	1.7e-06	108.06	1	85.9881	0.000153493	85.988	1	85.4731	0.000162059	85.473_x000D_
map00280 Valine, leucine and isoleucine degradation	0.000576899	15	2.39	Gene.21883::TRINITY_DN36787_c0_g4::g.21883::m.21883	80	K	"Enoyl-CoA hydratase, mitochondrial (Fragment) OS=Anthurium amnicola GN=ECHS1_0 PE=4 SV=1"	YK(1)AVINDGLK	2	-0.18426	4	3	1	70.9415	0.00969619	70.942	1	58.7431	0.0256139	58.743	1	63.6941	0.0191534	63.694_x000D_
map00280 Valine, leucine and isoleucine degradation	0.000576899	15	2.39	Gene.19263::TRINITY_DN35470_c0_g2::g.19263::m.19263	310	K	Hydroxymethylglutaryl-CoA synthase OS=Nelumbo nucifera GN=LOC104596203 PE=3 SV=1	ASQVAAK(1)HLYDEK	2	0.0999	3	3	1	84.7534	0.000143586	84.753	1	57.2674	0.00295809	57.267	1	160.042	1.67e-13	160.04_x000D_
map00280 Valine, leucine and isoleucine degradation	0.000576899	15	2.39	Gene.19263::TRINITY_DN35470_c0_g2::g.19263::m.19263	411	K	Hydroxymethylglutaryl-CoA synthase OS=Nelumbo nucifera GN=LOC104596203 PE=3 SV=1	FVETLK(1)LMEHR	3	0.31772	3	3	1	83.1822	0.000340782	83.182	1	91.9612	0.000182441	91.961	1	93.3452	0.000134622	93.345_x000D_
map00280 Valine, leucine and isoleucine degradation	0.000576899	15	2.39	Gene.23730::TRINITY_DN37670_c1_g3::g.23730::m.23730	81	K	"3-ketoacyl-CoA thiolase 2, peroxisomal (Fragment) OS=Anthurium amnicola GN=PED1_2 PE=3 SV=1"	FK(1)DEIVPVTTK	2	0.48954	6	3	1	119.386	1.03e-05	119.39	1	124.068	7.03e-06	124.07	1	125.542	6e-06	125.54_x000D_
map00280 Valine, leucine and isoleucine degradation	0.000576899	15	2.39	Gene.23730::TRINITY_DN37670_c1_g3::g.23730::m.23730	90	K	"3-ketoacyl-CoA thiolase 2, peroxisomal (Fragment) OS=Anthurium amnicola GN=PED1_2 PE=3 SV=1"	FKDEIVPVTTK(1)IVDPK	3	-0.21631	3	3	0.999967	44.7891	0.00361513	60.062	0.999936	41.9525	0.0140744	52.814	0.999994	52.0225	0.00204753	67.418_x000D_
map00280 Valine, leucine and isoleucine degradation	0.000576899	15	2.39	Gene.23730::TRINITY_DN37670_c1_g3::g.23730::m.23730	95	K	"3-ketoacyl-CoA thiolase 2, peroxisomal (Fragment) OS=Anthurium amnicola GN=PED1_2 PE=3 SV=1"	IVDPK(1)TGEEK	2	0.32879	3	3	1	70.8081	0.00987033	70.808	1	72.2004	0.00805345	72.2	1	62.4662	0.0207557	62.466_x000D_
map00280 Valine, leucine and isoleucine degradation	0.000576899	15	2.39	Gene.23730::TRINITY_DN37670_c1_g3::g.23730::m.23730	79	K	"3-ketoacyl-CoA thiolase 2, peroxisomal (Fragment) OS=Anthurium amnicola GN=PED1_2 PE=3 SV=1"	AAAATAAGK(1)FK	2	-0.050174	13	3	1	112.129	1.75e-17	149.44	1	100.878	7.61e-25	168.64	1	131.819	1.62e-06	131.82_x000D_
map00280 Valine, leucine and isoleucine degradation	0.000576899	15	2.39	Gene.24514::TRINITY_DN38044_c0_g1::g.24514::m.24514	336	K	"Aldehyde dehydrogenase family 2 member B4, mitochondrial (Fragment) OS=Anthurium amnicola GN=ALDH2B4_0 PE=3 SV=1"	TFVHEK(1)VYDEFLEK	3	-0.31814	10	3	1	68.9778	2.34e-15	153.94	1	137.207	1.12e-15	163.8	1	118.21	1.69e-08	118.21_x000D_
map00280 Valine, leucine and isoleucine degradation	0.000576899	15	2.39	Gene.24686::TRINITY_DN38128_c0_g2::g.24686::m.24686	360	K	Aldehyde dehydrogenase family 7 member B4 (Fragment) OS=Anthurium amnicola GN=ALDH7B4 PE=3 SV=1	NFEK(1)GLEVIK	2	-0.51065	7	3	1	84.5074	1.21e-08	170.66	1	112.938	3.28e-22	215.77	1	88.2402	0.00167398	109.6_x000D_
map00280 Valine, leucine and isoleucine degradation	0.000576899	15	2.39	Gene.24686::TRINITY_DN38128_c0_g2::g.24686::m.24686	101	K	Aldehyde dehydrogenase family 7 member B4 (Fragment) OS=Anthurium amnicola GN=ALDH7B4 PE=3 SV=1	GK(1)LQQLGR	2	-0.11071	3	3	1	89.7522	0.00340654	89.752	1	89.7522	0.00340654	89.752	1	86.095	0.00447252	86.095_x000D_
map00280 Valine, leucine and isoleucine degradation	0.000576899	15	2.39	Gene.24686::TRINITY_DN38128_c0_g2::g.24686::m.24686	86	K	Aldehyde dehydrogenase family 7 member B4 (Fragment) OS=Anthurium amnicola GN=ALDH7B4 PE=3 SV=1	IWMQIPAPK(1)R	2	0.96906	3	3	1	111.455	1.18e-05	111.46	1	111.061	1.24e-05	111.06	1	104.014	2.28e-05	104.01_x000D_
map00280 Valine, leucine and isoleucine degradation	0.000576899	15	2.39	Gene.11448::TRINITY_DN31097_c0_g1::g.11448::m.11448	445	K	Lipoamide dehydrogenase 1 isoform 1 OS=Theobroma cacao GN=TCM_021331 PE=3 SV=1	TSFK(1)ANTK	2	0.31086	4	3	1	87.6395	0.00402235	87.639	1	150.362	0.000162354	150.36	1	138.062	0.000626056	138.06_x000D_
map00280 Valine, leucine and isoleucine degradation	0.000576899	15	2.39	Gene.24516::TRINITY_DN38044_c0_g2::g.24516::m.24516	32	K	Aldehyde dehydrogenase domain OS=Macleaya cordata GN=BVC80_8965g47 PE=3 SV=1	FK(1)DLGEVIR	2	-0.35619	6	3	1	75.509	0.00481056	75.509	1	113.445	0.000224678	113.44	1	76.2278	0.00466379	76.228_x000D_
map00280 Valine, leucine and isoleucine degradation	0.000576899	15	2.39	Gene.20592::TRINITY_DN36171_c1_g1::g.20592::m.20592	190	K	Dihydrolipoyl dehydrogenase OS=Anthurium amnicola GN=lpdA_1 PE=3 SV=1	TSFK(1)ANTK	2	0.31086	4	3	1	87.6395	0.00402235	87.639	1	150.362	0.000162354	150.36	1	138.062	0.000626056	138.06_x000D_
map00280 Valine, leucine and isoleucine degradation	0.000576899	15	2.39	Gene.9420::TRINITY_DN29870_c0_g3::g.9420::m.9420	135	K	Thiolase OS=Macleaya cordata GN=BVC80_9073g5 PE=3 SV=1	GGFK(1)DTHPDDLLAPVLK	3	-0.021029	3	3	1	91.6222	3.47e-05	91.622	1	116.133	2.47e-10	116.13	1	103.66	6.77e-07	103.66_x000D_
map00280 Valine, leucine and isoleucine degradation	0.000576899	15	2.39	Gene.21289::TRINITY_DN36515_c0_g1::g.21289::m.21289	383	K	"Methylcrotonoyl-CoA carboxylase beta chain, mitochondrial (Fragment) OS=Anthurium amnicola GN=MCCB_1 PE=4 SV=1"	NK(1)VVEAYER	2	-0.21058	3	3	1	76.8501	0.00453673	76.85	1	81.0988	0.00366926	81.099	1	79.1602	0.00406508	79.16_x000D_
map00280 Valine, leucine and isoleucine degradation	0.000576899	15	2.39	Gene.21289::TRINITY_DN36515_c0_g1::g.21289::m.21289	381	K	"Methylcrotonoyl-CoA carboxylase beta chain, mitochondrial (Fragment) OS=Anthurium amnicola GN=MCCB_1 PE=4 SV=1"	EEEEMFK(1)NK	2	0.46812	5	3	1	131.062	5.53e-05	133.23	1	101.253	0.000636561	101.25	1	128.361	1.68e-06	160.88_x000D_
map00280 Valine, leucine and isoleucine degradation	0.000576899	15	2.39	Gene.22419::TRINITY_DN37043_c0_g2::g.22419::m.22419	262	K	Aldehyde dehydrogenase 2B4 OS=Bixa orellana GN=ADH2B4 PE=2 SV=1	VYDEFIEK(1)AR	2	-0.63604	5	3	1	121.899	1.77e-05	121.9	1	117.52	2.4e-05	117.52	1	87.5679	0.00178904	87.568_x000D_
map00280 Valine, leucine and isoleucine degradation	0.000576899	15	2.39	Gene.22419::TRINITY_DN37043_c0_g2::g.22419::m.22419	293	K	Aldehyde dehydrogenase 2B4 OS=Bixa orellana GN=ADH2B4 PE=2 SV=1	GVEQGPQIDQEQFDK(1)VMR	3	-0.06143	4	3	1	158.976	1.26e-21	158.98	1	144.168	5.84e-16	144.17	1	171.98	8.18e-23	171.98_x000D_
map00280 Valine, leucine and isoleucine degradation	0.000576899	15	2.39	Gene.22419::TRINITY_DN37043_c0_g2::g.22419::m.22419	277	K	Aldehyde dehydrogenase 2B4 OS=Bixa orellana GN=ADH2B4 PE=2 SV=1	VVGDPFK(1)K	2	-1.1565	3	3	1	69.8246	0.0280366	69.825	1	81.2963	0.00923366	81.296	1	69.8246	0.0280366	69.825_x000D_
map00310 Lysine degradation	0.0134302	11	2.02	Gene.18759::TRINITY_DN35191_c0_g1::g.18759::m.18759	105	K	Aldehyde dehydrogenase OS=Anthurium amnicola GN=ALDH3H1_4 PE=3 SV=1	STLTEFYGKDPLESK(1)DLSR	3	-0.51488	5	3	1	76.11	6.92e-22	163.79	1	154.15	1.06e-08	154.15	1	82.2609	1.21e-21	157_x000D_
map00310 Lysine degradation	0.0134302	11	2.02	Gene.18759::TRINITY_DN35191_c0_g1::g.18759::m.18759	121	K	Aldehyde dehydrogenase OS=Anthurium amnicola GN=ALDH3H1_4 PE=3 SV=1	LTK(1)LLDDEK	2	0.090357	3	3	1	104.221	0.000536266	104.22	1	123.792	0.000159471	123.79	1	104.221	1.28e-05	104.22_x000D_
map00310 Lysine degradation	0.0134302	11	2.02	Gene.24795::TRINITY_DN38178_c0_g1::g.24795::m.24795	346	K	Dihydrolipoyl dehydrogenase (Fragment) OS=Anthurium amnicola GN=LPD_1 PE=3 SV=1	ILAEK(1)ETDK	2	-0.18086	12	3	1	101.646	0.000623264	101.65	1	90.1504	0.000623264	101.65	1	90.1504	0.00182116	90.15_x000D_
map00310 Lysine degradation	0.0134302	11	2.02	Gene.24795::TRINITY_DN38178_c0_g1::g.24795::m.24795	305	K	Dihydrolipoyl dehydrogenase (Fragment) OS=Anthurium amnicola GN=LPD_1 PE=3 SV=1	HGHVDYDLVPGVVYTHPEVASVGK(1)TEDQVK	4	0.12008	5	3	1	171.001	1.37e-31	171	1	139.185	6.81e-23	139.19	1	124.82	7.15e-17	124.82_x000D_
map00310 Lysine degradation	0.0134302	11	2.02	Gene.24795::TRINITY_DN38178_c0_g1::g.24795::m.24795	78	K	Dihydrolipoyl dehydrogenase (Fragment) OS=Anthurium amnicola GN=LPD_1 PE=3 SV=1	IEGGNTVVK(1)GK	2	1.9186	3	3	1	116.546	1.23e-05	116.55	1	99.4999	0.00021116	99.5	1	110.077	7.1e-05	110.08_x000D_
map00310 Lysine degradation	0.0134302	11	2.02	Gene.24795::TRINITY_DN38178_c0_g1::g.24795::m.24795	331	K	Dihydrolipoyl dehydrogenase (Fragment) OS=Anthurium amnicola GN=LPD_1 PE=3 SV=1	AK(1)AIDDAEGVVK	2	0.71405	3	3	1	66.9887	0.00639392	66.989	1	49.2981	0.052902	49.298	1	82.7048	0.000712931	82.705_x000D_
map00310 Lysine degradation	0.0134302	11	2.02	Gene.24795::TRINITY_DN38178_c0_g1::g.24795::m.24795	46	K	Dihydrolipoyl dehydrogenase (Fragment) OS=Anthurium amnicola GN=LPD_1 PE=3 SV=1	GIEGLFK(1)K	2	-0.24467	11	3	1	67.1694	0.0231996	71.501	1	73.2601	0.0127899	75.109	1	75.1092	0.0127899	75.109_x000D_
map00310 Lysine degradation	0.0134302	11	2.02	Gene.24795::TRINITY_DN38178_c0_g1::g.24795::m.24795	49	K	Dihydrolipoyl dehydrogenase (Fragment) OS=Anthurium amnicola GN=LPD_1 PE=3 SV=1	NK(1)VNYVK	2	0.51985	5	3	0.999985	48.3302	9.98e-13	157.34	1	110.612	0.00360479	141.52	0.877672	8.55806	0.0302203	106.36_x000D_
map00310 Lysine degradation	0.0134302	11	2.02	Gene.24795::TRINITY_DN38178_c0_g1::g.24795::m.24795	405	K	Dihydrolipoyl dehydrogenase (Fragment) OS=Anthurium amnicola GN=LPD_1 PE=3 SV=1	EAAMATYDK(1)PIHI	2	-0.94579	4	3	1	134.99	9.56e-10	134.99	1	138.236	1.8e-09	138.24	1	136.698	8.67e-10	136.7_x000D_
map00310 Lysine degradation	0.0134302	11	2.02	Gene.24795::TRINITY_DN38178_c0_g1::g.24795::m.24795	311	K	Dihydrolipoyl dehydrogenase (Fragment) OS=Anthurium amnicola GN=LPD_1 PE=3 SV=1	TEDQVK(1)ASGVEYR	2	-0.4507	6	3	1	170.95	2.52e-14	170.95	1	173.594	7.46e-17	173.59	1	156.243	2.16e-13	156.24_x000D_
map00310 Lysine degradation	0.0134302	11	2.02	Gene.24795::TRINITY_DN38178_c0_g1::g.24795::m.24795	54	K	Dihydrolipoyl dehydrogenase (Fragment) OS=Anthurium amnicola GN=LPD_1 PE=3 SV=1	VNYVK(1)GFGK	2	0.54112	6	3	1	96.6681	0.000791435	96.668	1	107.574	0.000422998	107.57	1	109.478	0.000358681	109.48_x000D_
map00310 Lysine degradation	0.0134302	11	2.02	Gene.21681::TRINITY_DN36703_c0_g1::g.21681::m.21681	228	K	"Putative acetyl-CoA acetyltransferase, cytosolic 2 OS=Anthurium amnicola GN=At5g47720_4 PE=3 SV=1"	GRPSVFIDK(1)DESLEK	3	-0.22549	3	3	1	108.063	1.7e-06	108.06	1	85.9881	0.000153493	85.988	1	85.4731	0.000162059	85.473_x000D_
map00310 Lysine degradation	0.0134302	11	2.02	Gene.21883::TRINITY_DN36787_c0_g4::g.21883::m.21883	80	K	"Enoyl-CoA hydratase, mitochondrial (Fragment) OS=Anthurium amnicola GN=ECHS1_0 PE=4 SV=1"	YK(1)AVINDGLK	2	-0.18426	4	3	1	70.9415	0.00969619	70.942	1	58.7431	0.0256139	58.743	1	63.6941	0.0191534	63.694_x000D_
map00310 Lysine degradation	0.0134302	11	2.02	Gene.24514::TRINITY_DN38044_c0_g1::g.24514::m.24514	336	K	"Aldehyde dehydrogenase family 2 member B4, mitochondrial (Fragment) OS=Anthurium amnicola GN=ALDH2B4_0 PE=3 SV=1"	TFVHEK(1)VYDEFLEK	3	-0.31814	10	3	1	68.9778	2.34e-15	153.94	1	137.207	1.12e-15	163.8	1	118.21	1.69e-08	118.21_x000D_
map00310 Lysine degradation	0.0134302	11	2.02	Gene.24686::TRINITY_DN38128_c0_g2::g.24686::m.24686	360	K	Aldehyde dehydrogenase family 7 member B4 (Fragment) OS=Anthurium amnicola GN=ALDH7B4 PE=3 SV=1	NFEK(1)GLEVIK	2	-0.51065	7	3	1	84.5074	1.21e-08	170.66	1	112.938	3.28e-22	215.77	1	88.2402	0.00167398	109.6_x000D_
map00310 Lysine degradation	0.0134302	11	2.02	Gene.24686::TRINITY_DN38128_c0_g2::g.24686::m.24686	101	K	Aldehyde dehydrogenase family 7 member B4 (Fragment) OS=Anthurium amnicola GN=ALDH7B4 PE=3 SV=1	GK(1)LQQLGR	2	-0.11071	3	3	1	89.7522	0.00340654	89.752	1	89.7522	0.00340654	89.752	1	86.095	0.00447252	86.095_x000D_
map00310 Lysine degradation	0.0134302	11	2.02	Gene.24686::TRINITY_DN38128_c0_g2::g.24686::m.24686	86	K	Aldehyde dehydrogenase family 7 member B4 (Fragment) OS=Anthurium amnicola GN=ALDH7B4 PE=3 SV=1	IWMQIPAPK(1)R	2	0.96906	3	3	1	111.455	1.18e-05	111.46	1	111.061	1.24e-05	111.06	1	104.014	2.28e-05	104.01_x000D_
map00310 Lysine degradation	0.0134302	11	2.02	Gene.11448::TRINITY_DN31097_c0_g1::g.11448::m.11448	445	K	Lipoamide dehydrogenase 1 isoform 1 OS=Theobroma cacao GN=TCM_021331 PE=3 SV=1	TSFK(1)ANTK	2	0.31086	4	3	1	87.6395	0.00402235	87.639	1	150.362	0.000162354	150.36	1	138.062	0.000626056	138.06_x000D_
map00310 Lysine degradation	0.0134302	11	2.02	Gene.20592::TRINITY_DN36171_c1_g1::g.20592::m.20592	190	K	Dihydrolipoyl dehydrogenase OS=Anthurium amnicola GN=lpdA_1 PE=3 SV=1	TSFK(1)ANTK	2	0.31086	4	3	1	87.6395	0.00402235	87.639	1	150.362	0.000162354	150.36	1	138.062	0.000626056	138.06_x000D_
map00310 Lysine degradation	0.0134302	11	2.02	Gene.24516::TRINITY_DN38044_c0_g2::g.24516::m.24516	32	K	Aldehyde dehydrogenase domain OS=Macleaya cordata GN=BVC80_8965g47 PE=3 SV=1	FK(1)DLGEVIR	2	-0.35619	6	3	1	75.509	0.00481056	75.509	1	113.445	0.000224678	113.44	1	76.2278	0.00466379	76.228_x000D_
map00310 Lysine degradation	0.0134302	11	2.02	Gene.26434::TRINITY_DN38911_c0_g2::g.26434::m.26434	408	K	"Dihydrolipoyllysine-residue succinyltransferase component of 2-oxoglutarate dehydrogenase complex 2, mitochondrial OS=Anthurium amnicola GN=At4g26910_0 PE=4 SV=1"	NADK(1)MNFADIEK	2	-0.90271	3	3	1	55.9795	0.0133297	55.98	1	129.761	6.64e-07	129.76	1	47.6215	0.062925	47.621_x000D_
map00310 Lysine degradation	0.0134302	11	2.02	Gene.26434::TRINITY_DN38911_c0_g2::g.26434::m.26434	340	K	"Dihydrolipoyllysine-residue succinyltransferase component of 2-oxoglutarate dehydrogenase complex 2, mitochondrial OS=Anthurium amnicola GN=At4g26910_0 PE=4 SV=1"	SEYK(1)DAFFEK	2	0.29056	6	3	1	100.931	0.000377608	100.93	1	89.8046	0.00140624	89.805	1	99.752	0.000408175	99.752_x000D_
map00310 Lysine degradation	0.0134302	11	2.02	Gene.26434::TRINITY_DN38911_c0_g2::g.26434::m.26434	346	K	"Dihydrolipoyllysine-residue succinyltransferase component of 2-oxoglutarate dehydrogenase complex 2, mitochondrial OS=Anthurium amnicola GN=At4g26910_0 PE=4 SV=1"	DAFFEK(1)HGVK	2	0.39868	4	3	1	91.9612	0.00103713	91.961	1	113.224	5.89e-05	113.22	1	100.931	0.000377608	100.93_x000D_
map00310 Lysine degradation	0.0134302	11	2.02	Gene.26434::TRINITY_DN38911_c0_g2::g.26434::m.26434	226	K	"Dihydrolipoyllysine-residue succinyltransferase component of 2-oxoglutarate dehydrogenase complex 2, mitochondrial OS=Anthurium amnicola GN=At4g26910_0 PE=4 SV=1"	IAVISK(1)SDADVTHVAPSEEK	3	1.0405	4	3	1	134.288	4.91e-17	134.29	1	142.431	2.81e-17	142.43	1	136.489	4.34e-17	136.49_x000D_
map00310 Lysine degradation	0.0134302	11	2.02	Gene.22419::TRINITY_DN37043_c0_g2::g.22419::m.22419	262	K	Aldehyde dehydrogenase 2B4 OS=Bixa orellana GN=ADH2B4 PE=2 SV=1	VYDEFIEK(1)AR	2	-0.63604	5	3	1	121.899	1.77e-05	121.9	1	117.52	2.4e-05	117.52	1	87.5679	0.00178904	87.568_x000D_
map00310 Lysine degradation	0.0134302	11	2.02	Gene.22419::TRINITY_DN37043_c0_g2::g.22419::m.22419	293	K	Aldehyde dehydrogenase 2B4 OS=Bixa orellana GN=ADH2B4 PE=2 SV=1	GVEQGPQIDQEQFDK(1)VMR	3	-0.06143	4	3	1	158.976	1.26e-21	158.98	1	144.168	5.84e-16	144.17	1	171.98	8.18e-23	171.98_x000D_
map00310 Lysine degradation	0.0134302	11	2.02	Gene.22419::TRINITY_DN37043_c0_g2::g.22419::m.22419	277	K	Aldehyde dehydrogenase 2B4 OS=Bixa orellana GN=ADH2B4 PE=2 SV=1	VVGDPFK(1)K	2	-1.1565	3	3	1	69.8246	0.0280366	69.825	1	81.2963	0.00923366	81.296	1	69.8246	0.0280366	69.825_x000D_
map03420 Nucleotide excision repair	0.995421	2	0.29	Gene.23563::TRINITY_DN37592_c0_g1::g.23563::m.23563	68	K	Putative DNA repair protein RAD23-3 (Fragment) OS=Anthurium amnicola GN=RAD23-3_0 PE=4 SV=1	VFVK(1)TLK	2	-0.1182	4	3	1	91.9062	0.00711362	91.906	1	69.9985	0.030242	69.998	1	105.391	0.0041913	105.39_x000D_
map03420 Nucleotide excision repair	0.995421	2	0.29	Gene.23563::TRINITY_DN37592_c0_g1::g.23563::m.23563	113	K	Putative DNA repair protein RAD23-3 (Fragment) OS=Anthurium amnicola GN=RAD23-3_0 PE=4 SV=1	QMLIHQGK(1)ILK	3	1.1787	5	3	1	54.2593	0.00960902	54.259	1	73.4995	0.00128732	73.499	1	72.434	0.00160306	72.434_x000D_
map03420 Nucleotide excision repair	0.995421	2	0.29	Gene.4940::TRINITY_DN26882_c2_g2::g.4940::m.4940	134	K	"Nucleic acid-binding, OB-fold-like protein OS=Theobroma cacao GN=TCM_010354 PE=4 SV=1"	NAK(1)IDMFK	2	-1.2192	7	3	1	80.1654	0.00620088	80.165	1	85.6757	0.00459474	85.676	1	89.698	0.00342234	89.698_x000D_
map03420 Nucleotide excision repair	0.995421	2	0.29	Gene.4940::TRINITY_DN26882_c2_g2::g.4940::m.4940	139	K	"Nucleic acid-binding, OB-fold-like protein OS=Theobroma cacao GN=TCM_010354 PE=4 SV=1"	IDMFK(1)GSMR	2	0.076754	11	3	1	68.8469	0.00504032	71.03	1	74.8411	0.0033898	74.841	1	83.8829	0.00310081	83.883_x000D_
map03420 Nucleotide excision repair	0.995421	2	0.29	Gene.4940::TRINITY_DN26882_c2_g2::g.4940::m.4940	148	K	"Nucleic acid-binding, OB-fold-like protein OS=Theobroma cacao GN=TCM_010354 PE=4 SV=1"	LAVDK(1)WGR	2	-2.3854	4	3	1	71.3794	0.0149748	71.379	1	91.0686	0.00302286	91.069	1	82.4258	0.00554203	82.426_x000D_
map03030 DNA replication	0.981389	1	0.28	Gene.4940::TRINITY_DN26882_c2_g2::g.4940::m.4940	134	K	"Nucleic acid-binding, OB-fold-like protein OS=Theobroma cacao GN=TCM_010354 PE=4 SV=1"	NAK(1)IDMFK	2	-1.2192	7	3	1	80.1654	0.00620088	80.165	1	85.6757	0.00459474	85.676	1	89.698	0.00342234	89.698_x000D_
map03030 DNA replication	0.981389	1	0.28	Gene.4940::TRINITY_DN26882_c2_g2::g.4940::m.4940	139	K	"Nucleic acid-binding, OB-fold-like protein OS=Theobroma cacao GN=TCM_010354 PE=4 SV=1"	IDMFK(1)GSMR	2	0.076754	11	3	1	68.8469	0.00504032	71.03	1	74.8411	0.0033898	74.841	1	83.8829	0.00310081	83.883_x000D_
map03030 DNA replication	0.981389	1	0.28	Gene.4940::TRINITY_DN26882_c2_g2::g.4940::m.4940	148	K	"Nucleic acid-binding, OB-fold-like protein OS=Theobroma cacao GN=TCM_010354 PE=4 SV=1"	LAVDK(1)WGR	2	-2.3854	4	3	1	71.3794	0.0149748	71.379	1	91.0686	0.00302286	91.069	1	82.4258	0.00554203	82.426_x000D_
map00360 Phenylalanine metabolism	0.577223	4	1.01	Gene.27159::TRINITY_DN39241_c0_g1::g.27159::m.27159	151	K	Aspartate aminotransferase (Fragment) OS=Anthurium amnicola GN=ASP1_8 PE=4 SV=1	NLWLK(1)EVK	2	-0.70423	3	3	1	76.6789	0.00721711	76.679	1	78.1127	0.00679919	78.113	1	74.9199	0.00847979	74.92_x000D_
map00360 Phenylalanine metabolism	0.577223	4	1.01	Gene.23453::TRINITY_DN37542_c0_g1::g.23453::m.23453	439	K	Aspartate aminotransferase OS=Anthurium amnicola GN=ASP5 PE=4 SV=1	WHVYMTK(1)DGR	3	-0.024804	6	3	1	88.4955	0.000518554	88.495	1	88.4955	0.000518554	88.495	1	119.68	6.65e-06	119.68_x000D_
map00360 Phenylalanine metabolism	0.577223	4	1.01	Gene.23453::TRINITY_DN37542_c0_g1::g.23453::m.23453	399	K	Aspartate aminotransferase OS=Anthurium amnicola GN=ASP5 PE=4 SV=1	QALYDSLSEK(1)DK	2	-1.0225	3	3	1	120.872	2.08e-06	120.87	1	100.223	5.98e-05	100.22	1	117.2	2.67e-06	117.2_x000D_
map00360 Phenylalanine metabolism	0.577223	4	1.01	Gene.23453::TRINITY_DN37542_c0_g1::g.23453::m.23453	125	K	Aspartate aminotransferase OS=Anthurium amnicola GN=ASP5 PE=4 SV=1	KAETLLLEK(1)GENK	3	0.20575	6	3	1	92.1898	0.00011629	92.19	1	96.7446	7.38e-05	96.745	1	77.3143	5.46e-05	101.53_x000D_
map00360 Phenylalanine metabolism	0.577223	4	1.01	Gene.21883::TRINITY_DN36787_c0_g4::g.21883::m.21883	80	K	"Enoyl-CoA hydratase, mitochondrial (Fragment) OS=Anthurium amnicola GN=ECHS1_0 PE=4 SV=1"	YK(1)AVINDGLK	2	-0.18426	4	3	1	70.9415	0.00969619	70.942	1	58.7431	0.0256139	58.743	1	63.6941	0.0191534	63.694_x000D_
map00360 Phenylalanine metabolism	0.577223	4	1.01	Gene.19767::TRINITY_DN35751_c0_g1::g.19767::m.19767	82	K	Glyoxylate reductase OS=Anthurium amnicola GN=gyaR_3 PE=3 SV=1	FSGK(1)TVGIIGLGR	2	0.45894	3	3	1	109.024	1.38e-05	109.02	1	142.104	1.34e-09	142.1	1	97.2728	4.07e-05	97.273_x000D_
map00410 beta-Alanine metabolism	0.642773	6	0.93	Gene.24686::TRINITY_DN38128_c0_g2::g.24686::m.24686	360	K	Aldehyde dehydrogenase family 7 member B4 (Fragment) OS=Anthurium amnicola GN=ALDH7B4 PE=3 SV=1	NFEK(1)GLEVIK	2	-0.51065	7	3	1	84.5074	1.21e-08	170.66	1	112.938	3.28e-22	215.77	1	88.2402	0.00167398	109.6_x000D_
map00410 beta-Alanine metabolism	0.642773	6	0.93	Gene.24686::TRINITY_DN38128_c0_g2::g.24686::m.24686	101	K	Aldehyde dehydrogenase family 7 member B4 (Fragment) OS=Anthurium amnicola GN=ALDH7B4 PE=3 SV=1	GK(1)LQQLGR	2	-0.11071	3	3	1	89.7522	0.00340654	89.752	1	89.7522	0.00340654	89.752	1	86.095	0.00447252	86.095_x000D_
map00410 beta-Alanine metabolism	0.642773	6	0.93	Gene.24686::TRINITY_DN38128_c0_g2::g.24686::m.24686	86	K	Aldehyde dehydrogenase family 7 member B4 (Fragment) OS=Anthurium amnicola GN=ALDH7B4 PE=3 SV=1	IWMQIPAPK(1)R	2	0.96906	3	3	1	111.455	1.18e-05	111.46	1	111.061	1.24e-05	111.06	1	104.014	2.28e-05	104.01_x000D_
map00410 beta-Alanine metabolism	0.642773	6	0.93	Gene.18759::TRINITY_DN35191_c0_g1::g.18759::m.18759	105	K	Aldehyde dehydrogenase OS=Anthurium amnicola GN=ALDH3H1_4 PE=3 SV=1	STLTEFYGKDPLESK(1)DLSR	3	-0.51488	5	3	1	76.11	6.92e-22	163.79	1	154.15	1.06e-08	154.15	1	82.2609	1.21e-21	157_x000D_
map00410 beta-Alanine metabolism	0.642773	6	0.93	Gene.18759::TRINITY_DN35191_c0_g1::g.18759::m.18759	121	K	Aldehyde dehydrogenase OS=Anthurium amnicola GN=ALDH3H1_4 PE=3 SV=1	LTK(1)LLDDEK	2	0.090357	3	3	1	104.221	0.000536266	104.22	1	123.792	0.000159471	123.79	1	104.221	1.28e-05	104.22_x000D_
map00410 beta-Alanine metabolism	0.642773	6	0.93	Gene.24516::TRINITY_DN38044_c0_g2::g.24516::m.24516	32	K	Aldehyde dehydrogenase domain OS=Macleaya cordata GN=BVC80_8965g47 PE=3 SV=1	FK(1)DLGEVIR	2	-0.35619	6	3	1	75.509	0.00481056	75.509	1	113.445	0.000224678	113.44	1	76.2278	0.00466379	76.228_x000D_
map00410 beta-Alanine metabolism	0.642773	6	0.93	Gene.21883::TRINITY_DN36787_c0_g4::g.21883::m.21883	80	K	"Enoyl-CoA hydratase, mitochondrial (Fragment) OS=Anthurium amnicola GN=ECHS1_0 PE=4 SV=1"	YK(1)AVINDGLK	2	-0.18426	4	3	1	70.9415	0.00969619	70.942	1	58.7431	0.0256139	58.743	1	63.6941	0.0191534	63.694_x000D_
map00410 beta-Alanine metabolism	0.642773	6	0.93	Gene.24514::TRINITY_DN38044_c0_g1::g.24514::m.24514	336	K	"Aldehyde dehydrogenase family 2 member B4, mitochondrial (Fragment) OS=Anthurium amnicola GN=ALDH2B4_0 PE=3 SV=1"	TFVHEK(1)VYDEFLEK	3	-0.31814	10	3	1	68.9778	2.34e-15	153.94	1	137.207	1.12e-15	163.8	1	118.21	1.69e-08	118.21_x000D_
map00410 beta-Alanine metabolism	0.642773	6	0.93	Gene.22419::TRINITY_DN37043_c0_g2::g.22419::m.22419	262	K	Aldehyde dehydrogenase 2B4 OS=Bixa orellana GN=ADH2B4 PE=2 SV=1	VYDEFIEK(1)AR	2	-0.63604	5	3	1	121.899	1.77e-05	121.9	1	117.52	2.4e-05	117.52	1	87.5679	0.00178904	87.568_x000D_
map00410 beta-Alanine metabolism	0.642773	6	0.93	Gene.22419::TRINITY_DN37043_c0_g2::g.22419::m.22419	293	K	Aldehyde dehydrogenase 2B4 OS=Bixa orellana GN=ADH2B4 PE=2 SV=1	GVEQGPQIDQEQFDK(1)VMR	3	-0.06143	4	3	1	158.976	1.26e-21	158.98	1	144.168	5.84e-16	144.17	1	171.98	8.18e-23	171.98_x000D_
map00410 beta-Alanine metabolism	0.642773	6	0.93	Gene.22419::TRINITY_DN37043_c0_g2::g.22419::m.22419	277	K	Aldehyde dehydrogenase 2B4 OS=Bixa orellana GN=ADH2B4 PE=2 SV=1	VVGDPFK(1)K	2	-1.1565	3	3	1	69.8246	0.0280366	69.825	1	81.2963	0.00923366	81.296	1	69.8246	0.0280366	69.825_x000D_
map00650 Butanoate metabolism	0.14162	6	1.65	Gene.26897::TRINITY_DN39116_c1_g1::g.26897::m.26897	195	K	Acetolactate synthase OS=Anthurium amnicola GN=ALS1_0 PE=3 SV=1	GK(1)FPLSFK	2	0.16557	3	3	1	91.318	0.00295013	91.318	1	79.474	0.00640241	79.474	1	99.4417	0.0016654	99.442_x000D_
map00650 Butanoate metabolism	0.14162	6	1.65	Gene.14492::TRINITY_DN32824_c0_g2::g.14492::m.14492	121	K	Acetolactate synthase small subunit OS=Anthurium amnicola GN=ilvH_1 PE=4 SV=1	VEDLSK(1)EPQVER	2	-0.039799	3	3	1	145.601	1.89e-09	145.6	1	139.781	3.3e-09	139.78	1	168.607	1.14e-13	168.61_x000D_
map00650 Butanoate metabolism	0.14162	6	1.65	Gene.21681::TRINITY_DN36703_c0_g1::g.21681::m.21681	228	K	"Putative acetyl-CoA acetyltransferase, cytosolic 2 OS=Anthurium amnicola GN=At5g47720_4 PE=3 SV=1"	GRPSVFIDK(1)DESLEK	3	-0.22549	3	3	1	108.063	1.7e-06	108.06	1	85.9881	0.000153493	85.988	1	85.4731	0.000162059	85.473_x000D_
map00650 Butanoate metabolism	0.14162	6	1.65	Gene.21883::TRINITY_DN36787_c0_g4::g.21883::m.21883	80	K	"Enoyl-CoA hydratase, mitochondrial (Fragment) OS=Anthurium amnicola GN=ECHS1_0 PE=4 SV=1"	YK(1)AVINDGLK	2	-0.18426	4	3	1	70.9415	0.00969619	70.942	1	58.7431	0.0256139	58.743	1	63.6941	0.0191534	63.694_x000D_
map00650 Butanoate metabolism	0.14162	6	1.65	Gene.19263::TRINITY_DN35470_c0_g2::g.19263::m.19263	310	K	Hydroxymethylglutaryl-CoA synthase OS=Nelumbo nucifera GN=LOC104596203 PE=3 SV=1	ASQVAAK(1)HLYDEK	2	0.0999	3	3	1	84.7534	0.000143586	84.753	1	57.2674	0.00295809	57.267	1	160.042	1.67e-13	160.04_x000D_
map00650 Butanoate metabolism	0.14162	6	1.65	Gene.19263::TRINITY_DN35470_c0_g2::g.19263::m.19263	411	K	Hydroxymethylglutaryl-CoA synthase OS=Nelumbo nucifera GN=LOC104596203 PE=3 SV=1	FVETLK(1)LMEHR	3	0.31772	3	3	1	83.1822	0.000340782	83.182	1	91.9612	0.000182441	91.961	1	93.3452	0.000134622	93.345_x000D_
map00650 Butanoate metabolism	0.14162	6	1.65	Gene.14483::TRINITY_DN32820_c0_g1::g.14483::m.14483	195	K	"Acetate/butyrate--CoA ligase AAE7, peroxisomal OS=Anthurium amnicola GN=AAE7_0 PE=4 SV=1"	HPDGYIEVK(1)DR	2	-3.4594	4	3	1	73.4351	0.00410723	73.435	1	83.1822	0.00147378	83.182	1	86.7722	0.00110566	86.772_x000D_
map00460 Cyanoamino acid metabolism	0.936742	3	0.53	Gene.23479::TRINITY_DN37554_c0_g2::g.23479::m.23479	191	K	Serine hydroxymethyltransferase (Fragment) OS=Anthurium amnicola GN=shmt1_2 PE=3 SV=1	VNAETGFIDYEK(1)LEEK	2	0.63696	3	3	1	207.208	2.22e-29	207.21	1	172.417	1.83e-18	172.42	1	183.358	2.13e-23	183.36_x000D_
map00460 Cyanoamino acid metabolism	0.936742	3	0.53	Gene.23479::TRINITY_DN37554_c0_g2::g.23479::m.23479	335	K	Serine hydroxymethyltransferase (Fragment) OS=Anthurium amnicola GN=shmt1_2 PE=3 SV=1	AYAK(1)QVK	2	-0.1142	3	3	1	86.8662	0.0100483	86.866	1	67.0348	0.0376522	67.035	1	77.374	0.0155753	77.374_x000D_
map00460 Cyanoamino acid metabolism	0.936742	3	0.53	Gene.23479::TRINITY_DN37554_c0_g2::g.23479::m.23479	195	K	Serine hydroxymethyltransferase (Fragment) OS=Anthurium amnicola GN=shmt1_2 PE=3 SV=1	LEEK(1)ALDFRPK	2	0.91196	6	3	1	100.931	0.000105553	100.93	1	103.433	8.73e-05	103.43	1	60.3636	5.03e-06	121.02_x000D_
map00460 Cyanoamino acid metabolism	0.936742	3	0.53	Gene.23479::TRINITY_DN37554_c0_g2::g.23479::m.23479	460	K	Serine hydroxymethyltransferase (Fragment) OS=Anthurium amnicola GN=shmt1_2 PE=3 SV=1	GLANNK(1)EIEDLK	2	0.46777	5	3	1	127.559	1.01e-06	127.56	1	133.321	9.58e-08	133.32	1	136.53	4.09e-09	136.53_x000D_
map00460 Cyanoamino acid metabolism	0.936742	3	0.53	Gene.23479::TRINITY_DN37554_c0_g2::g.23479::m.23479	454	K	Serine hydroxymethyltransferase (Fragment) OS=Anthurium amnicola GN=shmt1_2 PE=3 SV=1	DFNK(1)GLANNK	2	-0.63157	6	3	1	136.958	3.53e-07	136.96	1	123.596	1.53e-05	123.6	1	130.412	5.44e-06	130.41_x000D_
map00460 Cyanoamino acid metabolism	0.936742	3	0.53	Gene.27822::TRINITY_DN39499_c1_g1::g.27822::m.27822	151	K	Serine hydroxymethyltransferase OS=Anthurium amnicola GN=GLYM_0 PE=3 SV=1	YYGGNEYIDMAESLCQK(1)R	3	-0.1849	5	3	1	173.507	3.74e-28	173.51	1	142.323	6.84e-16	142.32	1	140.461	7.33e-22	164.59_x000D_
map00460 Cyanoamino acid metabolism	0.936742	3	0.53	Gene.27822::TRINITY_DN39499_c1_g1::g.27822::m.27822	211	K	Serine hydroxymethyltransferase OS=Anthurium amnicola GN=GLYM_0 PE=3 SV=1	IMALDLPHGGHLSHGYQTDTK(1)K	5	-0.44784	5	3	1	117.372	9.99e-12	118.32	1	110.603	4.49e-08	110.6	1	122.526	9.71e-12	122.53_x000D_
map00460 Cyanoamino acid metabolism	0.936742	3	0.53	Gene.28899::TRINITY_DN39930_c1_g2::g.28899::m.28899	109	K	"Beta-glucosidase, putative OS=Ricinus communis GN=RCOM_1071830 PE=3 SV=1"	YK(1)EDIDIMK	2	0.5728	5	3	1	62.4662	0.00130182	84.507	1	77.0624	0.00449339	77.062	1	65.8417	0.000259801	102.53_x000D_
map00460 Cyanoamino acid metabolism	0.936742	3	0.53	Gene.28899::TRINITY_DN39930_c1_g2::g.28899::m.28899	459	K	"Beta-glucosidase, putative OS=Ricinus communis GN=RCOM_1071830 PE=3 SV=1"	SYITELK(1)R	2	0.12092	4	3	1	110.115	0.00173084	110.12	1	121.85	0.00131997	121.85	1	107.008	0.00198949	107.01_x000D_
map00460 Cyanoamino acid metabolism	0.936742	3	0.53	Gene.28899::TRINITY_DN39930_c1_g2::g.28899::m.28899	335	K	"Beta-glucosidase, putative OS=Ricinus communis GN=RCOM_1071830 PE=3 SV=1"	LPK(1)FSPEEVK	2	0.12837	6	3	1	123.007	1.61e-05	123.01	1	113.224	5.89e-05	113.22	1	115.287	2.72e-05	115.29_x000D_
map00460 Cyanoamino acid metabolism	0.936742	3	0.53	Gene.28899::TRINITY_DN39930_c1_g2::g.28899::m.28899	139	K	"Beta-glucosidase, putative OS=Ricinus communis GN=RCOM_1071830 PE=3 SV=1"	GEGK(1)VNWK	2	-1.0972	3	3	1	116.371	0.000864804	116.37	1	91.8534	0.0027941	91.853	1	79.474	0.00640241	79.474_x000D_
map00941 Flavonoid biosynthesis	0.414383	3	1.3	Gene.5744::TRINITY_DN27496_c2_g2::g.5744::m.5744	93	K	Chalcone synthase 1 OS=Musa acuminata AAA Group GN=CHS1 PE=2 SV=1	ITNSEHLTDLK(1)EK	3	0.22403	3	3	1	81.9037	0.000179786	81.904	1	111.116	2.87e-06	111.12	1	71.2794	0.000875618	71.279_x000D_
map00941 Flavonoid biosynthesis	0.414383	3	1.3	Gene.27686::TRINITY_DN39453_c1_g2::g.27686::m.27686	498	K	Vacuolar-sorting receptor 2 OS=Anthurium amnicola GN=VSR2_2 PE=4 SV=1	GCK(1)CPSGFR	2	-0.46927	3	3	1	70.3986	0.0124764	70.399	1	81.2635	0.00363564	81.263	1	67.3338	0.0171555	67.334_x000D_
map00941 Flavonoid biosynthesis	0.414383	3	1.3	Gene.27686::TRINITY_DN39453_c1_g2::g.27686::m.27686	529	K	Vacuolar-sorting receptor 2 OS=Anthurium amnicola GN=VSR2_2 PE=4 SV=1	LACQCSDCK(1)CK	2	-1.2938	3	3	1	129.889	2.97e-06	129.89	1	133.893	1.74e-07	133.89	1	116.546	1.23e-05	116.55_x000D_
map00941 Flavonoid biosynthesis	0.414383	3	1.3	Gene.27686::TRINITY_DN39453_c1_g2::g.27686::m.27686	82	K	Vacuolar-sorting receptor 2 OS=Anthurium amnicola GN=VSR2_2 PE=4 SV=1	DFDISYK(1)SK	2	-0.021662	3	3	1	98.0483	0.000117168	98.048	1	77.6625	0.00437087	77.662	1	86.8981	0.000721083	86.898_x000D_
map00941 Flavonoid biosynthesis	0.414383	3	1.3	Gene.16943::TRINITY_DN34181_c0_g2::g.16943::m.16943	15	K	Type III polyketide synthase 3 OS=Musa acuminata AAA Group PE=2 SV=1	DVPGLISK(1)NIEK	2	1.0114	3	3	1	48.5269	0.057512	48.527	1	98.9017	6.51e-05	98.902	1	61.4227	0.00990054	61.423_x000D_
map00860 Porphyrin and chlorophyll metabolism	0.0100107	15	1.85	Gene.28953::TRINITY_DN39947_c0_g1::g.28953::m.28953	166	K	Delta-aminolevulinic acid dehydratase OS=Anthurium amnicola GN=HEMB_2 PE=3 SV=1	HGLIDEVYK(1)AR	3	0.088776	5	3	1	107.088	0.000110613	107.09	1	108.984	1.42e-06	127.76	1	105.975	3.99e-05	105.98_x000D_
map00860 Porphyrin and chlorophyll metabolism	0.0100107	15	1.85	Gene.17342::TRINITY_DN34389_c1_g2::g.17342::m.17342	12	K	"Geranylgeranyl diphosphate reductase, chloroplastic OS=Anthurium amnicola GN=CHLP_3 PE=4 SV=1"	SSPK(1)LPSGR	2	0.84853	3	3	1	63.4265	0.0231208	63.426	1	64.82	0.0209933	64.82	1	52.5995	0.0535782	52.6_x000D_
map00860 Porphyrin and chlorophyll metabolism	0.0100107	15	1.85	Gene.5469::TRINITY_DN27275_c1_g2::g.5469::m.5469	67	K	"Protochlorophyllide reductase B, chloroplastic OS=Hordeum vulgare subsp. vulgare PE=4 SV=1"	YITK(1)GYVSEEESGKR	3	-1.2646	5	3	1	114.641	6.51e-08	114.64	1	79.8538	8.99e-12	151.22	1	133.482	1.47e-09	133.48_x000D_
map00860 Porphyrin and chlorophyll metabolism	0.0100107	15	1.85	Gene.5469::TRINITY_DN27275_c1_g2::g.5469::m.5469	77	K	"Protochlorophyllide reductase B, chloroplastic OS=Hordeum vulgare subsp. vulgare PE=4 SV=1"	GYVSEEESGK(1)R	2	-1.0922	3	3	1	116.546	1.93e-05	116.55	1	122.691	1.26e-05	122.69	1	117.136	1.87e-05	117.14_x000D_
map00860 Porphyrin and chlorophyll metabolism	0.0100107	15	1.85	Gene.12684::TRINITY_DN31799_c1_g2::g.12684::m.12684	182	K	"Glutamate-1-semialdehyde 2,1-aminomutase, chloroplastic (Fragment) OS=Anthurium amnicola GN=GSA_1 PE=3 SV=1"	SDTAK(1)FAR	2	3.6654	6	3	1	146.584	0.000304772	146.58	1	160.63	3.04e-05	160.63	1	93.4285	0.000624812	93.429_x000D_
map00860 Porphyrin and chlorophyll metabolism	0.0100107	15	1.85	Gene.26311::TRINITY_DN38851_c0_g1::g.26311::m.26311	238	K	"Heme oxygenase 1, chloroplastic OS=Anthurium amnicola GN=HO1_1 PE=4 SV=1"	ILDNK(1)ELEFYK	2	1.3966	3	3	1	140.628	1.15e-07	140.63	1	176.425	2.96e-12	176.42	1	142.996	9.48e-08	143_x000D_
map00860 Porphyrin and chlorophyll metabolism	0.0100107	15	1.85	Gene.25357::TRINITY_DN38424_c1_g1::g.25357::m.25357	124	K	"Magnesium-protoporphyrin IX monomethyl ester [oxidative] cyclase, chloroplastic OS=Anthurium amnicola GN=CRD1_0 PE=3 SV=1"	NPEFK(1)EAADK	2	-0.49467	3	3	1	102.4	0.000339522	102.4	1	98.1563	0.000449538	98.156	1	97.4517	8.48e-05	97.452_x000D_
map00860 Porphyrin and chlorophyll metabolism	0.0100107	15	1.85	Gene.3565::TRINITY_DN25847_c0_g5::g.3565::m.3565	95	K	"Glutamate--tRNA ligase, chloroplastic/mitochondrial OS=Anthurium amnicola GN=SYE_1 PE=3 SV=1"	GGK(1)FVLR	2	0.07288	4	3	1	84.2437	0.0115753	84.244	1	84.6989	0.0113103	84.699	1	88.0288	0.00937135	88.029_x000D_
map00860 Porphyrin and chlorophyll metabolism	0.0100107	15	1.85	Gene.3565::TRINITY_DN25847_c0_g5::g.3565::m.3565	150	K	"Glutamate--tRNA ligase, chloroplastic/mitochondrial OS=Anthurium amnicola GN=SYE_1 PE=3 SV=1"	NLLYK(1)SYAEK	2	1.0731	3	3	1	61.2126	0.0223915	61.213	1	70.9415	0.00969619	70.942	1	96.0088	0.00050521	96.009_x000D_
map00860 Porphyrin and chlorophyll metabolism	0.0100107	15	1.85	Gene.20727::TRINITY_DN36228_c0_g4::g.20727::m.20727	83	K	"Coproporphyrinogen-III oxidase, chloroplastic OS=Anthurium amnicola GN=CPX_1 PE=4 SV=1"	FK(1)EDVWSR	2	0.012794	7	3	1	109.664	0.00112446	109.66	1	101.646	0.00154874	101.65	1	96.665	0.00181233	96.665_x000D_
map00860 Porphyrin and chlorophyll metabolism	0.0100107	15	1.85	Gene.20727::TRINITY_DN36228_c0_g4::g.20727::m.20727	341	K	"Coproporphyrinogen-III oxidase, chloroplastic OS=Anthurium amnicola GN=CPX_1 PE=4 SV=1"	WEYDHK(1)PEEGSEEWK	3	0.16766	4	3	1	163.804	2.74e-17	163.8	1	145.692	1.17e-12	145.69	1	135.466	2.72e-12	135.47_x000D_
map00860 Porphyrin and chlorophyll metabolism	0.0100107	15	1.85	Gene.20727::TRINITY_DN36228_c0_g4::g.20727::m.20727	176	K	"Coproporphyrinogen-III oxidase, chloroplastic OS=Anthurium amnicola GN=CPX_1 PE=4 SV=1"	YFETDAPK(1)DAPGAPR	2	-0.18047	3	3	1	106.14	4.03e-06	106.14	1	160.78	1.15e-16	160.78	1	114.31	5.68e-08	114.31_x000D_
map00860 Porphyrin and chlorophyll metabolism	0.0100107	15	1.85	Gene.7725::TRINITY_DN28807_c0_g3::g.7725::m.7725	49	K	"Glutamate-1-semialdehyde 2,1-aminomutase, chloroplastic OS=Anthurium amnicola GN=GSA_0 PE=3 SV=1"	KPFSLQK(1)SEEIFTAAK	3	0.62195	3	3	0.999983	47.6496	1.56e-12	139	0.985443	18.3056	0.000258184	80.361	0.999971	45.3173	2.65e-09	119.46_x000D_
map00860 Porphyrin and chlorophyll metabolism	0.0100107	15	1.85	Gene.7725::TRINITY_DN28807_c0_g3::g.7725::m.7725	73	K	"Glutamate-1-semialdehyde 2,1-aminomutase, chloroplastic OS=Anthurium amnicola GN=GSA_0 PE=3 SV=1"	AFK(1)SVGGQPIVFDSVK	2	-0.18598	4	3	1	136.342	3.38e-12	136.34	1	111.699	8.82e-07	111.7	1	131.184	9.1e-10	131.18_x000D_
map00860 Porphyrin and chlorophyll metabolism	0.0100107	15	1.85	Gene.27378::TRINITY_DN39324_c1_g1::g.27378::m.27378	237	K	"magnesium protoporphyrin IX methyltransferase, chloroplastic OS=Gossypium hirsutum GN=LOC107953584 PE=4 SV=1"	AYLHAEK(1)DVER	3	-0.13409	5	3	1	124.124	2.22e-06	124.12	1	134.977	5.23e-08	134.98	1	98.1049	7.3e-05	98.105_x000D_
map00860 Porphyrin and chlorophyll metabolism	0.0100107	15	1.85	Gene.3088::TRINITY_DN25452_c0_g9::g.3088::m.3088	83	K	"Porphobilinogen deaminase, chloroplastic (Fragment) OS=Anthurium amnicola GN=HEMC_0 PE=3 SV=1"	AK(1)VSLLR	2	-0.2247	6	3	1	107.594	0.00394383	107.59	1	104.209	0.00432406	104.21	1	117.16	0.00317605	117.16_x000D_
map00860 Porphyrin and chlorophyll metabolism	0.0100107	15	1.85	Gene.3088::TRINITY_DN25452_c0_g9::g.3088::m.3088	229	K	"Porphobilinogen deaminase, chloroplastic (Fragment) OS=Anthurium amnicola GN=HEMC_0 PE=3 SV=1"	YPSLK(1)VVNFR	2	0.12437	5	3	1	120.763	1.93e-05	120.76	1	123.792	1.5e-05	123.79	1	132.319	2.69e-06	132.32_x000D_
map00860 Porphyrin and chlorophyll metabolism	0.0100107	15	1.85	Gene.22153::TRINITY_DN36912_c0_g3::g.22153::m.22153	57	K	Geranylgeranyl reductase (Fragment) OS=Zantedeschia aethiopica PE=2 SV=1	ISDEK(1)MEYYK	2	3.463	8	3	1	105.46	0.000260197	105.46	1	145.457	1.76e-07	145.46	1	143.96	9.07e-08	143.96_x000D_
map00860 Porphyrin and chlorophyll metabolism	0.0100107	15	1.85	Gene.22153::TRINITY_DN36912_c0_g3::g.22153::m.22153	245	K	Geranylgeranyl reductase (Fragment) OS=Zantedeschia aethiopica PE=2 SV=1	MTFDSYLYK(1)R	2	-0.60596	6	3	1	150.608	4.07e-08	150.61	1	141.995	4.14e-09	160.53	1	99.9731	4.8e-12	174.41_x000D_
map00860 Porphyrin and chlorophyll metabolism	0.0100107	15	1.85	Gene.22153::TRINITY_DN36912_c0_g3::g.22153::m.22153	196	K	Geranylgeranyl reductase (Fragment) OS=Zantedeschia aethiopica PE=2 SV=1	YLDK(1)FDK	2	0.60441	4	3	1	104.209	0.00432406	104.21	1	89.5498	0.00848572	89.55	1	101.327	0.00464776	101.33_x000D_
map00860 Porphyrin and chlorophyll metabolism	0.0100107	15	1.85	Gene.22153::TRINITY_DN36912_c0_g3::g.22153::m.22153	199	K	Geranylgeranyl reductase (Fragment) OS=Zantedeschia aethiopica PE=2 SV=1	FDK(1)AYWPTYK	2	-0.7121	5	3	1	103.433	0.000312753	103.43	1	120.855	7.47e-06	120.86	1	96.6043	0.000489771	96.604_x000D_
map00860 Porphyrin and chlorophyll metabolism	0.0100107	15	1.85	Gene.18018::TRINITY_DN34781_c0_g3::g.18018::m.18018	106	K	Glutamyl-tRNA reductase OS=Anthurium amnicola GN=HEMA1 PE=3 SV=1	EVVEANK(1)EDR	2	0.72495	3	3	1	130.982	4.61e-06	130.98	1	84.687	0.00228211	84.687	1	140.485	2.79e-07	140.49_x000D_
map00860 Porphyrin and chlorophyll metabolism	0.0100107	15	1.85	Gene.5957::TRINITY_DN27639_c0_g1::g.5957::m.5957	156	K	Short-chain dehydrogenase/reductase SDR OS=Corchorus capsularis GN=CCACVL1_13022 PE=4 SV=1	DFLK(1)AER	2	-0.30292	5	3	1	83.3636	0.0120878	83.364	1	68.7868	0.0332715	68.787	1	86.4723	0.0102777	86.472_x000D_
map00860 Porphyrin and chlorophyll metabolism	0.0100107	15	1.85	Gene.6053::TRINITY_DN27705_c0_g3::g.6053::m.6053	217	K	Mg-protoporphyrin IX chelatase (Fragment) OS=Anthurium amnicola GN=CHLI_1 PE=3 SV=1	AFEPGLLAK(1)ANR	2	0.23981	3	3	1	95.4772	7.88e-05	95.477	1	89.266	0.000159998	89.266	1	83.1822	0.000688199	83.182_x000D_
map00860 Porphyrin and chlorophyll metabolism	0.0100107	15	1.85	Gene.6053::TRINITY_DN27705_c0_g3::g.6053::m.6053	314	K	Mg-protoporphyrin IX chelatase (Fragment) OS=Anthurium amnicola GN=CHLI_1 PE=3 SV=1	FDQGPK(1)GFR	2	0.53647	3	3	1	126.067	0.000151469	126.07	1	126.067	0.000151469	126.07	1	123.355	0.00016101	123.35_x000D_
map00860 Porphyrin and chlorophyll metabolism	0.0100107	15	1.85	Gene.6053::TRINITY_DN27705_c0_g3::g.6053::m.6053	171	K	Mg-protoporphyrin IX chelatase (Fragment) OS=Anthurium amnicola GN=CHLI_1 PE=3 SV=1	GEK(1)LPVLSTK	2	-0.08805	5	3	1	91.9612	0.00103713	91.961	1	84.5074	0.00231284	84.507	1	74.9616	0.00445031	74.962_x000D_
map00860 Porphyrin and chlorophyll metabolism	0.0100107	15	1.85	Gene.6053::TRINITY_DN27705_c0_g3::g.6053::m.6053	380	K	Mg-protoporphyrin IX chelatase (Fragment) OS=Anthurium amnicola GN=CHLI_1 PE=3 SV=1	ALAALK(1)GR	2	-0.32812	4	3	1	67.9026	0.0213531	67.903	1	84.0975	0.00505477	84.097	1	53.7542	0.0553081	53.754_x000D_
map00860 Porphyrin and chlorophyll metabolism	0.0100107	15	1.85	Gene.6053::TRINITY_DN27705_c0_g3::g.6053::m.6053	301	K	Mg-protoporphyrin IX chelatase (Fragment) OS=Anthurium amnicola GN=CHLI_1 PE=3 SV=1	VK(1)IVEER	2	-1.7889	3	3	1	71.5012	0.0264847	71.501	1	68.3826	0.00820968	68.383	1	83.2061	0.0121795	83.206_x000D_
map00860 Porphyrin and chlorophyll metabolism	0.0100107	15	1.85	Gene.6053::TRINITY_DN27705_c0_g3::g.6053::m.6053	126	K	Mg-protoporphyrin IX chelatase (Fragment) OS=Anthurium amnicola GN=CHLI_1 PE=3 SV=1	GTGK(1)STTVR	2	0.49975	3	3	1	53.5969	0.0478601	53.597	1	57.5318	0.0321204	57.532	1	57.5318	0.0321204	57.532_x000D_
map00053 Ascorbate and aldarate metabolism	8.68514e-07	23	2.79	Gene.22696::TRINITY_DN37173_c0_g1::g.22696::m.22696	124	K	"L-ascorbate peroxidase T, chloroplastic OS=Anthurium amnicola GN=APXT_3 PE=3 SV=1"	SK(1)FCHPIMIR	3	-0.32389	12	3	1	72.2004	0.00195602	73.499	1	69.7206	0.00359086	69.721	1	54.2593	0.00494419	66.056_x000D_
map00053 Ascorbate and aldarate metabolism	8.68514e-07	23	2.79	Gene.22696::TRINITY_DN37173_c0_g1::g.22696::m.22696	118	K	"L-ascorbate peroxidase T, chloroplastic OS=Anthurium amnicola GN=APXT_3 PE=3 SV=1"	EDIK(1)ELLR	2	-0.20407	3	3	1	103.546	0.00144818	103.55	1	85.6757	0.00459474	85.676	1	93.6488	0.00227076	93.649_x000D_
map00053 Ascorbate and aldarate metabolism	8.68514e-07	23	2.79	Gene.18759::TRINITY_DN35191_c0_g1::g.18759::m.18759	105	K	Aldehyde dehydrogenase OS=Anthurium amnicola GN=ALDH3H1_4 PE=3 SV=1	STLTEFYGKDPLESK(1)DLSR	3	-0.51488	5	3	1	76.11	6.92e-22	163.79	1	154.15	1.06e-08	154.15	1	82.2609	1.21e-21	157_x000D_
map00053 Ascorbate and aldarate metabolism	8.68514e-07	23	2.79	Gene.18759::TRINITY_DN35191_c0_g1::g.18759::m.18759	121	K	Aldehyde dehydrogenase OS=Anthurium amnicola GN=ALDH3H1_4 PE=3 SV=1	LTK(1)LLDDEK	2	0.090357	3	3	1	104.221	0.000536266	104.22	1	123.792	0.000159471	123.79	1	104.221	1.28e-05	104.22_x000D_
map00053 Ascorbate and aldarate metabolism	8.68514e-07	23	2.79	Gene.27714::TRINITY_DN39461_c2_g2::g.27714::m.27714	28	K	Ascorbate peroxidase (Fragment) OS=Arnebia euchroma PE=2 SV=1	SYPTVSEEYQK(1)AVEK	2	-1.1302	4	3	1	116.995	1.25e-08	117	1	123.72	7.53e-09	123.72	1	164.697	7.76e-17	164.7_x000D_
map00053 Ascorbate and aldarate metabolism	8.68514e-07	23	2.79	Gene.27714::TRINITY_DN39461_c2_g2::g.27714::m.27714	66	K	Ascorbate peroxidase (Fragment) OS=Arnebia euchroma PE=2 SV=1	LAWHSAGTFDEGTK(1)SGGPFGTMR	3	-1.3696	9	3	1	137.121	9.11e-18	137.12	1	122.297	4.24e-12	122.3	1	153.191	1.1e-19	153.19_x000D_
map00053 Ascorbate and aldarate metabolism	8.68514e-07	23	2.79	Gene.27714::TRINITY_DN39461_c2_g2::g.27714::m.27714	86	K	Ascorbate peroxidase (Fragment) OS=Arnebia euchroma PE=2 SV=1	HSDELGHGANK(1)GLDIAVR	3	0.15588	7	3	1	166.603	5.69e-22	166.6	1	149.306	2.23e-16	149.31	1	159.788	4.94e-32	159.79_x000D_
map00053 Ascorbate and aldarate metabolism	8.68514e-07	23	2.79	Gene.27714::TRINITY_DN39461_c2_g2::g.27714::m.27714	44	K	Ascorbate peroxidase (Fragment) OS=Arnebia euchroma PE=2 SV=1	GLIAEK(1)NCAPLMLR	2	-3.2052	4	3	1	177.359	1.71e-18	177.36	1	105.191	7.28e-15	154.1	1	116.635	5.84e-08	116.63_x000D_
map00053 Ascorbate and aldarate metabolism	8.68514e-07	23	2.79	Gene.22216::TRINITY_DN36944_c0_g1::g.22216::m.22216	118	K	UDP-glucose 6-dehydrogenase OS=Dichanthelium oligosanthes GN=BAE44_0015600 PE=3 SV=1	TIADVSK(1)SDK	2	-0.88707	3	3	1	82.4167	0.00267068	82.417	1	79.659	0.00314266	79.659	1	67.385	0.0143372	67.385_x000D_
map00053 Ascorbate and aldarate metabolism	8.68514e-07	23	2.79	Gene.22216::TRINITY_DN36944_c0_g1::g.22216::m.22216	307	K	UDP-glucose 6-dehydrogenase OS=Dichanthelium oligosanthes GN=BAE44_0015600 PE=3 SV=1	VNDYQK(1)SR	2	-0.23212	3	3	1	76.1697	0.00736554	76.17	1	63.0755	0.0302085	63.076	1	78.5162	0.00668158	78.516_x000D_
map00053 Ascorbate and aldarate metabolism	8.68514e-07	23	2.79	Gene.14609::TRINITY_DN32901_c1_g2::g.14609::m.14609	59	K	"Putative monodehydroascorbate reductase, cytoplasmic isoform 2 OS=Anthurium amnicola GN=At3g27820_0 PE=4 SV=1"	LPVK(1)DLAELER	2	0.27549	3	3	1	147.262	5.78e-08	147.26	1	120.838	9.28e-06	120.84	1	112.084	4.44e-05	112.08_x000D_
map00053 Ascorbate and aldarate metabolism	8.68514e-07	23	2.79	Gene.14320::TRINITY_DN32726_c0_g2::g.14320::m.14320	312	K	"Dtdp-glucose 4-6-dehydratase, putative OS=Ricinus communis GN=RCOM_0484660 PE=4 SV=1"	EK(1)LGWAPTMK	2	-1.3125	6	3	1	87.1843	0.000454092	91.961	1	84.5074	0.00231284	84.507	1	95.4772	0.000227232	95.477_x000D_
map00053 Ascorbate and aldarate metabolism	8.68514e-07	23	2.79	Gene.14320::TRINITY_DN32726_c0_g2::g.14320::m.14320	310	K	"Dtdp-glucose 4-6-dehydratase, putative OS=Ricinus communis GN=RCOM_0484660 PE=4 SV=1"	NSDNTLIK(1)EK	2	-0.032904	3	3	1	141.711	2.54e-07	141.71	1	150.457	7.2e-08	150.46	1	126.879	1.05e-05	126.88_x000D_
map00053 Ascorbate and aldarate metabolism	8.68514e-07	23	2.79	Gene.14320::TRINITY_DN32726_c0_g2::g.14320::m.14320	320	K	"Dtdp-glucose 4-6-dehydratase, putative OS=Ricinus communis GN=RCOM_0484660 PE=4 SV=1"	LGWAPTMK(1)LK	2	0.39972	3	3	1	73.3266	0.00658392	73.327	1	89.6786	0.0014278	89.679	1	93.5557	0.000764235	93.556_x000D_
map00053 Ascorbate and aldarate metabolism	8.68514e-07	23	2.79	Gene.14320::TRINITY_DN32726_c0_g2::g.14320::m.14320	256	K	"Dtdp-glucose 4-6-dehydratase, putative OS=Ricinus communis GN=RCOM_0484660 PE=4 SV=1"	LTK(1)SDFR	2	-0.55053	5	3	1	83.7525	0.0118613	83.753	1	84.5678	0.0113866	84.568	1	110.807	0.00358279	110.81_x000D_
map00053 Ascorbate and aldarate metabolism	8.68514e-07	23	2.79	Gene.14320::TRINITY_DN32726_c0_g2::g.14320::m.14320	186	K	"Dtdp-glucose 4-6-dehydratase, putative OS=Ricinus communis GN=RCOM_0484660 PE=4 SV=1"	HYTK(1)DFGIECR	3	-0.35155	6	3	1	138.626	4.22e-08	138.63	1	148.28	1.56e-08	148.28	1	125.97	1.81e-06	125.97_x000D_
map00053 Ascorbate and aldarate metabolism	8.68514e-07	23	2.79	Gene.14320::TRINITY_DN32726_c0_g2::g.14320::m.14320	24	K	"Dtdp-glucose 4-6-dehydratase, putative OS=Ricinus communis GN=RCOM_0484660 PE=4 SV=1"	EPYWPSEK(1)LR	2	-0.48195	3	3	1	79.2014	0.00322096	79.201	1	41.347	0.0481395	41.347	1	78.5125	0.00333887	78.513_x000D_
map00053 Ascorbate and aldarate metabolism	8.68514e-07	23	2.79	Gene.14320::TRINITY_DN32726_c0_g2::g.14320::m.14320	208	K	"Dtdp-glucose 4-6-dehydratase, putative OS=Ricinus communis GN=RCOM_0484660 PE=4 SV=1"	FHNIYGPFGTWK(1)GGR	3	-0.25082	6	3	1	111.831	4.02e-07	111.83	1	140.308	1.98e-12	140.31	1	111.831	4.02e-07	111.83_x000D_
map00053 Ascorbate and aldarate metabolism	8.68514e-07	23	2.79	Gene.24514::TRINITY_DN38044_c0_g1::g.24514::m.24514	336	K	"Aldehyde dehydrogenase family 2 member B4, mitochondrial (Fragment) OS=Anthurium amnicola GN=ALDH2B4_0 PE=3 SV=1"	TFVHEK(1)VYDEFLEK	3	-0.31814	10	3	1	68.9778	2.34e-15	153.94	1	137.207	1.12e-15	163.8	1	118.21	1.69e-08	118.21_x000D_
map00053 Ascorbate and aldarate metabolism	8.68514e-07	23	2.79	Gene.23864::TRINITY_DN37736_c0_g1::g.23864::m.23864	228	K	"Thylakoid lumenal protein, chloroplastic (Fragment) OS=Anthurium amnicola GN=CLEB3J9_1 PE=3 SV=1"	AK(1)FVAIGFGPR	2	-0.14433	7	3	1	110.387	6.69e-05	110.39	1	100.878	0.000192896	100.88	1	141.266	1.1e-07	141.27_x000D_
map00053 Ascorbate and aldarate metabolism	8.68514e-07	23	2.79	Gene.24686::TRINITY_DN38128_c0_g2::g.24686::m.24686	360	K	Aldehyde dehydrogenase family 7 member B4 (Fragment) OS=Anthurium amnicola GN=ALDH7B4 PE=3 SV=1	NFEK(1)GLEVIK	2	-0.51065	7	3	1	84.5074	1.21e-08	170.66	1	112.938	3.28e-22	215.77	1	88.2402	0.00167398	109.6_x000D_
map00053 Ascorbate and aldarate metabolism	8.68514e-07	23	2.79	Gene.24686::TRINITY_DN38128_c0_g2::g.24686::m.24686	101	K	Aldehyde dehydrogenase family 7 member B4 (Fragment) OS=Anthurium amnicola GN=ALDH7B4 PE=3 SV=1	GK(1)LQQLGR	2	-0.11071	3	3	1	89.7522	0.00340654	89.752	1	89.7522	0.00340654	89.752	1	86.095	0.00447252	86.095_x000D_
map00053 Ascorbate and aldarate metabolism	8.68514e-07	23	2.79	Gene.24686::TRINITY_DN38128_c0_g2::g.24686::m.24686	86	K	Aldehyde dehydrogenase family 7 member B4 (Fragment) OS=Anthurium amnicola GN=ALDH7B4 PE=3 SV=1	IWMQIPAPK(1)R	2	0.96906	3	3	1	111.455	1.18e-05	111.46	1	111.061	1.24e-05	111.06	1	104.014	2.28e-05	104.01_x000D_
map00053 Ascorbate and aldarate metabolism	8.68514e-07	23	2.79	Gene.6853::TRINITY_DN28252_c0_g1::g.6853::m.6853	74	K	Monodehydroascorbate reductase OS=Anthurium amnicola GN=AFRR_0 PE=4 SV=1	FGTYWIK(1)DGK	2	0.50357	3	3	1	100.878	2.75e-06	100.88	1	60.2551	0.023641	60.255	1	90.0503	0.00136418	90.05_x000D_
map00053 Ascorbate and aldarate metabolism	8.68514e-07	23	2.79	Gene.6853::TRINITY_DN28252_c0_g1::g.6853::m.6853	67	K	Monodehydroascorbate reductase OS=Anthurium amnicola GN=AFRR_0 PE=4 SV=1	PK(1)FGTYWIK	2	2.6212	3	3	1	121.899	0.000166132	121.9	1	117.52	0.000181534	117.52	1	133.807	0.000124244	133.81_x000D_
map00053 Ascorbate and aldarate metabolism	8.68514e-07	23	2.79	Gene.7401::TRINITY_DN28593_c0_g2::g.7401::m.7401	265	K	"L-galactono-1,4-lactone dehydrogenase, mitochondrial (Fragment) OS=Anthurium amnicola GN=GLDH PE=4 SV=1"	YTK(1)DEALQHFR	3	-0.14892	5	3	1	121.68	2.77e-06	121.68	1	147.909	1.66e-08	147.91	1	121.68	2.77e-06	121.68_x000D_
map00053 Ascorbate and aldarate metabolism	8.68514e-07	23	2.79	Gene.3563::TRINITY_DN25846_c0_g5::g.3563::m.3563	42	K	Monodehydroascorbate reductase OS=Anthurium amnicola GN=AFRR_0 PE=4 SV=1	SAEQAVK(1)AIK	2	0.090629	3	3	1	69.6716	0.0113532	69.672	1	67.2066	0.0145699	67.207	1	91.5493	0.00110764	91.549_x000D_
map00053 Ascorbate and aldarate metabolism	8.68514e-07	23	2.79	Gene.3563::TRINITY_DN25846_c0_g5::g.3563::m.3563	95	K	Monodehydroascorbate reductase OS=Anthurium amnicola GN=AFRR_0 PE=4 SV=1	PK(1)FGSYWIK	2	0.97277	3	3	1	110.387	0.000327976	110.39	1	106.618	0.000455294	106.62	1	93.5609	0.00112482	93.561_x000D_
map00053 Ascorbate and aldarate metabolism	8.68514e-07	23	2.79	Gene.3563::TRINITY_DN25846_c0_g5::g.3563::m.3563	102	K	Monodehydroascorbate reductase OS=Anthurium amnicola GN=AFRR_0 PE=4 SV=1	FGSYWIK(1)DGK	2	-0.18519	5	3	1	138.219	3.27e-07	138.22	1	145.987	1.65e-07	145.99	1	136.489	3.63e-07	136.49_x000D_
map00053 Ascorbate and aldarate metabolism	8.68514e-07	23	2.79	Gene.3794::TRINITY_DN26032_c0_g1::g.3794::m.3794	29	K	Inositol-1-monophosphatase (Fragment) OS=Anthurium amnicola GN=IMP3_1 PE=3 SV=1	ACEDLIFDHLK(1)K	3	0.47823	3	3	1	67.5191	0.00228282	67.519	1	48.1146	0.0225944	48.115	1	71.1757	0.001415	71.176_x000D_
map00053 Ascorbate and aldarate metabolism	8.68514e-07	23	2.79	Gene.18128::TRINITY_DN34843_c0_g1::g.18128::m.18128	116	K	"Glutathione S-transferase DHAR3, chloroplastic (Fragment) OS=Anthurium amnicola GN=DHAR3_1 PE=4 SV=1"	ILLTLEEK(1)R	2	-0.60957	4	3	1	125.83	0.000239527	125.83	1	134.247	0.000191562	134.25	1	102.01	0.000960847	102.01_x000D_
map00053 Ascorbate and aldarate metabolism	8.68514e-07	23	2.79	Gene.18128::TRINITY_DN34843_c0_g1::g.18128::m.18128	142	K	"Glutathione S-transferase DHAR3, chloroplastic (Fragment) OS=Anthurium amnicola GN=DHAR3_1 PE=4 SV=1"	LYPEGK(1)VPVIK	2	-0.59632	3	3	1	60.2551	0.0163858	60.255	1	82.4167	0.00155228	82.417	1	72.2004	0.00525743	72.2_x000D_
map00053 Ascorbate and aldarate metabolism	8.68514e-07	23	2.79	Gene.557::TRINITY_DN23025_c0_g5::g.557::m.557	269	K	Monodehydroascorbate reductase OS=Lilium longiflorum GN=MDHAR PE=2 SV=1	PLTTLFK(1)GQLEEEK	2	-0.96207	8	3	1	165.865	4.18e-19	180.84	1	173.718	6.76e-19	173.72	1	88.4212	1.23e-15	162.93_x000D_
map00053 Ascorbate and aldarate metabolism	8.68514e-07	23	2.79	Gene.557::TRINITY_DN23025_c0_g5::g.557::m.557	52	K	Monodehydroascorbate reductase OS=Lilium longiflorum GN=MDHAR PE=2 SV=1	PALSK(1)GYLFPQGAAR	3	-0.14966	5	3	1	171.763	1.06e-17	171.76	1	113.694	1.49e-28	198.87	1	142.384	1.67e-12	142.38_x000D_
map00053 Ascorbate and aldarate metabolism	8.68514e-07	23	2.79	Gene.557::TRINITY_DN23025_c0_g5::g.557::m.557	276	K	Monodehydroascorbate reductase OS=Lilium longiflorum GN=MDHAR PE=2 SV=1	GQLEEEK(1)GGIK	2	0.78335	9	3	1	107.055	0.000111051	107.06	1	87.1843	0.000301375	93.345	1	107.055	0.000111051	107.06_x000D_
map00053 Ascorbate and aldarate metabolism	8.68514e-07	23	2.79	Gene.13432::TRINITY_DN32234_c0_g1::g.13432::m.13432	136	K	Ascorbate peroxidase OS=Anthurium andraeanum PE=2 SV=1	LPDATK(1)GSDHLR	3	-0.58923	3	3	1	107.088	1.03e-05	107.09	1	117.792	8.18e-07	117.79	1	107.088	1.03e-05	107.09_x000D_
map00053 Ascorbate and aldarate metabolism	8.68514e-07	23	2.79	Gene.13432::TRINITY_DN32234_c0_g1::g.13432::m.13432	14	K	Ascorbate peroxidase OS=Anthurium andraeanum PE=2 SV=1	SYPAVSEEYLK(1)AVDK	2	0.71101	4	3	1	107.825	3.21e-06	107.82	1	135.466	8.54e-12	135.47	1	107.825	3.21e-06	107.82_x000D_
map00053 Ascorbate and aldarate metabolism	8.68514e-07	23	2.79	Gene.16576::TRINITY_DN33989_c1_g1::g.16576::m.16576	94	K	"Monodehydroascorbate reductase, chloroplastic OS=Anthurium amnicola GN=At1g63940_0 PE=4 SV=1"	LCIVSK(1)EAVAPYER	2	-0.25502	4	3	1	124.163	3.29e-08	124.16	1	145.52	3.27e-11	145.52	1	114.329	1.14e-07	114.33_x000D_
map00053 Ascorbate and aldarate metabolism	8.68514e-07	23	2.79	Gene.14893::TRINITY_DN33069_c2_g1::g.14893::m.14893	147	K	"L-ascorbate peroxidase T, chloroplastic OS=Anthurium amnicola GN=APXT_3 PE=3 SV=1"	DYAEAHAK(1)LSNLGAK	3	-0.63019	5	3	1	141.128	5.84e-12	141.13	1	44.9254	0.0231122	44.925	1	60.5489	0.00184837	60.549_x000D_
map00053 Ascorbate and aldarate metabolism	8.68514e-07	23	2.79	Gene.14893::TRINITY_DN33069_c2_g1::g.14893::m.14893	67	K	"L-ascorbate peroxidase T, chloroplastic OS=Anthurium amnicola GN=APXT_3 PE=3 SV=1"	SGWGK(1)PETEYTK	2	-1.9415	3	3	1	96.7559	7.37e-05	96.756	1	72.7049	0.00279271	72.705	1	54.8709	0.0128182	54.871_x000D_
map00053 Ascorbate and aldarate metabolism	8.68514e-07	23	2.79	Gene.14893::TRINITY_DN33069_c2_g1::g.14893::m.14893	98	K	"L-ascorbate peroxidase T, chloroplastic OS=Anthurium amnicola GN=APXT_3 PE=3 SV=1"	FDNSYFK(1)DIK	2	0.44492	7	3	1	120.77	1.93e-05	120.77	1	132.624	2.25e-06	132.62	1	150.043	8.06e-08	150.04_x000D_
map00053 Ascorbate and aldarate metabolism	8.68514e-07	23	2.79	Gene.14893::TRINITY_DN33069_c2_g1::g.14893::m.14893	179	K	"L-ascorbate peroxidase T, chloroplastic OS=Anthurium amnicola GN=APXT_3 PE=3 SV=1"	FVAAK(1)YSTGK	2	0.24459	3	3	1	80.706	0.00296346	80.706	1	89.8266	0.00140248	89.827	1	93.0956	0.000842982	93.096_x000D_
map00053 Ascorbate and aldarate metabolism	8.68514e-07	23	2.79	Gene.14893::TRINITY_DN33069_c2_g1::g.14893::m.14893	139	K	"L-ascorbate peroxidase T, chloroplastic OS=Anthurium amnicola GN=APXT_3 PE=3 SV=1"	YAADQDEFFK(1)DYAEAHAK	3	-0.081491	6	3	1	138.75	9.27e-16	138.75	1	81.0159	0.000126765	81.016	1	109.284	2.5e-07	109.28_x000D_
map00053 Ascorbate and aldarate metabolism	8.68514e-07	23	2.79	Gene.27712::TRINITY_DN39461_c2_g1::g.27712::m.27712	53	K	Ascorbate peroxidase OS=Zantedeschia aethiopica GN=csApx1 PE=2 SV=1	QVFGK(1)QMGLSDQDIVALSGGHTLGR	3	-0.71691	6	3	1	197.367	1.9e-98	281.4	1	255.826	1.83e-85	255.83	1	273.884	3.7e-98	273.88_x000D_
map00053 Ascorbate and aldarate metabolism	8.68514e-07	23	2.79	Gene.7906::TRINITY_DN28923_c0_g1::g.7906::m.7906	60	K	Glutathione S-transferase DHAR2 OS=Anthurium amnicola GN=DHAR2_5 PE=4 SV=1	VLLTLEEK(1)K	2	0.43734	5	3	1	152.341	1.98e-05	152.34	1	113.622	0.000343944	113.62	1	152.341	1.98e-05	152.34_x000D_
map00053 Ascorbate and aldarate metabolism	8.68514e-07	23	2.79	Gene.7906::TRINITY_DN28923_c0_g1::g.7906::m.7906	196	K	Glutathione S-transferase DHAR2 OS=Anthurium amnicola GN=DHAR2_5 PE=4 SV=1	VALGHFK(1)SWTVPEDLK	3	-0.40406	3	3	1	126.633	7.74e-10	126.63	1	100.77	1.41e-06	100.77	1	122.138	1.25e-09	122.14_x000D_
map00053 Ascorbate and aldarate metabolism	8.68514e-07	23	2.79	Gene.24516::TRINITY_DN38044_c0_g2::g.24516::m.24516	32	K	Aldehyde dehydrogenase domain OS=Macleaya cordata GN=BVC80_8965g47 PE=3 SV=1	FK(1)DLGEVIR	2	-0.35619	6	3	1	75.509	0.00481056	75.509	1	113.445	0.000224678	113.44	1	76.2278	0.00466379	76.228_x000D_
map00053 Ascorbate and aldarate metabolism	8.68514e-07	23	2.79	Gene.24467::TRINITY_DN38017_c0_g3::g.24467::m.24467	237	K	Ascorbate peroxidase OS=Zantedeschia aethiopica GN=cmApx PE=2 SV=1	DYAESHK(1)K	2	0.33922	3	3	1	63.4188	0.0465181	63.419	1	62.5821	0.0489323	62.582	1	93.6488	0.0035712	93.649_x000D_
map00053 Ascorbate and aldarate metabolism	8.68514e-07	23	2.79	Gene.24467::TRINITY_DN38017_c0_g3::g.24467::m.24467	125	K	Ascorbate peroxidase OS=Zantedeschia aethiopica GN=cmApx PE=2 SV=1	DSLISPK(1)EGR	2	-0.59236	3	3	1	123.42	1.55e-05	123.42	1	86.0142	0.00205496	86.014	1	96.1135	0.000502496	96.113_x000D_
map00053 Ascorbate and aldarate metabolism	8.68514e-07	23	2.79	Gene.24467::TRINITY_DN38017_c0_g3::g.24467::m.24467	230	K	Ascorbate peroxidase OS=Zantedeschia aethiopica GN=cmApx PE=2 SV=1	DEDAFFK(1)DYAESHK	3	0.10766	5	3	1	122.782	1.2e-08	122.78	1	117.203	1.79e-08	117.2	1	137.796	2.06e-11	137.8_x000D_
map00053 Ascorbate and aldarate metabolism	8.68514e-07	23	2.79	Gene.24467::TRINITY_DN38017_c0_g3::g.24467::m.24467	247	K	Ascorbate peroxidase OS=Zantedeschia aethiopica GN=cmApx PE=2 SV=1	LSELGFTPK(1)SAAK	2	0.48129	3	3	1	71.8787	0.00247285	71.879	1	85.2711	0.000430744	85.271	1	81.8029	0.000569255	81.803_x000D_
map00053 Ascorbate and aldarate metabolism	8.68514e-07	23	2.79	Gene.22419::TRINITY_DN37043_c0_g2::g.22419::m.22419	262	K	Aldehyde dehydrogenase 2B4 OS=Bixa orellana GN=ADH2B4 PE=2 SV=1	VYDEFIEK(1)AR	2	-0.63604	5	3	1	121.899	1.77e-05	121.9	1	117.52	2.4e-05	117.52	1	87.5679	0.00178904	87.568_x000D_
map00053 Ascorbate and aldarate metabolism	8.68514e-07	23	2.79	Gene.22419::TRINITY_DN37043_c0_g2::g.22419::m.22419	293	K	Aldehyde dehydrogenase 2B4 OS=Bixa orellana GN=ADH2B4 PE=2 SV=1	GVEQGPQIDQEQFDK(1)VMR	3	-0.06143	4	3	1	158.976	1.26e-21	158.98	1	144.168	5.84e-16	144.17	1	171.98	8.18e-23	171.98_x000D_
map00053 Ascorbate and aldarate metabolism	8.68514e-07	23	2.79	Gene.22419::TRINITY_DN37043_c0_g2::g.22419::m.22419	277	K	Aldehyde dehydrogenase 2B4 OS=Bixa orellana GN=ADH2B4 PE=2 SV=1	VVGDPFK(1)K	2	-1.1565	3	3	1	69.8246	0.0280366	69.825	1	81.2963	0.00923366	81.296	1	69.8246	0.0280366	69.825_x000D_
map00966 Glucosinolate biosynthesis	0.514375	1	1.51	Gene.20049::TRINITY_DN35898_c0_g3::g.20049::m.20049	49	K	3-isopropylmalate dehydratase (Fragment) OS=Anthurium amnicola GN=IIL1_0 PE=4 SV=1	FIHDYK(1)IDVSK	3	-0.072233	3	3	1	92.8564	0.000153243	92.856	1	60.1571	0.00524095	60.157	1	70.5633	0.00215737	70.563_x000D_
map00561 Glycerolipid metabolism	0.895079	8	0.71	Gene.24686::TRINITY_DN38128_c0_g2::g.24686::m.24686	360	K	Aldehyde dehydrogenase family 7 member B4 (Fragment) OS=Anthurium amnicola GN=ALDH7B4 PE=3 SV=1	NFEK(1)GLEVIK	2	-0.51065	7	3	1	84.5074	1.21e-08	170.66	1	112.938	3.28e-22	215.77	1	88.2402	0.00167398	109.6_x000D_
map00561 Glycerolipid metabolism	0.895079	8	0.71	Gene.24686::TRINITY_DN38128_c0_g2::g.24686::m.24686	101	K	Aldehyde dehydrogenase family 7 member B4 (Fragment) OS=Anthurium amnicola GN=ALDH7B4 PE=3 SV=1	GK(1)LQQLGR	2	-0.11071	3	3	1	89.7522	0.00340654	89.752	1	89.7522	0.00340654	89.752	1	86.095	0.00447252	86.095_x000D_
map00561 Glycerolipid metabolism	0.895079	8	0.71	Gene.24686::TRINITY_DN38128_c0_g2::g.24686::m.24686	86	K	Aldehyde dehydrogenase family 7 member B4 (Fragment) OS=Anthurium amnicola GN=ALDH7B4 PE=3 SV=1	IWMQIPAPK(1)R	2	0.96906	3	3	1	111.455	1.18e-05	111.46	1	111.061	1.24e-05	111.06	1	104.014	2.28e-05	104.01_x000D_
map00561 Glycerolipid metabolism	0.895079	8	0.71	Gene.26413::TRINITY_DN38902_c1_g1::g.26413::m.26413	421	K	Phospholipid:diacylglycerol acyltransferase 1 OS=Anthurium amnicola GN=PDAT1_1 PE=4 SV=1	DVSEAPSSK(1)IER	2	0.46957	3	3	1	122.459	1.83e-06	122.46	1	80.3118	0.00083689	80.312	1	122.459	4.76e-11	122.46_x000D_
map00561 Glycerolipid metabolism	0.895079	8	0.71	Gene.26413::TRINITY_DN38902_c1_g1::g.26413::m.26413	394	K	Phospholipid:diacylglycerol acyltransferase 1 OS=Anthurium amnicola GN=PDAT1_1 PE=4 SV=1	DK(1)LDSQSSHVNYGR	3	-0.20223	3	3	1	105.992	1.89e-06	105.99	1	102.52	2.67e-06	102.52	1	74.7892	0.000246006	74.789_x000D_
map00561 Glycerolipid metabolism	0.895079	8	0.71	Gene.18759::TRINITY_DN35191_c0_g1::g.18759::m.18759	105	K	Aldehyde dehydrogenase OS=Anthurium amnicola GN=ALDH3H1_4 PE=3 SV=1	STLTEFYGKDPLESK(1)DLSR	3	-0.51488	5	3	1	76.11	6.92e-22	163.79	1	154.15	1.06e-08	154.15	1	82.2609	1.21e-21	157_x000D_
map00561 Glycerolipid metabolism	0.895079	8	0.71	Gene.18759::TRINITY_DN35191_c0_g1::g.18759::m.18759	121	K	Aldehyde dehydrogenase OS=Anthurium amnicola GN=ALDH3H1_4 PE=3 SV=1	LTK(1)LLDDEK	2	0.090357	3	3	1	104.221	0.000536266	104.22	1	123.792	0.000159471	123.79	1	104.221	1.28e-05	104.22_x000D_
map00561 Glycerolipid metabolism	0.895079	8	0.71	Gene.12590::TRINITY_DN31748_c0_g2::g.12590::m.12590	290	K	NADP-dependent D-sorbitol-6-phosphate dehydrogenase (Fragment) OS=Anthurium amnicola GN=S6PDH_1 PE=4 SV=1	NTVVIPK(1)TSR	2	0.0053828	3	3	1	76.8433	0.00362455	76.843	1	46.7962	0.0547289	46.796	1	68.7856	0.0125094	68.786_x000D_
map00561 Glycerolipid metabolism	0.895079	8	0.71	Gene.24516::TRINITY_DN38044_c0_g2::g.24516::m.24516	32	K	Aldehyde dehydrogenase domain OS=Macleaya cordata GN=BVC80_8965g47 PE=3 SV=1	FK(1)DLGEVIR	2	-0.35619	6	3	1	75.509	0.00481056	75.509	1	113.445	0.000224678	113.44	1	76.2278	0.00466379	76.228_x000D_
map00561 Glycerolipid metabolism	0.895079	8	0.71	Gene.18920::TRINITY_DN35292_c1_g2::g.18920::m.18920	41	K	Aldose reductase OS=Elaeis guineensis var. tenera PE=2 SV=1	AVK(1)AGFR	2	0.11496	3	3	1	86.5121	0.0102545	86.512	1	76.8333	0.0158902	76.833	1	81.3812	0.0132421	81.381_x000D_
map00561 Glycerolipid metabolism	0.895079	8	0.71	Gene.24514::TRINITY_DN38044_c0_g1::g.24514::m.24514	336	K	"Aldehyde dehydrogenase family 2 member B4, mitochondrial (Fragment) OS=Anthurium amnicola GN=ALDH2B4_0 PE=3 SV=1"	TFVHEK(1)VYDEFLEK	3	-0.31814	10	3	1	68.9778	2.34e-15	153.94	1	137.207	1.12e-15	163.8	1	118.21	1.69e-08	118.21_x000D_
map00561 Glycerolipid metabolism	0.895079	8	0.71	Gene.22419::TRINITY_DN37043_c0_g2::g.22419::m.22419	262	K	Aldehyde dehydrogenase 2B4 OS=Bixa orellana GN=ADH2B4 PE=2 SV=1	VYDEFIEK(1)AR	2	-0.63604	5	3	1	121.899	1.77e-05	121.9	1	117.52	2.4e-05	117.52	1	87.5679	0.00178904	87.568_x000D_
map00561 Glycerolipid metabolism	0.895079	8	0.71	Gene.22419::TRINITY_DN37043_c0_g2::g.22419::m.22419	293	K	Aldehyde dehydrogenase 2B4 OS=Bixa orellana GN=ADH2B4 PE=2 SV=1	GVEQGPQIDQEQFDK(1)VMR	3	-0.06143	4	3	1	158.976	1.26e-21	158.98	1	144.168	5.84e-16	144.17	1	171.98	8.18e-23	171.98_x000D_
map00561 Glycerolipid metabolism	0.895079	8	0.71	Gene.22419::TRINITY_DN37043_c0_g2::g.22419::m.22419	277	K	Aldehyde dehydrogenase 2B4 OS=Bixa orellana GN=ADH2B4 PE=2 SV=1	VVGDPFK(1)K	2	-1.1565	3	3	1	69.8246	0.0280366	69.825	1	81.2963	0.00923366	81.296	1	69.8246	0.0280366	69.825_x000D_
map00480 Glutathione metabolism	0.000269032	21	2.16	Gene.25332::TRINITY_DN38412_c0_g3::g.25332::m.25332	27	K	"Glutathione reductase, cytosolic OS=Anthurium amnicola GN=GRC2_0 PE=3 SV=1"	LNGIYK(1)R	2	0.0037565	4	3	1	73.9747	0.0319253	73.975	1	85.3595	0.0171826	85.359	1	100.742	0.00741289	100.74_x000D_
map00480 Glutathione metabolism	0.000269032	21	2.16	Gene.25332::TRINITY_DN38412_c0_g3::g.25332::m.25332	65	K	"Glutathione reductase, cytosolic OS=Anthurium amnicola GN=GRC2_0 PE=3 SV=1"	QQYSAK(1)HVLIATGSR	2	0.35779	3	3	1	57.1479	0.0022278	57.148	1	45.6175	0.0218051	45.618	1	164.411	8.03e-17	164.41_x000D_
map00480 Glutathione metabolism	0.000269032	21	2.16	Gene.25332::TRINITY_DN38412_c0_g3::g.25332::m.25332	168	K	"Glutathione reductase, cytosolic OS=Anthurium amnicola GN=GRC2_0 PE=3 SV=1"	LHPGTNLSELNK(1)TEHGIR	4	-0.11279	3	3	1	52.1849	0.00753775	52.185	1	90.379	3.61e-05	90.379	1	123.397	8.68e-11	123.4_x000D_
map00480 Glutathione metabolism	0.000269032	21	2.16	Gene.25332::TRINITY_DN38412_c0_g3::g.25332::m.25332	15	K	"Glutathione reductase, cytosolic OS=Anthurium amnicola GN=GRC2_0 PE=3 SV=1"	LLHNK(1)TQEIVR	3	0.12589	10	3	1	176.425	9.41e-13	176.42	1	197.298	1.25e-17	197.3	1	115.574	4.12e-06	115.57_x000D_
map00480 Glutathione metabolism	0.000269032	21	2.16	Gene.22696::TRINITY_DN37173_c0_g1::g.22696::m.22696	124	K	"L-ascorbate peroxidase T, chloroplastic OS=Anthurium amnicola GN=APXT_3 PE=3 SV=1"	SK(1)FCHPIMIR	3	-0.32389	12	3	1	72.2004	0.00195602	73.499	1	69.7206	0.00359086	69.721	1	54.2593	0.00494419	66.056_x000D_
map00480 Glutathione metabolism	0.000269032	21	2.16	Gene.22696::TRINITY_DN37173_c0_g1::g.22696::m.22696	118	K	"L-ascorbate peroxidase T, chloroplastic OS=Anthurium amnicola GN=APXT_3 PE=3 SV=1"	EDIK(1)ELLR	2	-0.20407	3	3	1	103.546	0.00144818	103.55	1	85.6757	0.00459474	85.676	1	93.6488	0.00227076	93.649_x000D_
map00480 Glutathione metabolism	0.000269032	21	2.16	Gene.27714::TRINITY_DN39461_c2_g2::g.27714::m.27714	28	K	Ascorbate peroxidase (Fragment) OS=Arnebia euchroma PE=2 SV=1	SYPTVSEEYQK(1)AVEK	2	-1.1302	4	3	1	116.995	1.25e-08	117	1	123.72	7.53e-09	123.72	1	164.697	7.76e-17	164.7_x000D_
map00480 Glutathione metabolism	0.000269032	21	2.16	Gene.27714::TRINITY_DN39461_c2_g2::g.27714::m.27714	66	K	Ascorbate peroxidase (Fragment) OS=Arnebia euchroma PE=2 SV=1	LAWHSAGTFDEGTK(1)SGGPFGTMR	3	-1.3696	9	3	1	137.121	9.11e-18	137.12	1	122.297	4.24e-12	122.3	1	153.191	1.1e-19	153.19_x000D_
map00480 Glutathione metabolism	0.000269032	21	2.16	Gene.27714::TRINITY_DN39461_c2_g2::g.27714::m.27714	86	K	Ascorbate peroxidase (Fragment) OS=Arnebia euchroma PE=2 SV=1	HSDELGHGANK(1)GLDIAVR	3	0.15588	7	3	1	166.603	5.69e-22	166.6	1	149.306	2.23e-16	149.31	1	159.788	4.94e-32	159.79_x000D_
map00480 Glutathione metabolism	0.000269032	21	2.16	Gene.27714::TRINITY_DN39461_c2_g2::g.27714::m.27714	44	K	Ascorbate peroxidase (Fragment) OS=Arnebia euchroma PE=2 SV=1	GLIAEK(1)NCAPLMLR	2	-3.2052	4	3	1	177.359	1.71e-18	177.36	1	105.191	7.28e-15	154.1	1	116.635	5.84e-08	116.63_x000D_
map00480 Glutathione metabolism	0.000269032	21	2.16	Gene.23864::TRINITY_DN37736_c0_g1::g.23864::m.23864	228	K	"Thylakoid lumenal protein, chloroplastic (Fragment) OS=Anthurium amnicola GN=CLEB3J9_1 PE=3 SV=1"	AK(1)FVAIGFGPR	2	-0.14433	7	3	1	110.387	6.69e-05	110.39	1	100.878	0.000192896	100.88	1	141.266	1.1e-07	141.27_x000D_
map00480 Glutathione metabolism	0.000269032	21	2.16	Gene.26072::TRINITY_DN38744_c1_g1::g.26072::m.26072	445	K	"Glutamate--cysteine ligase, chloroplastic (Fragment) OS=Anthurium amnicola GN=GSH1_3 PE=4 SV=1"	VPVTGFK(1)TPFR	2	1.512	3	3	1	91.3133	0.000640016	91.313	1	137.895	1.39e-07	137.89	1	115.287	1.32e-05	115.29_x000D_
map00480 Glutathione metabolism	0.000269032	21	2.16	Gene.19829::TRINITY_DN35785_c0_g1::g.19829::m.19829	119	K	Glutathione peroxidase OS=Zantedeschia aethiopica GN=gpx PE=2 SV=1	DIDGK(1)DVPLGK	2	-1.4955	3	3	1	66.3263	0.00386448	66.326	1	73.4351	0.00410723	73.435	1	66.5376	0.010533	66.538_x000D_
map00480 Glutathione metabolism	0.000269032	21	2.16	Gene.19829::TRINITY_DN35785_c0_g1::g.19829::m.19829	241	K	Glutathione peroxidase OS=Zantedeschia aethiopica GN=gpx PE=2 SV=1	NGK(1)VVER	2	-0.11129	3	3	1	62.5462	0.0488753	62.546	1	58.9807	0.0577906	58.981	1	73.2482	0.0221165	73.248_x000D_
map00480 Glutathione metabolism	0.000269032	21	2.16	Gene.19829::TRINITY_DN35785_c0_g1::g.19829::m.19829	114	K	Glutathione peroxidase OS=Zantedeschia aethiopica GN=gpx PE=2 SV=1	SIHDFTVK(1)DIDGK	3	-0.08024	5	3	1	98.9017	1.18e-05	98.902	1	81.9184	0.000179599	81.918	1	90.0053	7.69e-05	90.005_x000D_
map00480 Glutathione metabolism	0.000269032	21	2.16	Gene.19829::TRINITY_DN35785_c0_g1::g.19829::m.19829	257	K	Glutathione peroxidase OS=Zantedeschia aethiopica GN=gpx PE=2 SV=1	YPPTTSPFQIEK(1)DIK	2	3.0716	4	3	1	136.814	7.9e-12	136.81	1	161.824	1.05e-16	161.82	1	107.496	3.37e-06	107.5_x000D_
map00480 Glutathione metabolism	0.000269032	21	2.16	Gene.25626::TRINITY_DN38539_c0_g1::g.25626::m.25626	721	K	Aminopeptidase N (Fragment) OS=Anthurium amnicola GN=pepN_6 PE=4 SV=1	ILCDSSLDK(1)EFIAK	2	0.41076	5	3	1	132.31	5.43e-09	132.31	1	125.217	2.94e-08	125.22	1	94.7168	1.91e-05	94.717_x000D_
map00480 Glutathione metabolism	0.000269032	21	2.16	Gene.25626::TRINITY_DN38539_c0_g1::g.25626::m.25626	562	K	Aminopeptidase N (Fragment) OS=Anthurium amnicola GN=pepN_6 PE=4 SV=1	IYHLK(1)FSQEVPPTPGQPVK	3	-0.90793	11	3	1	119.458	7.97e-11	119.46	1	99.3923	5.31e-07	99.392	1	90.3854	3.67e-05	90.385_x000D_
map00480 Glutathione metabolism	0.000269032	21	2.16	Gene.25626::TRINITY_DN38539_c0_g1::g.25626::m.25626	160	K	Aminopeptidase N (Fragment) OS=Anthurium amnicola GN=pepN_6 PE=4 SV=1	LLSIK(1)VDGK	2	0.30666	3	3	1	78.9389	0.0064967	78.939	1	59.0674	0.0297759	59.067	1	93.0983	0.00121928	93.098_x000D_
map00480 Glutathione metabolism	0.000269032	21	2.16	Gene.25626::TRINITY_DN38539_c0_g1::g.25626::m.25626	850	K	Aminopeptidase N (Fragment) OS=Anthurium amnicola GN=pepN_6 PE=4 SV=1	K(1)WEHDFLVVNK	3	-0.21575	3	3	1	124.124	2.63e-06	124.12	1	116.238	4.71e-06	116.24	1	93.6229	0.000151888	93.623_x000D_
map00480 Glutathione metabolism	0.000269032	21	2.16	Gene.25626::TRINITY_DN38539_c0_g1::g.25626::m.25626	507	K	Aminopeptidase N (Fragment) OS=Anthurium amnicola GN=pepN_6 PE=4 SV=1	GMDLYFK(1)R	2	0.1964	7	3	1	93.1955	0.0025158	93.195	1	123.69	0.000495193	123.69	1	92.4704	0.000628694	110.81_x000D_
map00480 Glutathione metabolism	0.000269032	21	2.16	Gene.25626::TRINITY_DN38539_c0_g1::g.25626::m.25626	105	K	Aminopeptidase N (Fragment) OS=Anthurium amnicola GN=pepN_6 PE=4 SV=1	EIFLK(1)DYK	2	0.065141	6	3	1	100.017	0.00163494	100.02	1	100.017	0.00163494	100.02	1	100.017	0.00163494	100.02_x000D_
map00480 Glutathione metabolism	0.000269032	21	2.16	Gene.25626::TRINITY_DN38539_c0_g1::g.25626::m.25626	100	K	Aminopeptidase N (Fragment) OS=Anthurium amnicola GN=pepN_6 PE=4 SV=1	MDTPK(1)EIFLK	2	-0.37587	7	3	1	102.531	5.34e-06	125.72	1	107.114	9.52e-05	107.11	1	99.9851	0.000402131	99.985_x000D_
map00480 Glutathione metabolism	0.000269032	21	2.16	Gene.25626::TRINITY_DN38539_c0_g1::g.25626::m.25626	490	K	Aminopeptidase N (Fragment) OS=Anthurium amnicola GN=pepN_6 PE=4 SV=1	MYK(1)TLLGSSGFR	2	0.0012185	8	3	1	114.721	3.06e-06	114.72	1	136.698	4.05e-09	136.7	1	89.4303	0.000219197	89.43_x000D_
map00480 Glutathione metabolism	0.000269032	21	2.16	Gene.25626::TRINITY_DN38539_c0_g1::g.25626::m.25626	557	K	Aminopeptidase N (Fragment) OS=Anthurium amnicola GN=pepN_6 PE=4 SV=1	VTSSYNPEMK(1)IYHLK	3	-0.22454	3	3	1	117.203	3.93e-09	117.2	1	104.954	1.47e-06	104.95	1	138.549	2.25e-12	138.55_x000D_
map00480 Glutathione metabolism	0.000269032	21	2.16	Gene.8983::TRINITY_DN29587_c2_g4::g.8983::m.8983	191	K	"Glutathione reductase, chloroplastic OS=Anthurium amnicola GN=GOR_1 PE=3 SV=1"	LTGIYK(1)NVLK	2	0.47486	4	3	1	147.405	1.36e-07	147.4	1	144.65	1.93e-07	144.65	1	150.351	7.42e-08	150.35_x000D_
map00480 Glutathione metabolism	0.000269032	21	2.16	Gene.18128::TRINITY_DN34843_c0_g1::g.18128::m.18128	116	K	"Glutathione S-transferase DHAR3, chloroplastic (Fragment) OS=Anthurium amnicola GN=DHAR3_1 PE=4 SV=1"	ILLTLEEK(1)R	2	-0.60957	4	3	1	125.83	0.000239527	125.83	1	134.247	0.000191562	134.25	1	102.01	0.000960847	102.01_x000D_
map00480 Glutathione metabolism	0.000269032	21	2.16	Gene.18128::TRINITY_DN34843_c0_g1::g.18128::m.18128	142	K	"Glutathione S-transferase DHAR3, chloroplastic (Fragment) OS=Anthurium amnicola GN=DHAR3_1 PE=4 SV=1"	LYPEGK(1)VPVIK	2	-0.59632	3	3	1	60.2551	0.0163858	60.255	1	82.4167	0.00155228	82.417	1	72.2004	0.00525743	72.2_x000D_
map00480 Glutathione metabolism	0.000269032	21	2.16	Gene.23030::TRINITY_DN37339_c0_g2::g.23030::m.23030	172	K	Isocitrate dehydrogenase [NADP] OS=Macleaya cordata GN=BVC80_33g4 PE=3 SV=1	MTK(1)DLALLIHGSK	3	0.015754	4	3	1	143.925	3.57e-10	143.93	1	71.0308	2.54e-07	123.76	1	165.642	2.99e-14	165.64_x000D_
map00480 Glutathione metabolism	0.000269032	21	2.16	Gene.23030::TRINITY_DN37339_c0_g2::g.23030::m.23030	36	K	Isocitrate dehydrogenase [NADP] OS=Macleaya cordata GN=BVC80_33g4 PE=3 SV=1	DK(1)FEASGIWYEHR	2	-0.12161	3	3	1	106.424	6.29e-06	106.42	1	91.9687	5.19e-05	91.969	1	75.445	0.000823176	75.445_x000D_
map00480 Glutathione metabolism	0.000269032	21	2.16	Gene.4557::TRINITY_DN26616_c0_g1::g.4557::m.4557	157	K	"Leucine aminopeptidase 2, chloroplastic OS=Anthurium amnicola GN=Os02g0794700_1 PE=3 SV=1"	LAGLGFK(1)R	2	0.051563	6	3	1	95.3523	0.00295948	95.352	1	99.375	0.0026247	99.375	1	104.209	0.00222241	104.21_x000D_
map00480 Glutathione metabolism	0.000269032	21	2.16	Gene.4557::TRINITY_DN26616_c0_g1::g.4557::m.4557	113	K	"Leucine aminopeptidase 2, chloroplastic OS=Anthurium amnicola GN=Os02g0794700_1 PE=3 SV=1"	DSNSK(1)FENPILK	2	-0.77538	5	3	1	185.903	5.27e-17	185.9	1	142.968	2.53e-09	142.97	1	117.269	2.66e-06	117.27_x000D_
map00480 Glutathione metabolism	0.000269032	21	2.16	Gene.13432::TRINITY_DN32234_c0_g1::g.13432::m.13432	136	K	Ascorbate peroxidase OS=Anthurium andraeanum PE=2 SV=1	LPDATK(1)GSDHLR	3	-0.58923	3	3	1	107.088	1.03e-05	107.09	1	117.792	8.18e-07	117.79	1	107.088	1.03e-05	107.09_x000D_
map00480 Glutathione metabolism	0.000269032	21	2.16	Gene.13432::TRINITY_DN32234_c0_g1::g.13432::m.13432	14	K	Ascorbate peroxidase OS=Anthurium andraeanum PE=2 SV=1	SYPAVSEEYLK(1)AVDK	2	0.71101	4	3	1	107.825	3.21e-06	107.82	1	135.466	8.54e-12	135.47	1	107.825	3.21e-06	107.82_x000D_
map00480 Glutathione metabolism	0.000269032	21	2.16	Gene.24214::TRINITY_DN37889_c0_g2::g.24214::m.24214	81	K	"Leucine aminopeptidase 2, chloroplastic OS=Anthurium amnicola GN=Os02g0794700_1 PE=3 SV=1"	ILDAEQCK(1)ELK	2	1.6861	3	3	1	148.28	4.89e-08	148.28	1	124.423	1.32e-10	124.42	1	142.085	1.03e-07	142.08_x000D_
map00480 Glutathione metabolism	0.000269032	21	2.16	Gene.24214::TRINITY_DN37889_c0_g2::g.24214::m.24214	271	K	"Leucine aminopeptidase 2, chloroplastic OS=Anthurium amnicola GN=Os02g0794700_1 PE=3 SV=1"	EVVTASETTGEK(1)LWR	2	-0.65923	3	3	1	194.475	1.99e-28	194.48	1	204.281	8.68e-29	204.28	1	202.246	1.1e-28	202.25_x000D_
map00480 Glutathione metabolism	0.000269032	21	2.16	Gene.14893::TRINITY_DN33069_c2_g1::g.14893::m.14893	147	K	"L-ascorbate peroxidase T, chloroplastic OS=Anthurium amnicola GN=APXT_3 PE=3 SV=1"	DYAEAHAK(1)LSNLGAK	3	-0.63019	5	3	1	141.128	5.84e-12	141.13	1	44.9254	0.0231122	44.925	1	60.5489	0.00184837	60.549_x000D_
map00480 Glutathione metabolism	0.000269032	21	2.16	Gene.14893::TRINITY_DN33069_c2_g1::g.14893::m.14893	67	K	"L-ascorbate peroxidase T, chloroplastic OS=Anthurium amnicola GN=APXT_3 PE=3 SV=1"	SGWGK(1)PETEYTK	2	-1.9415	3	3	1	96.7559	7.37e-05	96.756	1	72.7049	0.00279271	72.705	1	54.8709	0.0128182	54.871_x000D_
map00480 Glutathione metabolism	0.000269032	21	2.16	Gene.14893::TRINITY_DN33069_c2_g1::g.14893::m.14893	98	K	"L-ascorbate peroxidase T, chloroplastic OS=Anthurium amnicola GN=APXT_3 PE=3 SV=1"	FDNSYFK(1)DIK	2	0.44492	7	3	1	120.77	1.93e-05	120.77	1	132.624	2.25e-06	132.62	1	150.043	8.06e-08	150.04_x000D_
map00480 Glutathione metabolism	0.000269032	21	2.16	Gene.14893::TRINITY_DN33069_c2_g1::g.14893::m.14893	179	K	"L-ascorbate peroxidase T, chloroplastic OS=Anthurium amnicola GN=APXT_3 PE=3 SV=1"	FVAAK(1)YSTGK	2	0.24459	3	3	1	80.706	0.00296346	80.706	1	89.8266	0.00140248	89.827	1	93.0956	0.000842982	93.096_x000D_
map00480 Glutathione metabolism	0.000269032	21	2.16	Gene.14893::TRINITY_DN33069_c2_g1::g.14893::m.14893	139	K	"L-ascorbate peroxidase T, chloroplastic OS=Anthurium amnicola GN=APXT_3 PE=3 SV=1"	YAADQDEFFK(1)DYAEAHAK	3	-0.081491	6	3	1	138.75	9.27e-16	138.75	1	81.0159	0.000126765	81.016	1	109.284	2.5e-07	109.28_x000D_
map00480 Glutathione metabolism	0.000269032	21	2.16	Gene.27712::TRINITY_DN39461_c2_g1::g.27712::m.27712	53	K	Ascorbate peroxidase OS=Zantedeschia aethiopica GN=csApx1 PE=2 SV=1	QVFGK(1)QMGLSDQDIVALSGGHTLGR	3	-0.71691	6	3	1	197.367	1.9e-98	281.4	1	255.826	1.83e-85	255.83	1	273.884	3.7e-98	273.88_x000D_
map00480 Glutathione metabolism	0.000269032	21	2.16	Gene.16677::TRINITY_DN34037_c0_g2::g.16677::m.16677	356	K	Isocitrate dehydrogenase [NADP] OS=Triticum aestivum PE=3 SV=1	MTK(1)DLALLSHGPK	3	-0.11355	3	3	1	101.608	9.79e-06	101.61	1	97.2033	1.3e-05	97.203	1	112.022	2.22e-06	112.02_x000D_
map00480 Glutathione metabolism	0.000269032	21	2.16	Gene.25807::TRINITY_DN38625_c0_g1::g.25807::m.25807	234	K	Protein IN2-1 B OS=Anthurium amnicola GN=GSTZ5_1 PE=4 SV=1	IEAYK(1)QTQR	2	0.3604	6	3	1	123.863	0.000159221	123.86	1	122.939	0.000162472	122.94	1	98.0483	0.00074481	98.048_x000D_
map00480 Glutathione metabolism	0.000269032	21	2.16	Gene.25807::TRINITY_DN38625_c0_g1::g.25807::m.25807	86	K	Protein IN2-1 B OS=Anthurium amnicola GN=GSTZ5_1 PE=4 SV=1	PVWYK(1)EK	2	-1.7345	6	3	1	85.2117	0.0110117	85.212	1	102.714	0.00199887	102.71	1	68.7868	0.0120737	68.787_x000D_
map00480 Glutathione metabolism	0.000269032	21	2.16	Gene.25807::TRINITY_DN38625_c0_g1::g.25807::m.25807	65	K	Protein IN2-1 B OS=Anthurium amnicola GN=GSTZ5_1 PE=4 SV=1	NAK(1)GLQEK	2	0.58756	3	3	1	98.582	0.00171089	98.582	1	70.8162	0.016008	70.816	1	95.5016	0.00187389	95.502_x000D_
map00480 Glutathione metabolism	0.000269032	21	2.16	Gene.7906::TRINITY_DN28923_c0_g1::g.7906::m.7906	60	K	Glutathione S-transferase DHAR2 OS=Anthurium amnicola GN=DHAR2_5 PE=4 SV=1	VLLTLEEK(1)K	2	0.43734	5	3	1	152.341	1.98e-05	152.34	1	113.622	0.000343944	113.62	1	152.341	1.98e-05	152.34_x000D_
map00480 Glutathione metabolism	0.000269032	21	2.16	Gene.7906::TRINITY_DN28923_c0_g1::g.7906::m.7906	196	K	Glutathione S-transferase DHAR2 OS=Anthurium amnicola GN=DHAR2_5 PE=4 SV=1	VALGHFK(1)SWTVPEDLK	3	-0.40406	3	3	1	126.633	7.74e-10	126.63	1	100.77	1.41e-06	100.77	1	122.138	1.25e-09	122.14_x000D_
map00480 Glutathione metabolism	0.000269032	21	2.16	Gene.4817::TRINITY_DN26795_c0_g2::g.4817::m.4817	384	K	"6-phosphogluconate dehydrogenase, decarboxylating OS=Anthurium amnicola GN=gnd_7 PE=3 SV=1"	SIEK(1)GWDLK	2	-0.051135	3	3	1	62.7801	0.0241077	62.78	1	57.3472	0.0324022	57.347	1	64.82	0.0209933	64.82_x000D_
map00480 Glutathione metabolism	0.000269032	21	2.16	Gene.4817::TRINITY_DN26795_c0_g2::g.4817::m.4817	398	K	"6-phosphogluconate dehydrogenase, decarboxylating OS=Anthurium amnicola GN=gnd_7 PE=3 SV=1"	IWK(1)GGCIIR	2	1.0804	3	3	1	88.8188	0.00209303	88.819	1	76.6789	0.00457169	76.679	1	88.8188	0.00209303	88.819_x000D_
map00480 Glutathione metabolism	0.000269032	21	2.16	Gene.4817::TRINITY_DN26795_c0_g2::g.4817::m.4817	333	K	"6-phosphogluconate dehydrogenase, decarboxylating OS=Anthurium amnicola GN=gnd_7 PE=3 SV=1"	VEAAK(1)VFK	2	0.0034509	4	3	1	58.9172	0.00295013	91.318	1	91.318	0.00295013	91.318	1	91.318	0.00295013	91.318_x000D_
map00480 Glutathione metabolism	0.000269032	21	2.16	Gene.4817::TRINITY_DN26795_c0_g2::g.4817::m.4817	66	K	"6-phosphogluconate dehydrogenase, decarboxylating OS=Anthurium amnicola GN=gnd_7 PE=3 SV=1"	TTSK(1)VDETVER	2	1.1072	4	3	1	171.322	3.66e-10	171.32	1	118.607	1.08e-05	118.61	1	110.306	6.8e-05	110.31_x000D_
map00480 Glutathione metabolism	0.000269032	21	2.16	Gene.4817::TRINITY_DN26795_c0_g2::g.4817::m.4817	284	K	"6-phosphogluconate dehydrogenase, decarboxylating OS=Anthurium amnicola GN=gnd_7 PE=3 SV=1"	GDGYLVDK(1)VLDK	2	-0.92918	3	3	1	64.5339	0.00794047	64.534	0.999984	48.0849	0.00334961	59.728	1	71.9762	0.00325178	71.976_x000D_
map00480 Glutathione metabolism	0.000269032	21	2.16	Gene.4817::TRINITY_DN26795_c0_g2::g.4817::m.4817	325	K	"6-phosphogluconate dehydrogenase, decarboxylating OS=Anthurium amnicola GN=gnd_7 PE=3 SV=1"	FLSGLK(1)DER	2	-0.40064	6	3	1	96.1429	0.000809176	96.143	1	98.0483	0.00074481	98.048	1	98.0483	0.00074481	98.048_x000D_
map00480 Glutathione metabolism	0.000269032	21	2.16	Gene.13773::TRINITY_DN32422_c0_g1::g.13773::m.13773	134	K	Protein IN2-1 B OS=Anthurium amnicola GN=GSTZ5_1 PE=4 SV=1	LVPIDLQDRPSWYK(1)EK	3	0.46344	3	3	1	74.4284	0.000553315	74.428	1	74.1408	0.000614604	74.141	1	82.5896	0.000219143	82.59_x000D_
map00480 Glutathione metabolism	0.000269032	21	2.16	Gene.24467::TRINITY_DN38017_c0_g3::g.24467::m.24467	237	K	Ascorbate peroxidase OS=Zantedeschia aethiopica GN=cmApx PE=2 SV=1	DYAESHK(1)K	2	0.33922	3	3	1	63.4188	0.0465181	63.419	1	62.5821	0.0489323	62.582	1	93.6488	0.0035712	93.649_x000D_
map00480 Glutathione metabolism	0.000269032	21	2.16	Gene.24467::TRINITY_DN38017_c0_g3::g.24467::m.24467	125	K	Ascorbate peroxidase OS=Zantedeschia aethiopica GN=cmApx PE=2 SV=1	DSLISPK(1)EGR	2	-0.59236	3	3	1	123.42	1.55e-05	123.42	1	86.0142	0.00205496	86.014	1	96.1135	0.000502496	96.113_x000D_
map00480 Glutathione metabolism	0.000269032	21	2.16	Gene.24467::TRINITY_DN38017_c0_g3::g.24467::m.24467	230	K	Ascorbate peroxidase OS=Zantedeschia aethiopica GN=cmApx PE=2 SV=1	DEDAFFK(1)DYAESHK	3	0.10766	5	3	1	122.782	1.2e-08	122.78	1	117.203	1.79e-08	117.2	1	137.796	2.06e-11	137.8_x000D_
map00480 Glutathione metabolism	0.000269032	21	2.16	Gene.24467::TRINITY_DN38017_c0_g3::g.24467::m.24467	247	K	Ascorbate peroxidase OS=Zantedeschia aethiopica GN=cmApx PE=2 SV=1	LSELGFTPK(1)SAAK	2	0.48129	3	3	1	71.8787	0.00247285	71.879	1	85.2711	0.000430744	85.271	1	81.8029	0.000569255	81.803_x000D_
map00630 Glyoxylate and dicarboxylate metabolism	2.12116e-09	31	2.93	Gene.27487::TRINITY_DN39374_c1_g2::g.27487::m.27487	59	K	Glycerate dehydrogenase OS=Anthurium amnicola GN=HPR-A_2 PE=3 SV=1	TTYHLINK(1)ESLAIMK	3	-0.43666	6	3	1	97.7971	2.57e-06	97.797	1	139.582	2.09e-12	139.58	1	124.62	2.69e-12	135.02_x000D_
map00630 Glyoxylate and dicarboxylate metabolism	2.12116e-09	31	2.93	Gene.27487::TRINITY_DN39374_c1_g2::g.27487::m.27487	28	K	Glycerate dehydrogenase OS=Anthurium amnicola GN=HPR-A_2 PE=3 SV=1	ANGEQPVTWK(1)R	2	-0.051171	7	3	1	160.675	4.46e-09	160.67	1	120.551	1.49e-05	120.55	1	143.974	1.36e-07	143.97_x000D_
map00630 Glyoxylate and dicarboxylate metabolism	2.12116e-09	31	2.93	Gene.27487::TRINITY_DN39374_c1_g2::g.27487::m.27487	66	K	Glycerate dehydrogenase OS=Anthurium amnicola GN=HPR-A_2 PE=3 SV=1	ESLAIMK(1)K	2	0.42184	6	3	1	74.255	0.0024558	87.181	1	83.3132	0.00830911	83.313	1	82.4525	0.0024558	87.181_x000D_
map00630 Glyoxylate and dicarboxylate metabolism	2.12116e-09	31	2.93	Gene.27487::TRINITY_DN39374_c1_g2::g.27487::m.27487	129	K	Glycerate dehydrogenase OS=Anthurium amnicola GN=HPR-A_2 PE=3 SV=1	NAVVVPHIASASK(1)WTR	3	0.49084	3	3	1	78.95	0.000163844	78.95	1	92.4392	2.7e-05	92.439	1	93.2257	1.9e-05	93.226_x000D_
map00630 Glyoxylate and dicarboxylate metabolism	2.12116e-09	31	2.93	Gene.27487::TRINITY_DN39374_c1_g2::g.27487::m.27487	51	K	Glycerate dehydrogenase OS=Anthurium amnicola GN=HPR-A_2 PE=3 SV=1	EADVISLHPVLDK(1)TTYHLINK	3	3.9049	6	3	1	113.489	1.3e-08	113.49	1	89.8587	9.65e-43	194.92	1	121.205	9.68e-22	121.21_x000D_
map00630 Glyoxylate and dicarboxylate metabolism	2.12116e-09	31	2.93	Gene.25116::TRINITY_DN38316_c0_g1::g.25116::m.25116	59	K	Aminomethyltransferase OS=Anthurium amnicola GN=GDCST_4 PE=3 SV=1	AILEK(1)SEGK(1)VR	2	1.9556	8	3	1	134.304	9.37e-07	134.3	1	77.6744	0.0116008	77.674	1	130.563	7.86e-06	130.56_x000D_
map00630 Glyoxylate and dicarboxylate metabolism	2.12116e-09	31	2.93	Gene.25116::TRINITY_DN38316_c0_g1::g.25116::m.25116	63	K	Aminomethyltransferase OS=Anthurium amnicola GN=GDCST_4 PE=3 SV=1	AILEK(1)SEGK(1)VR	2	1.9556	3	3	1	134.304	9.37e-07	134.3	1	77.6744	0.0116008	77.674	1	130.563	7.86e-06	130.56_x000D_
map00630 Glyoxylate and dicarboxylate metabolism	2.12116e-09	31	2.93	Gene.25116::TRINITY_DN38316_c0_g1::g.25116::m.25116	194	K	Aminomethyltransferase OS=Anthurium amnicola GN=GDCST_4 PE=3 SV=1	GK(1)SYDAAVTK	2	0.17973	3	3	1	58.1721	0.026359	58.172	1	67.385	0.0143372	67.385	1	65.2413	0.0171345	65.241_x000D_
map00630 Glyoxylate and dicarboxylate metabolism	2.12116e-09	31	2.93	Gene.25116::TRINITY_DN38316_c0_g1::g.25116::m.25116	202	K	Aminomethyltransferase OS=Anthurium amnicola GN=GDCST_4 PE=3 SV=1	SYDAAVTK(1)MPFVPTK	2	1.1391	7	3	1	169.369	8.73e-18	170.78	1	169.923	2.8e-17	169.92	1	149.587	2.27e-23	183.23_x000D_
map00630 Glyoxylate and dicarboxylate metabolism	2.12116e-09	31	2.93	Gene.21937::TRINITY_DN36813_c0_g1::g.21937::m.21937	334	K	Aconitate hydratase OS=Ricinus communis GN=RCOM_0782740 PE=3 SV=1	AVIAK(1)SFER	2	0.88192	7	3	1	61.5599	0.0259706	61.56	1	103.546	0.000559072	103.55	1	62.4631	0.0245916	62.463_x000D_
map00630 Glyoxylate and dicarboxylate metabolism	2.12116e-09	31	2.93	Gene.21937::TRINITY_DN36813_c0_g1::g.21937::m.21937	296	K	Aconitate hydratase OS=Ricinus communis GN=RCOM_0782740 PE=3 SV=1	YK(1)SEGHDTIILAGAEYGSGSSR	3	-0.40407	5	3	1	120.33	1.05e-11	120.33	1	77.689	5.72e-05	77.689	1	122.178	9.07e-12	122.18_x000D_
map00630 Glyoxylate and dicarboxylate metabolism	2.12116e-09	31	2.93	Gene.21937::TRINITY_DN36813_c0_g1::g.21937::m.21937	19	K	Aconitate hydratase OS=Ricinus communis GN=RCOM_0782740 PE=3 SV=1	YLEK(1)SGLQK	2	-1.1096	3	3	1	90.1504	0.00182116	90.15	1	72.9281	0.00861451	72.928	1	63.6242	0.0228189	63.624_x000D_
map00630 Glyoxylate and dicarboxylate metabolism	2.12116e-09	31	2.93	Gene.21937::TRINITY_DN36813_c0_g1::g.21937::m.21937	267	K	Aconitate hydratase OS=Ricinus communis GN=RCOM_0782740 PE=3 SV=1	IVNK(1)FLK	2	0.4903	6	3	1	81.3812	0.01208	83.377	1	86.8662	0.0100483	86.866	1	63.2871	0.00433505	104.11_x000D_
map00630 Glyoxylate and dicarboxylate metabolism	2.12116e-09	31	2.93	Gene.21937::TRINITY_DN36813_c0_g1::g.21937::m.21937	117	K	Aconitate hydratase OS=Ricinus communis GN=RCOM_0782740 PE=3 SV=1	DGK(1)EVFFR	2	0.018466	6	3	1	107.574	0.00123503	107.57	1	103.546	0.00144818	103.55	1	120.155	0.000847197	120.15_x000D_
map00630 Glyoxylate and dicarboxylate metabolism	2.12116e-09	31	2.93	Gene.21937::TRINITY_DN36813_c0_g1::g.21937::m.21937	285	K	Aconitate hydratase OS=Ricinus communis GN=RCOM_0782740 PE=3 SV=1	TIHIPSGEK(1)LSVFDAAER	3	0.019505	6	3	1	57.4102	0.00245727	57.41	1	88.486	5.91e-05	88.486	1	88.3849	6e-05	88.385_x000D_
map00630 Glyoxylate and dicarboxylate metabolism	2.12116e-09	31	2.93	Gene.21937::TRINITY_DN36813_c0_g1::g.21937::m.21937	15	K	Aconitate hydratase OS=Ricinus communis GN=RCOM_0782740 PE=3 SV=1	TSLAPGSGVVTK(1)YLEK	2	0.60309	3	3	1	88.3852	0.000214173	88.385	1	113.803	1.99e-07	113.8	1	78.95	0.00051511	78.95_x000D_
map00630 Glyoxylate and dicarboxylate metabolism	2.12116e-09	31	2.93	Gene.29056::TRINITY_DN39998_c5_g1::g.29056::m.29056	215	K	Glutamine synthetase OS=Anthurium amnicola GN=GLNA4_1 PE=3 SV=1	HK(1)EHISAYGEGNER	2	0.21376	11	3	1	117.203	1.55e-08	117.2	1	52.5272	7.05e-15	154.69	1	95.0671	4.22e-06	95.57_x000D_
map00630 Glyoxylate and dicarboxylate metabolism	2.12116e-09	31	2.93	Gene.29056::TRINITY_DN39998_c5_g1::g.29056::m.29056	204	K	Glutamine synthetase OS=Anthurium amnicola GN=GLNA4_1 PE=3 SV=1	EEGGYELIK(1)K	2	0.0010403	6	3	1	85.3546	0.00340935	85.355	1	73.4995	0.0099996	73.499	1	73.4995	0.0099996	73.499_x000D_
map00630 Glyoxylate and dicarboxylate metabolism	2.12116e-09	31	2.93	Gene.29056::TRINITY_DN39998_c5_g1::g.29056::m.29056	192	K	Glutamine synthetase OS=Anthurium amnicola GN=GLNA4_1 PE=3 SV=1	PIEGDWNGAGCHTNYSTK(1)SMR	3	-0.60558	11	3	1	168.639	3.2e-25	168.64	1	185.613	5.13e-34	185.61	1	186.896	4.16e-34	186.9_x000D_
map00630 Glyoxylate and dicarboxylate metabolism	2.12116e-09	31	2.93	Gene.29056::TRINITY_DN39998_c5_g1::g.29056::m.29056	263	K	Glutamine synthetase OS=Anthurium amnicola GN=GLNA4_1 PE=3 SV=1	QGK(1)GYLEDR	2	0.15657	11	3	1	79.1482	0.000802455	96.342	1	123.749	0.000159625	123.75	1	112.357	0.000261422	112.36_x000D_
map00630 Glyoxylate and dicarboxylate metabolism	2.12116e-09	31	2.93	Gene.20546::TRINITY_DN36150_c1_g1::g.20546::m.20546	46	K	Peroxisomal (S)-2-hydroxy-acid oxidase GLO1 OS=Anthurium amnicola GN=GLO1_0 PE=3 SV=1	SLSWK(1)DVK	2	0.7096	8	3	1	69.5982	0.0182426	69.598	1	68.2235	0.0207644	68.224	1	76.6789	0.00721711	76.679_x000D_
map00630 Glyoxylate and dicarboxylate metabolism	2.12116e-09	31	2.93	Gene.24290::TRINITY_DN37929_c1_g2::g.24290::m.24290	88	K	Aconitate hydratase (Fragment) OS=Anthurium amnicola GN=ACO2_10 PE=3 SV=1	QVEIPFK(1)PAR	2	0.85909	6	3	1	88.5961	0.00161307	88.596	1	112.129	8.73e-05	112.13	1	90.0503	0.00136418	90.05_x000D_
map00630 Glyoxylate and dicarboxylate metabolism	2.12116e-09	31	2.93	Gene.24290::TRINITY_DN37929_c1_g2::g.24290::m.24290	415	K	Aconitate hydratase (Fragment) OS=Anthurium amnicola GN=ACO2_10 PE=3 SV=1	GFAVPK(1)DSQSK	2	0.7537	3	3	1	66.2667	0.0107854	66.267	1	57.1747	0.0192554	57.175	1	78.3416	0.00197013	78.342_x000D_
map00630 Glyoxylate and dicarboxylate metabolism	2.12116e-09	31	2.93	Gene.24290::TRINITY_DN37929_c1_g2::g.24290::m.24290	420	K	Aconitate hydratase (Fragment) OS=Anthurium amnicola GN=ACO2_10 PE=3 SV=1	DSQSK(1)VVDFSFHGTPAK	3	0.58885	3	3	1	102.028	7.8e-07	102.03	1	90.4219	4.7e-05	90.422	1	89.9134	5.22e-05	89.913_x000D_
map00630 Glyoxylate and dicarboxylate metabolism	2.12116e-09	31	2.93	Gene.11448::TRINITY_DN31097_c0_g1::g.11448::m.11448	445	K	Lipoamide dehydrogenase 1 isoform 1 OS=Theobroma cacao GN=TCM_021331 PE=3 SV=1	TSFK(1)ANTK	2	0.31086	4	3	1	87.6395	0.00402235	87.639	1	150.362	0.000162354	150.36	1	138.062	0.000626056	138.06_x000D_
map00630 Glyoxylate and dicarboxylate metabolism	2.12116e-09	31	2.93	Gene.25266::TRINITY_DN38380_c1_g1::g.25266::m.25266	353	K	Glutamine synthetase OS=Cajanus cajan GN=KK1_020174 PE=3 SV=1	AGK(1)GYFEDR	2	-1.4122	4	3	1	74.8411	0.00569395	74.841	1	83.8618	0.00310513	83.862	1	96.3419	0.000802455	96.342_x000D_
map00630 Glyoxylate and dicarboxylate metabolism	2.12116e-09	31	2.93	Gene.25266::TRINITY_DN38380_c1_g1::g.25266::m.25266	330	K	Glutamine synthetase OS=Cajanus cajan GN=KK1_020174 PE=3 SV=1	HETADIHK(1)FSWGVANR	3	0.60892	4	3	1	138.905	9.12e-13	138.91	1	139.491	8.75e-13	139.49	1	127.297	7.03e-10	127.3_x000D_
map00630 Glyoxylate and dicarboxylate metabolism	2.12116e-09	31	2.93	Gene.25266::TRINITY_DN38380_c1_g1::g.25266::m.25266	282	K	Glutamine synthetase OS=Cajanus cajan GN=KK1_020174 PE=3 SV=1	PIQGDWNGAGAHTNYSTK(1)SMR	3	0.40636	6	3	1	158.332	1.1e-24	158.33	1	196.894	8.53e-43	196.89	1	149.839	6.63e-18	149.84_x000D_
map00630 Glyoxylate and dicarboxylate metabolism	2.12116e-09	31	2.93	Gene.25266::TRINITY_DN38380_c1_g1::g.25266::m.25266	305	K	Glutamine synthetase OS=Cajanus cajan GN=KK1_020174 PE=3 SV=1	HK(1)EHIAAYGEGNER	3	0.028134	3	3	1	72.2094	0.000435477	72.209	1	84.7594	8.42e-05	84.759	1	123.72	1.1e-08	123.72_x000D_
map00630 Glyoxylate and dicarboxylate metabolism	2.12116e-09	31	2.93	Gene.6008::TRINITY_DN27679_c1_g1::g.6008::m.6008	157	K	Glycine cleavage system H protein OS=Eucalyptus grandis GN=EUGRSUZ_D02179 PE=3 SV=1	EYIK(1)FCEEEDAAH	2	0.2671	4	3	1	169.652	4.21e-14	169.65	1	176.776	6.19e-17	176.78	1	142.895	1.25e-09	142.89_x000D_
map00630 Glyoxylate and dicarboxylate metabolism	2.12116e-09	31	2.93	Gene.6008::TRINITY_DN27679_c1_g1::g.6008::m.6008	153	K	Glycine cleavage system H protein OS=Eucalyptus grandis GN=EUGRSUZ_D02179 PE=3 SV=1	VKPSDPSELGSLMGSK(1)EYIK	3	-0.2054	15	3	1	160.06	4.01e-28	178.06	1	122.009	2.39e-17	147.25	1	102.107	2.4e-36	199.15_x000D_
map00630 Glyoxylate and dicarboxylate metabolism	2.12116e-09	31	2.93	Gene.23479::TRINITY_DN37554_c0_g2::g.23479::m.23479	191	K	Serine hydroxymethyltransferase (Fragment) OS=Anthurium amnicola GN=shmt1_2 PE=3 SV=1	VNAETGFIDYEK(1)LEEK	2	0.63696	3	3	1	207.208	2.22e-29	207.21	1	172.417	1.83e-18	172.42	1	183.358	2.13e-23	183.36_x000D_
map00630 Glyoxylate and dicarboxylate metabolism	2.12116e-09	31	2.93	Gene.23479::TRINITY_DN37554_c0_g2::g.23479::m.23479	335	K	Serine hydroxymethyltransferase (Fragment) OS=Anthurium amnicola GN=shmt1_2 PE=3 SV=1	AYAK(1)QVK	2	-0.1142	3	3	1	86.8662	0.0100483	86.866	1	67.0348	0.0376522	67.035	1	77.374	0.0155753	77.374_x000D_
map00630 Glyoxylate and dicarboxylate metabolism	2.12116e-09	31	2.93	Gene.23479::TRINITY_DN37554_c0_g2::g.23479::m.23479	195	K	Serine hydroxymethyltransferase (Fragment) OS=Anthurium amnicola GN=shmt1_2 PE=3 SV=1	LEEK(1)ALDFRPK	2	0.91196	6	3	1	100.931	0.000105553	100.93	1	103.433	8.73e-05	103.43	1	60.3636	5.03e-06	121.02_x000D_
map00630 Glyoxylate and dicarboxylate metabolism	2.12116e-09	31	2.93	Gene.23479::TRINITY_DN37554_c0_g2::g.23479::m.23479	460	K	Serine hydroxymethyltransferase (Fragment) OS=Anthurium amnicola GN=shmt1_2 PE=3 SV=1	GLANNK(1)EIEDLK	2	0.46777	5	3	1	127.559	1.01e-06	127.56	1	133.321	9.58e-08	133.32	1	136.53	4.09e-09	136.53_x000D_
map00630 Glyoxylate and dicarboxylate metabolism	2.12116e-09	31	2.93	Gene.23479::TRINITY_DN37554_c0_g2::g.23479::m.23479	454	K	Serine hydroxymethyltransferase (Fragment) OS=Anthurium amnicola GN=shmt1_2 PE=3 SV=1	DFNK(1)GLANNK	2	-0.63157	6	3	1	136.958	3.53e-07	136.96	1	123.596	1.53e-05	123.6	1	130.412	5.44e-06	130.41_x000D_
map00630 Glyoxylate and dicarboxylate metabolism	2.12116e-09	31	2.93	Gene.25500::TRINITY_DN38480_c0_g3::g.25500::m.25500	206	K	Malate dehydrogenase (Fragment) OS=Anthurium amnicola GN=MMDHI_0 PE=3 SV=1	AK(1)TFYAAK	2	0.3968	3	3	1	69.5982	0.0182426	69.598	1	71.692	0.0144014	71.692	1	91.318	0.00295013	91.318_x000D_
map00630 Glyoxylate and dicarboxylate metabolism	2.12116e-09	31	2.93	Gene.25500::TRINITY_DN38480_c0_g3::g.25500::m.25500	192	K	Malate dehydrogenase (Fragment) OS=Anthurium amnicola GN=MMDHI_0 PE=3 SV=1	AGTYDEK(1)K	2	-0.26365	6	3	1	89.3546	0.00553968	89.355	1	89.3546	0.00553968	89.355	1	69.8117	0.0280739	69.812_x000D_
map00630 Glyoxylate and dicarboxylate metabolism	2.12116e-09	31	2.93	Gene.15225::TRINITY_DN33254_c0_g3::g.15225::m.15225	27	K	Citrate synthase OS=Vitis vinifera GN=VIT_12s0142g00610 PE=3 SV=1	VYK(1)NYDPR	2	-0.35866	3	3	1	108.743	0.00117321	108.74	1	66.2987	0.0242955	66.299	1	92.0512	0.000746722	92.051_x000D_
map00630 Glyoxylate and dicarboxylate metabolism	2.12116e-09	31	2.93	Gene.15225::TRINITY_DN33254_c0_g3::g.15225::m.15225	71	K	Citrate synthase OS=Vitis vinifera GN=VIT_12s0142g00610 PE=3 SV=1	AALSDEYFIK(1)R	2	1.1245	4	3	1	152.069	2.52e-08	152.07	1	150.043	5.28e-08	150.04	1	165.631	6.61e-22	165.63_x000D_
map00630 Glyoxylate and dicarboxylate metabolism	2.12116e-09	31	2.93	Gene.20592::TRINITY_DN36171_c1_g1::g.20592::m.20592	190	K	Dihydrolipoyl dehydrogenase OS=Anthurium amnicola GN=lpdA_1 PE=3 SV=1	TSFK(1)ANTK	2	0.31086	4	3	1	87.6395	0.00402235	87.639	1	150.362	0.000162354	150.36	1	138.062	0.000626056	138.06_x000D_
map00630 Glyoxylate and dicarboxylate metabolism	2.12116e-09	31	2.93	Gene.27327::TRINITY_DN39305_c1_g2::g.27327::m.27327	158	K	Alanine glyoxylate aminotransferase (Fragment) OS=Peperomia sp. JN-2011 GN=agt1 PE=3 SV=1	VAGK(1)VFR	2	-0.60351	9	3	1	126.243	0.00316445	126.24	1	126.243	0.00316445	126.24	1	114.023	0.00322159	114.02_x000D_
map00630 Glyoxylate and dicarboxylate metabolism	2.12116e-09	31	2.93	Gene.27327::TRINITY_DN39305_c1_g2::g.27327::m.27327	37	K	Alanine glyoxylate aminotransferase (Fragment) OS=Peperomia sp. JN-2011 GN=agt1 PE=3 SV=1	ALEASK(1)TAK	2	0.18483	4	3	1	88.4955	0.00215904	88.495	1	78.0978	0.00428199	78.098	1	60.3978	0.0277447	60.398_x000D_
map00630 Glyoxylate and dicarboxylate metabolism	2.12116e-09	31	2.93	Gene.21110::TRINITY_DN36427_c2_g1::g.21110::m.21110	67	K	"Formate dehydrogenase, mitochondrial OS=Anthurium amnicola GN=FDH1_0 PE=3 SV=1"	IVGVFYK(1)ANEYASK	2	0.018488	4	3	1	131.664	7.61e-09	131.66	1	133.159	2.56e-09	133.16	1	150.216	1.32e-11	150.22_x000D_
map00630 Glyoxylate and dicarboxylate metabolism	2.12116e-09	31	2.93	Gene.21110::TRINITY_DN36427_c2_g1::g.21110::m.21110	233	K	"Formate dehydrogenase, mitochondrial OS=Anthurium amnicola GN=FDH1_0 PE=3 SV=1"	IGK(1)LLLQR	2	-0.30908	6	3	1	110.31	0.00109028	110.31	1	94.1145	0.00213504	94.114	1	106.356	0.00129949	106.36_x000D_
map00630 Glyoxylate and dicarboxylate metabolism	2.12116e-09	31	2.93	Gene.21110::TRINITY_DN36427_c2_g1::g.21110::m.21110	221	K	"Formate dehydrogenase, mitochondrial OS=Anthurium amnicola GN=FDH1_0 PE=3 SV=1"	AYDLEGK(1)TVGTVGAGR	2	0.11792	3	3	1	128.738	1.73e-09	128.74	1	174.589	4.19e-23	174.59	1	153.223	3.28e-14	153.22_x000D_
map00630 Glyoxylate and dicarboxylate metabolism	2.12116e-09	31	2.93	Gene.21110::TRINITY_DN36427_c2_g1::g.21110::m.21110	296	K	"Formate dehydrogenase, mitochondrial OS=Anthurium amnicola GN=FDH1_0 PE=3 SV=1"	GMFDK(1)EK	2	0.038593	10	3	1	73.3237	0.00960069	73.324	1	58.6044	0.00371534	89.55	1	60.7599	0.00690007	77.058_x000D_
map00630 Glyoxylate and dicarboxylate metabolism	2.12116e-09	31	2.93	Gene.21110::TRINITY_DN36427_c2_g1::g.21110::m.21110	253	K	"Formate dehydrogenase, mitochondrial OS=Anthurium amnicola GN=FDH1_0 PE=3 SV=1"	LK(1)MEPELEAQTGAK	2	-0.11428	3	3	1	110.972	2.47e-06	110.97	1	115.682	6.16e-08	115.68	1	110.347	2.9e-06	110.35_x000D_
map00630 Glyoxylate and dicarboxylate metabolism	2.12116e-09	31	2.93	Gene.21110::TRINITY_DN36427_c2_g1::g.21110::m.21110	105	K	"Formate dehydrogenase, mitochondrial OS=Anthurium amnicola GN=FDH1_0 PE=3 SV=1"	EWLEAQGHQYIVTDDK(1)EGPNCELEK	3	0.46229	3	3	1	254.751	2.03e-85	254.75	1	290.413	3.67e-112	290.41	1	287.549	5.35e-99	287.55_x000D_
map00630 Glyoxylate and dicarboxylate metabolism	2.12116e-09	31	2.93	Gene.28136::TRINITY_DN39634_c0_g1::g.28136::m.28136	733	K	"Ferredoxin-dependent glutamate synthase, chloroplastic OS=Anthurium amnicola GN=GLU_5 PE=4 SV=1"	AVK(1)SGLLK	2	0.0070033	3	3	1	65.2243	0.0262664	65.224	1	63.8162	0.0288498	63.816	1	79.9855	0.00625331	79.986_x000D_
map00630 Glyoxylate and dicarboxylate metabolism	2.12116e-09	31	2.93	Gene.28136::TRINITY_DN39634_c0_g1::g.28136::m.28136	738	K	"Ferredoxin-dependent glutamate synthase, chloroplastic OS=Anthurium amnicola GN=GLU_5 PE=4 SV=1"	SGLLK(1)ILSK	2	-0.39515	3	3	1	86.0142	0.00266566	86.014	1	93.5609	0.00112482	93.561	1	117.52	0.000181534	117.52_x000D_
map00630 Glyoxylate and dicarboxylate metabolism	2.12116e-09	31	2.93	Gene.28136::TRINITY_DN39634_c0_g1::g.28136::m.28136	440	K	"Ferredoxin-dependent glutamate synthase, chloroplastic OS=Anthurium amnicola GN=GLU_5 PE=4 SV=1"	VASTHPYGK(1)WLSENMR	3	-0.53439	7	3	1	84.4097	6.59e-05	88.385	1	125.405	9.05e-10	125.41	1	110.572	3.97e-07	110.57_x000D_
map00630 Glyoxylate and dicarboxylate metabolism	2.12116e-09	31	2.93	Gene.28136::TRINITY_DN39634_c0_g1::g.28136::m.28136	90	K	"Ferredoxin-dependent glutamate synthase, chloroplastic OS=Anthurium amnicola GN=GLU_5 PE=4 SV=1"	HK(1)TGVGMLFLPR	3	-0.21063	5	3	1	120.574	6.77e-07	120.57	1	127.559	3.23e-07	127.56	1	117.2	8.48e-07	117.2_x000D_
map00630 Glyoxylate and dicarboxylate metabolism	2.12116e-09	31	2.93	Gene.28136::TRINITY_DN39634_c0_g1::g.28136::m.28136	156	K	"Ferredoxin-dependent glutamate synthase, chloroplastic OS=Anthurium amnicola GN=GLU_5 PE=4 SV=1"	VVK(1)EENIDDIER	2	0.92596	6	3	1	114.705	3.07e-06	114.7	1	148.616	1.16e-09	148.62	1	127.715	9.9e-07	127.71_x000D_
map00630 Glyoxylate and dicarboxylate metabolism	2.12116e-09	31	2.93	Gene.28136::TRINITY_DN39634_c0_g1::g.28136::m.28136	997	K	"Ferredoxin-dependent glutamate synthase, chloroplastic OS=Anthurium amnicola GN=GLU_5 PE=4 SV=1"	PGEGGQLPGK(1)K	2	0.22513	3	3	1	107.092	0.000173887	107.09	1	48.5679	0.0462342	48.568	1	126.118	8.8e-06	126.12_x000D_
map00630 Glyoxylate and dicarboxylate metabolism	2.12116e-09	31	2.93	Gene.28136::TRINITY_DN39634_c0_g1::g.28136::m.28136	804	K	"Ferredoxin-dependent glutamate synthase, chloroplastic OS=Anthurium amnicola GN=GLU_5 PE=4 SV=1"	AFSEDTAK(1)R	2	-0.14941	5	3	1	138.975	0.000146665	138.98	1	159.276	6.85e-06	159.28	1	126.067	0.000238213	126.07_x000D_
map00630 Glyoxylate and dicarboxylate metabolism	2.12116e-09	31	2.93	Gene.28136::TRINITY_DN39634_c0_g1::g.28136::m.28136	518	K	"Ferredoxin-dependent glutamate synthase, chloroplastic OS=Anthurium amnicola GN=GLU_5 PE=4 SV=1"	SHMIYDYFK(1)QR	3	-0.30452	14	3	1	117.52	1.68e-08	149.49	1	99.2826	3.59e-08	140.49	1	128.811	9.13e-07	129.89_x000D_
map00630 Glyoxylate and dicarboxylate metabolism	2.12116e-09	31	2.93	Gene.28136::TRINITY_DN39634_c0_g1::g.28136::m.28136	987	K	"Ferredoxin-dependent glutamate synthase, chloroplastic OS=Anthurium amnicola GN=GLU_5 PE=4 SV=1"	IAQGAK(1)PGEGGQLPGK	2	-0.16987	3	3	1	140.485	2.55e-12	140.49	1	162.461	4.1e-17	162.46	1	113.52	2.91e-07	113.52_x000D_
map00630 Glyoxylate and dicarboxylate metabolism	2.12116e-09	31	2.93	Gene.28136::TRINITY_DN39634_c0_g1::g.28136::m.28136	829	K	"Ferredoxin-dependent glutamate synthase, chloroplastic OS=Anthurium amnicola GN=GLU_5 PE=4 SV=1"	PGGEYHGNNPEMSK(1)LLHK	4	0.17045	5	3	1	53.5041	7.9e-07	97.291	1	50.4929	0.00623677	53.504	1	109.041	2.48e-07	109.04_x000D_
map00630 Glyoxylate and dicarboxylate metabolism	2.12116e-09	31	2.93	Gene.28136::TRINITY_DN39634_c0_g1::g.28136::m.28136	606	K	"Ferredoxin-dependent glutamate synthase, chloroplastic OS=Anthurium amnicola GN=GLU_5 PE=4 SV=1"	SLK(1)GLCEAADEAVR	2	-1.9881	3	3	1	50.3765	0.0159731	50.376	1	103.604	7.63e-06	103.6	1	147.505	2.44e-11	147.51_x000D_
map00630 Glyoxylate and dicarboxylate metabolism	2.12116e-09	31	2.93	Gene.28136::TRINITY_DN39634_c0_g1::g.28136::m.28136	109	K	"Ferredoxin-dependent glutamate synthase, chloroplastic OS=Anthurium amnicola GN=GLU_5 PE=4 SV=1"	AAK(1)EAVTNTFLK	2	0.82058	3	3	1	86.803	0.00050064	86.803	1	91.6203	0.000251098	91.62	1	91.6203	0.000251098	91.62_x000D_
map00630 Glyoxylate and dicarboxylate metabolism	2.12116e-09	31	2.93	Gene.28136::TRINITY_DN39634_c0_g1::g.28136::m.28136	875	K	"Ferredoxin-dependent glutamate synthase, chloroplastic OS=Anthurium amnicola GN=GLU_5 PE=4 SV=1"	GPIPVGK(1)VEPASSIVQR	2	-0.46866	4	3	1	117.176	7.32e-10	117.18	1	124.675	4.23e-16	149	1	136.342	5.16e-15	136.34_x000D_
map00630 Glyoxylate and dicarboxylate metabolism	2.12116e-09	31	2.93	Gene.28136::TRINITY_DN39634_c0_g1::g.28136::m.28136	603	K	"Ferredoxin-dependent glutamate synthase, chloroplastic OS=Anthurium amnicola GN=GLU_5 PE=4 SV=1"	GVDGSLEK(1)SLK	2	-2.5035	8	3	1	77.0624	0.000159048	103.43	1	99.752	0.00020782	99.752	1	57.1641	0.00147378	83.182_x000D_
map00630 Glyoxylate and dicarboxylate metabolism	2.12116e-09	31	2.93	Gene.24795::TRINITY_DN38178_c0_g1::g.24795::m.24795	346	K	Dihydrolipoyl dehydrogenase (Fragment) OS=Anthurium amnicola GN=LPD_1 PE=3 SV=1	ILAEK(1)ETDK	2	-0.18086	12	3	1	101.646	0.000623264	101.65	1	90.1504	0.000623264	101.65	1	90.1504	0.00182116	90.15_x000D_
map00630 Glyoxylate and dicarboxylate metabolism	2.12116e-09	31	2.93	Gene.24795::TRINITY_DN38178_c0_g1::g.24795::m.24795	305	K	Dihydrolipoyl dehydrogenase (Fragment) OS=Anthurium amnicola GN=LPD_1 PE=3 SV=1	HGHVDYDLVPGVVYTHPEVASVGK(1)TEDQVK	4	0.12008	5	3	1	171.001	1.37e-31	171	1	139.185	6.81e-23	139.19	1	124.82	7.15e-17	124.82_x000D_
map00630 Glyoxylate and dicarboxylate metabolism	2.12116e-09	31	2.93	Gene.24795::TRINITY_DN38178_c0_g1::g.24795::m.24795	78	K	Dihydrolipoyl dehydrogenase (Fragment) OS=Anthurium amnicola GN=LPD_1 PE=3 SV=1	IEGGNTVVK(1)GK	2	1.9186	3	3	1	116.546	1.23e-05	116.55	1	99.4999	0.00021116	99.5	1	110.077	7.1e-05	110.08_x000D_
map00630 Glyoxylate and dicarboxylate metabolism	2.12116e-09	31	2.93	Gene.24795::TRINITY_DN38178_c0_g1::g.24795::m.24795	331	K	Dihydrolipoyl dehydrogenase (Fragment) OS=Anthurium amnicola GN=LPD_1 PE=3 SV=1	AK(1)AIDDAEGVVK	2	0.71405	3	3	1	66.9887	0.00639392	66.989	1	49.2981	0.052902	49.298	1	82.7048	0.000712931	82.705_x000D_
map00630 Glyoxylate and dicarboxylate metabolism	2.12116e-09	31	2.93	Gene.24795::TRINITY_DN38178_c0_g1::g.24795::m.24795	46	K	Dihydrolipoyl dehydrogenase (Fragment) OS=Anthurium amnicola GN=LPD_1 PE=3 SV=1	GIEGLFK(1)K	2	-0.24467	11	3	1	67.1694	0.0231996	71.501	1	73.2601	0.0127899	75.109	1	75.1092	0.0127899	75.109_x000D_
map00630 Glyoxylate and dicarboxylate metabolism	2.12116e-09	31	2.93	Gene.24795::TRINITY_DN38178_c0_g1::g.24795::m.24795	49	K	Dihydrolipoyl dehydrogenase (Fragment) OS=Anthurium amnicola GN=LPD_1 PE=3 SV=1	NK(1)VNYVK	2	0.51985	5	3	0.999985	48.3302	9.98e-13	157.34	1	110.612	0.00360479	141.52	0.877672	8.55806	0.0302203	106.36_x000D_
map00630 Glyoxylate and dicarboxylate metabolism	2.12116e-09	31	2.93	Gene.24795::TRINITY_DN38178_c0_g1::g.24795::m.24795	405	K	Dihydrolipoyl dehydrogenase (Fragment) OS=Anthurium amnicola GN=LPD_1 PE=3 SV=1	EAAMATYDK(1)PIHI	2	-0.94579	4	3	1	134.99	9.56e-10	134.99	1	138.236	1.8e-09	138.24	1	136.698	8.67e-10	136.7_x000D_
map00630 Glyoxylate and dicarboxylate metabolism	2.12116e-09	31	2.93	Gene.24795::TRINITY_DN38178_c0_g1::g.24795::m.24795	311	K	Dihydrolipoyl dehydrogenase (Fragment) OS=Anthurium amnicola GN=LPD_1 PE=3 SV=1	TEDQVK(1)ASGVEYR	2	-0.4507	6	3	1	170.95	2.52e-14	170.95	1	173.594	7.46e-17	173.59	1	156.243	2.16e-13	156.24_x000D_
map00630 Glyoxylate and dicarboxylate metabolism	2.12116e-09	31	2.93	Gene.24795::TRINITY_DN38178_c0_g1::g.24795::m.24795	54	K	Dihydrolipoyl dehydrogenase (Fragment) OS=Anthurium amnicola GN=LPD_1 PE=3 SV=1	VNYVK(1)GFGK	2	0.54112	6	3	1	96.6681	0.000791435	96.668	1	107.574	0.000422998	107.57	1	109.478	0.000358681	109.48_x000D_
map00630 Glyoxylate and dicarboxylate metabolism	2.12116e-09	31	2.93	Gene.21681::TRINITY_DN36703_c0_g1::g.21681::m.21681	228	K	"Putative acetyl-CoA acetyltransferase, cytosolic 2 OS=Anthurium amnicola GN=At5g47720_4 PE=3 SV=1"	GRPSVFIDK(1)DESLEK	3	-0.22549	3	3	1	108.063	1.7e-06	108.06	1	85.9881	0.000153493	85.988	1	85.4731	0.000162059	85.473_x000D_
map00630 Glyoxylate and dicarboxylate metabolism	2.12116e-09	31	2.93	Gene.26888::TRINITY_DN39111_c1_g2::g.26888::m.26888	96	K	Phosphoglycolate phosphatase-like protein OS=Medicago truncatula GN=11436721 PE=4 SV=1	SIDFPK(1)DK	2	-0.40762	6	3	1	114.281	0.000880115	114.28	1	101.542	0.00155425	101.54	1	80.1654	0.00620088	80.165_x000D_
map00630 Glyoxylate and dicarboxylate metabolism	2.12116e-09	31	2.93	Gene.22372::TRINITY_DN37015_c1_g5::g.22372::m.22372	21	K	Ribulose bisphosphate carboxylase large chain OS=Pinellia ternata GN=rbcL PE=3 SV=1	TSAGFK(1)AGVK(1)DYK	2	0.5007	34	3	1	148.476	2.33e-09	148.48	1	124.417	3.81e-06	124.42	1	122.782	4.62e-06	123.86_x000D_
map00630 Glyoxylate and dicarboxylate metabolism	2.12116e-09	31	2.93	Gene.22372::TRINITY_DN37015_c1_g5::g.22372::m.22372	470	K	Ribulose bisphosphate carboxylase large chain OS=Pinellia ternata GN=rbcL PE=3 SV=1	WSPELAAACEVWK(1)AIK	3	0.27609	7	3	1	118.523	4.92e-14	118.52	1	139.491	2.75e-12	139.49	1	104.939	2.9e-12	138.73_x000D_
map00630 Glyoxylate and dicarboxylate metabolism	2.12116e-09	31	2.93	Gene.22372::TRINITY_DN37015_c1_g5::g.22372::m.22372	208	K	Ribulose bisphosphate carboxylase large chain OS=Pinellia ternata GN=rbcL PE=3 SV=1	GGLDFTK(1)DDENVNSQPFMR	2	-0.28691	26	3	1	99.3923	1.35e-120	330.38	1	294.223	3.8e-90	294.22	1	365.071	4.88e-139	365.07_x000D_
map00630 Glyoxylate and dicarboxylate metabolism	2.12116e-09	31	2.93	Gene.22372::TRINITY_DN37015_c1_g5::g.22372::m.22372	341	K	Ribulose bisphosphate carboxylase large chain OS=Pinellia ternata GN=rbcL PE=3 SV=1	MSGGDHIHAGTVVGK(1)LEGER	3	0.11154	101	3	1	157.578	5.77e-43	204.31	1	47.0883	6.21e-43	203.71	1	56.0808	1.67e-53	196.89_x000D_
map00630 Glyoxylate and dicarboxylate metabolism	2.12116e-09	31	2.93	Gene.22372::TRINITY_DN37015_c1_g5::g.22372::m.22372	363	K	Ribulose bisphosphate carboxylase large chain OS=Pinellia ternata GN=rbcL PE=3 SV=1	DDYIEK(1)DR	1	0.089156	53	3	1	182.533	2.27e-17	182.53	1	86.6702	0.00156956	101.25	1	141.196	3.97e-07	141.2_x000D_
map00630 Glyoxylate and dicarboxylate metabolism	2.12116e-09	31	2.93	Gene.22372::TRINITY_DN37015_c1_g5::g.22372::m.22372	481	K	Ribulose bisphosphate carboxylase large chain OS=Pinellia ternata GN=rbcL PE=3 SV=1	FEFEPVDK(1)LDVK	2	0.70269	13	3	1	134.99	4.46e-09	134.99	1	146.356	1.7e-09	146.36	1	120.872	2.08e-06	120.87_x000D_
map00630 Glyoxylate and dicarboxylate metabolism	2.12116e-09	31	2.93	Gene.22372::TRINITY_DN37015_c1_g5::g.22372::m.22372	473	K	Ribulose bisphosphate carboxylase large chain OS=Pinellia ternata GN=rbcL PE=3 SV=1	AIK(1)FEFEPVDKLDVK	2	1.284	28	3	1	96.8597	3.41e-09	125.5	1	94.2418	6.95e-09	126.12	1	131.043	9.71e-22	185.02_x000D_
map00630 Glyoxylate and dicarboxylate metabolism	2.12116e-09	31	2.93	Gene.22372::TRINITY_DN37015_c1_g5::g.22372::m.22372	25	K	Ribulose bisphosphate carboxylase large chain OS=Pinellia ternata GN=rbcL PE=3 SV=1	TSAGFK(1)AGVK(1)DYK	2	0.5007	38	3	1	148.476	2.33e-09	148.48	1	124.417	3.81e-06	124.42	1	122.782	4.62e-06	122.78_x000D_
map00630 Glyoxylate and dicarboxylate metabolism	2.12116e-09	31	2.93	Gene.22372::TRINITY_DN37015_c1_g5::g.22372::m.22372	190	K	Ribulose bisphosphate carboxylase large chain OS=Pinellia ternata GN=rbcL PE=3 SV=1	PK(1)LGLSAK(1)NYGR	2	0.08967	78	3	1	119.88	8.62e-17	198.72	1	133.148	2.51e-10	170.5	1	122.392	2.51e-10	140.45_x000D_
map00630 Glyoxylate and dicarboxylate metabolism	2.12116e-09	31	2.93	Gene.22372::TRINITY_DN37015_c1_g5::g.22372::m.22372	28	K	Ribulose bisphosphate carboxylase large chain OS=Pinellia ternata GN=rbcL PE=3 SV=1	DYK(1)LNYYTPDYETK	2	-0.96908	31	3	1	114.31	7.1e-24	204.28	1	194.546	1.45e-23	196.33	1	151.556	1.2e-30	224.16_x000D_
map00630 Glyoxylate and dicarboxylate metabolism	2.12116e-09	31	2.93	Gene.22372::TRINITY_DN37015_c1_g5::g.22372::m.22372	182	K	Ribulose bisphosphate carboxylase large chain OS=Pinellia ternata GN=rbcL PE=3 SV=1	YGRPLLGCTIK(1)PK	3	1.07	9	3	1	147.732	1.29e-07	147.73	1	83.2035	2.67e-05	115.7	1	58.32	4.61e-06	130.98_x000D_
map00630 Glyoxylate and dicarboxylate metabolism	2.12116e-09	31	2.93	Gene.22372::TRINITY_DN37015_c1_g5::g.22372::m.22372	259	K	Ribulose bisphosphate carboxylase large chain OS=Pinellia ternata GN=rbcL PE=3 SV=1	GHYLNATAGTCEEMMK(1)R	3	-0.31206	103	3	1	169.369	1.99e-98	274.88	1	141.552	3.71e-47	205.28	1	251.046	9.95e-64	251.05_x000D_
map00630 Glyoxylate and dicarboxylate metabolism	2.12116e-09	31	2.93	Gene.22372::TRINITY_DN37015_c1_g5::g.22372::m.22372	323	K	Ribulose bisphosphate carboxylase large chain OS=Pinellia ternata GN=rbcL PE=3 SV=1	VLAK(1)ALR	2	0.13515	35	3	1	60.7879	0.00841373	89.673	1	113.083	0.00332715	113.08	1	64.8033	0.00442773	103.29_x000D_
map00630 Glyoxylate and dicarboxylate metabolism	2.12116e-09	31	2.93	Gene.22372::TRINITY_DN37015_c1_g5::g.22372::m.22372	168	K	Ribulose bisphosphate carboxylase large chain OS=Pinellia ternata GN=rbcL PE=3 SV=1	DK(1)LNK(1)YGR	2	0.546	8	3	1	116.051	0.00439817	133.23	1	88.1769	0.00764827	105.52	1	120.868	0.0051334	120.87_x000D_
map00630 Glyoxylate and dicarboxylate metabolism	2.12116e-09	31	2.93	Gene.22372::TRINITY_DN37015_c1_g5::g.22372::m.22372	153	K	Ribulose bisphosphate carboxylase large chain OS=Pinellia ternata GN=rbcL PE=3 SV=1	IPPAYSK(1)TFQGPPHGIQVER	4	-0.2322	28	3	1	56.0808	1.15e-33	181.4	1	98.5428	1e-42	199.15	1	80.2359	9.74e-34	183.06_x000D_
map00630 Glyoxylate and dicarboxylate metabolism	2.12116e-09	31	2.93	Gene.22372::TRINITY_DN37015_c1_g5::g.22372::m.22372	184	K	Ribulose bisphosphate carboxylase large chain OS=Pinellia ternata GN=rbcL PE=3 SV=1	PK(1)LGLSAK(1)NYGR	2	0.08967	31	3	1	119.88	2e-09	133.13	1	133.148	4.76e-22	183.7	1	122.392	7.86e-11	133.48_x000D_
map00630 Glyoxylate and dicarboxylate metabolism	2.12116e-09	31	2.93	Gene.22372::TRINITY_DN37015_c1_g5::g.22372::m.22372	243	K	Ribulose bisphosphate carboxylase large chain OS=Pinellia ternata GN=rbcL PE=3 SV=1	AQAETGEIK(1)GHYLNATAGTCEEMMK(1)R	3	-0.61576	67	3	1	274.876	1.99e-98	274.88	1	195.727	4.33e-73	241.84	1	183.494	9.49e-87	269.63_x000D_
map00630 Glyoxylate and dicarboxylate metabolism	2.12116e-09	31	2.93	Gene.22372::TRINITY_DN37015_c1_g5::g.22372::m.22372	312	K	Ribulose bisphosphate carboxylase large chain OS=Pinellia ternata GN=rbcL PE=3 SV=1	QK(1)NHGMHFR	3	-0.052203	6	3	1	48.4235	0.0246575	48.423	1	87.4761	0.000752943	87.476	1	59.3497	0.00933387	59.35_x000D_
map00630 Glyoxylate and dicarboxylate metabolism	2.12116e-09	31	2.93	Gene.22372::TRINITY_DN37015_c1_g5::g.22372::m.22372	171	K	Ribulose bisphosphate carboxylase large chain OS=Pinellia ternata GN=rbcL PE=3 SV=1	DK(1)LNK(1)YGR	2	0.546	17	3	1	116.051	0.00439817	137.14	1	88.1769	0.000726919	160.26	1	120.868	0.0051334	128_x000D_
map00630 Glyoxylate and dicarboxylate metabolism	2.12116e-09	31	2.93	Gene.23399::TRINITY_DN37511_c0_g1::g.23399::m.23399	75	K	"Malate dehydrogenase, chloroplastic OS=Anthurium amnicola GN=At3g47520_1 PE=4 SV=1"	TRPSVTFTDK(1)EVEELTVR	3	0.33567	4	3	1	161.35	1.8e-21	161.35	1	81.0159	0.000218876	81.016	1	185.549	2.4e-28	185.55_x000D_
map00630 Glyoxylate and dicarboxylate metabolism	2.12116e-09	31	2.93	Gene.27822::TRINITY_DN39499_c1_g1::g.27822::m.27822	151	K	Serine hydroxymethyltransferase OS=Anthurium amnicola GN=GLYM_0 PE=3 SV=1	YYGGNEYIDMAESLCQK(1)R	3	-0.1849	5	3	1	173.507	3.74e-28	173.51	1	142.323	6.84e-16	142.32	1	140.461	7.33e-22	164.59_x000D_
map00630 Glyoxylate and dicarboxylate metabolism	2.12116e-09	31	2.93	Gene.27822::TRINITY_DN39499_c1_g1::g.27822::m.27822	211	K	Serine hydroxymethyltransferase OS=Anthurium amnicola GN=GLYM_0 PE=3 SV=1	IMALDLPHGGHLSHGYQTDTK(1)K	5	-0.44784	5	3	1	117.372	9.99e-12	118.32	1	110.603	4.49e-08	110.6	1	122.526	9.71e-12	122.53_x000D_
map00630 Glyoxylate and dicarboxylate metabolism	2.12116e-09	31	2.93	Gene.10183::TRINITY_DN30363_c0_g1::g.10183::m.10183	70	K	"Putative aconitate hydratase, cytoplasmic OS=Anthurium amnicola GN=Os08g0191100_4 PE=4 SV=1"	YK(1)SEGHDTVILAGAEYGSGSSR	3	-0.015647	3	3	1	140.592	1.53e-17	140.59	1	128.381	4.27e-12	128.38	1	140.592	1.53e-17	140.59_x000D_
map00630 Glyoxylate and dicarboxylate metabolism	2.12116e-09	31	2.93	Gene.28709::TRINITY_DN39858_c2_g1::g.28709::m.28709	578	K	Glycine cleavage system P protein OS=Anthurium amnicola GN=GDCSP PE=3 SV=1	YIHLLQSK(1)DLSLCHSMIPLGSCTMK	4	0.51976	6	3	1	67.4961	9.1e-05	67.496	1	123.853	1.5e-13	123.85	1	96.3175	1.49e-19	144.26_x000D_
map00630 Glyoxylate and dicarboxylate metabolism	2.12116e-09	31	2.93	Gene.28709::TRINITY_DN39858_c2_g1::g.28709::m.28709	920	K	Glycine cleavage system P protein OS=Anthurium amnicola GN=GDCSP PE=3 SV=1	TTAGIEAEDVAK(1)R	2	0.28726	7	3	1	179.588	7.98e-17	179.59	1	170.658	4.56e-14	170.66	1	133.148	9.54e-08	133.15_x000D_
map00630 Glyoxylate and dicarboxylate metabolism	2.12116e-09	31	2.93	Gene.28709::TRINITY_DN39858_c2_g1::g.28709::m.28709	138	K	Glycine cleavage system P protein OS=Anthurium amnicola GN=GDCSP PE=3 SV=1	FSK(1)FDEGLTESQMVDHMMSLANK	3	0.25456	13	3	1	89.6216	7.22e-54	226.81	1	111.975	1.46e-08	111.97	1	114.572	8.6e-19	152.07_x000D_
map00630 Glyoxylate and dicarboxylate metabolism	2.12116e-09	31	2.93	Gene.28709::TRINITY_DN39858_c2_g1::g.28709::m.28709	974	K	Glycine cleavage system P protein OS=Anthurium amnicola GN=GDCSP PE=3 SV=1	EEIAQIENGK(1)ADVHNNVLK	3	0.23824	8	3	1	216.294	1.15e-44	216.29	1	206.813	3.37e-37	206.81	1	192.853	8.68e-37	198.85_x000D_
map00630 Glyoxylate and dicarboxylate metabolism	2.12116e-09	31	2.93	Gene.28709::TRINITY_DN39858_c2_g1::g.28709::m.28709	277	K	Glycine cleavage system P protein OS=Anthurium amnicola GN=GDCSP PE=3 SV=1	SEGFGVK(1)VVSADVK	2	0.39451	3	3	1	119.544	4.85e-08	119.54	1	100.426	9.85e-06	100.43	1	127.175	2.28e-08	127.18_x000D_
map00630 Glyoxylate and dicarboxylate metabolism	2.12116e-09	31	2.93	Gene.28709::TRINITY_DN39858_c2_g1::g.28709::m.28709	520	K	Glycine cleavage system P protein OS=Anthurium amnicola GN=GDCSP PE=3 SV=1	LFK(1)VFAGGK	2	-0.070552	6	3	1	64.7115	0.021159	64.711	1	56.9157	0.0330609	56.916	1	56.4315	0.0338002	56.432_x000D_
map00630 Glyoxylate and dicarboxylate metabolism	2.12116e-09	31	2.93	Gene.28709::TRINITY_DN39858_c2_g1::g.28709::m.28709	457	K	Glycine cleavage system P protein OS=Anthurium amnicola GN=GDCSP PE=3 SV=1	VHGLAGTLAYGLK(1)K	2	0.47107	5	3	1	58.6264	2.36e-08	115.33	1	73.2733	0.000472144	73.273	1	45.6139	3.41e-05	92.247_x000D_
map00630 Glyoxylate and dicarboxylate metabolism	2.12116e-09	31	2.93	Gene.28709::TRINITY_DN39858_c2_g1::g.28709::m.28709	723	K	Glycine cleavage system P protein OS=Anthurium amnicola GN=GDCSP PE=3 SV=1	AAEAHK(1)DHLSALMVTYPSTHGVYEEGIDEICK	4	-0.84731	7	3	1	80.7206	1.27e-09	80.721	1	87.3569	8.33e-94	259.53	1	243.642	3.22e-79	243.64_x000D_
map00630 Glyoxylate and dicarboxylate metabolism	2.12116e-09	31	2.93	Gene.28709::TRINITY_DN39858_c2_g1::g.28709::m.28709	375	K	Glycine cleavage system P protein OS=Anthurium amnicola GN=GDCSP PE=3 SV=1	FGVPMGYGGPHAAFLATSQEYK(1)R	3	-0.56626	7	3	1	94.564	7.68e-07	94.564	1	139.947	8.92e-18	139.95	1	62.7808	7.49e-18	139.7_x000D_
map00630 Glyoxylate and dicarboxylate metabolism	2.12116e-09	31	2.93	Gene.28709::TRINITY_DN39858_c2_g1::g.28709::m.28709	879	K	Glycine cleavage system P protein OS=Anthurium amnicola GN=GDCSP PE=3 SV=1	IAILNANYMAK(1)R	2	0.0028686	8	3	1	160.809	5.05e-13	160.81	1	160.769	5.07e-13	160.77	1	188.986	4.34e-17	188.99_x000D_
map00630 Glyoxylate and dicarboxylate metabolism	2.12116e-09	31	2.93	Gene.28709::TRINITY_DN39858_c2_g1::g.28709::m.28709	707	K	Glycine cleavage system P protein OS=Anthurium amnicola GN=GDCSP PE=3 SV=1	IVAVGTDSK(1)GNINIEELR	3	-0.21901	5	3	1	292.447	8.74e-90	292.45	1	237.3	6.51e-53	237.3	1	78.0783	2.58e-36	205.88_x000D_
map00630 Glyoxylate and dicarboxylate metabolism	2.12116e-09	31	2.93	Gene.28709::TRINITY_DN39858_c2_g1::g.28709::m.28709	807	K	Glycine cleavage system P protein OS=Anthurium amnicola GN=GDCSP PE=3 SV=1	TFCIPHGGGGPGMGPIGVK(1)K	3	-0.28241	3	3	1	126.839	1.38e-11	126.84	1	109.717	1.26e-07	109.72	1	79.4887	0.000104815	79.489_x000D_
map00630 Glyoxylate and dicarboxylate metabolism	2.12116e-09	31	2.93	Gene.24292::TRINITY_DN37929_c1_g3::g.24292::m.24292	152	K	Aconitate hydratase OS=Ricinus communis GN=RCOM_0782740 PE=3 SV=1	GFAVPK(1)ESQSK	2	-0.16809	3	3	1	75.8194	0.00222875	75.819	1	75.8194	0.00222875	75.819	1	75.8194	0.00222875	75.819_x000D_
map00630 Glyoxylate and dicarboxylate metabolism	2.12116e-09	31	2.93	Gene.21701::TRINITY_DN36709_c0_g1::g.21701::m.21701	194	K	Citrate synthase (Fragment) OS=Anthurium amnicola GN=CIT_2 PE=3 SV=1	AYEK(1)GMPK	2	-1.3442	6	3	1	59.3497	0.0199037	59.35	1	71.5012	0.0147515	71.501	1	81.2963	0.00587125	81.296_x000D_
map00630 Glyoxylate and dicarboxylate metabolism	2.12116e-09	31	2.93	Gene.21701::TRINITY_DN36709_c0_g1::g.21701::m.21701	64	K	Citrate synthase (Fragment) OS=Anthurium amnicola GN=CIT_2 PE=3 SV=1	AEHGK(1)VELGK	3	-0.73146	4	3	1	67.385	0.00456029	67.385	1	99.4999	6.13e-05	101.39	1	60.2551	0.0075196	60.255_x000D_
map00630 Glyoxylate and dicarboxylate metabolism	2.12116e-09	31	2.93	Gene.21701::TRINITY_DN36709_c0_g1::g.21701::m.21701	146	K	Citrate synthase (Fragment) OS=Anthurium amnicola GN=CIT_2 PE=3 SV=1	EQVDALSK(1)ELR	2	0.67964	3	3	1	96.6043	0.000249526	96.604	1	131.172	2.07e-06	131.17	1	116.737	1.21e-05	116.74_x000D_
map00630 Glyoxylate and dicarboxylate metabolism	2.12116e-09	31	2.93	Gene.21701::TRINITY_DN36709_c0_g1::g.21701::m.21701	340	K	Citrate synthase (Fragment) OS=Anthurium amnicola GN=CIT_2 PE=3 SV=1	DYVWK(1)TLNSGK	2	2.4924	3	3	1	150.457	3e-08	150.46	1	127.868	4.38e-06	127.87	1	134.304	1.7e-07	134.3_x000D_
map00630 Glyoxylate and dicarboxylate metabolism	2.12116e-09	31	2.93	Gene.21371::TRINITY_DN36560_c0_g3::g.21371::m.21371	261	K	Malate dehydrogenase OS=Nicotiana attenuata GN=MD1_1 PE=3 SV=1	GAAIIK(1)AR	2	-0.17436	3	3	1	60.6819	0.0345997	60.682	1	60.6819	0.0345997	60.682	1	54.6114	0.0505555	54.611_x000D_
map00630 Glyoxylate and dicarboxylate metabolism	2.12116e-09	31	2.93	Gene.21371::TRINITY_DN36560_c0_g3::g.21371::m.21371	129	K	Malate dehydrogenase OS=Nicotiana attenuata GN=MD1_1 PE=3 SV=1	DVMSK(1)NVSIYK	2	-1.5379	8	3	1	80.6901	0.0011242	80.69	1	98.1049	0.000229644	98.105	1	71.1757	0.000964454	76.073_x000D_
map00630 Glyoxylate and dicarboxylate metabolism	2.12116e-09	31	2.93	Gene.28228::TRINITY_DN39674_c2_g1::g.28228::m.28228	104	K	Glutamate--glyoxylate aminotransferase 2 OS=Anthurium amnicola GN=GGAT2_2 PE=4 SV=1	AK(1)HYLSMTSGGLGAYSDSR	3	-0.37077	6	3	1	167.626	2.32e-22	167.63	1	144.716	2.78e-16	144.72	1	133.208	4.43e-16	139.11_x000D_
map00630 Glyoxylate and dicarboxylate metabolism	2.12116e-09	31	2.93	Gene.28228::TRINITY_DN39674_c2_g1::g.28228::m.28228	221	K	Glutamate--glyoxylate aminotransferase 2 OS=Anthurium amnicola GN=GGAT2_2 PE=4 SV=1	IK(1)GITVR	2	-0.15968	3	3	1	98.9966	0.00490957	98.997	1	93.5608	0.00615022	93.561	1	109.012	0.00378445	109.01_x000D_
map00630 Glyoxylate and dicarboxylate metabolism	2.12116e-09	31	2.93	Gene.28228::TRINITY_DN39674_c2_g1::g.28228::m.28228	49	K	Glutamate--glyoxylate aminotransferase 2 OS=Anthurium amnicola GN=GGAT2_2 PE=4 SV=1	ASELQK(1)EGK	2	1.0423	4	3	1	109.664	0.000352418	109.66	1	138.975	9.33e-05	138.98	1	107.205	0.000435467	107.21_x000D_
map00630 Glyoxylate and dicarboxylate metabolism	2.12116e-09	31	2.93	Gene.28228::TRINITY_DN39674_c2_g1::g.28228::m.28228	68	K	Glutamate--glyoxylate aminotransferase 2 OS=Anthurium amnicola GN=GGAT2_2 PE=4 SV=1	IIFTNVGNPHALGQK(1)PLTFPR	3	0.34535	4	3	1	167.446	2.29e-25	167.45	1	191.645	5.56e-35	191.65	1	172.24	4.85e-26	172.24_x000D_
map00630 Glyoxylate and dicarboxylate metabolism	2.12116e-09	31	2.93	Gene.28228::TRINITY_DN39674_c2_g1::g.28228::m.28228	305	K	Glutamate--glyoxylate aminotransferase 2 OS=Anthurium amnicola GN=GGAT2_2 PE=4 SV=1	EVPLVSFHTVSK(1)GYWGECGQR	3	-1.1451	6	3	1	165.691	5.42e-25	165.69	1	110.405	6.62e-08	110.4	1	130.014	4.66e-12	130.01_x000D_
map00630 Glyoxylate and dicarboxylate metabolism	2.12116e-09	31	2.93	Gene.28140::TRINITY_DN39635_c1_g1::g.28140::m.28140	271	K	Catalase OS=Zantedeschia aethiopica GN=cat1 PE=2 SV=1	CVIFK(1)ENNFK	2	-0.34275	6	3	1	153.045	1.82e-08	153.05	1	132.01	3.13e-06	132.01	1	146.107	1.63e-07	146.11_x000D_
map00630 Glyoxylate and dicarboxylate metabolism	2.12116e-09	31	2.93	Gene.28140::TRINITY_DN39635_c1_g1::g.28140::m.28140	74	K	Catalase OS=Zantedeschia aethiopica GN=cat1 PE=2 SV=1	FHWK(1)PTCGVK	3	0.01853	7	3	1	71.4507	0.000321819	103.08	1	61.1614	0.00714344	61.161	1	82.2868	0.000856543	82.287_x000D_
map00630 Glyoxylate and dicarboxylate metabolism	2.12116e-09	31	2.93	Gene.28140::TRINITY_DN39635_c1_g1::g.28140::m.28140	276	K	Catalase OS=Zantedeschia aethiopica GN=cat1 PE=2 SV=1	ENNFK(1)QPGER	2	-0.47926	8	3	1	165.631	4.11e-09	165.63	1	183.987	3.8e-12	183.99	1	161.19	6.63e-09	161.19_x000D_
map00630 Glyoxylate and dicarboxylate metabolism	2.12116e-09	31	2.93	Gene.28140::TRINITY_DN39635_c1_g1::g.28140::m.28140	70	K	Catalase OS=Zantedeschia aethiopica GN=cat1 PE=2 SV=1	AHYVK(1)FHWK	3	-0.0084462	14	3	1	67.8972	1.43e-06	104.95	1	67.5074	2.85e-06	95.57	1	68.2235	0.00502466	68.224_x000D_
map00630 Glyoxylate and dicarboxylate metabolism	2.12116e-09	31	2.93	Gene.28140::TRINITY_DN39635_c1_g1::g.28140::m.28140	266	K	Catalase OS=Zantedeschia aethiopica GN=cat1 PE=2 SV=1	EK(1)CVIFK	2	-0.45474	7	3	1	85.2649	0.0109807	85.265	1	83.7525	0.0118613	83.753	1	104.209	0.00432406	104.21_x000D_
map00630 Glyoxylate and dicarboxylate metabolism	2.12116e-09	31	2.93	Gene.28140::TRINITY_DN39635_c1_g1::g.28140::m.28140	62	K	Catalase OS=Zantedeschia aethiopica GN=cat1 PE=2 SV=1	HMDGSGVHTYTLINK(1)AGK	3	0.67931	6	3	1	207.393	6.15e-37	207.39	1	44.045	2.04e-29	191.37	1	198.847	1.79e-36	198.85_x000D_
map00630 Glyoxylate and dicarboxylate metabolism	2.12116e-09	31	2.93	Gene.4143::TRINITY_DN26300_c1_g2::g.4143::m.4143	194	K	Malate dehydrogenase OS=Anthurium amnicola GN=MDHG_0 PE=3 SV=1	KAGTYDPK(1)R	2	-0.22861	8	3	1	75.6955	0.0118011	75.696	1	81.7808	0.00640082	92.538	1	82.7505	0.00856705	82.75_x000D_
map00630 Glyoxylate and dicarboxylate metabolism	2.12116e-09	31	2.93	Gene.14483::TRINITY_DN32820_c0_g1::g.14483::m.14483	195	K	"Acetate/butyrate--CoA ligase AAE7, peroxisomal OS=Anthurium amnicola GN=AAE7_0 PE=4 SV=1"	HPDGYIEVK(1)DR	2	-3.4594	4	3	1	73.4351	0.00410723	73.435	1	83.1822	0.00147378	83.182	1	86.7722	0.00110566	86.772_x000D_
map00195 Photosynthesis	5.82855e-07	18	3.3	Gene.13314::TRINITY_DN32167_c0_g2::g.13314::m.13314	124	K	"Oxygen-evolving enhancer protein 3-2, chloroplastic OS=Anthurium amnicola GN=PSBQ2_1 PE=4 SV=1"	ISDLDHAAK(1)IK	3	-0.0070857	15	3	1	84.4793	4.94e-09	153.34	1	71.1532	2.75e-05	108.9	1	66.2667	3.9e-06	116.55_x000D_
map00195 Photosynthesis	5.82855e-07	18	3.3	Gene.13314::TRINITY_DN32167_c0_g2::g.13314::m.13314	36	K	"Oxygen-evolving enhancer protein 3-2, chloroplastic OS=Anthurium amnicola GN=PSBQ2_1 PE=4 SV=1"	DVDLPLK(1)ER	2	0.19044	6	3	1	104.048	0.000542137	104.05	1	79.1602	0.00406508	79.16	1	86.8816	0.00248857	86.882_x000D_
map00195 Photosynthesis	5.82855e-07	18	3.3	Gene.13314::TRINITY_DN32167_c0_g2::g.13314::m.13314	139	K	"Oxygen-evolving enhancer protein 3-2, chloroplastic OS=Anthurium amnicola GN=PSBQ2_1 PE=4 SV=1"	YYAETK(1)SALDDVLAK	3	-0.16217	5	3	1	133.47	3.17e-17	162.37	1	179.145	7.51e-23	179.14	1	143.925	1.43e-12	143.93_x000D_
map00195 Photosynthesis	5.82855e-07	18	3.3	Gene.8083::TRINITY_DN29042_c0_g1::g.8083::m.8083	219	K	Photosystem II reaction center Psb28 protein (Fragment) OS=Anthurium amnicola GN=PSB28 PE=3 SV=1	IEAK(1)YIMR	2	3.9937	6	3	1	116.25	0.000865365	116.25	1	133.582	0.000784715	133.58	1	91.0686	0.00302286	91.069_x000D_
map00195 Photosynthesis	5.82855e-07	18	3.3	Gene.8083::TRINITY_DN29042_c0_g1::g.8083::m.8083	248	K	Photosystem II reaction center Psb28 protein (Fragment) OS=Anthurium amnicola GN=PSB28 PE=3 SV=1	YSEANGLQFVK(1)N	2	1.1036	3	3	1	122.326	4.8e-10	122.33	1	105.252	6.25e-05	105.25	1	113.609	9.86e-06	113.61_x000D_
map00195 Photosynthesis	5.82855e-07	18	3.3	Gene.22538::TRINITY_DN37097_c1_g5::g.22538::m.22538	71	K	Cytochrome b6-f complex iron-sulfur subunit OS=Pinellia ternata GN=petC PE=2 SV=1	AENK(1)FICPCHGSQYNNQGR	3	-0.61587	3	3	1	145.882	2.41e-16	145.88	1	138.75	4.7e-16	138.75	1	149.472	1.26e-16	149.47_x000D_
map00195 Photosynthesis	5.82855e-07	18	3.3	Gene.5599::TRINITY_DN27394_c0_g3::g.5599::m.5599	456	K	"ATP synthase subunit alpha, chloroplastic OS=Pinellia ternata GN=atpA PE=3 SV=1"	K(1)FIVQLR	2	-0.48136	14	3	1	151.173	0.000851454	151.17	1	184.159	1.92e-07	184.16	1	167.253	9.41e-05	167.25_x000D_
map00195 Photosynthesis	5.82855e-07	18	3.3	Gene.5599::TRINITY_DN27394_c0_g3::g.5599::m.5599	25	K	"ATP synthase subunit alpha, chloroplastic OS=Pinellia ternata GN=atpA PE=3 SV=1"	EVK(1)VVNTGTVLQVGDGIAR	3	0.5141	3	3	1	132.735	6.39e-12	132.74	1	134.288	1.93e-15	134.29	1	89.3535	4.49e-05	89.353_x000D_
map00195 Photosynthesis	5.82855e-07	18	3.3	Gene.5599::TRINITY_DN27394_c0_g3::g.5599::m.5599	94	K	"ATP synthase subunit alpha, chloroplastic OS=Pinellia ternata GN=atpA PE=3 SV=1"	ATGK(1)IAQIPVSEGYLGR	2	-0.32714	6	3	1	149.966	1.04e-15	149.97	1	127.834	1.88e-27	173.28	1	159.038	6.08e-21	159.04_x000D_
map00195 Photosynthesis	5.82855e-07	18	3.3	Gene.5599::TRINITY_DN27394_c0_g3::g.5599::m.5599	114	K	"ATP synthase subunit alpha, chloroplastic OS=Pinellia ternata GN=atpA PE=3 SV=1"	VINALAK(1)PIDGR	2	0.13859	6	3	1	111.793	1.35e-05	111.79	1	99.7318	6.18e-05	99.732	1	91.6203	0.000251098	91.62_x000D_
map00195 Photosynthesis	5.82855e-07	18	3.3	Gene.5599::TRINITY_DN27394_c0_g3::g.5599::m.5599	266	K	"ATP synthase subunit alpha, chloroplastic OS=Pinellia ternata GN=atpA PE=3 SV=1"	GQHTLIIYDDLSK(1)QAQAYR	3	0.78421	9	3	1	208.492	2.25e-37	208.49	1	198.506	8.91e-37	198.51	1	255.189	2.08e-64	255.19_x000D_
map00195 Photosynthesis	5.82855e-07	18	3.3	Gene.5599::TRINITY_DN27394_c0_g3::g.5599::m.5599	469	K	"ATP synthase subunit alpha, chloroplastic OS=Pinellia ternata GN=atpA PE=3 SV=1"	NK(1)PQFQEIISSTK	2	0.033934	3	3	1	107.994	1.62e-05	107.99	1	70.8885	0.00293549	70.889	1	106.323	2e-05	106.32_x000D_
map00195 Photosynthesis	5.82855e-07	18	3.3	Gene.5599::TRINITY_DN27394_c0_g3::g.5599::m.5599	377	K	"ATP synthase subunit alpha, chloroplastic OS=Pinellia ternata GN=atpA PE=3 SV=1"	AMK(1)QVAGK	2	-0.42412	10	3	1	93.3738	0.00181962	93.374	1	95.5305	0.000438761	95.531	1	108.461	0.00118812	108.46_x000D_
map00195 Photosynthesis	5.82855e-07	18	3.3	Gene.23856::TRINITY_DN37734_c1_g4::g.23856::m.23856	403	K	Ferredoxin--NADP reductase (Fragment) OS=Anthurium amnicola GN=Os07g0147900_1 PE=3 SV=1	GENWEAK(1)HSQLK	3	-0.13919	4	3	1	101.888	1.69e-05	101.89	1	96.7446	2.35e-05	96.745	1	77.1846	0.000317719	77.185_x000D_
map00195 Photosynthesis	5.82855e-07	18	3.3	Gene.23856::TRINITY_DN37734_c1_g4::g.23856::m.23856	349	K	Ferredoxin--NADP reductase (Fragment) OS=Anthurium amnicola GN=Os07g0147900_1 PE=3 SV=1	SGGK(1)MYVQDK	2	-0.54008	4	3	1	65.1792	0.00138848	79.492	1	101.712	0.000357377	101.71	1	79.492	0.00138848	79.492_x000D_
map00195 Photosynthesis	5.82855e-07	18	3.3	Gene.23856::TRINITY_DN37734_c1_g4::g.23856::m.23856	411	K	Ferredoxin--NADP reductase (Fragment) OS=Anthurium amnicola GN=Os07g0147900_1 PE=3 SV=1	NK(1)QWHVEVY	2	-0.057074	5	3	1	136.566	0.000107801	136.57	1	83.647	0.000897166	83.647	1	126.243	0.000150853	126.24_x000D_
map00195 Photosynthesis	5.82855e-07	18	3.3	Gene.23856::TRINITY_DN37734_c1_g4::g.23856::m.23856	227	K	Ferredoxin--NADP reductase (Fragment) OS=Anthurium amnicola GN=Os07g0147900_1 PE=3 SV=1	AVYYDPETGK(1)EDPSK	2	-0.077661	4	3	1	103.791	5.17e-06	103.79	1	93.4242	5.42e-05	93.424	1	128.063	4.32e-09	128.06_x000D_
map00195 Photosynthesis	5.82855e-07	18	3.3	Gene.10235::TRINITY_DN30392_c0_g1::g.10235::m.10235	457	K	Photosystem II CP43 reaction center protein OS=Pinellia ternata GN=psbC PE=3 SV=1	AAAAGFEK(1)GIDR	2	1.9502	24	3	1	80.3118	2.86e-09	141.58	1	120.872	1.01e-06	127.56	1	74.9873	1.95e-05	110.31_x000D_
map00195 Photosynthesis	5.82855e-07	18	3.3	Gene.10235::TRINITY_DN30392_c0_g1::g.10235::m.10235	339	K	Photosystem II CP43 reaction center protein OS=Pinellia ternata GN=psbC PE=3 SV=1	LGANVGSAQGPTGLGK(1)YLMR	3	-0.20245	12	3	1	137.847	1.17e-43	211.4	1	224.893	1.31e-52	224.89	1	61.9589	3.47e-42	197.84_x000D_
map00195 Photosynthesis	5.82855e-07	18	3.3	Gene.10235::TRINITY_DN30392_c0_g1::g.10235::m.10235	382	K	Photosystem II CP43 reaction center protein OS=Pinellia ternata GN=psbC PE=3 SV=1	K(1)DIQPWQER	2	-0.23526	3	3	1	135.859	0.000176257	135.86	1	153.102	1.25e-05	153.1	1	148.321	5.79e-05	148.32_x000D_
map00195 Photosynthesis	5.82855e-07	18	3.3	Gene.11049::TRINITY_DN30876_c0_g1::g.11049::m.11049	219	K	"Oxygen-evolving enhancer protein 3-2, chloroplastic OS=Anthurium amnicola GN=PSBQ2_3 PE=4 SV=1"	TPK(1)VYESYLYYER	2	-0.58705	4	3	1	182.996	3.72e-17	183	1	175.655	6.64e-17	175.66	1	191.058	5.24e-18	191.06_x000D_
map00195 Photosynthesis	5.82855e-07	18	3.3	Gene.12166::TRINITY_DN31490_c1_g1::g.12166::m.12166	124	K	"ATP synthase delta chain, chloroplastic OS=Ananas comosus GN=ACMD2_00144 PE=3 SV=1"	FIDMSVK(1)K	2	-0.28311	7	3	1	93.1624	0.0014256	93.162	1	79.474	0.00107841	80.438	1	80.4381	0.00174327	91.318_x000D_
map00195 Photosynthesis	5.82855e-07	18	3.3	Gene.12166::TRINITY_DN31490_c1_g1::g.12166::m.12166	117	K	"ATP synthase delta chain, chloroplastic OS=Ananas comosus GN=ACMD2_00144 PE=3 SV=1"	YGSSGSK(1)FIDMSVK	2	-1.4072	4	3	1	151.223	8.99e-12	151.22	1	223.065	1.39e-30	223.06	1	196.675	1.39e-42	196.67_x000D_
map00195 Photosynthesis	5.82855e-07	18	3.3	Gene.4401::TRINITY_DN26494_c0_g5::g.4401::m.4401	84	K	ATP synthase subunit b OS=Zostera marina GN=ZOSMA_223G00200 PE=3 SV=1	AK(1)LSDVK(1)DTSSEVK	2	0.5654	7	3	1	77.2825	0.0156286	77.282	1	132.811	4.92e-10	132.81	1	82.2405	0.0127417	82.241_x000D_
map00195 Photosynthesis	5.82855e-07	18	3.3	Gene.4401::TRINITY_DN26494_c0_g5::g.4401::m.4401	131	K	ATP synthase subunit b OS=Zostera marina GN=ZOSMA_223G00200 PE=3 SV=1	KETTVELEQK(1)LAEGR	3	0.40484	4	3	1	69.4493	1.76e-06	107.82	1	80.6375	1.36e-19	191.19	1	184.764	8.68e-19	184.76_x000D_
map00195 Photosynthesis	5.82855e-07	18	3.3	Gene.4401::TRINITY_DN26494_c0_g5::g.4401::m.4401	89	K	ATP synthase subunit b OS=Zostera marina GN=ZOSMA_223G00200 PE=3 SV=1	LSDVK(1)DTSSEVK	2	0.064278	7	3	1	131.06	4.57e-07	131.06	1	148.616	4.92e-10	148.62	1	177.359	1.22e-16	177.36_x000D_
map00195 Photosynthesis	5.82855e-07	18	3.3	Gene.4401::TRINITY_DN26494_c0_g5::g.4401::m.4401	96	K	ATP synthase subunit b OS=Zostera marina GN=ZOSMA_223G00200 PE=3 SV=1	DTSSEVK(1)ELDEQAAAVMK	2	-0.025162	7	3	1	162.813	6.38e-77	284.72	1	156.675	1.42e-21	156.67	1	191.928	1.26e-29	191.93_x000D_
map00195 Photosynthesis	5.82855e-07	18	3.3	Gene.4401::TRINITY_DN26494_c0_g5::g.4401::m.4401	121	K	ATP synthase subunit b OS=Zostera marina GN=ZOSMA_223G00200 PE=3 SV=1	AEISAALNQMK(1)K	2	0.13944	10	3	1	166.141	2.56e-13	166.14	1	207.29	4.81e-22	207.29	1	186.464	7.56e-17	186.46_x000D_
map00195 Photosynthesis	5.82855e-07	18	3.3	Gene.23898::TRINITY_DN37750_c0_g2::g.23898::m.23898	40	K	"Oxygen-evolving enhancer protein 1, chloroplastic (Fragment) OS=Anthurium amnicola GN=PSBO PE=4 SV=1"	GTGTANQCPTIDGGVESFAFK(1)AGK	3	-0.56353	7	3	1	160.125	8.04e-27	160.12	1	209.752	4.15e-48	209.75	1	178.353	3.82e-36	178.35_x000D_
map00195 Photosynthesis	5.82855e-07	18	3.3	Gene.23898::TRINITY_DN37750_c0_g2::g.23898::m.23898	185	K	"Oxygen-evolving enhancer protein 1, chloroplastic (Fragment) OS=Anthurium amnicola GN=PSBO PE=4 SV=1"	GDEEELAK(1)ENIK	3	0.29267	13	3	1	47.5704	3.95e-13	158.04	1	166.04	1.82e-13	166.04	1	54.005	1.82e-13	166.04_x000D_
map00195 Photosynthesis	5.82855e-07	18	3.3	Gene.23898::TRINITY_DN37750_c0_g2::g.23898::m.23898	158	K	"Oxygen-evolving enhancer protein 1, chloroplastic (Fragment) OS=Anthurium amnicola GN=PSBO PE=4 SV=1"	GSSFLDPK(1)GR	2	0.055927	9	3	1	82.9137	0.00258561	82.914	1	87.1234	0.00186513	87.123	1	82.4167	0.00267068	82.417_x000D_
map00195 Photosynthesis	5.82855e-07	18	3.3	Gene.23898::TRINITY_DN37750_c0_g2::g.23898::m.23898	59	K	"Oxygen-evolving enhancer protein 1, chloroplastic (Fragment) OS=Anthurium amnicola GN=PSBO PE=4 SV=1"	LCLEPTSFTVK(1)SEGIAK	3	0.12682	6	3	1	133.857	1.55e-12	133.86	1	87.8185	1.18e-06	100.45	1	64.4542	1.48e-15	148.52_x000D_
map00195 Photosynthesis	5.82855e-07	18	3.3	Gene.23898::TRINITY_DN37750_c0_g2::g.23898::m.23898	73	K	"Oxygen-evolving enhancer protein 1, chloroplastic (Fragment) OS=Anthurium amnicola GN=PSBO PE=4 SV=1"	SEGIAK(1)NAPPEFQK(1)TK	2	-0.15059	15	3	1	141.101	1.31e-11	141.1	1	144.73	8.81e-12	144.73	1	79.2014	0.00322096	79.201_x000D_
map00195 Photosynthesis	5.82855e-07	18	3.3	Gene.23898::TRINITY_DN37750_c0_g2::g.23898::m.23898	43	K	"Oxygen-evolving enhancer protein 1, chloroplastic (Fragment) OS=Anthurium amnicola GN=PSBO PE=4 SV=1"	AGK(1)YTMK	2	0.18498	34	3	1	57.1775	0.018437	65.252	1	67.1694	0.029558	67.169	1	71.8775	0.0202839	71.877_x000D_
map00195 Photosynthesis	5.82855e-07	18	3.3	Gene.23898::TRINITY_DN37750_c0_g2::g.23898::m.23898	13	K	"Oxygen-evolving enhancer protein 1, chloroplastic (Fragment) OS=Anthurium amnicola GN=PSBO PE=4 SV=1"	RLTYDEIQSK(1)TYMEVK	3	0.59146	13	3	1	267.474	1.95e-55	267.47	1	119.458	4.22e-67	272.97	1	230.859	1.84e-44	231.58_x000D_
map00195 Photosynthesis	5.82855e-07	18	3.3	Gene.23898::TRINITY_DN37750_c0_g2::g.23898::m.23898	19	K	"Oxygen-evolving enhancer protein 1, chloroplastic (Fragment) OS=Anthurium amnicola GN=PSBO PE=4 SV=1"	TYMEVK(1)GTGTANQCPTIDGGVESFAFK	3	-0.7237	3	3	1	215.358	2.14e-60	215.36	1	216.48	1.99e-60	216.48	1	250.709	2.56e-75	250.71_x000D_
map00195 Photosynthesis	5.82855e-07	18	3.3	Gene.23898::TRINITY_DN37750_c0_g2::g.23898::m.23898	65	K	"Oxygen-evolving enhancer protein 1, chloroplastic (Fragment) OS=Anthurium amnicola GN=PSBO PE=4 SV=1"	SEGIAK(1)NAPPEFQK(1)TK	2	-0.15059	5	3	1	141.101	1.31e-11	148.48	1	144.73	1.45e-18	179.65	1	164.932	3.08e-15	164.93_x000D_
map00195 Photosynthesis	5.82855e-07	18	3.3	Gene.26145::TRINITY_DN38777_c1_g1::g.26145::m.26145	159	K	Ferredoxin--NADP reductase OS=Glycine max GN=LOC100798467 PE=3 SV=1	EEFEK(1)MK	2	-0.73495	20	3	1	105.391	0.00157724	110.63	1	91.9062	0.00138924	119.57	1	105.391	0.00157724	110.63_x000D_
map00195 Photosynthesis	5.82855e-07	18	3.3	Gene.26145::TRINITY_DN38777_c1_g1::g.26145::m.26145	182	K	Ferredoxin--NADP reductase OS=Glycine max GN=LOC100798467 PE=3 SV=1	EQTNEK(1)GEK	2	0.31191	4	3	1	89.0474	0.00280441	89.047	1	128.281	0.000143683	128.28	1	101.646	0.000623264	101.65_x000D_
map00195 Photosynthesis	5.82855e-07	18	3.3	Gene.26145::TRINITY_DN38777_c1_g1::g.26145::m.26145	57	K	Ferredoxin--NADP reductase OS=Glycine max GN=LOC100798467 PE=3 SV=1	TVSLCVK(1)R	2	0.29932	8	3	1	121.989	0.00131895	121.99	1	143.12	0.00068468	143.12	1	153.711	7.46e-05	153.71_x000D_
map00195 Photosynthesis	5.82855e-07	18	3.3	Gene.26145::TRINITY_DN38777_c1_g1::g.26145::m.26145	185	K	Ferredoxin--NADP reductase OS=Glycine max GN=LOC100798467 PE=3 SV=1	GEK(1)MYIQTR	2	-0.46603	24	3	1	141.995	7.5e-05	142	1	125.737	7.95e-05	125.74	1	125.737	7.27e-05	125.74_x000D_
map00195 Photosynthesis	5.82855e-07	18	3.3	Gene.26145::TRINITY_DN38777_c1_g1::g.26145::m.26145	129	K	Ferredoxin--NADP reductase OS=Glycine max GN=LOC100798467 PE=3 SV=1	MFFEK(1)HDDYK	2	-0.32163	27	3	1	117.945	5.14e-08	130.1	1	153.946	6.77e-15	153.95	1	141.711	2.93e-13	141.71_x000D_
map00195 Photosynthesis	5.82855e-07	18	3.3	Gene.15314::TRINITY_DN33306_c0_g1::g.15314::m.15314	147	K	"photosystem II repair protein PSB27-H1, chloroplastic-like OS=Nicotiana tabacum GN=LOC107832794 PE=3 SV=1"	EASNSWVAK(1)YR	2	-0.20759	6	3	1	161.669	2.61e-09	161.67	1	162.26	2.47e-09	162.26	1	187.415	9.2e-13	187.42_x000D_
map00195 Photosynthesis	5.82855e-07	18	3.3	Gene.15314::TRINITY_DN33306_c0_g1::g.15314::m.15314	116	K	"photosystem II repair protein PSB27-H1, chloroplastic-like OS=Nicotiana tabacum GN=LOC107832794 PE=3 SV=1"	ETAEMIGK(1)VR	2	-0.757	13	3	1	123.863	1.49e-05	123.86	1	129.851	6.24e-06	129.85	1	136.515	3.62e-07	136.52_x000D_
map00195 Photosynthesis	5.82855e-07	18	3.3	Gene.16565::TRINITY_DN33982_c1_g1::g.16565::m.16565	402	K	"ATP synthase gamma chain, chloroplastic OS=Nelumbo nucifera GN=LOC104610940 PE=3 SV=1"	MSAMSNATDNADELK(1)K	2	-0.77424	16	3	1	191.776	7.96e-56	265.56	1	266.165	1.86e-81	292.8	1	186.772	1.23e-55	258.14_x000D_
map00195 Photosynthesis	5.82855e-07	18	3.3	Gene.16565::TRINITY_DN33982_c1_g1::g.16565::m.16565	231	K	"ATP synthase gamma chain, chloroplastic OS=Nelumbo nucifera GN=LOC104610940 PE=3 SV=1"	K(1)GNSYFLR	2	-0.24013	3	3	1	97.4306	0.00278652	97.431	1	116.051	0.00136241	116.05	1	83.1675	0.00837588	83.168_x000D_
map00195 Photosynthesis	5.82855e-07	18	3.3	Gene.16565::TRINITY_DN33982_c1_g1::g.16565::m.16565	123	K	"ATP synthase gamma chain, chloroplastic OS=Nelumbo nucifera GN=LOC104610940 PE=3 SV=1"	IQSVK(1)NTQK	2	-0.03133	3	3	1	143.034	6.88e-05	143.03	1	99.815	0.000685126	99.815	1	111.607	0.000286776	111.61_x000D_
map00195 Photosynthesis	5.82855e-07	18	3.3	Gene.16565::TRINITY_DN33982_c1_g1::g.16565::m.16565	207	K	"ATP synthase gamma chain, chloroplastic OS=Nelumbo nucifera GN=LOC104610940 PE=3 SV=1"	GLCGGFNNAIIK(1)K	2	-0.13865	3	3	1	105.204	3.55e-05	105.2	1	147.624	1.08e-09	147.62	1	132.323	1.97e-07	132.32_x000D_
map00195 Photosynthesis	5.82855e-07	18	3.3	Gene.16565::TRINITY_DN33982_c1_g1::g.16565::m.16565	139	K	"ATP synthase gamma chain, chloroplastic OS=Nelumbo nucifera GN=LOC104610940 PE=3 SV=1"	LVAAAK(1)VR	2	0.14836	6	3	1	75.2435	0.0078862	75.243	1	101.643	0.00154889	101.64	1	101.643	0.00154889	101.64_x000D_
map00195 Photosynthesis	5.82855e-07	18	3.3	Gene.16565::TRINITY_DN33982_c1_g1::g.16565::m.16565	133	K	"ATP synthase gamma chain, chloroplastic OS=Nelumbo nucifera GN=LOC104610940 PE=3 SV=1"	ITEAMK(1)LVAAAK	2	-0.67955	3	3	1	60.1615	0.00468269	60.161	1	89.1886	0.000377063	89.189	1	68.6757	0.00233415	68.676_x000D_
map00195 Photosynthesis	5.82855e-07	18	3.3	Gene.2174::TRINITY_DN24619_c0_g5::g.2174::m.2174	111	K	Ferredoxin--NADP reductase (Fragment) OS=Anthurium amnicola GN=PETH PE=3 SV=1	FK(0.002)PK(0.998)NPYTGR	3	0.11487	7	3	0.989399	19.7004	2e-06	102.53	0.998309	27.7101	7.06e-05	110.54	0.988901	19.4985	0.000245449	98.257_x000D_
map00195 Photosynthesis	5.82855e-07	18	3.3	Gene.2174::TRINITY_DN24619_c0_g5::g.2174::m.2174	107	K	Ferredoxin--NADP reductase (Fragment) OS=Anthurium amnicola GN=PETH PE=3 SV=1	NEEGVIVNK(1)FK	2	-0.46715	9	3	1	148.28	2.13e-20	198.14	1	108.348	4.82e-08	135.91	1	150.205	3.22e-08	150.21_x000D_
map00195 Photosynthesis	5.82855e-07	18	3.3	Gene.18368::TRINITY_DN34974_c0_g1::g.18368::m.18368	305	K	Tetratricopeptide repeat-containing domain OS=Macleaya cordata GN=BVC80_8959g15 PE=4 SV=1	VAMYK(1)GVPIK	2	-0.072904	3	3	1	68.5575	0.0128072	68.557	1	77.6625	0.00348435	77.662	1	61.5599	0.0219384	61.56_x000D_
map00195 Photosynthesis	5.82855e-07	18	3.3	Gene.19089::TRINITY_DN35372_c1_g2::g.19089::m.19089	158	K	"Photosystem I reaction center subunit III, chloroplastic (Fragment) OS=Anthurium amnicola GN=PSAF PE=4 SV=1"	ATMEK(1)TK	2	0.039595	5	3	1	75.7382	0.0165278	75.738	1	75.7382	0.0165278	75.738	1	87.3226	0.00978257	87.323_x000D_
map00195 Photosynthesis	5.82855e-07	18	3.3	Gene.19089::TRINITY_DN35372_c1_g2::g.19089::m.19089	141	K	"Photosystem I reaction center subunit III, chloroplastic (Fragment) OS=Anthurium amnicola GN=PSAF PE=4 SV=1"	K(1)YDPESAPALAIK	2	-1.4019	3	3	1	76.7593	0.00121205	76.759	1	133.159	9.42e-08	133.16	1	101.452	4.9e-05	101.45_x000D_
map00195 Photosynthesis	5.82855e-07	18	3.3	Gene.19089::TRINITY_DN35372_c1_g2::g.19089::m.19089	122	K	"Photosystem I reaction center subunit III, chloroplastic (Fragment) OS=Anthurium amnicola GN=PSAF PE=4 SV=1"	DSK(1)AFAK	2	-0.15247	3	3	1	72.7893	0.023264	72.789	1	60.5078	0.0539721	60.508	1	66.073	0.040057	66.073_x000D_
map00195 Photosynthesis	5.82855e-07	18	3.3	Gene.19089::TRINITY_DN35372_c1_g2::g.19089::m.19089	140	K	"Photosystem I reaction center subunit III, chloroplastic (Fragment) OS=Anthurium amnicola GN=PSAF PE=4 SV=1"	LESSLK(1)K	2	0.75103	9	3	1	77.0577	0.0247849	91.867	1	82.6713	6.57e-06	127.94	1	89.5498	0.0133454	115.13_x000D_
map00195 Photosynthesis	5.82855e-07	18	3.3	Gene.19089::TRINITY_DN35372_c1_g2::g.19089::m.19089	153	K	"Photosystem I reaction center subunit III, chloroplastic (Fragment) OS=Anthurium amnicola GN=PSAF PE=4 SV=1"	YDPESAPALAIK(1)ATMEK	2	-0.41139	11	3	1	98.0621	1.42e-06	98.062	1	95.2076	5.28e-07	108.14	1	86.7997	0.000115552	86.8_x000D_
map00195 Photosynthesis	5.82855e-07	18	3.3	Gene.21861::TRINITY_DN36777_c0_g1::g.21861::m.21861	110	K	Ferredoxin OS=Anthurium amnicola GN=FER1_1 PE=3 SV=1	AGSCSSCAGK(1)VK	2	-0.60804	6	3	1	145.085	2.01e-09	145.09	1	150.511	6.98e-10	150.51	1	113.609	6.27e-06	113.61_x000D_
map00195 Photosynthesis	5.82855e-07	18	3.3	Gene.25865::TRINITY_DN38651_c2_g1::g.25865::m.25865	174	K	Photosystem I 20kD family protein OS=Populus trichocarpa GN=POPTR_0008s15100g PE=4 SV=2	VFPSGEVQYLHPK(1)DGVYPEK	3	0.16158	17	3	1	122.939	1.81e-11	122.94	1	117.372	2.73e-11	117.37	1	120.4	2.23e-11	120.4_x000D_
map00195 Photosynthesis	5.82855e-07	18	3.3	Gene.25865::TRINITY_DN38651_c2_g1::g.25865::m.25865	181	K	Photosystem I 20kD family protein OS=Populus trichocarpa GN=POPTR_0008s15100g PE=4 SV=2	DGVYPEK(1)VNPGR	2	1.5879	3	3	1	53.0339	0.0155549	53.034	1	91.9612	0.000233437	91.961	1	55.2612	0.0172546	55.261_x000D_
map00195 Photosynthesis	5.82855e-07	18	3.3	Gene.25865::TRINITY_DN38651_c2_g1::g.25865::m.25865	206	K	Photosystem I 20kD family protein OS=Populus trichocarpa GN=POPTR_0008s15100g PE=4 SV=2	NASPIEVK(1)FTGK	2	0.18301	8	3	1	88.1627	0.000430205	88.163	1	92.8564	0.000187065	92.856	1	88.075	0.000434746	88.075_x000D_
map00195 Photosynthesis	5.82855e-07	18	3.3	Gene.25865::TRINITY_DN38651_c2_g1::g.25865::m.25865	156	K	Photosystem I 20kD family protein OS=Populus trichocarpa GN=POPTR_0008s15100g PE=4 SV=2	IK(1)YQFYR	2	0.60412	15	3	1	139.917	0.00224366	139.92	1	138.074	0.00252224	138.07	1	61.3575	0.0664681	61.357_x000D_
map00195 Photosynthesis	5.82855e-07	18	3.3	Gene.25865::TRINITY_DN38651_c2_g1::g.25865::m.25865	210	K	Photosystem I 20kD family protein OS=Populus trichocarpa GN=POPTR_0008s15100g PE=4 SV=2	FTGK(1)QVYDI	2	-0.26187	7	3	1	91.8667	0.00147073	91.867	1	80.2312	0.00384641	80.231	1	91.8667	0.00147073	91.867_x000D_
map00195 Photosynthesis	5.82855e-07	18	3.3	Gene.25865::TRINITY_DN38651_c2_g1::g.25865::m.25865	198	K	Photosystem I 20kD family protein OS=Populus trichocarpa GN=POPTR_0008s15100g PE=4 SV=2	SIGK(1)NASPIEVK	2	0.24341	6	3	1	178.836	1.1e-16	178.84	1	155.572	4.61e-13	155.57	1	146.787	1.6e-09	146.79_x000D_
map00195 Photosynthesis	5.82855e-07	18	3.3	Gene.25865::TRINITY_DN38651_c2_g1::g.25865::m.25865	135	K	Photosystem I 20kD family protein OS=Populus trichocarpa GN=POPTR_0008s15100g PE=4 SV=2	EGPNLLK(1)LAR	2	-0.4189	5	3	1	141.995	2.48e-07	142	1	94.6921	0.00056974	94.692	1	118.04	2.33e-05	118.04_x000D_
map00513 Various types of N-glycan biosynthesis	0.944357	2	0.47	Gene.18858::TRINITY_DN35254_c0_g1::g.18858::m.18858	43	K	Dolichyl-diphosphooligosaccharide--protein glycosyltransferase subunit 2 OS=Anthurium amnicola GN=RPN2_3 PE=4 SV=1	GLSSDSK(1)DIPALEGK	2	0.14264	3	3	1	124.251	7.14e-09	124.25	1	109.102	2.59e-06	109.1	1	123.023	8.05e-09	123.02_x000D_
map00513 Various types of N-glycan biosynthesis	0.944357	2	0.47	Gene.19427::TRINITY_DN35559_c0_g2::g.19427::m.19427	77	K	Dolichyl-diphosphooligosaccharide--protein glycosyltransferase 48 kDa subunit (Fragment) OS=Anthurium amnicola GN=ddost_4 PE=3 SV=1	LADDPK(1)LALQR	2	0.79746	3	3	1	119.386	1.03e-05	119.39	1	160.675	2.84e-09	160.67	1	131.172	2.07e-06	131.17_x000D_
map00100 Steroid biosynthesis	0.385896	4	1.27	Gene.24789::TRINITY_DN38172_c0_g1::g.24789::m.24789	395	K	Obtusifoliol 14-alpha demethylase OS=Anthurium amnicola GN=CYP51_0 PE=3 SV=1	LPHLYK(1)DPDR	3	-0.73077	3	3	1	92.8661	0.000280625	92.866	1	78.3416	0.00107131	78.342	1	85.8127	0.0006646	85.813_x000D_
map00100 Steroid biosynthesis	0.385896	4	1.27	Gene.7700::TRINITY_DN28794_c0_g1::g.7700::m.7700	291	K	Delta(24)-sterol reductase OS=Anthurium amnicola GN=DIM_2 PE=4 SV=1	YASK(1)EEAK	2	0.19581	3	3	1	64.734	0.027166	64.734	1	91.318	0.00295013	91.318	1	64.4204	0.0277412	64.42_x000D_
map00100 Steroid biosynthesis	0.385896	4	1.27	Gene.25713::TRINITY_DN38577_c0_g2::g.25713::m.25713	312	K	Terpene cyclase/mutase family member OS=Anthurium amnicola GN=GgCAS1_3 PE=3 SV=1	VDWNK(1)AR	2	0.18773	3	3	1	105.2	0.00421266	105.2	1	100.742	0.00471351	100.74	1	97.6019	0.00506624	97.602_x000D_
map00100 Steroid biosynthesis	0.385896	4	1.27	Gene.25713::TRINITY_DN38577_c0_g2::g.25713::m.25713	645	K	Terpene cyclase/mutase family member OS=Anthurium amnicola GN=GgCAS1_3 PE=3 SV=1	TYK(1)TSSSIR	2	0.64512	3	3	1	85.3546	0.00280033	85.355	1	93.0956	0.00121982	93.096	1	101.381	0.00063223	101.38_x000D_
map00100 Steroid biosynthesis	0.385896	4	1.27	Gene.7172::TRINITY_DN28458_c0_g2::g.7172::m.7172	200	K	Methylsterol monooxygenase 1-1 OS=Anthurium amnicola GN=SMO1-1 PE=3 SV=1	AHLAK(1)LR	2	-0.29834	4	3	1	71.9493	0.0169595	75.311	1	71.9493	0.0253642	71.949	1	85.8899	0.0106168	85.89_x000D_
map03015 mRNA surveillance pathway	0.982391	11	0.61	Gene.23167::TRINITY_DN37404_c0_g2::g.23167::m.23167	188	K	"Ribonucleoprotein, chloroplastic OS=Anthurium amnicola GN=ROC5_4 PE=4 SV=1"	VK(1)FSADMVSGR	2	0.64291	5	3	1	58.3378	0.00128307	74.698	1	100.931	0.000192197	100.93	1	75.7391	0.00128307	75.739_x000D_
map03015 mRNA surveillance pathway	0.982391	11	0.61	Gene.17785::TRINITY_DN34655_c0_g1::g.17785::m.17785	246	K	"30S ribosomal protein 2, chloroplastic (Fragment) OS=Anthurium amnicola GN=PSRP2 PE=4 SV=1"	FFSEK(1)GK	2	-0.069628	3	3	1	94.4072	0.00565736	94.407	1	72.1384	0.00679413	72.138	1	81.2967	0.0132913	81.297_x000D_
map03015 mRNA surveillance pathway	0.982391	11	0.61	Gene.17785::TRINITY_DN34655_c0_g1::g.17785::m.17785	158	K	"30S ribosomal protein 2, chloroplastic (Fragment) OS=Anthurium amnicola GN=PSRP2 PE=4 SV=1"	AEVMYDK(1)YSR	2	-1.5426	4	3	1	86.0142	0.00184892	86.014	1	68.5357	0.0128355	68.536	1	88.5961	0.000696304	88.596_x000D_
map03015 mRNA surveillance pathway	0.982391	11	0.61	Gene.17785::TRINITY_DN34655_c0_g1::g.17785::m.17785	253	K	"30S ribosomal protein 2, chloroplastic (Fragment) OS=Anthurium amnicola GN=PSRP2 PE=4 SV=1"	VLSAK(1)VSR	2	0.31635	4	3	1	76.2215	0.00735044	76.221	1	85.6701	0.00459639	85.67	1	63.8162	0.0288498	63.816_x000D_
map03015 mRNA surveillance pathway	0.982391	11	0.61	Gene.11953::TRINITY_DN31375_c0_g2::g.11953::m.11953	73	K	Heterogeneous nuclear ribonucleoprotein 27C OS=Anthurium amnicola GN=Hrb27C_3 PE=4 SV=1	VLQDK(1)HTIDGR	3	0.00078394	3	3	1	93.3452	0.000137302	93.345	1	81.5247	0.000522831	81.525	1	83.1822	0.000468772	83.182_x000D_
map03015 mRNA surveillance pathway	0.982391	11	0.61	Gene.17604::TRINITY_DN34563_c0_g3::g.17604::m.17604	182	K	"Ribonucleoprotein, chloroplastic OS=Anthurium amnicola GN=ROC3_1 PE=4 SV=1"	FDSYELK(1)ER	2	-0.44769	6	3	1	107.788	0.000415789	107.79	1	138.08	9.87e-05	138.08	1	116.518	0.00018506	116.52_x000D_
map03015 mRNA surveillance pathway	0.982391	11	0.61	Gene.17604::TRINITY_DN34563_c0_g3::g.17604::m.17604	192	K	"Ribonucleoprotein, chloroplastic OS=Anthurium amnicola GN=ROC3_1 PE=4 SV=1"	VEFAK(1)NLK	2	-0.18842	4	3	1	75.7382	0.00344371	75.738	1	71.5012	0.0147515	71.501	1	75.7382	0.00749132	75.738_x000D_
map03015 mRNA surveillance pathway	0.982391	11	0.61	Gene.18624::TRINITY_DN35121_c1_g2::g.18624::m.18624	58	K	Eukaryotic peptide chain release factor subunit 1-3 OS=Anthurium amnicola GN=ERF1-3_0 PE=4 SV=1	NIEIWK(1)IK	2	-0.43652	4	3	1	64.2681	0.0280206	64.268	1	51.3458	0.0678779	51.346	1	63.2161	0.0299507	63.216_x000D_
map03015 mRNA surveillance pathway	0.982391	11	0.61	Gene.16827::TRINITY_DN34124_c0_g4::g.16827::m.16827	312	K	Eukaryotic peptide chain release factor GTP-binding subunit ERF3A OS=Anthurium amnicola GN=Gspt1_6 PE=4 SV=1	SSGYNK(1)K	2	-0.14497	4	3	1	114.186	0.00503782	114.19	1	97.0676	0.00806203	97.068	1	88.0288	0.0147382	88.029_x000D_
map03015 mRNA surveillance pathway	0.982391	11	0.61	Gene.5285::TRINITY_DN27143_c0_g1::g.5285::m.5285	128	K	DEAD-box ATP-dependent RNA helicase 56 isoform X2 OS=Nicotiana tabacum GN=LOC107767550 PE=4 SV=1	GFK(1)EGHK	2	-0.83919	4	3	1	101.643	0.00461227	101.64	1	108.461	0.00384641	108.46	1	87.3226	0.00978257	87.323_x000D_
map03015 mRNA surveillance pathway	0.982391	11	0.61	Gene.5992::TRINITY_DN27669_c0_g2::g.5992::m.5992	158	K	THO complex subunit 4A-like isoform X1 OS=Nelumbo nucifera GN=LOC104594587 PE=4 SV=1	ELFSEVGDLK(1)R	2	1.3443	3	3	1	93.3452	0.000678878	93.345	1	178.102	4.16e-12	178.1	1	103.213	0.000254709	103.21_x000D_
map03015 mRNA surveillance pathway	0.982391	11	0.61	Gene.10562::TRINITY_DN30589_c1_g3::g.10562::m.10562	38	K	Polyadenylate-binding protein OS=Anthurium amnicola GN=PAB2_4 PE=3 SV=1	TK(1)FEQNMK	2	-0.050868	9	3	1	99.1386	0.00073619	99.139	1	64.2681	0.00105874	93.143	1	111.947	0.000623239	111.95_x000D_
map03015 mRNA surveillance pathway	0.982391	11	0.61	Gene.10562::TRINITY_DN30589_c1_g3::g.10562::m.10562	70	K	Polyadenylate-binding protein OS=Anthurium amnicola GN=PAB2_4 PE=3 SV=1	LK(1)ELFSEYGK	2	0.0089868	3	3	1	87.1843	0.00183684	87.184	1	84.4793	0.00231766	84.479	1	77.0624	0.00391791	77.062_x000D_
map03015 mRNA surveillance pathway	0.982391	11	0.61	Gene.26449::TRINITY_DN38919_c1_g2::g.26449::m.26449	131	K	Polyadenylate-binding protein (Fragment) OS=Anthurium amnicola GN=PAB2_7 PE=3 SV=1	SGAANIFIK(1)NLDR	2	1.8688	3	3	1	140.326	1.55e-09	140.33	1	91.812	0.000169516	91.812	1	101.304	3.15e-05	101.3_x000D_
map03015 mRNA surveillance pathway	0.982391	11	0.61	Gene.26449::TRINITY_DN38919_c1_g2::g.26449::m.26449	215	K	Polyadenylate-binding protein (Fragment) OS=Anthurium amnicola GN=PAB2_7 PE=3 SV=1	VK(1)FNNVFVK	2	-0.23572	4	3	1	113.658	0.000217475	113.66	1	138.396	9.68e-05	138.4	1	125.16	0.000154659	125.16_x000D_
map03015 mRNA surveillance pathway	0.982391	11	0.61	Gene.26449::TRINITY_DN38919_c1_g2::g.26449::m.26449	291	K	Polyadenylate-binding protein (Fragment) OS=Anthurium amnicola GN=PAB2_7 PE=3 SV=1	FDDKEWYVGK(1)AQK	3	-0.83688	4	3	1	97.3763	1.41e-06	113.95	1	83.6938	1.6e-05	102.33	1	80.361	7.18e-05	92.781_x000D_
map03015 mRNA surveillance pathway	0.982391	11	0.61	Gene.26449::TRINITY_DN38919_c1_g2::g.26449::m.26449	213	K	Polyadenylate-binding protein (Fragment) OS=Anthurium amnicola GN=PAB2_7 PE=3 SV=1	ENAVNK(1)VK	2	-0.36671	3	3	1	81.2963	0.00587125	81.296	1	71.3794	0.0149748	71.379	1	81.2963	0.00587125	81.296_x000D_
map03015 mRNA surveillance pathway	0.982391	11	0.61	Gene.26449::TRINITY_DN38919_c1_g2::g.26449::m.26449	335	K	Polyadenylate-binding protein (Fragment) OS=Anthurium amnicola GN=PAB2_7 PE=3 SV=1	NLDDSIDDEK(1)LK	2	1.7972	3	3	1	115.574	2.93e-06	115.57	1	128.565	2.99e-11	128.57	1	141.128	2.97e-09	141.13_x000D_
map03015 mRNA surveillance pathway	0.982391	11	0.61	Gene.26449::TRINITY_DN38919_c1_g2::g.26449::m.26449	285	K	Polyadenylate-binding protein (Fragment) OS=Anthurium amnicola GN=PAB2_7 PE=3 SV=1	FDDK(1)EWYVGK	2	-0.38626	6	3	1	133.912	4.16e-07	133.91	1	134.304	4.08e-07	134.3	1	170.521	1.35e-09	170.52_x000D_
map03015 mRNA surveillance pathway	0.982391	11	0.61	Gene.25625::TRINITY_DN38538_c1_g3::g.25625::m.25625	225	K	DEAD-box ATP-dependent RNA helicase 56 OS=Nelumbo nucifera GN=LOC104595377 PE=4 SV=1	EK(1)DLVLK	2	0.24948	3	3	1	84.7431	0.0112845	84.743	1	93.4285	0.00622723	93.429	1	103.833	0.00436628	103.83_x000D_
map04145 Phagosome	0.680328	11	0.91	Gene.21477::TRINITY_DN36609_c0_g1::g.21477::m.21477	516	K	V-type proton ATPase catalytic subunit A (Fragment) OS=Anthurium amnicola GN=VATA_1 PE=3 SV=1	ITLETAK(1)LLR	2	-0.22914	3	3	1	119.528	2.11e-05	119.53	1	112.129	8.73e-05	112.13	1	91.5493	0.00110764	91.549_x000D_
map04145 Phagosome	0.680328	11	0.91	Gene.21477::TRINITY_DN36609_c0_g1::g.21477::m.21477	310	K	V-type proton ATPase catalytic subunit A (Fragment) OS=Anthurium amnicola GN=VATA_1 PE=3 SV=1	EESVMK(1)R	2	0.32069	7	3	1	104.448	0.00313049	104.45	1	85.2649	0.00289166	99.139	1	92.6765	0.00963019	92.677_x000D_
map04145 Phagosome	0.680328	11	0.91	Gene.21477::TRINITY_DN36609_c0_g1::g.21477::m.21477	589	K	V-type proton ATPase catalytic subunit A (Fragment) OS=Anthurium amnicola GN=VATA_1 PE=3 SV=1	LVSQK(1)FEDPAEGEEALVAK	2	0.5916	5	3	1	113.856	1.92e-08	113.86	1	257.055	5.73e-64	257.06	1	211.333	1.13e-37	211.33_x000D_
map04145 Phagosome	0.680328	11	0.91	Gene.21477::TRINITY_DN36609_c0_g1::g.21477::m.21477	115	K	V-type proton ATPase catalytic subunit A (Fragment) OS=Anthurium amnicola GN=VATA_1 PE=3 SV=1	TIAIK(1)SGDVYIPR	2	0.80903	3	3	1	95.2645	4.53e-05	95.264	1	143.976	1.12e-09	143.98	1	107.646	1.7e-05	107.65_x000D_
map04145 Phagosome	0.680328	11	0.91	Gene.21477::TRINITY_DN36609_c0_g1::g.21477::m.21477	17	K	V-type proton ATPase catalytic subunit A (Fragment) OS=Anthurium amnicola GN=VATA_1 PE=3 SV=1	LTTFEDTEK(1)ESEYGYVR	2	-0.20359	5	3	1	52.5671	3.44e-104	309.56	1	314.568	2.55e-104	314.57	1	307.32	1.62e-90	307.32_x000D_
map04145 Phagosome	0.680328	11	0.91	Gene.21477::TRINITY_DN36609_c0_g1::g.21477::m.21477	396	K	V-type proton ATPase catalytic subunit A (Fragment) OS=Anthurium amnicola GN=VATA_1 PE=3 SV=1	VK(1)CLGGPDR	2	-1.3223	3	3	1	85.7644	0.00271666	85.764	1	60.3978	0.0277447	60.398	1	70.4415	0.0124109	70.441_x000D_
map04145 Phagosome	0.680328	11	0.91	Gene.21477::TRINITY_DN36609_c0_g1::g.21477::m.21477	462	K	V-type proton ATPase catalytic subunit A (Fragment) OS=Anthurium amnicola GN=VATA_1 PE=3 SV=1	YSK(1)ALESFYEK	2	-1.0773	6	3	1	101.888	0.000179515	101.89	1	150.485	2.97e-08	150.49	1	111.936	4.64e-05	111.94_x000D_
map04145 Phagosome	0.680328	11	0.91	Gene.21477::TRINITY_DN36609_c0_g1::g.21477::m.21477	110	K	V-type proton ATPase catalytic subunit A (Fragment) OS=Anthurium amnicola GN=VATA_1 PE=3 SV=1	PLK(1)TIAIK	2	-0.38779	3	3	1	123.355	0.000832305	123.35	1	105.358	0.0013523	105.36	1	123.355	0.000832305	123.35_x000D_
map04145 Phagosome	0.680328	11	0.91	Gene.21477::TRINITY_DN36609_c0_g1::g.21477::m.21477	222	K	V-type proton ATPase catalytic subunit A (Fragment) OS=Anthurium amnicola GN=VATA_1 PE=3 SV=1	PVAAK(1)LAADTPLLTGQR	3	-0.55555	6	3	1	118.547	2.14e-10	118.55	1	148.409	1.51e-15	148.41	1	120.766	1e-17	151.04_x000D_
map04145 Phagosome	0.680328	11	0.91	Gene.7796::TRINITY_DN28854_c1_g4::g.7796::m.7796	76	K	Calnexin 1 OS=Anthurium amnicola GN=CNX1_1 PE=3 SV=1	HSK(1)SEGHDDYGLLVSEK	3	0.40343	4	3	1	232.542	4.32e-53	232.54	1	211.333	1.15e-37	211.33	1	151.866	1.47e-16	151.87_x000D_
map04145 Phagosome	0.680328	11	0.91	Gene.11738::TRINITY_DN31246_c0_g1::g.11738::m.11738	218	K	Tubulin alpha chain OS=Triticum aestivum PE=3 SV=1	LSVDYGK(1)K	2	0.057843	4	3	1	103.739	0.00226151	103.74	1	60.9103	0.0537556	60.91	1	91.318	0.00463965	91.318_x000D_
map04145 Phagosome	0.680328	11	0.91	Gene.11738::TRINITY_DN31246_c0_g1::g.11738::m.11738	167	K	Tubulin alpha chain OS=Triticum aestivum PE=3 SV=1	GHYTVGK(1)EIVDLCLDR	3	-0.56296	4	3	1	144.289	5.73e-13	144.29	1	134.14	1.21e-12	134.14	1	186.772	4.2e-24	186.77_x000D_
map04145 Phagosome	0.680328	11	0.91	Gene.16300::TRINITY_DN33841_c0_g1::g.16300::m.16300	33	K	Synaptobrevin OS=Macleaya cordata GN=BVC80_1665g44 PE=3 SV=1	DADFYK(1)QQAK	2	0.91573	3	3	1	145.248	1.8e-07	145.25	1	107.952	1.7e-06	107.95	1	147.405	1.36e-07	147.4_x000D_
map04145 Phagosome	0.680328	11	0.91	Gene.22777::TRINITY_DN37216_c0_g4::g.22777::m.22777	160	K	Calnexin 1 OS=Anthurium amnicola GN=CNX1_1 PE=3 SV=1	VHFILK(1)HK	2	-0.39287	5	3	1	60.6819	0.00203695	79.469	1	89.5498	0.0011023	89.55	1	67.9808	0.0011023	89.55_x000D_
map04145 Phagosome	0.680328	11	0.91	Gene.15153::TRINITY_DN33213_c0_g2::g.15153::m.15153	45	K	calreticulin-3-like OS=Nelumbo nucifera GN=LOC104587015 PE=3 SV=1	WVK(1)SDWK	2	-0.26435	3	3	1	98.9966	0.00490957	98.997	1	98.9966	0.00490957	98.997	1	98.9966	0.00490957	98.997_x000D_
map04145 Phagosome	0.680328	11	0.91	Gene.8242::TRINITY_DN29129_c0_g3::g.8242::m.8242	123	K	V-type proton ATPase subunit C (Fragment) OS=Anthurium amnicola GN=VHA-C_3 PE=3 SV=1	VADNFK(1)TNAR	2	0.3228	4	3	1	155.533	9.83e-09	155.53	1	143.216	2.23e-07	143.22	1	215.716	3.46e-23	215.72_x000D_
map04145 Phagosome	0.680328	11	0.91	Gene.9674::TRINITY_DN30026_c0_g2::g.9674::m.9674	47	K	SecY protein (Fragment) OS=Arachis diogoi PE=2 SV=1	DVAK(1)QLK	2	-0.5806	3	3	1	73.0388	0.035252	73.039	1	67.032	0.0376591	67.032	1	60.7988	0.0532445	60.799_x000D_
map04145 Phagosome	0.680328	11	0.91	Gene.17360::TRINITY_DN34401_c0_g1::g.17360::m.17360	33	K	Calnexin 1 OS=Anthurium amnicola GN=CNX1_1 PE=3 SV=1	GK(1)WHAPLIDNPNYK	3	-0.95355	4	3	1	170.114	1.08e-15	170.11	1	87.0829	7.64e-05	87.083	1	103.834	2.37e-06	103.83_x000D_
map04145 Phagosome	0.680328	11	0.91	Gene.17360::TRINITY_DN34401_c0_g1::g.17360::m.17360	155	K	Calnexin 1 OS=Anthurium amnicola GN=CNX1_1 PE=3 SV=1	GK(1)IIDLIEK	2	-0.10861	3	3	1	63.3202	0.0232831	63.32	1	89.1712	0.00202109	89.171	1	123.792	0.000159471	123.79_x000D_
map04145 Phagosome	0.680328	11	0.91	Gene.17360::TRINITY_DN34401_c0_g1::g.17360::m.17360	108	K	Calnexin 1 OS=Anthurium amnicola GN=CNX1_1 PE=3 SV=1	PK(1)YDVEK	2	1.8973	10	3	1	86.6702	0.000749202	90.05	1	56.8102	0.000200798	101.39	1	85.6757	0.00269547	85.676_x000D_
map04145 Phagosome	0.680328	11	0.91	Gene.17360::TRINITY_DN34401_c0_g1::g.17360::m.17360	31	K	Calnexin 1 OS=Anthurium amnicola GN=CNX1_1 PE=3 SV=1	NPAYK(1)GK	2	0.19571	3	3	1	71.7148	0.0259506	71.715	1	71.7148	0.0259506	71.715	1	56.1218	0.0649388	56.122_x000D_
map04145 Phagosome	0.680328	11	0.91	Gene.17360::TRINITY_DN34401_c0_g1::g.17360::m.17360	135	K	Calnexin 1 OS=Anthurium amnicola GN=CNX1_1 PE=3 SV=1	K(1)VFDVLYK	2	0.41191	3	3	1	91.8667	0.00438814	91.867	1	80.6884	0.00951232	80.688	1	91.8667	0.00438814	91.867_x000D_
map04145 Phagosome	0.680328	11	0.91	Gene.23593::TRINITY_DN37604_c1_g2::g.23593::m.23593	93	K	Tubulin alpha-1 chain OS=Anthurium amnicola GN=TUBA1_2 PE=3 SV=1	IDHK(1)FDLMYAK	3	-1.1121	7	3	1	123.948	2.26e-06	123.95	1	116.238	3.97e-06	116.24	1	145.137	2.42e-08	145.14_x000D_
map04145 Phagosome	0.680328	11	0.91	Gene.23593::TRINITY_DN37604_c1_g2::g.23593::m.23593	3	K	Tubulin alpha-1 chain OS=Anthurium amnicola GN=TUBA1_2 PE=3 SV=1	MAK(1)CDPR	2	-0.81622	6	3	1	86.7939	0.0100904	86.794	1	78.7702	0.0147624	78.77	1	71.3424	0.00764602	75.109_x000D_
map04145 Phagosome	0.680328	11	0.91	Gene.23593::TRINITY_DN37604_c1_g2::g.23593::m.23593	100	K	Tubulin alpha-1 chain OS=Anthurium amnicola GN=TUBA1_2 PE=3 SV=1	FDLMYAK(1)R	2	-0.58904	5	3	1	103.833	0.000410694	103.83	1	117.399	0.00135255	117.4	1	133.6	2.34e-07	133.6_x000D_
map04145 Phagosome	0.680328	11	0.91	Gene.17269::TRINITY_DN34343_c0_g1::g.17269::m.17269	53	K	V-type proton ATPase subunit B2 (Fragment) OS=Anthurium amnicola GN=VHA-B2_1 PE=3 SV=1	GPK(1)YQEIVNIR	2	0.46471	6	3	1	124.423	6.78e-06	124.42	1	181.661	1.99e-12	181.66	1	116.737	1.21e-05	116.74_x000D_
map04145 Phagosome	0.680328	11	0.91	Gene.17269::TRINITY_DN34343_c0_g1::g.17269::m.17269	451	K	V-type proton ATPase subunit B2 (Fragment) OS=Anthurium amnicola GN=VHA-B2_1 PE=3 SV=1	K(1)FVSQGAYDTR	2	0.3858	3	3	1	173.721	5.44e-12	173.72	1	158.417	5.28e-09	158.42	1	158.417	5.28e-09	158.42_x000D_
map04144 Endocytosis	0.994385	15	0.59	Gene.15019::TRINITY_DN33141_c2_g1::g.15019::m.15019	602	K	Putative calcium-binding protein C800.10c OS=Anthurium amnicola GN=SPBC800.10c_1 PE=4 SV=1	EK(1)IEFYR	2	-0.54472	3	3	1	80.2291	0.0139129	80.229	1	121.989	0.00316988	121.99	1	106.141	0.00410703	106.14_x000D_
map04144 Endocytosis	0.994385	15	0.59	Gene.24955::TRINITY_DN38249_c2_g1::g.24955::m.24955	384	K	"Heat shock protein, putative OS=Ricinus communis GN=RCOM_0759010 PE=3 SV=1"	TPVENALK(1)DAK	2	-1.2008	4	3	1	111.313	5.46e-05	111.31	1	137.599	1.18e-11	137.6	1	136.013	1.56e-07	136.01_x000D_
map04144 Endocytosis	0.994385	15	0.59	Gene.24955::TRINITY_DN38249_c2_g1::g.24955::m.24955	149	K	"Heat shock protein, putative OS=Ricinus communis GN=RCOM_0759010 PE=3 SV=1"	MVEVDEESK(1)QVSYR	2	-0.5914	8	3	1	202.399	1.16e-39	246.5	1	203.114	3.88e-24	203.11	1	192.178	2.29e-20	192.18_x000D_
map04144 Endocytosis	0.994385	15	0.59	Gene.24955::TRINITY_DN38249_c2_g1::g.24955::m.24955	304	K	"Heat shock protein, putative OS=Ricinus communis GN=RCOM_0759010 PE=3 SV=1"	FK(1)NDEGIDLLK	2	0.44841	9	3	1	92.8564	4.32e-09	154.28	1	155.884	3.95e-09	155.88	1	120.872	9.26e-06	120.87_x000D_
map04144 Endocytosis	0.994385	15	0.59	Gene.24955::TRINITY_DN38249_c2_g1::g.24955::m.24955	387	K	"Heat shock protein, putative OS=Ricinus communis GN=RCOM_0759010 PE=3 SV=1"	DAK(1)LSFK	2	0.035804	5	3	1	73.2601	0.0220868	73.26	1	60.6819	0.053537	60.682	1	75.2127	0.0172045	75.213_x000D_
map04144 Endocytosis	0.994385	15	0.59	Gene.24955::TRINITY_DN38249_c2_g1::g.24955::m.24955	198	K	"Heat shock protein, putative OS=Ricinus communis GN=RCOM_0759010 PE=3 SV=1"	FLNDK(1)VTK	2	-2.0616	5	3	1	66.6919	0.0235742	66.692	1	88.3697	0.00380952	88.37	1	67.8972	0.021363	67.897_x000D_
map04144 Endocytosis	0.994385	15	0.59	Gene.24955::TRINITY_DN38249_c2_g1::g.24955::m.24955	313	K	"Heat shock protein, putative OS=Ricinus communis GN=RCOM_0759010 PE=3 SV=1"	NDEGIDLLK(1)DK	2	0.23148	8	3	1	144.514	8.16e-08	144.51	1	215.137	1.47e-23	215.14	1	138.894	1.3e-07	138.89_x000D_
map04144 Endocytosis	0.994385	15	0.59	Gene.24955::TRINITY_DN38249_c2_g1::g.24955::m.24955	315	K	"Heat shock protein, putative OS=Ricinus communis GN=RCOM_0759010 PE=3 SV=1"	DK(1)QALQR	2	0.62404	5	3	1	70.6901	0.0285127	70.69	1	75.2127	0.0172045	75.213	1	76.7741	0.0159246	76.774_x000D_
map04144 Endocytosis	0.994385	15	0.59	Gene.24955::TRINITY_DN38249_c2_g1::g.24955::m.24955	119	K	"Heat shock protein, putative OS=Ricinus communis GN=RCOM_0759010 PE=3 SV=1"	LVGQIAK(1)R	2	0.79802	6	3	1	127.118	0.00128142	127.12	1	130.039	0.00126004	130.04	1	125.252	0.00129507	125.25_x000D_
map04144 Endocytosis	0.994385	15	0.59	Gene.8554::TRINITY_DN29308_c1_g3::g.8554::m.8554	96	K	sorting nexin 1 OS=Nelumbo nucifera GN=LOC104589207 PE=4 SV=1	SAVEK(1)FR	2	0.043341	3	3	1	83.7525	0.0118613	83.753	1	55.5305	0.0240636	55.531	1	87.3226	0.00978257	87.323_x000D_
map04144 Endocytosis	0.994385	15	0.59	Gene.6653::TRINITY_DN28113_c1_g2::g.6653::m.6653	141	K	Ras-related protein Rab11C OS=Anthurium amnicola GN=RAB11C PE=4 SV=1	AVQEDDGK(1)VLAEK	2	-1.5906	3	3	1	79.6139	0.000656682	79.614	1	103.135	2.73e-05	103.13	1	73.8341	0.00155919	73.834_x000D_
map04144 Endocytosis	0.994385	15	0.59	Gene.28392::TRINITY_DN39729_c1_g3::g.28392::m.28392	676	K	Clathrin heavy chain OS=Anthurium amnicola GN=Os11g0104900_0 PE=3 SV=1	NSLFK(1)LQAR	2	0.81069	6	3	1	98.044	0.000744955	98.044	1	133.134	0.000126613	133.13	1	126.547	0.000149783	126.55_x000D_
map04144 Endocytosis	0.994385	15	0.59	Gene.28392::TRINITY_DN39729_c1_g3::g.28392::m.28392	1082	K	Clathrin heavy chain OS=Anthurium amnicola GN=Os11g0104900_0 PE=3 SV=1	LNIPK(1)LIR	2	-0.45288	5	3	1	122.128	0.000838014	122.13	1	110.807	0.00106394	110.81	1	110.807	0.00106394	110.81_x000D_
map04144 Endocytosis	0.994385	15	0.59	Gene.28392::TRINITY_DN39729_c1_g3::g.28392::m.28392	112	K	Clathrin heavy chain OS=Anthurium amnicola GN=Os11g0104900_0 PE=3 SV=1	YK(1)EAAELAAESPQGILR	3	-0.24778	3	3	1	100.042	9.05e-07	100.04	1	77.8987	0.000549623	77.899	1	104.257	6.39e-07	104.26_x000D_
map04144 Endocytosis	0.994385	15	0.59	Gene.28392::TRINITY_DN39729_c1_g3::g.28392::m.28392	1352	K	Clathrin heavy chain OS=Anthurium amnicola GN=Os11g0104900_0 PE=3 SV=1	DK(1)MEAASEVK	2	-1.1375	3	3	1	81.9197	0.00275574	81.92	1	72.2905	0.00793594	72.29	1	81.9197	0.00275574	81.92_x000D_
map04144 Endocytosis	0.994385	15	0.59	Gene.28392::TRINITY_DN39729_c1_g3::g.28392::m.28392	1344	K	Clathrin heavy chain OS=Anthurium amnicola GN=Os11g0104900_0 PE=3 SV=1	EYTSK(1)VDELVK	2	0.7088	3	3	1	77.0624	0.0021013	77.062	1	107.055	0.000111051	107.06	1	89.8046	0.000794723	89.805_x000D_
map04144 Endocytosis	0.994385	15	0.59	Gene.28392::TRINITY_DN39729_c1_g3::g.28392::m.28392	178	K	Clathrin heavy chain OS=Anthurium amnicola GN=Os11g0104900_0 PE=3 SV=1	LVVNQNK(1)K	2	-0.20078	3	3	1	86.4723	0.00686096	86.472	1	81.1187	0.00931505	81.119	1	89.5498	0.00545022	89.55_x000D_
map04144 Endocytosis	0.994385	15	0.59	Gene.28392::TRINITY_DN39729_c1_g3::g.28392::m.28392	372	K	Clathrin heavy chain OS=Anthurium amnicola GN=Os11g0104900_0 PE=3 SV=1	ALQHYSELPDIK(1)R	3	0.0014151	3	3	1	107.166	6.81e-06	107.17	1	77.1846	0.000283934	77.185	1	91.3069	7.15e-05	91.307_x000D_
map04144 Endocytosis	0.994385	15	0.59	Gene.28392::TRINITY_DN39729_c1_g3::g.28392::m.28392	1072	K	Clathrin heavy chain OS=Anthurium amnicola GN=Os11g0104900_0 PE=3 SV=1	LMEHIK(1)LFSTR	3	-0.83515	5	3	1	89.3005	0.00026922	89.301	1	80.3185	0.000562174	80.318	1	71.1757	0.00025629	89.43_x000D_
map04144 Endocytosis	0.994385	15	0.59	Gene.28392::TRINITY_DN39729_c1_g3::g.28392::m.28392	110	K	Clathrin heavy chain OS=Anthurium amnicola GN=Os11g0104900_0 PE=3 SV=1	FQELFSQTK(1)YK	2	-1.9822	3	3	1	69.8636	0.00743439	69.864	1	132.028	1.47e-06	132.03	1	124.423	6.78e-06	124.42_x000D_
map04144 Endocytosis	0.994385	15	0.59	Gene.722::TRINITY_DN23226_c1_g7::g.722::m.722	125	K	Heat shock cognate protein 70-1 isoform 2 (Fragment) OS=Theobroma cacao GN=TCM_021961 PE=3 SV=1	MDK(1)STIHDVVLVGGSTR	3	-0.22599	5	3	1	67.928	8.12e-05	86.8	1	96.3913	1.14e-06	96.391	1	93.3708	1.69e-05	93.371_x000D_
map04144 Endocytosis	0.994385	15	0.59	Gene.12282::TRINITY_DN31558_c0_g1::g.12282::m.12282	123	K	Small GTP-binding protein OS=Pisum sativum PE=2 SV=1	NIEQHASDNVNK(1)ILVGNK	3	1.1712	3	3	1	137.451	1.01e-15	137.45	1	129.11	4.6e-11	129.11	1	169.255	3.29e-22	169.25_x000D_
map04144 Endocytosis	0.994385	15	0.59	Gene.1555::TRINITY_DN24025_c0_g1::g.1555::m.1555	36	K	Putative adp-ribosylation factor 2 OS=Lupinus angustifolius PE=3 SV=1	TTILYK(1)LK	2	0.11472	6	3	1	95.5305	0.00187236	95.531	1	108.461	0.00118812	108.46	1	95.5305	0.00187236	95.531_x000D_
map04144 Endocytosis	0.994385	15	0.59	Gene.20969::TRINITY_DN36352_c0_g1::g.20969::m.20969	197	K	"heat shock 70 kDa protein 6, chloroplastic OS=Gossypium hirsutum GN=LOC107903288 PE=3 SV=1"	DK(1)QALQR	2	0.62404	5	3	1	70.6901	0.0285127	70.69	1	75.2127	0.0172045	75.213	1	76.7741	0.0159246	76.774_x000D_
map04144 Endocytosis	0.994385	15	0.59	Gene.20969::TRINITY_DN36352_c0_g1::g.20969::m.20969	75	K	"heat shock 70 kDa protein 6, chloroplastic OS=Gossypium hirsutum GN=LOC107903288 PE=3 SV=1"	LVDDASK(1)FLNDK	2	-0.4432	7	3	1	129.368	7.26e-07	129.37	1	122.392	1.84e-06	122.39	1	102.872	4.92e-05	102.87_x000D_
map04144 Endocytosis	0.994385	15	0.59	Gene.20969::TRINITY_DN36352_c0_g1::g.20969::m.20969	497	K	"heat shock 70 kDa protein 6, chloroplastic OS=Gossypium hirsutum GN=LOC107903288 PE=3 SV=1"	ELGEK(1)VPAPVK	2	-0.41428	5	3	1	83.1822	0.00147378	83.182	1	100.931	0.000192197	100.93	1	89.8046	0.000794723	89.805_x000D_
map04144 Endocytosis	0.994385	15	0.59	Gene.20969::TRINITY_DN36352_c0_g1::g.20969::m.20969	266	K	"heat shock 70 kDa protein 6, chloroplastic OS=Gossypium hirsutum GN=LOC107903288 PE=3 SV=1"	KPVDNSLK(1)DAK	2	0.42397	3	3	1	70.2589	6.56e-05	130.1	1	73.5628	0.000924143	112.44	1	99.9411	1.17e-06	148.13_x000D_
map04144 Endocytosis	0.994385	15	0.59	Gene.20969::TRINITY_DN36352_c0_g1::g.20969::m.20969	129	K	"heat shock 70 kDa protein 6, chloroplastic OS=Gossypium hirsutum GN=LOC107903288 PE=3 SV=1"	IINEPTAASLAYGFEK(1)K	3	-1.6121	9	3	1	69.1882	4.73e-15	143.46	1	157.543	1.06e-20	157.54	1	64.2981	1.26e-09	115.57_x000D_
map04144 Endocytosis	0.994385	15	0.59	Gene.20969::TRINITY_DN36352_c0_g1::g.20969::m.20969	80	K	"heat shock 70 kDa protein 6, chloroplastic OS=Gossypium hirsutum GN=LOC107903288 PE=3 SV=1"	FLNDK(1)VSK	2	-0.11005	6	3	1	98.582	0.00171089	98.582	1	104.2	0.00141357	104.2	1	107.574	0.00123503	107.57_x000D_
map04144 Endocytosis	0.994385	15	0.59	Gene.20969::TRINITY_DN36352_c0_g1::g.20969::m.20969	509	K	"heat shock 70 kDa protein 6, chloroplastic OS=Gossypium hirsutum GN=LOC107903288 PE=3 SV=1"	VEAK(1)LQELK	2	0.59884	6	3	1	115.781	7.29e-11	175.48	1	127.765	3.95e-22	212.59	1	127.765	3.95e-22	212.59_x000D_
map04144 Endocytosis	0.994385	15	0.59	Gene.20969::TRINITY_DN36352_c0_g1::g.20969::m.20969	209	K	"heat shock 70 kDa protein 6, chloroplastic OS=Gossypium hirsutum GN=LOC107903288 PE=3 SV=1"	LTETAEK(1)AK	2	-0.38867	4	3	1	93.0983	0.00121928	93.098	1	109.664	0.000352418	109.66	1	101.646	1.5e-05	101.65_x000D_
map04144 Endocytosis	0.994385	15	0.59	Gene.20969::TRINITY_DN36352_c0_g1::g.20969::m.20969	393	K	"heat shock 70 kDa protein 6, chloroplastic OS=Gossypium hirsutum GN=LOC107903288 PE=3 SV=1"	DNK(1)SLGSFR	2	-0.0091753	6	3	1	122.939	0.000162472	122.94	1	93.3246	0.00117306	93.325	1	85.6222	0.0027457	85.622_x000D_
map04144 Endocytosis	0.994385	15	0.59	Gene.20969::TRINITY_DN36352_c0_g1::g.20969::m.20969	462	K	"heat shock 70 kDa protein 6, chloroplastic OS=Gossypium hirsutum GN=LOC107903288 PE=3 SV=1"	MVNEAEK(1)FAK	2	3.0344	3	3	1	45.8289	0.0580435	45.829	1	86.0142	0.00205496	86.014	1	91.5493	0.000484962	91.549_x000D_
map04144 Endocytosis	0.994385	15	0.59	Gene.20969::TRINITY_DN36352_c0_g1::g.20969::m.20969	16	K	"heat shock 70 kDa protein 6, chloroplastic OS=Gossypium hirsutum GN=LOC107903288 PE=3 SV=1"	QAVVNPENTFFSVK(1)R	3	-0.31072	7	3	1	138.214	2.72e-12	138.21	1	147.12	4.7e-12	147.12	1	88.7681	7.12e-07	88.768_x000D_
map04144 Endocytosis	0.994385	15	0.59	Gene.20969::TRINITY_DN36352_c0_g1::g.20969::m.20969	477	K	"heat shock 70 kDa protein 6, chloroplastic OS=Gossypium hirsutum GN=LOC107903288 PE=3 SV=1"	DAIDTK(1)NQADSVVYQTEK	2	-0.58624	3	3	1	274.084	4.48e-76	274.08	1	320.923	9.15e-105	320.92	1	268.42	1.72e-64	268.42_x000D_
map04144 Endocytosis	0.994385	15	0.59	Gene.20969::TRINITY_DN36352_c0_g1::g.20969::m.20969	31	K	"heat shock 70 kDa protein 6, chloroplastic OS=Gossypium hirsutum GN=LOC107903288 PE=3 SV=1"	MSEVDDESK(1)QVSYR	2	0.40641	4	3	1	250.52	9.21e-41	250.52	1	236.402	8.8e-39	236.4	1	119.867	1.57e-11	119.87_x000D_
map04144 Endocytosis	0.994385	15	0.59	Gene.20969::TRINITY_DN36352_c0_g1::g.20969::m.20969	195	K	"heat shock 70 kDa protein 6, chloroplastic OS=Gossypium hirsutum GN=LOC107903288 PE=3 SV=1"	DEGIDLLK(1)DK	2	-0.055357	4	3	1	131.087	4.46e-06	131.09	1	111.855	9.44e-05	111.86	1	104.824	0.000276694	104.82_x000D_
map04144 Endocytosis	0.994385	15	0.59	Gene.20265::TRINITY_DN36003_c0_g1::g.20265::m.20265	25	K	Heat shock protein 70 OS=Albuca bracteata GN=HSP70-3 PE=2 SV=1	NQVAMNPTNTVFDAK(1)R	2	-0.36128	12	3	1	152.003	1.21e-23	183.7	1	217.479	2.88e-36	220.59	1	206.627	4.25e-36	215.48_x000D_
map04144 Endocytosis	0.994385	15	0.59	Gene.20265::TRINITY_DN36003_c0_g1::g.20265::m.20265	203	K	Heat shock protein 70 OS=Albuca bracteata GN=HSP70-3 PE=2 SV=1	MVNHFVQEFK(1)R	3	0.11102	16	3	1	157.378	1.36e-09	157.38	1	161.19	1.02e-09	161.19	1	167.179	5e-10	167.18_x000D_
map04144 Endocytosis	0.994385	15	0.59	Gene.20265::TRINITY_DN36003_c0_g1::g.20265::m.20265	276	K	Heat shock protein 70 OS=Albuca bracteata GN=HSP70-3 PE=2 SV=1	CMEPVEK(1)CLR	2	0.7031	7	3	1	104.221	7.98e-05	108.47	1	123.957	1.47e-05	123.96	1	99.5681	0.000160226	101.38_x000D_
map04144 Endocytosis	0.994385	15	0.59	Gene.20265::TRINITY_DN36003_c0_g1::g.20265::m.20265	142	K	Heat shock protein 70 OS=Albuca bracteata GN=HSP70-3 PE=2 SV=1	IINEPTAAAIAYGLDK(1)K	3	-0.51477	3	3	1	112.818	1.18e-07	112.82	1	82.4494	0.000152027	82.449	1	114.986	3.12e-10	114.99_x000D_
map04144 Endocytosis	0.994385	15	0.59	Gene.20265::TRINITY_DN36003_c0_g1::g.20265::m.20265	464	K	Heat shock protein 70 OS=Albuca bracteata GN=HSP70-3 PE=2 SV=1	NK(1)ITITNDK(1)GR	2	-0.68973	13	3	1	90.6136	0.000166716	121.73	1	153.946	2.43e-08	153.95	1	117.091	3.56e-05	148.52_x000D_
map04144 Endocytosis	0.994385	15	0.59	Gene.20265::TRINITY_DN36003_c0_g1::g.20265::m.20265	457	K	Heat shock protein 70 OS=Albuca bracteata GN=HSP70-3 PE=2 SV=1	NK(1)ITITNDK(1)GR	2	-0.68973	10	3	1	90.6136	0.000138159	129.85	1	153.946	2.43e-08	153.95	1	117.091	6.58e-05	117.09_x000D_
map04144 Endocytosis	0.994385	15	0.59	Gene.20265::TRINITY_DN36003_c0_g1::g.20265::m.20265	514	K	Heat shock protein 70 OS=Albuca bracteata GN=HSP70-3 PE=2 SV=1	DDK(1)IASK	2	0.62477	3	3	1	79.474	0.00402936	79.474	1	59.3684	0.0568211	59.368	1	84.7431	0.0112845	84.743_x000D_
map04144 Endocytosis	0.994385	15	0.59	Gene.20265::TRINITY_DN36003_c0_g1::g.20265::m.20265	380	K	Heat shock protein 70 OS=Albuca bracteata GN=HSP70-3 PE=2 SV=1	NTTIPTK(1)K	2	1.2807	4	3	1	70.2558	0.0267925	70.256	1	95.3581	0.002959	95.358	1	65.2243	0.0413089	65.224_x000D_
map04144 Endocytosis	0.994385	15	0.59	Gene.21301::TRINITY_DN36523_c0_g3::g.21301::m.21301	189	K	Heat shock protein 70 family OS=Macleaya cordata GN=BVC80_1835g769 PE=3 SV=1	MK(1)ELESICNPIIAK	2	0.67799	3	3	1	207.641	3.96e-24	207.64	1	167.614	2.05e-15	167.61	1	173.441	2.16e-18	173.44_x000D_
map04144 Endocytosis	0.994385	15	0.59	Gene.21301::TRINITY_DN36523_c0_g3::g.21301::m.21301	146	K	Heat shock protein 70 family OS=Macleaya cordata GN=BVC80_1835g769 PE=3 SV=1	NTIK(1)DEK	2	-2.4483	3	3	1	107.187	0.0039895	107.19	1	64.2645	0.0445789	64.265	1	109.357	0.00374575	109.36_x000D_
map04144 Endocytosis	0.994385	15	0.59	Gene.6615::TRINITY_DN28085_c0_g2::g.6615::m.6615	111	K	heat shock cognate 70 kDa protein 2-like OS=Capsicum annuum GN=LOC107871572 PE=3 SV=1	PMIVVQYK(1)GEEK	2	0.41834	13	3	1	95.4173	7.06e-07	96.379	0.999998	56.1617	3.9e-07	104.45	1	89.1886	3.99e-06	94.632_x000D_
map04144 Endocytosis	0.994385	15	0.59	Gene.18462::TRINITY_DN35030_c0_g1::g.18462::m.18462	115	K	Clathrin heavy chain OS=Anthurium amnicola GN=Os11g0104900_0 PE=3 SV=1	DK(1)LEASNEVK	2	0.27651	3	3	1	84.1883	0.00236747	84.188	1	88.1551	0.00168854	88.155	1	76.8433	0.00362455	76.843_x000D_
map04144 Endocytosis	0.994385	15	0.59	Gene.8244::TRINITY_DN29131_c0_g5::g.8244::m.8244	64	K	Dynamin central domain OS=Macleaya cordata GN=BVC80_969g25 PE=3 SV=1	VPYK(1)TVLK	2	-0.21505	3	3	1	68.8461	0.0196222	68.846	1	66.5043	0.0239183	66.504	1	71.4254	0.0148904	71.425_x000D_
map04144 Endocytosis	0.994385	15	0.59	Gene.24958::TRINITY_DN38249_c2_g2::g.24958::m.24958	42	K	"stromal 70 kDa heat shock-related protein, chloroplastic-like OS=Nelumbo nucifera GN=LOC104586953 PE=3 SV=1"	ELGDK(1)VPAAVK	2	1.5127	4	3	1	86.4628	0.00113739	86.463	1	67.7494	0.00940405	67.749	1	52.8374	0.0386287	52.837_x000D_
map04144 Endocytosis	0.994385	15	0.59	Gene.24958::TRINITY_DN38249_c2_g2::g.24958::m.24958	59	K	"stromal 70 kDa heat shock-related protein, chloroplastic-like OS=Nelumbo nucifera GN=LOC104586953 PE=3 SV=1"	LSELK(1)DAVSGGSTQAIK	2	-0.68017	3	3	1	103.131	7.1e-07	103.13	1	163.407	4.16e-21	163.41	1	255.239	2.07e-63	255.24_x000D_
map04144 Endocytosis	0.994385	15	0.59	Gene.24958::TRINITY_DN38249_c2_g2::g.24958::m.24958	22	K	"stromal 70 kDa heat shock-related protein, chloroplastic-like OS=Nelumbo nucifera GN=LOC104586953 PE=3 SV=1"	EAIDTK(1)NQADSVVYQTEK	2	0.30741	6	3	1	314.424	1.67e-104	314.42	1	317.834	1.27e-104	317.83	1	345.736	4.03e-121	345.74_x000D_
map04144 Endocytosis	0.994385	15	0.59	Gene.24958::TRINITY_DN38249_c2_g2::g.24958::m.24958	3	K	"stromal 70 kDa heat shock-related protein, chloroplastic-like OS=Nelumbo nucifera GN=LOC104586953 PE=3 SV=1"	MVK(1)EAER	2	-1.0317	9	3	1	60.4775	0.00753273	75.213	1	75.2127	0.0163381	75.213	1	84.5678	0.00498546	84.568_x000D_
map04144 Endocytosis	0.994385	15	0.59	Gene.24958::TRINITY_DN38249_c2_g2::g.24958::m.24958	37	K	"stromal 70 kDa heat shock-related protein, chloroplastic-like OS=Nelumbo nucifera GN=LOC104586953 PE=3 SV=1"	QLK(1)ELGDK	2	-1.341	6	3	1	72.9281	0.0121337	72.928	1	71.6136	0.0145452	71.614	1	93.6488	0.00227076	93.649_x000D_
map04144 Endocytosis	0.994385	15	0.59	Gene.24958::TRINITY_DN38249_c2_g2::g.24958::m.24958	54	K	"stromal 70 kDa heat shock-related protein, chloroplastic-like OS=Nelumbo nucifera GN=LOC104586953 PE=3 SV=1"	VEGK(1)LSELK	2	-0.10433	10	3	1	74.8411	7.29e-16	200.21	1	59.9076	4.48e-11	181.98	1	83.3087	1.8e-22	222.79_x000D_
map03050 Proteasome	8.42122e-05	21	2.31	Gene.28050::TRINITY_DN39594_c2_g2::g.28050::m.28050	463	K	26S proteasome non-ATPase regulatory subunit 2 1A (Fragment) OS=Anthurium amnicola GN=RPN1A_1 PE=4 SV=1	DYITK(1)DDPTIR	2	0.29419	3	3	1	92.6057	0.000507496	92.606	1	113.609	5.2e-07	113.61	1	103.213	0.000161958	103.21_x000D_
map03050 Proteasome	8.42122e-05	21	2.31	Gene.18813::TRINITY_DN35225_c0_g3::g.18813::m.18813	351	K	26S protease regulatory subunit 7 homolog A OS=Nicotiana sylvestris GN=LOC104226944 PE=3 SV=1	TQIFK(1)IHTR	3	-0.39126	4	3	1	65.8417	0.0208069	65.842	1	40.7274	0.0386923	40.727	1	88.4955	0.000686738	88.495_x000D_
map03050 Proteasome	8.42122e-05	21	2.31	Gene.12095::TRINITY_DN31457_c0_g7::g.12095::m.12095	72	K	26S proteasome regulatory particle triple-A ATPase protein OS=Medicago truncatula GN=11446055 PE=3 SV=1	TNLDLESYK(1)EK	2	0.15889	4	3	1	153.739	4.45e-09	153.74	1	145.311	7.47e-08	145.31	1	138.449	1.34e-07	138.45_x000D_
map03050 Proteasome	8.42122e-05	21	2.31	Gene.12095::TRINITY_DN31457_c0_g7::g.12095::m.12095	58	K	26S proteasome regulatory particle triple-A ATPase protein OS=Medicago truncatula GN=11446055 PE=3 SV=1	ILK(1)EELQR	2	0.381	3	3	1	101.542	0.00155425	101.54	1	108.807	0.00116977	108.81	1	116.051	0.000866295	116.05_x000D_
map03050 Proteasome	8.42122e-05	21	2.31	Gene.22601::TRINITY_DN37132_c0_g3::g.22601::m.22601	51	K	Proteasome subunit beta type (Fragment) OS=Anthurium amnicola GN=PBC1_2 PE=3 SV=1	IFK(1)IHDR	2	0.10217	3	3	1	82.4525	0.0126183	82.452	1	74.4861	0.0190211	74.486	1	89.4007	0.00857252	89.401_x000D_
map03050 Proteasome	8.42122e-05	21	2.31	Gene.22601::TRINITY_DN37132_c0_g3::g.22601::m.22601	79	K	Proteasome subunit beta type (Fragment) OS=Anthurium amnicola GN=PBC1_2 PE=3 SV=1	HK(1)LYQLR	2	0.5808	3	3	1	173.849	2.75e-07	173.85	1	179.156	1.96e-07	179.16	1	167.824	5.38e-05	167.82_x000D_
map03050 Proteasome	8.42122e-05	21	2.31	Gene.10635::TRINITY_DN30619_c0_g4::g.10635::m.10635	137	K	Proteasome subunit beta type (Fragment) OS=Anthurium amnicola GN=PBB2_0 PE=3 SV=1	GYSFNK(1)GQTEVLSTK	2	0.29585	3	3	1	268.92	9.74e-56	268.92	1	159.345	1.28e-16	159.34	1	199.148	1.46e-28	199.15_x000D_
map03050 Proteasome	8.42122e-05	21	2.31	Gene.24084::TRINITY_DN37830_c2_g1::g.24084::m.24084	360	K	26S proteasome non-ATPase regulatory subunit 1 (Fragment) OS=Anthurium amnicola GN=PSMD1_2 PE=4 SV=1	NVSIK(1)LLSK	2	-0.13307	3	3	1	66.6642	0.0181777	66.664	1	56.043	0.0343933	56.043	1	64.82	0.0209933	64.82_x000D_
map03050 Proteasome	8.42122e-05	21	2.31	Gene.24084::TRINITY_DN37830_c2_g1::g.24084::m.24084	522	K	26S proteasome non-ATPase regulatory subunit 1 (Fragment) OS=Anthurium amnicola GN=PSMD1_2 PE=4 SV=1	VLPAQEK(1)YIR	2	-0.13265	3	3	1	82.2607	0.00269737	82.261	1	94.6921	0.00056974	94.692	1	114.401	2.85e-05	114.4_x000D_
map03050 Proteasome	8.42122e-05	21	2.31	Gene.19312::TRINITY_DN35494_c0_g2::g.19312::m.19312	54	K	26S protease regulatory subunit S10B B (Fragment) OS=Anthurium amnicola GN=RPT4B_2 PE=3 SV=1	LLQYK(1)ELETR	2	0.82058	6	3	1	105.204	0.000266851	105.2	1	93.3452	1.93e-05	120.77	1	117.091	2.46e-05	117.09_x000D_
map03050 Proteasome	8.42122e-05	21	2.31	Gene.23331::TRINITY_DN37480_c0_g1::g.23331::m.23331	459	K	26S proteasome non-ATPase regulatory subunit 13 (Fragment) OS=Anthurium amnicola GN=psmD13_2 PE=4 SV=1	LDDWVGK(1)VR	2	-0.67833	4	3	1	81.525	0.00358224	81.525	1	69.2755	0.014191	69.275	1	89.0795	0.0020398	89.08_x000D_
map03050 Proteasome	8.42122e-05	21	2.31	Gene.20466::TRINITY_DN36114_c0_g1::g.20466::m.20466	154	K	Putative 26S proteasome non-ATPase regulatory subunit 7 (Fragment) OS=Anthurium amnicola GN=RPN8_2 PE=4 SV=1	INAK(1)EHVVGWYSTGPK	3	1.0739	3	3	1	92.2638	2.88e-05	92.264	1	49.9236	0.013327	49.924	1	101.055	1.38e-06	101.05_x000D_
map03050 Proteasome	8.42122e-05	21	2.31	Gene.20466::TRINITY_DN36114_c0_g1::g.20466::m.20466	266	K	Putative 26S proteasome non-ATPase regulatory subunit 7 (Fragment) OS=Anthurium amnicola GN=RPN8_2 PE=4 SV=1	LAALK(1)GLDAR	2	0.054018	3	3	1	87.5679	0.00178904	87.568	1	77.7442	0.00347037	77.744	1	94.3627	0.000626115	94.363_x000D_
map03050 Proteasome	8.42122e-05	21	2.31	Gene.4804::TRINITY_DN26786_c0_g3::g.4804::m.4804	180	K	Proteasome subunit alpha type OS=Anthurium amnicola GN=PAC1_5 PE=3 SV=1	QDYK(1)EDISR	2	-0.30475	5	3	1	106.4	0.000462685	106.4	1	108.47	0.00039275	108.47	1	89.8266	0.00188727	89.827_x000D_
map03050 Proteasome	8.42122e-05	21	2.31	Gene.13333::TRINITY_DN32180_c0_g4::g.13333::m.13333	181	K	Proteasome subunit alpha type (Fragment) OS=Anthurium amnicola GN=PAF2 PE=3 SV=1	FESFDK(1)YSSEELTK	2	0.31891	3	3	1	133.477	1.49e-09	133.48	1	145.493	3.28e-11	145.49	1	155.092	6.9e-15	155.09_x000D_
map03050 Proteasome	8.42122e-05	21	2.31	Gene.17532::TRINITY_DN34515_c1_g1::g.17532::m.17532	356	K	Putative 26S proteasome non-ATPase regulatory subunit 3 (Fragment) OS=Anthurium amnicola GN=21D7_1 PE=4 SV=1	ISLADVAK(1)K	2	1.2782	3	3	1	80.6884	0.00590239	80.688	1	79.1482	0.00639695	79.148	1	83.647	0.00495236	83.647_x000D_
map03050 Proteasome	8.42122e-05	21	2.31	Gene.17532::TRINITY_DN34515_c1_g1::g.17532::m.17532	70	K	Putative 26S proteasome non-ATPase regulatory subunit 3 (Fragment) OS=Anthurium amnicola GN=21D7_1 PE=4 SV=1	LSSHLPK(1)EDDHDMDVDTATSASQGPAK	4	-0.5176	5	3	1	68.6575	4.22e-37	187.17	1	82.4789	7.49e-07	82.479	1	89.2721	1.06e-19	139_x000D_
map03050 Proteasome	8.42122e-05	21	2.31	Gene.23526::TRINITY_DN37574_c0_g2::g.23526::m.23526	440	K	26S proteasome regulatory subunit 4 homolog A OS=Nelumbo nucifera GN=LOC104589149 PE=3 SV=1	VTHADFK(1)K	2	-0.44354	3	3	1	91.8667	0.00438814	91.867	1	128.361	0.00127232	128.36	1	115.714	0.00136487	115.71_x000D_
map03050 Proteasome	8.42122e-05	21	2.31	Gene.23526::TRINITY_DN37574_c0_g2::g.23526::m.23526	118	K	26S proteasome regulatory subunit 4 homolog A OS=Nelumbo nucifera GN=LOC104589149 PE=3 SV=1	SK(1)VDDLR	2	-0.12179	3	3	1	77.0717	0.0157514	77.072	1	60.1183	0.0129558	60.118	1	98.9334	0.00491667	98.933_x000D_
map03050 Proteasome	8.42122e-05	21	2.31	Gene.17725::TRINITY_DN34626_c0_g2::g.17725::m.17725	205	K	Proteasome subunit alpha type (Fragment) OS=Anthurium amnicola GN=PAG1_2 PE=3 SV=1	IIYGVHDEAK(1)DK	3	-0.62192	5	3	1	84.3649	0.000199412	84.365	1	78.3239	0.000298947	78.324	1	66.9887	0.00203374	66.989_x000D_
map03050 Proteasome	8.42122e-05	21	2.31	Gene.18299::TRINITY_DN34938_c0_g1::g.18299::m.18299	106	K	26S proteasome non-ATPase regulatory subunit 6 (Fragment) OS=Anthurium amnicola GN=RPN7_1 PE=4 SV=1	EAHLAK(1)SLFYIK	3	-0.19228	3	3	1	121.021	6.54e-07	121.02	1	70.6847	0.00100803	70.685	1	91.9612	7.43e-05	91.961_x000D_
map03050 Proteasome	8.42122e-05	21	2.31	Gene.8363::TRINITY_DN29198_c0_g3::g.8363::m.8363	388	K	26S proteasome non-ATPase regulatory subunit 1 (Fragment) OS=Anthurium amnicola GN=Psmd1_1 PE=4 SV=1	EPNDFAK(1)LK	2	-0.022616	3	3	1	73.2332	0.00814873	73.233	1	62.4631	0.0245916	62.463	1	55.0637	0.03945	55.064_x000D_
map03050 Proteasome	8.42122e-05	21	2.31	Gene.14892::TRINITY_DN33068_c0_g1::g.14892::m.14892	112	K	26S proteasome non-ATPase regulatory subunit 6 (Fragment) OS=Anthurium amnicola GN=RPN7_1 PE=4 SV=1	VAGVLETNRPDAK(1)NALYQATIK	3	0.62417	3	3	1	126.038	1.05e-11	126.04	1	107.212	1.33e-07	107.21	1	140.449	2.68e-17	140.45_x000D_
map03050 Proteasome	8.42122e-05	21	2.31	Gene.14892::TRINITY_DN33068_c0_g1::g.14892::m.14892	96	K	26S proteasome non-ATPase regulatory subunit 6 (Fragment) OS=Anthurium amnicola GN=RPN7_1 PE=4 SV=1	LHCK(1)IDK	2	0.85083	3	3	1	63.673	0.0460581	63.673	1	84.4978	0.0114274	84.498	1	76.4776	0.0160973	76.478_x000D_
map03050 Proteasome	8.42122e-05	21	2.31	Gene.13318::TRINITY_DN32169_c0_g2::g.13318::m.13318	67	K	Proteasome subunit alpha type (Fragment) OS=Anthurium amnicola GN=PAD1_0 PE=3 SV=1	NYK(1)ETSGQETVK	2	0.50468	6	3	1	108.997	2.47e-05	109	1	111.793	1.35e-05	111.79	1	122.459	1.83e-06	122.46_x000D_
map03050 Proteasome	8.42122e-05	21	2.31	Gene.13318::TRINITY_DN32169_c0_g2::g.13318::m.13318	64	K	Proteasome subunit alpha type (Fragment) OS=Anthurium amnicola GN=PAD1_0 PE=3 SV=1	EFLEK(1)NYK	2	-0.068624	3	3	1	130.272	0.00080012	130.27	1	93.3738	0.00235093	93.374	1	117.399	0.000860021	117.4_x000D_
map03050 Proteasome	8.42122e-05	21	2.31	Gene.9205::TRINITY_DN29731_c0_g1::g.9205::m.9205	51	K	26S protease regulatory subunit 6A-A-like protein OS=Morus notabilis GN=L484_000857 PE=3 SV=1	IK(1)VIAATNR	2	-0.0033022	3	3	1	75.509	0.00481056	75.509	1	67.3338	0.0171555	67.334	1	76.2278	0.00466379	76.228_x000D_
map03050 Proteasome	8.42122e-05	21	2.31	Gene.25790::TRINITY_DN38615_c1_g1::g.25790::m.25790	385	K	26S proteasome non-ATPase regulatory subunit 12 OS=Anthurium amnicola GN=PSMD12_1 PE=4 SV=1	ALVAK(1)IDR	2	-0.22517	3	3	1	85.6757	0.00459474	85.676	1	109.11	0.00115378	109.11	1	85.6757	0.00459474	85.676_x000D_
map03050 Proteasome	8.42122e-05	21	2.31	Gene.23823::TRINITY_DN37718_c0_g2::g.23823::m.23823	471	K	26S protease regulatory subunit 6B (Fragment) OS=Anthurium amnicola GN=RPT3_1 PE=3 SV=1	DFEK(1)GYR	2	-0.21997	4	3	1	92.4666	0.00678732	92.467	1	66.9932	0.00873334	80.462	1	104.448	0.00429722	104.45_x000D_
map03050 Proteasome	8.42122e-05	21	2.31	Gene.23823::TRINITY_DN37718_c0_g2::g.23823::m.23823	262	K	26S protease regulatory subunit 6B (Fragment) OS=Anthurium amnicola GN=RPT3_1 PE=3 SV=1	EAVELPLTHHELYK(1)QIGIDPPR	4	-0.40648	3	3	1	85.7374	2.63e-05	85.737	1	94.6322	9.49e-07	94.632	1	113.735	6.14e-09	113.73_x000D_
map00770 Pantothenate and CoA biosynthesis	0.118657	6	1.73	Gene.26897::TRINITY_DN39116_c1_g1::g.26897::m.26897	195	K	Acetolactate synthase OS=Anthurium amnicola GN=ALS1_0 PE=3 SV=1	GK(1)FPLSFK	2	0.16557	3	3	1	91.318	0.00295013	91.318	1	79.474	0.00640241	79.474	1	99.4417	0.0016654	99.442_x000D_
map00770 Pantothenate and CoA biosynthesis	0.118657	6	1.73	Gene.26199::TRINITY_DN38801_c0_g2::g.26199::m.26199	137	K	Ketol-acid reductoisomerase OS=Musa acuminata subsp. malaccensis GN=103992731 PE=3 SV=1	MWK(1)VGER	2	0.17477	10	3	1	102.714	0.00378013	102.71	1	107.317	0.00397487	107.32	1	98.9966	0.00490957	98.997_x000D_
map00770 Pantothenate and CoA biosynthesis	0.118657	6	1.73	Gene.19939::TRINITY_DN35834_c0_g1::g.19939::m.19939	206	K	Pantothenate kinase 2 OS=Nelumbo nucifera GN=LOC104587232 PE=3 SV=1	FADVFK(1)ER	2	0.14524	4	3	1	106.599	0.00128663	106.6	1	120.155	0.000847197	120.15	1	94.8498	0.00192071	94.85_x000D_
map00770 Pantothenate and CoA biosynthesis	0.118657	6	1.73	Gene.21326::TRINITY_DN36539_c0_g2::g.21326::m.21326	488	K	Dihydroxy-acid dehydratase OS=Anthurium amnicola GN=ilvD_18 PE=3 SV=1	ATK(1)GVLYK	2	0.85475	3	3	1	68.3707	0.0204945	68.371	1	81.9717	0.0056744	81.972	1	69.3749	0.0186522	69.375_x000D_
map00770 Pantothenate and CoA biosynthesis	0.118657	6	1.73	Gene.14492::TRINITY_DN32824_c0_g2::g.14492::m.14492	121	K	Acetolactate synthase small subunit OS=Anthurium amnicola GN=ilvH_1 PE=4 SV=1	VEDLSK(1)EPQVER	2	-0.039799	3	3	1	145.601	1.89e-09	145.6	1	139.781	3.3e-09	139.78	1	168.607	1.14e-13	168.61_x000D_
map00770 Pantothenate and CoA biosynthesis	0.118657	6	1.73	Gene.13739::TRINITY_DN32404_c0_g1::g.13739::m.13739	122	K	Ketol-acid reductoisomerase OS=Nelumbo nucifera GN=LOC104612146 PE=3 SV=1	GVK(1)QIGVIGWGSQGPAQAQNLR	3	0.80699	3	3	1	193.063	6.82e-43	193.06	1	142.431	1.31e-17	142.43	1	150.689	3.24e-18	150.69_x000D_
map00770 Pantothenate and CoA biosynthesis	0.118657	6	1.73	Gene.13739::TRINITY_DN32404_c0_g1::g.13739::m.13739	148	K	Ketol-acid reductoisomerase OS=Nelumbo nucifera GN=LOC104612146 PE=3 SV=1	DSLAEAK(1)SDIVVK	2	0.30784	3	3	1	115.064	1.48e-06	115.06	1	150.265	3.71e-10	150.26	1	134.399	2.25e-09	134.4_x000D_
map00770 Pantothenate and CoA biosynthesis	0.118657	6	1.73	Gene.13739::TRINITY_DN32404_c0_g1::g.13739::m.13739	105	K	Ketol-acid reductoisomerase OS=Nelumbo nucifera GN=LOC104612146 PE=3 SV=1	ISLAGHDEFIVK(1)GGR	3	0.33501	3	3	1	169.395	1.05e-17	169.4	1	106.3	1.26e-06	106.3	1	89.5064	5.5e-05	89.506_x000D_
map00072 Synthesis and degradation of ketone bodies	0.193217	2	2.42	Gene.21681::TRINITY_DN36703_c0_g1::g.21681::m.21681	228	K	"Putative acetyl-CoA acetyltransferase, cytosolic 2 OS=Anthurium amnicola GN=At5g47720_4 PE=3 SV=1"	GRPSVFIDK(1)DESLEK	3	-0.22549	3	3	1	108.063	1.7e-06	108.06	1	85.9881	0.000153493	85.988	1	85.4731	0.000162059	85.473_x000D_
map00072 Synthesis and degradation of ketone bodies	0.193217	2	2.42	Gene.19263::TRINITY_DN35470_c0_g2::g.19263::m.19263	310	K	Hydroxymethylglutaryl-CoA synthase OS=Nelumbo nucifera GN=LOC104596203 PE=3 SV=1	ASQVAAK(1)HLYDEK	2	0.0999	3	3	1	84.7534	0.000143586	84.753	1	57.2674	0.00295809	57.267	1	160.042	1.67e-13	160.04_x000D_
map00072 Synthesis and degradation of ketone bodies	0.193217	2	2.42	Gene.19263::TRINITY_DN35470_c0_g2::g.19263::m.19263	411	K	Hydroxymethylglutaryl-CoA synthase OS=Nelumbo nucifera GN=LOC104596203 PE=3 SV=1	FVETLK(1)LMEHR	3	0.31772	3	3	1	83.1822	0.000340782	83.182	1	91.9612	0.000182441	91.961	1	93.3452	0.000134622	93.345_x000D_
map00750 Vitamin B6 metabolism	0.131778	3	2.27	Gene.23887::TRINITY_DN37743_c0_g2::g.23887::m.23887	394	K	NAD(P)H-hydrate epimerase OS=Anthurium amnicola GN=BRAFLDRAFT_104103_2 PE=3 SV=1	IEGTVTK(1)VSEEESQR	2	0.59689	3	3	1	166.904	5.66e-17	166.9	1	182.352	5.69e-23	182.35	1	204.82	8.07e-29	204.82_x000D_
map00750 Vitamin B6 metabolism	0.131778	3	2.27	Gene.22099::TRINITY_DN36888_c0_g4::g.22099::m.22099	158	K	Putative pyridoxal biosynthesis protein PDX1.1 OS=Anthurium amnicola GN=PDX11 PE=3 SV=1	TK(1)GEAGTGNVVEAVR	2	0.6582	3	3	1	105.527	4.33e-06	105.53	1	157.906	1.42e-16	157.91	1	143.877	4.53e-12	143.88_x000D_
map00750 Vitamin B6 metabolism	0.131778	3	2.27	Gene.22099::TRINITY_DN36888_c0_g4::g.22099::m.22099	77	K	Putative pyridoxal biosynthesis protein PDX1.1 OS=Anthurium amnicola GN=PDX11 PE=3 SV=1	MSDPGLIK(1)EIK	2	-2.0252	7	3	1	109.721	5.85e-05	109.72	1	113.609	1.09e-06	130.56	1	117.86	1.14e-05	117.86_x000D_
map00750 Vitamin B6 metabolism	0.131778	3	2.27	Gene.22099::TRINITY_DN36888_c0_g4::g.22099::m.22099	90	K	Putative pyridoxal biosynthesis protein PDX1.1 OS=Anthurium amnicola GN=PDX11 PE=3 SV=1	AVTIPVMAK(1)AR	2	0.73943	6	3	1	70.9415	0.00281538	70.942	1	69.6716	0.00627238	69.672	1	70.9415	0.00281538	70.942_x000D_
map00750 Vitamin B6 metabolism	0.131778	3	2.27	Gene.12008::TRINITY_DN31403_c1_g2::g.12008::m.12008	439	K	"Threonine synthase, chloroplastic (Fragment) OS=Anthurium amnicola GN=THRC_0 PE=4 SV=1"	TVVISTAHGLK(1)FAQSK	3	-0.44049	3	3	1	70.7831	0.000770436	70.783	1	114.627	2.05e-09	114.63	1	74.4284	0.000320461	74.428_x000D_
map04016 MAPK signaling pathway - plant	0.999976	4	0.25	Gene.24830::TRINITY_DN38193_c1_g2::g.24830::m.24830	37	K	Nucleoside diphosphate kinase (Fragment) OS=Anthurium amnicola GN=NDPK2_2 PE=3 SV=1	LFQCPTELAEEHYK(1)DLK	3	0.64496	5	3	1	127.834	8.44e-11	127.83	1	149.987	3.28e-16	149.99	1	68.845	0.00105843	68.845_x000D_
map04016 MAPK signaling pathway - plant	0.999976	4	0.25	Gene.24830::TRINITY_DN38193_c1_g2::g.24830::m.24830	20	K	Nucleoside diphosphate kinase (Fragment) OS=Anthurium amnicola GN=NDPK2_2 PE=3 SV=1	GFLLK(1)GLK	2	-0.29736	4	3	1	67.032	0.0229502	67.032	1	55.6761	0.0446522	55.676	1	55.6761	0.0446522	55.676_x000D_
map04016 MAPK signaling pathway - plant	0.999976	4	0.25	Gene.18485::TRINITY_DN35044_c0_g2::g.18485::m.18485	124	K	Calmodulin-6 (Fragment) OS=Noccaea caerulescens GN=LE_TR3604_c0_g1_i1_g.11837 PE=4 SV=1	MKDTDSEEELK(1)EAFR	3	-0.14514	5	3	1	102.914	4.49e-10	132.65	0.999998	58.1456	0.00124801	70.638	1	131.323	1.44e-59	275.63_x000D_
map04016 MAPK signaling pathway - plant	0.999976	4	0.25	Gene.18485::TRINITY_DN35044_c0_g2::g.18485::m.18485	115	K	Calmodulin-6 (Fragment) OS=Noccaea caerulescens GN=LE_TR3604_c0_g1_i1_g.11837 PE=4 SV=1	MK(1)DTDSEEELKEAFR	3	-0.16024	15	3	1	95.578	6.72e-08	141.58	1	135.018	8.41e-09	151.7	1	158.533	5.08e-23	176.08_x000D_
map04016 MAPK signaling pathway - plant	0.999976	4	0.25	Gene.28140::TRINITY_DN39635_c1_g1::g.28140::m.28140	271	K	Catalase OS=Zantedeschia aethiopica GN=cat1 PE=2 SV=1	CVIFK(1)ENNFK	2	-0.34275	6	3	1	153.045	1.82e-08	153.05	1	132.01	3.13e-06	132.01	1	146.107	1.63e-07	146.11_x000D_
map04016 MAPK signaling pathway - plant	0.999976	4	0.25	Gene.28140::TRINITY_DN39635_c1_g1::g.28140::m.28140	74	K	Catalase OS=Zantedeschia aethiopica GN=cat1 PE=2 SV=1	FHWK(1)PTCGVK	3	0.01853	7	3	1	71.4507	0.000321819	103.08	1	61.1614	0.00714344	61.161	1	82.2868	0.000856543	82.287_x000D_
map04016 MAPK signaling pathway - plant	0.999976	4	0.25	Gene.28140::TRINITY_DN39635_c1_g1::g.28140::m.28140	276	K	Catalase OS=Zantedeschia aethiopica GN=cat1 PE=2 SV=1	ENNFK(1)QPGER	2	-0.47926	8	3	1	165.631	4.11e-09	165.63	1	183.987	3.8e-12	183.99	1	161.19	6.63e-09	161.19_x000D_
map04016 MAPK signaling pathway - plant	0.999976	4	0.25	Gene.28140::TRINITY_DN39635_c1_g1::g.28140::m.28140	70	K	Catalase OS=Zantedeschia aethiopica GN=cat1 PE=2 SV=1	AHYVK(1)FHWK	3	-0.0084462	14	3	1	67.8972	1.43e-06	104.95	1	67.5074	2.85e-06	95.57	1	68.2235	0.00502466	68.224_x000D_
map04016 MAPK signaling pathway - plant	0.999976	4	0.25	Gene.28140::TRINITY_DN39635_c1_g1::g.28140::m.28140	266	K	Catalase OS=Zantedeschia aethiopica GN=cat1 PE=2 SV=1	EK(1)CVIFK	2	-0.45474	7	3	1	85.2649	0.0109807	85.265	1	83.7525	0.0118613	83.753	1	104.209	0.00432406	104.21_x000D_
map04016 MAPK signaling pathway - plant	0.999976	4	0.25	Gene.28140::TRINITY_DN39635_c1_g1::g.28140::m.28140	62	K	Catalase OS=Zantedeschia aethiopica GN=cat1 PE=2 SV=1	HMDGSGVHTYTLINK(1)AGK	3	0.67931	6	3	1	207.393	6.15e-37	207.39	1	44.045	2.04e-29	191.37	1	198.847	1.79e-36	198.85_x000D_
map04016 MAPK signaling pathway - plant	0.999976	4	0.25	Gene.11212::TRINITY_DN30966_c0_g1::g.11212::m.11212	89	K	Calmodulin (Fragment) OS=Anthurium amnicola GN=CALM1_1 PE=4 SV=1	MK(1)DTDSEEELK	2	-0.3665	10	3	1	141.581	6.72e-08	141.58	1	135.018	8.41e-09	151.7	1	151.699	1.92e-08	151.7_x000D_
map00940 Phenylpropanoid biosynthesis	0.94454	3	0.52	Gene.10478::TRINITY_DN30545_c0_g3::g.10478::m.10478	341	K	Putative cinnamyl alcohol dehydrogenase 1 OS=Anthurium amnicola GN=CAD1_6 PE=3 SV=1	LIDK(0.001)DVK(0.999)YR	3	1.101	3	3	0.998753	29.0348	0.00831224	68.657	0.993248	21.6763	0.0555026	44.318	0.996588	24.6549	0.0438208	48.028_x000D_
map00940 Phenylpropanoid biosynthesis	0.94454	3	0.52	Gene.20536::TRINITY_DN36146_c1_g1::g.20536::m.20536	56	K	Peroxidase OS=Anthurium amnicola GN=PER21 PE=3 SV=1	NFK(1)YVATIK	2	-0.31955	3	3	1	86.8981	0.0024852	86.898	1	60.5475	0.0275162	60.547	1	64.82	0.0209933	64.82_x000D_
map00940 Phenylpropanoid biosynthesis	0.94454	3	0.52	Gene.28899::TRINITY_DN39930_c1_g2::g.28899::m.28899	109	K	"Beta-glucosidase, putative OS=Ricinus communis GN=RCOM_1071830 PE=3 SV=1"	YK(1)EDIDIMK	2	0.5728	5	3	1	62.4662	0.00130182	84.507	1	77.0624	0.00449339	77.062	1	65.8417	0.000259801	102.53_x000D_
map00940 Phenylpropanoid biosynthesis	0.94454	3	0.52	Gene.28899::TRINITY_DN39930_c1_g2::g.28899::m.28899	459	K	"Beta-glucosidase, putative OS=Ricinus communis GN=RCOM_1071830 PE=3 SV=1"	SYITELK(1)R	2	0.12092	4	3	1	110.115	0.00173084	110.12	1	121.85	0.00131997	121.85	1	107.008	0.00198949	107.01_x000D_
map00940 Phenylpropanoid biosynthesis	0.94454	3	0.52	Gene.28899::TRINITY_DN39930_c1_g2::g.28899::m.28899	335	K	"Beta-glucosidase, putative OS=Ricinus communis GN=RCOM_1071830 PE=3 SV=1"	LPK(1)FSPEEVK	2	0.12837	6	3	1	123.007	1.61e-05	123.01	1	113.224	5.89e-05	113.22	1	115.287	2.72e-05	115.29_x000D_
map00940 Phenylpropanoid biosynthesis	0.94454	3	0.52	Gene.28899::TRINITY_DN39930_c1_g2::g.28899::m.28899	139	K	"Beta-glucosidase, putative OS=Ricinus communis GN=RCOM_1071830 PE=3 SV=1"	GEGK(1)VNWK	2	-1.0972	3	3	1	116.371	0.000864804	116.37	1	91.8534	0.0027941	91.853	1	79.474	0.00640241	79.474_x000D_
map00902 Monoterpenoid biosynthesis	0.717662	1	0.87	Gene.25270::TRINITY_DN38382_c0_g3::g.25270::m.25270	52	K	Putative mannitol dehydrogenase (Fragment) OS=Anthurium amnicola GN=ELI3_2 PE=3 SV=1	VTVISTSPNK(1)EK	2	0.46065	3	3	1	72.3268	0.00303089	72.327	1	69.3448	0.00490953	69.345	1	91.2447	0.000270553	91.245_x000D_
map00902 Monoterpenoid biosynthesis	0.717662	1	0.87	Gene.25270::TRINITY_DN38382_c0_g3::g.25270::m.25270	37	K	Putative mannitol dehydrogenase (Fragment) OS=Anthurium amnicola GN=ELI3_2 PE=3 SV=1	FGK(1)ALGLK	2	0.78697	3	3	1	60.4363	0.0350501	60.436	1	93.3738	0.00235093	93.374	1	75.7382	0.00749132	75.738_x000D_
map00910 Nitrogen metabolism	0.0350735	7	2.12	Gene.28136::TRINITY_DN39634_c0_g1::g.28136::m.28136	733	K	"Ferredoxin-dependent glutamate synthase, chloroplastic OS=Anthurium amnicola GN=GLU_5 PE=4 SV=1"	AVK(1)SGLLK	2	0.0070033	3	3	1	65.2243	0.0262664	65.224	1	63.8162	0.0288498	63.816	1	79.9855	0.00625331	79.986_x000D_
map00910 Nitrogen metabolism	0.0350735	7	2.12	Gene.28136::TRINITY_DN39634_c0_g1::g.28136::m.28136	738	K	"Ferredoxin-dependent glutamate synthase, chloroplastic OS=Anthurium amnicola GN=GLU_5 PE=4 SV=1"	SGLLK(1)ILSK	2	-0.39515	3	3	1	86.0142	0.00266566	86.014	1	93.5609	0.00112482	93.561	1	117.52	0.000181534	117.52_x000D_
map00910 Nitrogen metabolism	0.0350735	7	2.12	Gene.28136::TRINITY_DN39634_c0_g1::g.28136::m.28136	440	K	"Ferredoxin-dependent glutamate synthase, chloroplastic OS=Anthurium amnicola GN=GLU_5 PE=4 SV=1"	VASTHPYGK(1)WLSENMR	3	-0.53439	7	3	1	84.4097	6.59e-05	88.385	1	125.405	9.05e-10	125.41	1	110.572	3.97e-07	110.57_x000D_
map00910 Nitrogen metabolism	0.0350735	7	2.12	Gene.28136::TRINITY_DN39634_c0_g1::g.28136::m.28136	90	K	"Ferredoxin-dependent glutamate synthase, chloroplastic OS=Anthurium amnicola GN=GLU_5 PE=4 SV=1"	HK(1)TGVGMLFLPR	3	-0.21063	5	3	1	120.574	6.77e-07	120.57	1	127.559	3.23e-07	127.56	1	117.2	8.48e-07	117.2_x000D_
map00910 Nitrogen metabolism	0.0350735	7	2.12	Gene.28136::TRINITY_DN39634_c0_g1::g.28136::m.28136	156	K	"Ferredoxin-dependent glutamate synthase, chloroplastic OS=Anthurium amnicola GN=GLU_5 PE=4 SV=1"	VVK(1)EENIDDIER	2	0.92596	6	3	1	114.705	3.07e-06	114.7	1	148.616	1.16e-09	148.62	1	127.715	9.9e-07	127.71_x000D_
map00910 Nitrogen metabolism	0.0350735	7	2.12	Gene.28136::TRINITY_DN39634_c0_g1::g.28136::m.28136	997	K	"Ferredoxin-dependent glutamate synthase, chloroplastic OS=Anthurium amnicola GN=GLU_5 PE=4 SV=1"	PGEGGQLPGK(1)K	2	0.22513	3	3	1	107.092	0.000173887	107.09	1	48.5679	0.0462342	48.568	1	126.118	8.8e-06	126.12_x000D_
map00910 Nitrogen metabolism	0.0350735	7	2.12	Gene.28136::TRINITY_DN39634_c0_g1::g.28136::m.28136	804	K	"Ferredoxin-dependent glutamate synthase, chloroplastic OS=Anthurium amnicola GN=GLU_5 PE=4 SV=1"	AFSEDTAK(1)R	2	-0.14941	5	3	1	138.975	0.000146665	138.98	1	159.276	6.85e-06	159.28	1	126.067	0.000238213	126.07_x000D_
map00910 Nitrogen metabolism	0.0350735	7	2.12	Gene.28136::TRINITY_DN39634_c0_g1::g.28136::m.28136	518	K	"Ferredoxin-dependent glutamate synthase, chloroplastic OS=Anthurium amnicola GN=GLU_5 PE=4 SV=1"	SHMIYDYFK(1)QR	3	-0.30452	14	3	1	117.52	1.68e-08	149.49	1	99.2826	3.59e-08	140.49	1	128.811	9.13e-07	129.89_x000D_
map00910 Nitrogen metabolism	0.0350735	7	2.12	Gene.28136::TRINITY_DN39634_c0_g1::g.28136::m.28136	987	K	"Ferredoxin-dependent glutamate synthase, chloroplastic OS=Anthurium amnicola GN=GLU_5 PE=4 SV=1"	IAQGAK(1)PGEGGQLPGK	2	-0.16987	3	3	1	140.485	2.55e-12	140.49	1	162.461	4.1e-17	162.46	1	113.52	2.91e-07	113.52_x000D_
map00910 Nitrogen metabolism	0.0350735	7	2.12	Gene.28136::TRINITY_DN39634_c0_g1::g.28136::m.28136	829	K	"Ferredoxin-dependent glutamate synthase, chloroplastic OS=Anthurium amnicola GN=GLU_5 PE=4 SV=1"	PGGEYHGNNPEMSK(1)LLHK	4	0.17045	5	3	1	53.5041	7.9e-07	97.291	1	50.4929	0.00623677	53.504	1	109.041	2.48e-07	109.04_x000D_
map00910 Nitrogen metabolism	0.0350735	7	2.12	Gene.28136::TRINITY_DN39634_c0_g1::g.28136::m.28136	606	K	"Ferredoxin-dependent glutamate synthase, chloroplastic OS=Anthurium amnicola GN=GLU_5 PE=4 SV=1"	SLK(1)GLCEAADEAVR	2	-1.9881	3	3	1	50.3765	0.0159731	50.376	1	103.604	7.63e-06	103.6	1	147.505	2.44e-11	147.51_x000D_
map00910 Nitrogen metabolism	0.0350735	7	2.12	Gene.28136::TRINITY_DN39634_c0_g1::g.28136::m.28136	109	K	"Ferredoxin-dependent glutamate synthase, chloroplastic OS=Anthurium amnicola GN=GLU_5 PE=4 SV=1"	AAK(1)EAVTNTFLK	2	0.82058	3	3	1	86.803	0.00050064	86.803	1	91.6203	0.000251098	91.62	1	91.6203	0.000251098	91.62_x000D_
map00910 Nitrogen metabolism	0.0350735	7	2.12	Gene.28136::TRINITY_DN39634_c0_g1::g.28136::m.28136	875	K	"Ferredoxin-dependent glutamate synthase, chloroplastic OS=Anthurium amnicola GN=GLU_5 PE=4 SV=1"	GPIPVGK(1)VEPASSIVQR	2	-0.46866	4	3	1	117.176	7.32e-10	117.18	1	124.675	4.23e-16	149	1	136.342	5.16e-15	136.34_x000D_
map00910 Nitrogen metabolism	0.0350735	7	2.12	Gene.28136::TRINITY_DN39634_c0_g1::g.28136::m.28136	603	K	"Ferredoxin-dependent glutamate synthase, chloroplastic OS=Anthurium amnicola GN=GLU_5 PE=4 SV=1"	GVDGSLEK(1)SLK	2	-2.5035	8	3	1	77.0624	0.000159048	103.43	1	99.752	0.00020782	99.752	1	57.1641	0.00147378	83.182_x000D_
map00910 Nitrogen metabolism	0.0350735	7	2.12	Gene.25266::TRINITY_DN38380_c1_g1::g.25266::m.25266	353	K	Glutamine synthetase OS=Cajanus cajan GN=KK1_020174 PE=3 SV=1	AGK(1)GYFEDR	2	-1.4122	4	3	1	74.8411	0.00569395	74.841	1	83.8618	0.00310513	83.862	1	96.3419	0.000802455	96.342_x000D_
map00910 Nitrogen metabolism	0.0350735	7	2.12	Gene.25266::TRINITY_DN38380_c1_g1::g.25266::m.25266	330	K	Glutamine synthetase OS=Cajanus cajan GN=KK1_020174 PE=3 SV=1	HETADIHK(1)FSWGVANR	3	0.60892	4	3	1	138.905	9.12e-13	138.91	1	139.491	8.75e-13	139.49	1	127.297	7.03e-10	127.3_x000D_
map00910 Nitrogen metabolism	0.0350735	7	2.12	Gene.25266::TRINITY_DN38380_c1_g1::g.25266::m.25266	282	K	Glutamine synthetase OS=Cajanus cajan GN=KK1_020174 PE=3 SV=1	PIQGDWNGAGAHTNYSTK(1)SMR	3	0.40636	6	3	1	158.332	1.1e-24	158.33	1	196.894	8.53e-43	196.89	1	149.839	6.63e-18	149.84_x000D_
map00910 Nitrogen metabolism	0.0350735	7	2.12	Gene.25266::TRINITY_DN38380_c1_g1::g.25266::m.25266	305	K	Glutamine synthetase OS=Cajanus cajan GN=KK1_020174 PE=3 SV=1	HK(1)EHIAAYGEGNER	3	0.028134	3	3	1	72.2094	0.000435477	72.209	1	84.7594	8.42e-05	84.759	1	123.72	1.1e-08	123.72_x000D_
map00910 Nitrogen metabolism	0.0350735	7	2.12	Gene.23432::TRINITY_DN37532_c0_g1::g.23432::m.23432	255	K	"Glutamate dehydrogenase 1, mitochondrial OS=Oryza sativa subsp. japonica GN=GDH1 PE=2 SV=1"	LLK(1)HSTANR	3	0.25242	4	3	1	55.0637	0.0181701	55.064	1	91.8667	0.000467803	91.867	1	55.0637	0.0181701	55.064_x000D_
map00910 Nitrogen metabolism	0.0350735	7	2.12	Gene.23432::TRINITY_DN37532_c0_g1::g.23432::m.23432	23	K	"Glutamate dehydrogenase 1, mitochondrial OS=Oryza sativa subsp. japonica GN=GDH1 PE=2 SV=1"	LLGLDGK(1)LEK	2	-0.012326	3	3	1	86.189	0.00202505	86.189	1	90.0503	0.00136418	90.05	1	69.6716	0.0113532	69.672_x000D_
map00910 Nitrogen metabolism	0.0350735	7	2.12	Gene.28177::TRINITY_DN39651_c0_g2::g.28177::m.28177	138	K	"Ferredoxin--nitrite reductase, chloroplastic (Fragment) OS=Anthurium amnicola GN=NIR_1 PE=4 SV=1"	LSK(1)DDIDVR	2	0.7084	5	3	1	108.47	0.00039275	108.47	1	94.4653	0.000940161	94.465	1	123.513	0.000160453	123.51_x000D_
map00910 Nitrogen metabolism	0.0350735	7	2.12	Gene.28177::TRINITY_DN39651_c0_g2::g.28177::m.28177	146	K	"Ferredoxin--nitrite reductase, chloroplastic (Fragment) OS=Anthurium amnicola GN=NIR_1 PE=4 SV=1"	LK(1)WLGLFHR	3	-0.77234	3	3	1	125.817	4.85e-05	125.82	1	137.135	3.32e-05	137.14	1	125.16	4.92e-05	125.16_x000D_
map00910 Nitrogen metabolism	0.0350735	7	2.12	Gene.29056::TRINITY_DN39998_c5_g1::g.29056::m.29056	215	K	Glutamine synthetase OS=Anthurium amnicola GN=GLNA4_1 PE=3 SV=1	HK(1)EHISAYGEGNER	2	0.21376	11	3	1	117.203	1.55e-08	117.2	1	52.5272	7.05e-15	154.69	1	95.0671	4.22e-06	95.57_x000D_
map00910 Nitrogen metabolism	0.0350735	7	2.12	Gene.29056::TRINITY_DN39998_c5_g1::g.29056::m.29056	204	K	Glutamine synthetase OS=Anthurium amnicola GN=GLNA4_1 PE=3 SV=1	EEGGYELIK(1)K	2	0.0010403	6	3	1	85.3546	0.00340935	85.355	1	73.4995	0.0099996	73.499	1	73.4995	0.0099996	73.499_x000D_
map00910 Nitrogen metabolism	0.0350735	7	2.12	Gene.29056::TRINITY_DN39998_c5_g1::g.29056::m.29056	192	K	Glutamine synthetase OS=Anthurium amnicola GN=GLNA4_1 PE=3 SV=1	PIEGDWNGAGCHTNYSTK(1)SMR	3	-0.60558	11	3	1	168.639	3.2e-25	168.64	1	185.613	5.13e-34	185.61	1	186.896	4.16e-34	186.9_x000D_
map00910 Nitrogen metabolism	0.0350735	7	2.12	Gene.29056::TRINITY_DN39998_c5_g1::g.29056::m.29056	263	K	Glutamine synthetase OS=Anthurium amnicola GN=GLNA4_1 PE=3 SV=1	QGK(1)GYLEDR	2	0.15657	11	3	1	79.1482	0.000802455	96.342	1	123.749	0.000159625	123.75	1	112.357	0.000261422	112.36_x000D_
map00910 Nitrogen metabolism	0.0350735	7	2.12	Gene.29047::TRINITY_DN39990_c1_g1::g.29047::m.29047	662	K	"Glutamate synthase 1 [NADH], chloroplastic OS=Anthurium amnicola GN=GLT1_6 PE=4 SV=1"	GWHSK(1)VLDITYPK	3	1.3389	3	3	1	57.2674	0.00295809	57.267	1	53.3774	0.00809099	53.377	1	49.2981	0.0160323	49.298_x000D_
map00910 Nitrogen metabolism	0.0350735	7	2.12	Gene.29047::TRINITY_DN39990_c1_g1::g.29047::m.29047	938	K	"Glutamate synthase 1 [NADH], chloroplastic OS=Anthurium amnicola GN=GLT1_6 PE=4 SV=1"	FK(1)DIPGK	2	1.4476	3	3	1	61.9623	0.0503353	61.962	1	67.1694	0.00866691	67.169	1	61.9623	0.0503353	61.962_x000D_
map00910 Nitrogen metabolism	0.0350735	7	2.12	Gene.25883::TRINITY_DN38658_c1_g2::g.25883::m.25883	84	K	Carbonic anhydrase OS=Musa acuminata subsp. malaccensis GN=103989227 PE=3 SV=1	KEIYEK(1)EPDK	2	0.13048	31	3	1	80.1031	8.16e-16	198.81	1	106.596	2.27e-06	149.23	1	100.246	0.000274317	113.24_x000D_
map00910 Nitrogen metabolism	0.0350735	7	2.12	Gene.25883::TRINITY_DN38658_c1_g2::g.25883::m.25883	203	K	Carbonic anhydrase OS=Musa acuminata subsp. malaccensis GN=103989227 PE=3 SV=1	VK(1)EAHGSLPFPDQCTQCEK	3	-0.13979	4	3	1	128.382	3.04e-11	128.38	1	102.59	4.18e-07	102.59	1	138.46	4.79e-16	138.46_x000D_
map00910 Nitrogen metabolism	0.0350735	7	2.12	Gene.25883::TRINITY_DN38658_c1_g2::g.25883::m.25883	71	K	Carbonic anhydrase OS=Musa acuminata subsp. malaccensis GN=103989227 PE=3 SV=1	LK(1)SGFEK	2	-0.24965	5	3	1	96.4916	0.00519097	96.492	1	90.7088	0.00781086	90.709	1	76.6789	0.0159801	76.679_x000D_
map00910 Nitrogen metabolism	0.0350735	7	2.12	Gene.25883::TRINITY_DN38658_c1_g2::g.25883::m.25883	78	K	Carbonic anhydrase OS=Musa acuminata subsp. malaccensis GN=103989227 PE=3 SV=1	FK(0.999)K(0.001)EIYEK	3	-0.10699	7	3	0.997519	26.0427	0.00171984	90.696	0.999356	31.9055	0.000624086	109.44	0.986794	18.7344	0.000466318	119.75_x000D_
map03440 Homologous recombination	0.998255	1	0.17	Gene.4940::TRINITY_DN26882_c2_g2::g.4940::m.4940	134	K	"Nucleic acid-binding, OB-fold-like protein OS=Theobroma cacao GN=TCM_010354 PE=4 SV=1"	NAK(1)IDMFK	2	-1.2192	7	3	1	80.1654	0.00620088	80.165	1	85.6757	0.00459474	85.676	1	89.698	0.00342234	89.698_x000D_
map03440 Homologous recombination	0.998255	1	0.17	Gene.4940::TRINITY_DN26882_c2_g2::g.4940::m.4940	139	K	"Nucleic acid-binding, OB-fold-like protein OS=Theobroma cacao GN=TCM_010354 PE=4 SV=1"	IDMFK(1)GSMR	2	0.076754	11	3	1	68.8469	0.00504032	71.03	1	74.8411	0.0033898	74.841	1	83.8829	0.00310081	83.883_x000D_
map03440 Homologous recombination	0.998255	1	0.17	Gene.4940::TRINITY_DN26882_c2_g2::g.4940::m.4940	148	K	"Nucleic acid-binding, OB-fold-like protein OS=Theobroma cacao GN=TCM_010354 PE=4 SV=1"	LAVDK(1)WGR	2	-2.3854	4	3	1	71.3794	0.0149748	71.379	1	91.0686	0.00302286	91.069	1	82.4258	0.00554203	82.426_x000D_
map00920 Sulfur metabolism	0.0420584	8	1.94	Gene.11975::TRINITY_DN31388_c0_g2::g.11975::m.11975	331	K	Selenium-binding protein 1 OS=Anthurium amnicola GN=SBP1_0 PE=4 SV=1	FFK(1)TSDESWNHEVAISVKPLK	4	0.3173	6	3	1	145.687	5.84e-25	164.94	1	149.384	3.12e-25	168.64	1	164.219	1.04e-33	178.32_x000D_
map00920 Sulfur metabolism	0.0420584	8	1.94	Gene.26979::TRINITY_DN39152_c0_g1::g.26979::m.26979	251	K	ATP sulfurylase 2 OS=Anthurium amnicola GN=APS2 PE=4 SV=1	LSPK(1)ELR	2	0.72793	3	3	1	66.073	0.040057	66.073	1	66.073	0.040057	66.073	1	63.5651	0.0463278	63.565_x000D_
map00920 Sulfur metabolism	0.0420584	8	1.94	Gene.24057::TRINITY_DN37815_c0_g1::g.24057::m.24057	308	K	Cysteine synthase OS=Anthurium amnicola GN=CYSKP_2 PE=3 SV=1	PGPHK(1)IQGIGAGFVPR	3	0.9581	3	3	1	98.582	1.63e-06	98.582	1	102.505	1.23e-06	102.5	1	121.449	1.33e-09	121.45_x000D_
map00920 Sulfur metabolism	0.0420584	8	1.94	Gene.24057::TRINITY_DN37815_c0_g1::g.24057::m.24057	212	K	Cysteine synthase OS=Anthurium amnicola GN=CYSKP_2 PE=3 SV=1	GMK(1)GAVQK	2	-2.3129	3	3	1	51.6625	0.0669062	51.662	1	62.4642	0.0313299	62.464	1	54.1572	0.0245888	54.157_x000D_
map00920 Sulfur metabolism	0.0420584	8	1.94	Gene.24057::TRINITY_DN37815_c0_g1::g.24057::m.24057	303	K	Cysteine synthase OS=Anthurium amnicola GN=CYSKP_2 PE=3 SV=1	VIGIEPSESNILSGGK(1)PGPHK	3	0.23868	4	3	1	133.208	8.23e-13	133.21	1	148.38	9.35e-18	148.38	1	132.735	1.39e-12	132.74_x000D_
map00920 Sulfur metabolism	0.0420584	8	1.94	Gene.17399::TRINITY_DN34428_c0_g1::g.17399::m.17399	181	K	Cysteine synthase OS=Anthurium amnicola GN=CYS1_2 PE=3 SV=1	YLK(1)EQNPNIK	2	1.1156	3	3	1	112.845	6.88e-05	112.85	1	94.3627	0.000626115	94.363	1	134.844	3.97e-07	134.84_x000D_
map00920 Sulfur metabolism	0.0420584	8	1.94	Gene.17399::TRINITY_DN34428_c0_g1::g.17399::m.17399	18	K	Cysteine synthase OS=Anthurium amnicola GN=CYS1_2 PE=3 SV=1	VVDGCVGK(1)IAAK	2	0.96669	3	3	1	110.077	2.04e-05	110.08	1	109.721	2.18e-05	109.72	1	134.13	4.67e-09	134.13_x000D_
map00920 Sulfur metabolism	0.0420584	8	1.94	Gene.17399::TRINITY_DN34428_c0_g1::g.17399::m.17399	204	K	Cysteine synthase OS=Anthurium amnicola GN=CYS1_2 PE=3 SV=1	LYGVEPVESAVLSGGK(1)PGPHK	3	-0.70521	3	3	1	95.4997	3.13e-07	95.5	1	101.169	2.19e-07	101.17	1	85.7374	4.69e-05	85.737_x000D_
map00920 Sulfur metabolism	0.0420584	8	1.94	Gene.5653::TRINITY_DN27426_c0_g1::g.5653::m.5653	144	K	"Cystathionine gamma-synthase, chloroplastic OS=Anthurium amnicola GN=CGS1_6 PE=3 SV=1"	FLEEHPK(1)ILR	3	0.77956	3	3	1	66.0557	0.00511201	66.056	1	76.2278	0.00118639	76.228	1	74.8411	0.00146557	74.841_x000D_
map00920 Sulfur metabolism	0.0420584	8	1.94	Gene.26079::TRINITY_DN38747_c1_g1::g.26079::m.26079	202	K	"5'-adenylylsulfate reductase 3, chloroplastic OS=Anthurium amnicola GN=APR3_4 PE=4 SV=1"	FFDEVEK(1)HYDIR	2	-0.79548	4	3	1	136.698	1.29e-09	136.7	1	92.8564	5.95e-05	92.856	1	47.6064	1.39e-05	104.24_x000D_
map00920 Sulfur metabolism	0.0420584	8	1.94	Gene.27259::TRINITY_DN39278_c1_g4::g.27259::m.27259	568	K	"Sulfite reductase 1 [ferredoxin], chloroplastic OS=Anthurium amnicola GN=SIR1_0 PE=4 SV=1"	AVFDK(1)VGLK	2	-0.53004	3	3	1	52.5786	0.0536981	52.579	1	50.4729	0.065771	50.473	1	52.5786	0.0536981	52.579_x000D_
map00920 Sulfur metabolism	0.0420584	8	1.94	Gene.27259::TRINITY_DN39278_c1_g4::g.27259::m.27259	116	K	"Sulfite reductase 1 [ferredoxin], chloroplastic OS=Anthurium amnicola GN=SIR1_0 PE=4 SV=1"	VEIFK(1)EQSNFIR	2	4.4886	4	3	1	160.379	3.33e-13	160.38	1	125.818	2.27e-10	125.82	0.999997	54.881	7.18e-06	95.822_x000D_
map00920 Sulfur metabolism	0.0420584	8	1.94	Gene.27259::TRINITY_DN39278_c1_g4::g.27259::m.27259	111	K	"Sulfite reductase 1 [ferredoxin], chloroplastic OS=Anthurium amnicola GN=SIR1_0 PE=4 SV=1"	SK(1)VEIFK	2	-0.6425	4	3	1	89.3546	0.00859935	89.355	1	88.294	0.00227124	88.294	1	81.6423	0.01309	81.642_x000D_
map00920 Sulfur metabolism	0.0420584	8	1.94	Gene.27259::TRINITY_DN39278_c1_g4::g.27259::m.27259	435	K	"Sulfite reductase 1 [ferredoxin], chloroplastic OS=Anthurium amnicola GN=SIR1_0 PE=4 SV=1"	SVVEEYYGK(1)K	2	-0.90081	3	3	1	125.969	1.86e-05	125.97	1	85.3546	0.00340935	85.355	1	96.3419	0.000780959	96.342_x000D_
map00920 Sulfur metabolism	0.0420584	8	1.94	Gene.26176::TRINITY_DN38789_c2_g2::g.26176::m.26176	205	K	"Cystathionine gamma-synthase, chloroplastic OS=Anthurium amnicola GN=CGS1_6 PE=3 SV=1"	NSAELIDFK(1)EGR	2	-0.24502	3	3	1	138.02	3.73e-09	138.02	1	148.616	4.75e-17	148.62	1	173.718	1.52e-16	173.72_x000D_
map03008 Ribosome biogenesis in eukaryotes	0.999893	3	0.24	Gene.24272::TRINITY_DN37919_c0_g2::g.24272::m.24272	260	K	Exportin-1 (Fragment) OS=Anthurium amnicola GN=Xpo1_1 PE=4 SV=1	VHVLK(1)DQDVIR	3	0.42331	3	3	1	78.3416	0.000626649	78.342	1	86.0142	0.000376405	86.014	1	92.8661	0.000152928	92.866_x000D_
map03008 Ribosome biogenesis in eukaryotes	0.999893	3	0.24	Gene.19731::TRINITY_DN35728_c0_g2::g.19731::m.19731	33	K	GTP-binding nuclear protein (Fragment) OS=Anthurium amnicola GN=RAN3_0 PE=3 SV=1	HLTGEFEK(1)K	2	0.97793	6	3	1	132.875	0.000200555	132.88	1	99.9731	0.00106909	99.973	1	123.749	0.000251041	123.75_x000D_
map03008 Ribosome biogenesis in eukaryotes	0.999893	3	0.24	Gene.20490::TRINITY_DN36129_c0_g3::g.20490::m.20490	37	K	rRNA 2'-O-methyltransferase fibrillarin 2 (Fragment) OS=Anthurium amnicola GN=FIB2_2 PE=3 SV=1	NMAVGESVYGEK(1)R	2	1.6036	3	3	1	116.511	8.07e-07	116.51	1	122.639	1.39e-06	122.64	1	101.32	4.95e-05	101.32_x000D_
map03008 Ribosome biogenesis in eukaryotes	0.999893	3	0.24	Gene.20490::TRINITY_DN36129_c0_g3::g.20490::m.20490	16	K	rRNA 2'-O-methyltransferase fibrillarin 2 (Fragment) OS=Anthurium amnicola GN=FIB2_2 PE=3 SV=1	HGGVFVAK(1)GK	2	0.47621	3	3	1	126.067	1.17e-05	126.07	1	101.46	0.000363902	101.46	1	134.26	4.09e-07	134.26_x000D_
map00960 Tropane, piperidine and pyridine alkaloid biosynthesis	0.264869	4	1.51	Gene.27159::TRINITY_DN39241_c0_g1::g.27159::m.27159	151	K	Aspartate aminotransferase (Fragment) OS=Anthurium amnicola GN=ASP1_8 PE=4 SV=1	NLWLK(1)EVK	2	-0.70423	3	3	1	76.6789	0.00721711	76.679	1	78.1127	0.00679919	78.113	1	74.9199	0.00847979	74.92_x000D_
map00960 Tropane, piperidine and pyridine alkaloid biosynthesis	0.264869	4	1.51	Gene.23453::TRINITY_DN37542_c0_g1::g.23453::m.23453	439	K	Aspartate aminotransferase OS=Anthurium amnicola GN=ASP5 PE=4 SV=1	WHVYMTK(1)DGR	3	-0.024804	6	3	1	88.4955	0.000518554	88.495	1	88.4955	0.000518554	88.495	1	119.68	6.65e-06	119.68_x000D_
map00960 Tropane, piperidine and pyridine alkaloid biosynthesis	0.264869	4	1.51	Gene.23453::TRINITY_DN37542_c0_g1::g.23453::m.23453	399	K	Aspartate aminotransferase OS=Anthurium amnicola GN=ASP5 PE=4 SV=1	QALYDSLSEK(1)DK	2	-1.0225	3	3	1	120.872	2.08e-06	120.87	1	100.223	5.98e-05	100.22	1	117.2	2.67e-06	117.2_x000D_
map00960 Tropane, piperidine and pyridine alkaloid biosynthesis	0.264869	4	1.51	Gene.23453::TRINITY_DN37542_c0_g1::g.23453::m.23453	125	K	Aspartate aminotransferase OS=Anthurium amnicola GN=ASP5 PE=4 SV=1	KAETLLLEK(1)GENK	3	0.20575	6	3	1	92.1898	0.00011629	92.19	1	96.7446	7.38e-05	96.745	1	77.3143	5.46e-05	101.53_x000D_
map00960 Tropane, piperidine and pyridine alkaloid biosynthesis	0.264869	4	1.51	Gene.14850::TRINITY_DN33038_c0_g2::g.14850::m.14850	147	K	Tropinone reductase At1g07440 (Fragment) OS=Anthurium amnicola GN=At1g07440_1 PE=4 SV=1	TSLVENSFK(1)DEEFTQR	2	-1.0658	3	3	1	266.452	1.1e-55	266.45	1	250.193	6.1e-46	250.19	1	322.993	1.69e-95	322.99_x000D_
map00960 Tropane, piperidine and pyridine alkaloid biosynthesis	0.264869	4	1.51	Gene.19767::TRINITY_DN35751_c0_g1::g.19767::m.19767	82	K	Glyoxylate reductase OS=Anthurium amnicola GN=gyaR_3 PE=3 SV=1	FSGK(1)TVGIIGLGR	2	0.45894	3	3	1	109.024	1.38e-05	109.02	1	142.104	1.34e-09	142.1	1	97.2728	4.07e-05	97.273_x000D_
map04712 Circadian rhythm - plant	0.999244	2	0.23	Gene.5744::TRINITY_DN27496_c2_g2::g.5744::m.5744	93	K	Chalcone synthase 1 OS=Musa acuminata AAA Group GN=CHS1 PE=2 SV=1	ITNSEHLTDLK(1)EK	3	0.22403	3	3	1	81.9037	0.000179786	81.904	1	111.116	2.87e-06	111.12	1	71.2794	0.000875618	71.279_x000D_
map04712 Circadian rhythm - plant	0.999244	2	0.23	Gene.16943::TRINITY_DN34181_c0_g2::g.16943::m.16943	15	K	Type III polyketide synthase 3 OS=Musa acuminata AAA Group PE=2 SV=1	DVPGLISK(1)NIEK	2	1.0114	3	3	1	48.5269	0.057512	48.527	1	98.9017	6.51e-05	98.902	1	61.4227	0.00990054	61.423_x000D_
map03430 Mismatch repair	0.967906	1	0.32	Gene.4940::TRINITY_DN26882_c2_g2::g.4940::m.4940	134	K	"Nucleic acid-binding, OB-fold-like protein OS=Theobroma cacao GN=TCM_010354 PE=4 SV=1"	NAK(1)IDMFK	2	-1.2192	7	3	1	80.1654	0.00620088	80.165	1	85.6757	0.00459474	85.676	1	89.698	0.00342234	89.698_x000D_
map03430 Mismatch repair	0.967906	1	0.32	Gene.4940::TRINITY_DN26882_c2_g2::g.4940::m.4940	139	K	"Nucleic acid-binding, OB-fold-like protein OS=Theobroma cacao GN=TCM_010354 PE=4 SV=1"	IDMFK(1)GSMR	2	0.076754	11	3	1	68.8469	0.00504032	71.03	1	74.8411	0.0033898	74.841	1	83.8829	0.00310081	83.883_x000D_
map03430 Mismatch repair	0.967906	1	0.32	Gene.4940::TRINITY_DN26882_c2_g2::g.4940::m.4940	148	K	"Nucleic acid-binding, OB-fold-like protein OS=Theobroma cacao GN=TCM_010354 PE=4 SV=1"	LAVDK(1)WGR	2	-2.3854	4	3	1	71.3794	0.0149748	71.379	1	91.0686	0.00302286	91.069	1	82.4258	0.00554203	82.426_x000D_
map00900 Terpenoid backbone biosynthesis	0.0634436	11	1.62	Gene.17342::TRINITY_DN34389_c1_g2::g.17342::m.17342	12	K	"Geranylgeranyl diphosphate reductase, chloroplastic OS=Anthurium amnicola GN=CHLP_3 PE=4 SV=1"	SSPK(1)LPSGR	2	0.84853	3	3	1	63.4265	0.0231208	63.426	1	64.82	0.0209933	64.82	1	52.5995	0.0535782	52.6_x000D_
map00900 Terpenoid backbone biosynthesis	0.0634436	11	1.62	Gene.28252::TRINITY_DN39682_c0_g1::g.28252::m.28252	165	K	Chloroplast 1-hydroxy-2-methyl-2-(E)-butenyl-4-diphosphate synthase OS=Narcissus tazetta PE=2 SV=1	SGQLPVQK(1)EGEEVDYR	2	1.1214	3	3	1	145.915	1.48e-12	145.91	1	163.561	3.67e-17	163.56	1	157.543	6.03e-17	157.54_x000D_
map00900 Terpenoid backbone biosynthesis	0.0634436	11	1.62	Gene.28252::TRINITY_DN39682_c0_g1::g.28252::m.28252	199	K	Chloroplast 1-hydroxy-2-methyl-2-(E)-butenyl-4-diphosphate synthase OS=Narcissus tazetta PE=2 SV=1	LQTPEVLYK(1)SLGTK	2	0.49946	3	3	1	130.717	1.08e-08	130.72	1	103.791	7.5e-06	103.79	1	85.0065	0.000300224	85.006_x000D_
map00900 Terpenoid backbone biosynthesis	0.0634436	11	1.62	Gene.23229::TRINITY_DN37433_c1_g1::g.23229::m.23229	223	K	"2-C-methyl-D-erythritol 4-phosphate cytidylyltransferase, chloroplastic OS=Anthurium amnicola GN=ISPD_2 PE=3 SV=1"	SFVVK(1)TLDR	2	0.24701	6	3	1	109.664	0.000352418	109.66	1	109.664	0.000352418	109.66	1	85.3546	0.00280033	85.355_x000D_
map00900 Terpenoid backbone biosynthesis	0.0634436	11	1.62	Gene.21681::TRINITY_DN36703_c0_g1::g.21681::m.21681	228	K	"Putative acetyl-CoA acetyltransferase, cytosolic 2 OS=Anthurium amnicola GN=At5g47720_4 PE=3 SV=1"	GRPSVFIDK(1)DESLEK	3	-0.22549	3	3	1	108.063	1.7e-06	108.06	1	85.9881	0.000153493	85.988	1	85.4731	0.000162059	85.473_x000D_
map00900 Terpenoid backbone biosynthesis	0.0634436	11	1.62	Gene.19263::TRINITY_DN35470_c0_g2::g.19263::m.19263	310	K	Hydroxymethylglutaryl-CoA synthase OS=Nelumbo nucifera GN=LOC104596203 PE=3 SV=1	ASQVAAK(1)HLYDEK	2	0.0999	3	3	1	84.7534	0.000143586	84.753	1	57.2674	0.00295809	57.267	1	160.042	1.67e-13	160.04_x000D_
map00900 Terpenoid backbone biosynthesis	0.0634436	11	1.62	Gene.19263::TRINITY_DN35470_c0_g2::g.19263::m.19263	411	K	Hydroxymethylglutaryl-CoA synthase OS=Nelumbo nucifera GN=LOC104596203 PE=3 SV=1	FVETLK(1)LMEHR	3	0.31772	3	3	1	83.1822	0.000340782	83.182	1	91.9612	0.000182441	91.961	1	93.3452	0.000134622	93.345_x000D_
map00900 Terpenoid backbone biosynthesis	0.0634436	11	1.62	Gene.18938::TRINITY_DN35300_c0_g1::g.18938::m.18938	335	K	4-hydroxy-3-methylbut-2-enyl diphosphate reductase OS=Anthurium amnicola GN=ispH_5 PE=3 SV=1	GETEEIGK(1)LVEK	2	2.1835	3	3	1	141.581	2.86e-09	141.58	1	141.128	2.97e-09	141.13	1	133.148	1.23e-07	133.15_x000D_
map00900 Terpenoid backbone biosynthesis	0.0634436	11	1.62	Gene.20361::TRINITY_DN36058_c0_g1::g.20361::m.20361	169	K	Alkyl transferase OS=Anthurium amnicola GN=At5g58770 PE=3 SV=1	ENLEDFK(1)R	2	-0.29718	6	3	1	156.508	6.38e-05	156.51	1	119.211	0.00133928	119.21	1	109.478	0.00178386	109.48_x000D_
map00900 Terpenoid backbone biosynthesis	0.0634436	11	1.62	Gene.28255::TRINITY_DN39682_c1_g1::g.28255::m.28255	121	K	"4-hydroxy-3-methylbut-2-en-1-yl diphosphate synthase, chloroplastic-like OS=Nicotiana sylvestris GN=LOC104243695 PE=4 SV=1"	IDLYVGK(1)TVVK	2	-0.019985	3	3	1	54.3425	0.029717	54.343	1	55.2612	0.0242776	55.261	1	54.3425	0.029717	54.343_x000D_
map00900 Terpenoid backbone biosynthesis	0.0634436	11	1.62	Gene.7304::TRINITY_DN28532_c2_g1::g.7304::m.7304	202	K	Farnesyl pyrophosphate synthase 1 (Fragment) OS=Anthurium amnicola GN=FPS1_3 PE=3 SV=1	YK(1)LPVHQQIVQYK	3	-0.016705	3	3	1	127.174	1.68e-07	127.17	1	142.097	4.26e-10	142.1	1	140.244	4.96e-10	140.24_x000D_
map00900 Terpenoid backbone biosynthesis	0.0634436	11	1.62	Gene.18943::TRINITY_DN35300_c0_g6::g.18943::m.18943	49	K	LYTB-like protein 1 (Fragment) OS=Epipremnum aureum PE=2 SV=1	ISYK(1)LHHGELVEK	3	-0.24805	4	3	1	103.761	8.23e-06	103.76	1	43.0301	3.16e-07	121.24	1	66.2152	0.00162827	66.215_x000D_
map00900 Terpenoid backbone biosynthesis	0.0634436	11	1.62	Gene.22153::TRINITY_DN36912_c0_g3::g.22153::m.22153	57	K	Geranylgeranyl reductase (Fragment) OS=Zantedeschia aethiopica PE=2 SV=1	ISDEK(1)MEYYK	2	3.463	8	3	1	105.46	0.000260197	105.46	1	145.457	1.76e-07	145.46	1	143.96	9.07e-08	143.96_x000D_
map00900 Terpenoid backbone biosynthesis	0.0634436	11	1.62	Gene.22153::TRINITY_DN36912_c0_g3::g.22153::m.22153	245	K	Geranylgeranyl reductase (Fragment) OS=Zantedeschia aethiopica PE=2 SV=1	MTFDSYLYK(1)R	2	-0.60596	6	3	1	150.608	4.07e-08	150.61	1	141.995	4.14e-09	160.53	1	99.9731	4.8e-12	174.41_x000D_
map00900 Terpenoid backbone biosynthesis	0.0634436	11	1.62	Gene.22153::TRINITY_DN36912_c0_g3::g.22153::m.22153	196	K	Geranylgeranyl reductase (Fragment) OS=Zantedeschia aethiopica PE=2 SV=1	YLDK(1)FDK	2	0.60441	4	3	1	104.209	0.00432406	104.21	1	89.5498	0.00848572	89.55	1	101.327	0.00464776	101.33_x000D_
map00900 Terpenoid backbone biosynthesis	0.0634436	11	1.62	Gene.22153::TRINITY_DN36912_c0_g3::g.22153::m.22153	199	K	Geranylgeranyl reductase (Fragment) OS=Zantedeschia aethiopica PE=2 SV=1	FDK(1)AYWPTYK	2	-0.7121	5	3	1	103.433	0.000312753	103.43	1	120.855	7.47e-06	120.86	1	96.6043	0.000489771	96.604_x000D_
map00640 Propanoate metabolism	0.209849	8	1.38	Gene.24795::TRINITY_DN38178_c0_g1::g.24795::m.24795	346	K	Dihydrolipoyl dehydrogenase (Fragment) OS=Anthurium amnicola GN=LPD_1 PE=3 SV=1	ILAEK(1)ETDK	2	-0.18086	12	3	1	101.646	0.000623264	101.65	1	90.1504	0.000623264	101.65	1	90.1504	0.00182116	90.15_x000D_
map00640 Propanoate metabolism	0.209849	8	1.38	Gene.24795::TRINITY_DN38178_c0_g1::g.24795::m.24795	305	K	Dihydrolipoyl dehydrogenase (Fragment) OS=Anthurium amnicola GN=LPD_1 PE=3 SV=1	HGHVDYDLVPGVVYTHPEVASVGK(1)TEDQVK	4	0.12008	5	3	1	171.001	1.37e-31	171	1	139.185	6.81e-23	139.19	1	124.82	7.15e-17	124.82_x000D_
map00640 Propanoate metabolism	0.209849	8	1.38	Gene.24795::TRINITY_DN38178_c0_g1::g.24795::m.24795	78	K	Dihydrolipoyl dehydrogenase (Fragment) OS=Anthurium amnicola GN=LPD_1 PE=3 SV=1	IEGGNTVVK(1)GK	2	1.9186	3	3	1	116.546	1.23e-05	116.55	1	99.4999	0.00021116	99.5	1	110.077	7.1e-05	110.08_x000D_
map00640 Propanoate metabolism	0.209849	8	1.38	Gene.24795::TRINITY_DN38178_c0_g1::g.24795::m.24795	331	K	Dihydrolipoyl dehydrogenase (Fragment) OS=Anthurium amnicola GN=LPD_1 PE=3 SV=1	AK(1)AIDDAEGVVK	2	0.71405	3	3	1	66.9887	0.00639392	66.989	1	49.2981	0.052902	49.298	1	82.7048	0.000712931	82.705_x000D_
map00640 Propanoate metabolism	0.209849	8	1.38	Gene.24795::TRINITY_DN38178_c0_g1::g.24795::m.24795	46	K	Dihydrolipoyl dehydrogenase (Fragment) OS=Anthurium amnicola GN=LPD_1 PE=3 SV=1	GIEGLFK(1)K	2	-0.24467	11	3	1	67.1694	0.0231996	71.501	1	73.2601	0.0127899	75.109	1	75.1092	0.0127899	75.109_x000D_
map00640 Propanoate metabolism	0.209849	8	1.38	Gene.24795::TRINITY_DN38178_c0_g1::g.24795::m.24795	49	K	Dihydrolipoyl dehydrogenase (Fragment) OS=Anthurium amnicola GN=LPD_1 PE=3 SV=1	NK(1)VNYVK	2	0.51985	5	3	0.999985	48.3302	9.98e-13	157.34	1	110.612	0.00360479	141.52	0.877672	8.55806	0.0302203	106.36_x000D_
map00640 Propanoate metabolism	0.209849	8	1.38	Gene.24795::TRINITY_DN38178_c0_g1::g.24795::m.24795	405	K	Dihydrolipoyl dehydrogenase (Fragment) OS=Anthurium amnicola GN=LPD_1 PE=3 SV=1	EAAMATYDK(1)PIHI	2	-0.94579	4	3	1	134.99	9.56e-10	134.99	1	138.236	1.8e-09	138.24	1	136.698	8.67e-10	136.7_x000D_
map00640 Propanoate metabolism	0.209849	8	1.38	Gene.24795::TRINITY_DN38178_c0_g1::g.24795::m.24795	311	K	Dihydrolipoyl dehydrogenase (Fragment) OS=Anthurium amnicola GN=LPD_1 PE=3 SV=1	TEDQVK(1)ASGVEYR	2	-0.4507	6	3	1	170.95	2.52e-14	170.95	1	173.594	7.46e-17	173.59	1	156.243	2.16e-13	156.24_x000D_
map00640 Propanoate metabolism	0.209849	8	1.38	Gene.24795::TRINITY_DN38178_c0_g1::g.24795::m.24795	54	K	Dihydrolipoyl dehydrogenase (Fragment) OS=Anthurium amnicola GN=LPD_1 PE=3 SV=1	VNYVK(1)GFGK	2	0.54112	6	3	1	96.6681	0.000791435	96.668	1	107.574	0.000422998	107.57	1	109.478	0.000358681	109.48_x000D_
map00640 Propanoate metabolism	0.209849	8	1.38	Gene.21681::TRINITY_DN36703_c0_g1::g.21681::m.21681	228	K	"Putative acetyl-CoA acetyltransferase, cytosolic 2 OS=Anthurium amnicola GN=At5g47720_4 PE=3 SV=1"	GRPSVFIDK(1)DESLEK	3	-0.22549	3	3	1	108.063	1.7e-06	108.06	1	85.9881	0.000153493	85.988	1	85.4731	0.000162059	85.473_x000D_
map00640 Propanoate metabolism	0.209849	8	1.38	Gene.21883::TRINITY_DN36787_c0_g4::g.21883::m.21883	80	K	"Enoyl-CoA hydratase, mitochondrial (Fragment) OS=Anthurium amnicola GN=ECHS1_0 PE=4 SV=1"	YK(1)AVINDGLK	2	-0.18426	4	3	1	70.9415	0.00969619	70.942	1	58.7431	0.0256139	58.743	1	63.6941	0.0191534	63.694_x000D_
map00640 Propanoate metabolism	0.209849	8	1.38	Gene.21091::TRINITY_DN36418_c0_g4::g.21091::m.21091	127	K	"Succinate--CoA ligase [ADP-forming] subunit beta, mitochondrial OS=Vitis vinifera GN=VIT_07s0005g03790 PE=3 SV=1"	GGVHIVK(1)TEEVEGLAGK	3	0.44785	4	3	1	128.063	8.12e-11	128.06	1	109.075	3.36e-07	109.07	1	138.186	1.47e-15	138.19_x000D_
map00640 Propanoate metabolism	0.209849	8	1.38	Gene.21091::TRINITY_DN36418_c0_g4::g.21091::m.21091	232	K	"Succinate--CoA ligase [ADP-forming] subunit beta, mitochondrial OS=Vitis vinifera GN=VIT_07s0005g03790 PE=3 SV=1"	VVDGLAPK(1)VADRNEAIEQVK	3	0.21759	9	3	1	92.2953	0.000216131	92.295	1	99.3429	5.9e-07	107.53	1	77.6441	0.000975078	77.644_x000D_
map00640 Propanoate metabolism	0.209849	8	1.38	Gene.21091::TRINITY_DN36418_c0_g4::g.21091::m.21091	372	K	"Succinate--CoA ligase [ADP-forming] subunit beta, mitochondrial OS=Vitis vinifera GN=VIT_07s0005g03790 PE=3 SV=1"	ILTSDEK(1)VK	2	-0.29427	4	3	1	91.8667	0.00147073	91.867	1	91.8667	0.00147073	91.867	1	91.8667	0.00147073	91.867_x000D_
map00640 Propanoate metabolism	0.209849	8	1.38	Gene.21091::TRINITY_DN36418_c0_g4::g.21091::m.21091	420	K	"Succinate--CoA ligase [ADP-forming] subunit beta, mitochondrial OS=Vitis vinifera GN=VIT_07s0005g03790 PE=3 SV=1"	LEGTNVDQGK(1)R	2	0.71408	4	3	1	137.396	2.26e-07	137.4	1	198.812	5.52e-17	198.81	1	105.252	0.000212231	105.25_x000D_
map00640 Propanoate metabolism	0.209849	8	1.38	Gene.11448::TRINITY_DN31097_c0_g1::g.11448::m.11448	445	K	Lipoamide dehydrogenase 1 isoform 1 OS=Theobroma cacao GN=TCM_021331 PE=3 SV=1	TSFK(1)ANTK	2	0.31086	4	3	1	87.6395	0.00402235	87.639	1	150.362	0.000162354	150.36	1	138.062	0.000626056	138.06_x000D_
map00640 Propanoate metabolism	0.209849	8	1.38	Gene.23380::TRINITY_DN37500_c0_g1::g.23380::m.23380	600	K	"Biotin carboxylase 1, chloroplastic OS=Anthurium amnicola GN=POPTRDRAFT_831870_1 PE=4 SV=1"	VDTAFIPK(1)HEK	2	-0.69319	5	3	1	143.974	8.63e-08	143.97	1	74.6109	0.00095799	74.611	1	155.48	4.04e-09	155.48_x000D_
map00640 Propanoate metabolism	0.209849	8	1.38	Gene.23380::TRINITY_DN37500_c0_g1::g.23380::m.23380	603	K	"Biotin carboxylase 1, chloroplastic OS=Anthurium amnicola GN=POPTRDRAFT_831870_1 PE=4 SV=1"	HEK(1)ELAGPQK	2	-0.016999	3	3	1	162.26	6.02e-09	162.26	1	141.711	2.54e-07	141.71	1	189.166	1.45e-12	189.17_x000D_
map00640 Propanoate metabolism	0.209849	8	1.38	Gene.27582::TRINITY_DN39414_c1_g1::g.27582::m.27582	226	K	"Acetyl-coenzyme A carboxylase carboxyl transferase subunit alpha, chloroplastic OS=Ananas comosus GN=ACMD2_10044 PE=3 SV=1"	NTK(1)ENIHR	3	-0.34505	5	3	1	49.4415	0.000806699	128.86	1	170.501	5.96e-06	170.5	1	41.4293	9.83e-05	152.06_x000D_
map00640 Propanoate metabolism	0.209849	8	1.38	Gene.20592::TRINITY_DN36171_c1_g1::g.20592::m.20592	190	K	Dihydrolipoyl dehydrogenase OS=Anthurium amnicola GN=lpdA_1 PE=3 SV=1	TSFK(1)ANTK	2	0.31086	4	3	1	87.6395	0.00402235	87.639	1	150.362	0.000162354	150.36	1	138.062	0.000626056	138.06_x000D_
map04075 Plant hormone signal transduction	1	2	0.09	Gene.24646::TRINITY_DN38105_c0_g1::g.24646::m.24646	75	K	Putative serine/threonine-protein kinase At5g41260 OS=Anthurium amnicola GN=At5g41260_4 PE=4 SV=1	APNVVYK(1)GK	2	1.0904	3	3	1	65.2243	0.020376	65.224	1	65.2243	0.020376	65.224	1	76.2215	0.00466508	76.221_x000D_
map04075 Plant hormone signal transduction	1	2	0.09	Gene.7083::TRINITY_DN28393_c1_g4::g.7083::m.7083	70	K	Xyloglucan endotransglucosylase/hydrolase (Fragment) OS=Anthurium amnicola GN=XTH23_1 PE=3 SV=1	SSGSGFQSK(1)HEYLYGR	2	0.37805	7	3	1	97.2353	6.6e-68	283.49	1	322.68	1.78e-95	322.68	1	109.041	1.14e-17	163.8_x000D_
map00010 Glycolysis / Gluconeogenesis	7.28639e-13	47	2.82	Gene.108::TRINITY_DN22384_c1_g1::g.108::m.108	89	K	Fructose-bisphosphate aldolase OS=Brassica rapa subsp. pekinensis PE=3 SV=1	GILAADESTGSIAK(1)R	2	-0.1066	7	3	1	159.519	1.99e-16	159.52	1	158.519	2.14e-16	158.52	1	168.885	5.96e-17	168.89_x000D_
map00010 Glycolysis / Gluconeogenesis	7.28639e-13	47	2.82	Gene.9630::TRINITY_DN29997_c1_g1::g.9630::m.9630	326	K	S-(hydroxymethyl)glutathione dehydrogenase OS=Anthurium amnicola GN=ADH2_4 PE=3 SV=1	GTAFGGFK(1)SR	2	-0.28867	5	3	1	65.6946	0.0165429	65.695	1	60.305	0.0235758	60.305	1	59.2647	0.0249333	59.265_x000D_
map00010 Glycolysis / Gluconeogenesis	7.28639e-13	47	2.82	Gene.9630::TRINITY_DN29997_c1_g1::g.9630::m.9630	230	K	S-(hydroxymethyl)glutathione dehydrogenase OS=Anthurium amnicola GN=ADH2_4 PE=3 SV=1	VIGIDIDSK(1)K	2	0.2183	3	3	1	62.4662	0.0326423	62.466	1	90.0503	0.00214544	90.05	1	88.1337	0.00266132	88.134_x000D_
map00010 Glycolysis / Gluconeogenesis	7.28639e-13	47	2.82	Gene.9630::TRINITY_DN29997_c1_g1::g.9630::m.9630	236	K	S-(hydroxymethyl)glutathione dehydrogenase OS=Anthurium amnicola GN=ADH2_4 PE=3 SV=1	K(0.007)YDVAK(0.993)NFGVTEFVNPK	3	-0.18006	3	3	0.975028	15.9157	2.6e-07	112.01	0.959748	13.7737	1.72e-07	112.82	0.992684	21.3256	5.88e-11	131.45_x000D_
map00010 Glycolysis / Gluconeogenesis	7.28639e-13	47	2.82	Gene.9630::TRINITY_DN29997_c1_g1::g.9630::m.9630	341	K	S-(hydroxymethyl)glutathione dehydrogenase OS=Anthurium amnicola GN=ADH2_4 PE=3 SV=1	YMNK(1)EIK	2	0.22659	3	3	1	44.3492	0.0558739	44.349	1	98.9966	0.00490957	98.997	1	48.0357	0.0471974	48.036_x000D_
map00010 Glycolysis / Gluconeogenesis	7.28639e-13	47	2.82	Gene.9630::TRINITY_DN29997_c1_g1::g.9630::m.9630	115	K	S-(hydroxymethyl)glutathione dehydrogenase OS=Anthurium amnicola GN=ADH2_4 PE=3 SV=1	TNLCGK(1)VR	2	-0.060843	3	3	1	143.12	0.000435356	143.12	1	122.176	0.000837791	122.18	1	129.466	0.000803869	129.47_x000D_
map00010 Glycolysis / Gluconeogenesis	7.28639e-13	47	2.82	Gene.5831::TRINITY_DN27550_c0_g3::g.5831::m.5831	124	K	Glyceraldehyde-3-phosphate dehydrogenase OS=Musa acuminata subsp. malaccensis PE=3 SV=1	YDTVHGSWK(1)HHELK	3	0.2338	7	3	1	76.7593	2.31e-21	192.32	1	155.572	2.14e-15	155.57	1	139.582	1.82e-11	139.58_x000D_
map00010 Glycolysis / Gluconeogenesis	7.28639e-13	47	2.82	Gene.5831::TRINITY_DN27550_c0_g3::g.5831::m.5831	134	K	Glyceraldehyde-3-phosphate dehydrogenase OS=Musa acuminata subsp. malaccensis PE=3 SV=1	DSK(1)TLLFGEK	2	0.8336	9	3	1	111.855	9.44e-05	111.86	1	113.224	1.36e-05	113.22	1	133.05	1.63e-06	133.05_x000D_
map00010 Glycolysis / Gluconeogenesis	7.28639e-13	47	2.82	Gene.24686::TRINITY_DN38128_c0_g2::g.24686::m.24686	360	K	Aldehyde dehydrogenase family 7 member B4 (Fragment) OS=Anthurium amnicola GN=ALDH7B4 PE=3 SV=1	NFEK(1)GLEVIK	2	-0.51065	7	3	1	84.5074	1.21e-08	170.66	1	112.938	3.28e-22	215.77	1	88.2402	0.00167398	109.6_x000D_
map00010 Glycolysis / Gluconeogenesis	7.28639e-13	47	2.82	Gene.24686::TRINITY_DN38128_c0_g2::g.24686::m.24686	101	K	Aldehyde dehydrogenase family 7 member B4 (Fragment) OS=Anthurium amnicola GN=ALDH7B4 PE=3 SV=1	GK(1)LQQLGR	2	-0.11071	3	3	1	89.7522	0.00340654	89.752	1	89.7522	0.00340654	89.752	1	86.095	0.00447252	86.095_x000D_
map00010 Glycolysis / Gluconeogenesis	7.28639e-13	47	2.82	Gene.24686::TRINITY_DN38128_c0_g2::g.24686::m.24686	86	K	Aldehyde dehydrogenase family 7 member B4 (Fragment) OS=Anthurium amnicola GN=ALDH7B4 PE=3 SV=1	IWMQIPAPK(1)R	2	0.96906	3	3	1	111.455	1.18e-05	111.46	1	111.061	1.24e-05	111.06	1	104.014	2.28e-05	104.01_x000D_
map00010 Glycolysis / Gluconeogenesis	7.28639e-13	47	2.82	Gene.11448::TRINITY_DN31097_c0_g1::g.11448::m.11448	445	K	Lipoamide dehydrogenase 1 isoform 1 OS=Theobroma cacao GN=TCM_021331 PE=3 SV=1	TSFK(1)ANTK	2	0.31086	4	3	1	87.6395	0.00402235	87.639	1	150.362	0.000162354	150.36	1	138.062	0.000626056	138.06_x000D_
map00010 Glycolysis / Gluconeogenesis	7.28639e-13	47	2.82	Gene.25679::TRINITY_DN38558_c0_g1::g.25679::m.25679	77	K	Phosphoglycerate kinase OS=Macleaya cordata GN=BVC80_1795g51 PE=3 SV=1	YSLK(1)PLVPR	2	-0.28004	4	3	1	120.306	0.000171734	120.31	1	114.895	0.000190768	114.89	1	121.639	0.000167047	121.64_x000D_
map00010 Glycolysis / Gluconeogenesis	7.28639e-13	47	2.82	Gene.25679::TRINITY_DN38558_c0_g1::g.25679::m.25679	49	K	Phosphoglycerate kinase OS=Macleaya cordata GN=BVC80_1795g51 PE=3 SV=1	AAVPTIK(1)YLVGNGAR	2	1.6587	3	3	1	78.5055	0.000506138	78.505	1	49.1494	0.0173792	49.149	1	78.5055	0.000506138	78.505_x000D_
map00010 Glycolysis / Gluconeogenesis	7.28639e-13	47	2.82	Gene.25679::TRINITY_DN38558_c0_g1::g.25679::m.25679	10	K	Phosphoglycerate kinase OS=Macleaya cordata GN=BVC80_1795g51 PE=3 SV=1	SVGDLK(1)EADLK	2	-0.44446	6	3	1	107.966	9.9e-05	107.97	1	128.081	4.23e-06	128.08	1	93.3452	0.000431667	93.345_x000D_
map00010 Glycolysis / Gluconeogenesis	7.28639e-13	47	2.82	Gene.25679::TRINITY_DN38558_c0_g1::g.25679::m.25679	340	K	Phosphoglycerate kinase OS=Macleaya cordata GN=BVC80_1795g51 PE=3 SV=1	FAAGTDAIAK(1)K	2	3.7115	3	3	1	87.1843	0.0016724	87.184	1	88.5961	0.00144473	88.596	1	88.5961	0.00144473	88.596_x000D_
map00010 Glycolysis / Gluconeogenesis	7.28639e-13	47	2.82	Gene.1661::TRINITY_DN24126_c0_g2::g.1661::m.1661	233	K	"Fructose-1,6-bisphosphatase, chloroplastic OS=Anthurium amnicola GN=Os03g0267300_1 PE=3 SV=1"	KLDVVSNEVFTSCLK(1)SSGR	3	1.1235	3	3	0.999769	36.3579	0.0433467	41.615	1	128.117	1.08e-15	133.93	1	72.814	0.000186534	81.44_x000D_
map00010 Glycolysis / Gluconeogenesis	7.28639e-13	47	2.82	Gene.28522::TRINITY_DN39782_c1_g3::g.28522::m.28522	84	K	Fructose-bisphosphate aldolase OS=Nelumbo nucifera GN=LOC104612484 PE=3 SV=1	TWAGK(1)EENVEK	2	0.077324	12	3	1	128.847	3.69e-06	128.85	1	142.085	1.03e-07	142.08	1	151.547	2.05e-08	151.55_x000D_
map00010 Glycolysis / Gluconeogenesis	7.28639e-13	47	2.82	Gene.28522::TRINITY_DN39782_c1_g3::g.28522::m.28522	127	K	Fructose-bisphosphate aldolase OS=Nelumbo nucifera GN=LOC104612484 PE=3 SV=1	GEGVSESLHVK(1)DYK	3	0.17572	4	3	1	81.6316	8.47e-06	81.632	1	162.461	4.04e-15	162.46	1	59.7088	0.00176447	59.709_x000D_
map00010 Glycolysis / Gluconeogenesis	7.28639e-13	47	2.82	Gene.28522::TRINITY_DN39782_c1_g3::g.28522::m.28522	9	K	Fructose-bisphosphate aldolase OS=Nelumbo nucifera GN=LOC104612484 PE=3 SV=1	MVTPGSESK(1)K	2	0.28881	6	3	1	61.3438	0.000895024	89.171	1	63.6242	0.00190331	79.201	1	73.4995	0.0057296	73.499_x000D_
map00010 Glycolysis / Gluconeogenesis	7.28639e-13	47	2.82	Gene.28522::TRINITY_DN39782_c1_g3::g.28522::m.28522	111	K	Fructose-bisphosphate aldolase OS=Nelumbo nucifera GN=LOC104612484 PE=3 SV=1	ANSEATLGTYK(1)GDAAK	2	-0.055429	6	3	1	165.582	7.96e-27	165.58	1	186.851	1.3e-23	186.85	1	175.26	1.02e-35	175.26_x000D_
map00010 Glycolysis / Gluconeogenesis	7.28639e-13	47	2.82	Gene.28522::TRINITY_DN39782_c1_g3::g.28522::m.28522	79	K	Fructose-bisphosphate aldolase OS=Nelumbo nucifera GN=LOC104612484 PE=3 SV=1	ALQQSTLK(1)TWAGK	2	-0.12458	5	3	1	137.836	1.85e-09	137.84	1	180.613	4.67e-17	180.61	1	141.128	1.46e-09	141.13_x000D_
map00010 Glycolysis / Gluconeogenesis	7.28639e-13	47	2.82	Gene.18920::TRINITY_DN35292_c1_g2::g.18920::m.18920	41	K	Aldose reductase OS=Elaeis guineensis var. tenera PE=2 SV=1	AVK(1)AGFR	2	0.11496	3	3	1	86.5121	0.0102545	86.512	1	76.8333	0.0158902	76.833	1	81.3812	0.0132421	81.381_x000D_
map00010 Glycolysis / Gluconeogenesis	7.28639e-13	47	2.82	Gene.19038::TRINITY_DN35345_c0_g1::g.19038::m.19038	257	K	6-phosphofructokinase 3 (Fragment) OS=Anthurium amnicola GN=PFK3_10 PE=4 SV=1	GASVIFEEVQK(1)R	2	1.4261	3	3	1	126.118	1.96e-06	126.12	1	99.5386	9.84e-05	99.539	1	89.3005	0.000583882	89.301_x000D_
map00010 Glycolysis / Gluconeogenesis	7.28639e-13	47	2.82	Gene.20460::TRINITY_DN36111_c1_g4::g.20460::m.20460	128	K	"2,3-bisphosphoglycerate-independent phosphoglycerate mutase OS=Anthurium amnicola GN=PGM1_4 PE=4 SV=1"	LVDHALASGK(1)IYDGEGFK	3	0.46722	7	3	1	94.2034	7.28e-06	94.203	1	136.342	1.08e-15	136.34	1	92.4392	2.33e-05	92.439_x000D_
map00010 Glycolysis / Gluconeogenesis	7.28639e-13	47	2.82	Gene.20460::TRINITY_DN36111_c1_g4::g.20460::m.20460	241	K	"2,3-bisphosphoglycerate-independent phosphoglycerate mutase OS=Anthurium amnicola GN=PGM1_4 PE=4 SV=1"	YENDWDVVK(1)R	2	-1.4742	6	3	1	139.323	4.78e-07	139.32	1	152.696	4e-08	152.7	1	119.274	3.38e-05	119.27_x000D_
map00010 Glycolysis / Gluconeogenesis	7.28639e-13	47	2.82	Gene.20460::TRINITY_DN36111_c1_g4::g.20460::m.20460	118	K	"2,3-bisphosphoglycerate-independent phosphoglycerate mutase OS=Anthurium amnicola GN=PGM1_4 PE=4 SV=1"	IYAQGAK(1)LVDHALASGK	3	0.041975	5	3	1	115.728	2.53e-10	115.73	1	99.0441	9.68e-07	99.044	1	115.728	2.53e-10	115.73_x000D_
map00010 Glycolysis / Gluconeogenesis	7.28639e-13	47	2.82	Gene.20460::TRINITY_DN36111_c1_g4::g.20460::m.20460	428	K	"2,3-bisphosphoglycerate-independent phosphoglycerate mutase OS=Anthurium amnicola GN=PGM1_4 PE=4 SV=1"	AVEIAEK(1)AR	2	0.034012	4	3	1	93.5976	0.00111733	93.598	1	92.0512	0.00143306	92.051	1	83.647	0.00314898	83.647_x000D_
map00010 Glycolysis / Gluconeogenesis	7.28639e-13	47	2.82	Gene.20460::TRINITY_DN36111_c1_g4::g.20460::m.20460	213	K	"2,3-bisphosphoglycerate-independent phosphoglycerate mutase OS=Anthurium amnicola GN=PGM1_4 PE=4 SV=1"	EK(1)GVDAQIASGGGR	2	-0.0039771	3	3	1	115.101	6.35e-08	115.1	1	133.47	1.51e-09	133.47	1	101.878	8.84e-06	101.88_x000D_
map00010 Glycolysis / Gluconeogenesis	7.28639e-13	47	2.82	Gene.20460::TRINITY_DN36111_c1_g4::g.20460::m.20460	136	K	"2,3-bisphosphoglycerate-independent phosphoglycerate mutase OS=Anthurium amnicola GN=PGM1_4 PE=4 SV=1"	IYDGEGFK(1)YIK	2	0.046481	5	3	1	110.838	6.09e-05	110.84	1	110.077	7.1e-05	110.08	1	105.46	0.000132185	105.46_x000D_
map00010 Glycolysis / Gluconeogenesis	7.28639e-13	47	2.82	Gene.20460::TRINITY_DN36111_c1_g4::g.20460::m.20460	34	K	"2,3-bisphosphoglycerate-independent phosphoglycerate mutase OS=Anthurium amnicola GN=PGM1_4 PE=4 SV=1"	LADHPK(1)LPK	3	-0.40254	5	3	1	76.2819	0.00746718	76.282	1	100.017	0.000215751	100.02	1	43.3077	0.0339867	43.308_x000D_
map00010 Glycolysis / Gluconeogenesis	7.28639e-13	47	2.82	Gene.20460::TRINITY_DN36111_c1_g4::g.20460::m.20460	264	K	"2,3-bisphosphoglycerate-independent phosphoglycerate mutase OS=Anthurium amnicola GN=PGM1_4 PE=4 SV=1"	FQNAVEAVK(1)K	2	-1.4527	3	3	1	99.2826	0.000661069	99.283	1	83.8618	0.00381117	83.862	1	63.3202	0.0586068	63.32_x000D_
map00010 Glycolysis / Gluconeogenesis	7.28639e-13	47	2.82	Gene.24540::TRINITY_DN38052_c0_g3::g.24540::m.24540	276	K	Glucose-6-phosphate isomerase OS=Anthurium amnicola GN=PGIC_3 PE=3 SV=1	TPEQLLSEK(1)VPDHLVPHK	4	-1.7332	4	3	1	82.8655	9.47e-05	82.865	1	75.0406	0.000192755	75.041	1	42.6332	0.0210199	42.633_x000D_
map00010 Glycolysis / Gluconeogenesis	7.28639e-13	47	2.82	Gene.14606::TRINITY_DN32900_c1_g3::g.14606::m.14606	224	K	Glucose-6-phosphate 1-epimerase OS=Anthurium amnicola GN=AAPC_12 PE=3 SV=1	IYLSTPTK(1)IAVLDHEK	3	0.44679	3	3	1	98.2806	1.67e-06	98.281	1	96.2077	1.88e-06	96.208	1	111.344	3.17e-07	111.34_x000D_
map00010 Glycolysis / Gluconeogenesis	7.28639e-13	47	2.82	Gene.10084::TRINITY_DN30300_c0_g1::g.10084::m.10084	115	K	Pyruvate dehydrogenase E1 component subunit alpha OS=Anthurium amnicola GN=ODPA PE=4 SV=1	LILSHEIASAAELK(1)DIEK	3	1.7056	3	3	1	192.162	4.42e-30	192.16	1	154.521	1.66e-21	154.52	1	114.549	1.86e-10	114.55_x000D_
map00010 Glycolysis / Gluconeogenesis	7.28639e-13	47	2.82	Gene.23346::TRINITY_DN37486_c2_g1::g.23346::m.23346	175	K	"Triosephosphate isomerase, chloroplastic OS=Nicotiana attenuata GN=TPIP1_0 PE=3 SV=1"	IVNSVTAK(1)K	2	-0.27598	3	3	1	111.607	0.000451009	111.61	1	120.989	0.000266309	120.99	1	120.989	0.000266309	120.99_x000D_
map00010 Glycolysis / Gluconeogenesis	7.28639e-13	47	2.82	Gene.16408::TRINITY_DN33898_c0_g2::g.16408::m.16408	297	K	Aldose 1-epimerase OS=Anthurium amnicola GN=GALM_7 PE=3 SV=1	AAVAK(1)DDK	2	0.89333	3	3	1	56.2581	0.051262	56.258	1	56.2581	0.0427152	56.258	1	66.6919	0.0235742	66.692_x000D_
map00010 Glycolysis / Gluconeogenesis	7.28639e-13	47	2.82	Gene.24516::TRINITY_DN38044_c0_g2::g.24516::m.24516	32	K	Aldehyde dehydrogenase domain OS=Macleaya cordata GN=BVC80_8965g47 PE=3 SV=1	FK(1)DLGEVIR	2	-0.35619	6	3	1	75.509	0.00481056	75.509	1	113.445	0.000224678	113.44	1	76.2278	0.00466379	76.228_x000D_
map00010 Glycolysis / Gluconeogenesis	7.28639e-13	47	2.82	Gene.14483::TRINITY_DN32820_c0_g1::g.14483::m.14483	195	K	"Acetate/butyrate--CoA ligase AAE7, peroxisomal OS=Anthurium amnicola GN=AAE7_0 PE=4 SV=1"	HPDGYIEVK(1)DR	2	-3.4594	4	3	1	73.4351	0.00410723	73.435	1	83.1822	0.00147378	83.182	1	86.7722	0.00110566	86.772_x000D_
map00010 Glycolysis / Gluconeogenesis	7.28639e-13	47	2.82	Gene.23692::TRINITY_DN37653_c1_g1::g.23692::m.23692	95	K	"Fructose-1,6-bisphosphatase, chloroplastic OS=Oryza sativa subsp. japonica GN=Os03g0267300 PE=2 SV=1"	AYVDSLK(1)DPGPSGK	2	-0.14932	7	3	1	156.243	6.45e-15	156.24	1	152.003	5.76e-12	152	1	175.151	1.96e-18	175.15_x000D_
map00010 Glycolysis / Gluconeogenesis	7.28639e-13	47	2.82	Gene.26798::TRINITY_DN39076_c0_g1::g.26798::m.26798	146	K	Pyruvate kinase OS=Anthurium amnicola GN=KPYG_0 PE=3 SV=1	VIHELK(1)DYLK	3	0.43261	3	3	1	88.5961	0.000513077	88.596	1	120.77	6.15e-06	120.77	1	75.8194	0.00120862	75.819_x000D_
map00010 Glycolysis / Gluconeogenesis	7.28639e-13	47	2.82	Gene.23254::TRINITY_DN37445_c0_g2::g.23254::m.23254	123	K	NADP-dependent glyceraldehyde-3-phosphate dehydrogenase OS=Anthurium amnicola GN=GAPN_2 PE=3 SV=1	AAALLK(1)EHR	3	0.096821	3	3	1	71.4507	0.00345751	71.451	1	58.6986	0.00965005	58.699	1	60.1024	0.00896838	60.102_x000D_
map00010 Glycolysis / Gluconeogenesis	7.28639e-13	47	2.82	Gene.23254::TRINITY_DN37445_c0_g2::g.23254::m.23254	97	K	NADP-dependent glyceraldehyde-3-phosphate dehydrogenase OS=Anthurium amnicola GN=GAPN_2 PE=3 SV=1	VMESAK(1)VAQK	2	0.15882	3	3	1	105.975	0.000108081	105.98	1	63.6242	0.0192445	63.624	1	88.5961	0.000706258	88.596_x000D_
map00010 Glycolysis / Gluconeogenesis	7.28639e-13	47	2.82	Gene.23254::TRINITY_DN37445_c0_g2::g.23254::m.23254	91	K	NADP-dependent glyceraldehyde-3-phosphate dehydrogenase OS=Anthurium amnicola GN=GAPN_2 PE=3 SV=1	VQACTQEEVNK(1)VMESAK	2	-0.32129	6	3	1	294.939	1.15e-89	294.94	1	280.544	4.08e-76	280.54	1	328.726	2.16e-106	328.73_x000D_
map00010 Glycolysis / Gluconeogenesis	7.28639e-13	47	2.82	Gene.23254::TRINITY_DN37445_c0_g2::g.23254::m.23254	401	K	NADP-dependent glyceraldehyde-3-phosphate dehydrogenase OS=Anthurium amnicola GN=GAPN_2 PE=3 SV=1	GATFCQEYK(1)R	2	-0.29707	4	3	1	145.248	2.84e-07	145.25	1	150.608	1.08e-07	150.61	1	142.427	3.76e-07	142.43_x000D_
map00010 Glycolysis / Gluconeogenesis	7.28639e-13	47	2.82	Gene.23254::TRINITY_DN37445_c0_g2::g.23254::m.23254	59	K	NADP-dependent glyceraldehyde-3-phosphate dehydrogenase OS=Anthurium amnicola GN=GAPN_2 PE=3 SV=1	YYSEGEWK(1)K	2	-0.0057355	6	3	1	128.361	0.000225525	128.36	1	115.714	0.000295484	115.71	1	126.067	0.000238213	126.07_x000D_
map00010 Glycolysis / Gluconeogenesis	7.28639e-13	47	2.82	Gene.23254::TRINITY_DN37445_c0_g2::g.23254::m.23254	392	K	NADP-dependent glyceraldehyde-3-phosphate dehydrogenase OS=Anthurium amnicola GN=GAPN_2 PE=3 SV=1	EK(1)GATFCQEYK	2	0.027053	4	3	1	129.343	3.35e-06	129.34	1	136.698	1.5e-07	136.7	1	156.139	3.89e-09	156.14_x000D_
map00010 Glycolysis / Gluconeogenesis	7.28639e-13	47	2.82	Gene.23254::TRINITY_DN37445_c0_g2::g.23254::m.23254	117	K	NADP-dependent glyceraldehyde-3-phosphate dehydrogenase OS=Anthurium amnicola GN=GAPN_2 PE=3 SV=1	RAELLHK(1)AAALLK	3	-0.31796	4	3	1	127.018	1.1e-06	127.02	1	41.9957	0.0197054	41.996	1	76.7593	3.33e-13	160.38_x000D_
map00010 Glycolysis / Gluconeogenesis	7.28639e-13	47	2.82	Gene.23254::TRINITY_DN37445_c0_g2::g.23254::m.23254	355	K	NADP-dependent glyceraldehyde-3-phosphate dehydrogenase OS=Anthurium amnicola GN=GAPN_2 PE=3 SV=1	VNAK(1)IAK	2	0.31791	3	3	1	60.7988	0.0532445	60.799	1	85.3595	0.0109256	85.359	1	66.9932	0.0377564	66.993_x000D_
map00010 Glycolysis / Gluconeogenesis	7.28639e-13	47	2.82	Gene.18759::TRINITY_DN35191_c0_g1::g.18759::m.18759	105	K	Aldehyde dehydrogenase OS=Anthurium amnicola GN=ALDH3H1_4 PE=3 SV=1	STLTEFYGKDPLESK(1)DLSR	3	-0.51488	5	3	1	76.11	6.92e-22	163.79	1	154.15	1.06e-08	154.15	1	82.2609	1.21e-21	157_x000D_
map00010 Glycolysis / Gluconeogenesis	7.28639e-13	47	2.82	Gene.18759::TRINITY_DN35191_c0_g1::g.18759::m.18759	121	K	Aldehyde dehydrogenase OS=Anthurium amnicola GN=ALDH3H1_4 PE=3 SV=1	LTK(1)LLDDEK	2	0.090357	3	3	1	104.221	0.000536266	104.22	1	123.792	0.000159471	123.79	1	104.221	1.28e-05	104.22_x000D_
map00010 Glycolysis / Gluconeogenesis	7.28639e-13	47	2.82	Gene.11781::TRINITY_DN31268_c0_g2::g.11781::m.11781	329	K	"enolase 1, chloroplastic-like OS=Nelumbo nucifera GN=LOC104600649 PE=3 SV=1"	LAK(1)YNQLLR	2	0.049605	7	3	1	136.797	0.00010641	136.8	1	133.235	0.000126259	133.23	1	144.122	6.22e-05	144.12_x000D_
map00010 Glycolysis / Gluconeogenesis	7.28639e-13	47	2.82	Gene.27162::TRINITY_DN39242_c0_g1::g.27162::m.27162	90	K	Fructose-bisphosphate aldolase OS=Macleaya cordata GN=BVC80_1805g87 PE=3 SV=1	TAK(1)TIASPGR	2	0.092493	11	3	1	120.77	1.93e-05	120.77	1	94.4653	0.000608558	94.465	1	99.752	0.000408175	99.752_x000D_
map00010 Glycolysis / Gluconeogenesis	7.28639e-13	47	2.82	Gene.27162::TRINITY_DN39242_c0_g1::g.27162::m.27162	443	K	Fructose-bisphosphate aldolase OS=Macleaya cordata GN=BVC80_1805g87 PE=3 SV=1	ANSLAQLGK(1)YTGEGESEESK	2	-0.30017	6	3	1	300.74	5.14e-100	300.74	1	345.339	3.79e-131	345.34	1	292.288	1.02e-99	292.29_x000D_
map00010 Glycolysis / Gluconeogenesis	7.28639e-13	47	2.82	Gene.27162::TRINITY_DN39242_c0_g1::g.27162::m.27162	208	K	Fructose-bisphosphate aldolase OS=Macleaya cordata GN=BVC80_1805g87 PE=3 SV=1	SAAYYK(1)QGAR	2	0.58374	18	3	1	107.788	0.00019986	107.79	1	112.008	9.05e-05	112.01	1	99.815	0.000406541	99.815_x000D_
map00010 Glycolysis / Gluconeogenesis	7.28639e-13	47	2.82	Gene.27162::TRINITY_DN39242_c0_g1::g.27162::m.27162	111	K	Fructose-bisphosphate aldolase OS=Macleaya cordata GN=BVC80_1805g87 PE=3 SV=1	GILAMDESNATCGK(1)R	2	-0.01781	6	3	1	100.183	1.52e-09	100.18	1	180.851	3.87e-23	180.85	1	142.104	2.33e-12	145.1_x000D_
[truncated: 1,242 more rows]
