# Supplementary material for: Large-scale analysis of protein crotonylation reveals its diverse functions in Pinellia ternata
Source: BMC Plant Biol. 2022 Sep 23;22:457. doi: 10.1186/s12870-022-03835-y (PMC9502611; doi:10.1186/s12870-022-03835-y)
Supplement: Supplementary file 6 — Additional file 6: Supplementary Table S5. Protein domain enrichment analysis of crotonylated proteins in the leaves of P. ternata. [file 12870_2022_3835_MOESM6_ESM.xlsx]

## Sheet: ident Domain2Protein
Domain Description	Fisher's exact test p value	Protein accession	Position	Amino acid	Protein description	Modified sequence	Charge	Mass error [ppm]	MS/MS Count	Num. of Rep.	Localization prob 1	Score diff 1	PEP 1	Score 1	Localization prob 2	Score diff 2	PEP 2	Score 2	Localization prob 3	Score diff 3	PEP 3	Score 3_x000D_
Dienelactone hydrolase family	0.0731256	Gene.4005::TRINITY_DN26191_c0_g3::g.4005::m.4005	136	K	Protein usf OS=Anthurium amnicola GN=usf_2 PE=4 SV=1	DIQASAK(1)WLK	2	0.31405	3	3	1	131.819	3.41e-06	131.82	1	70.8081	0.00987033	70.808	1	112.129	8.73e-05	112.13_x000D_
Dienelactone hydrolase family	0.0731256	Gene.18246::TRINITY_DN34915_c1_g2::g.18246::m.18246	99	K	"Endo-1,31,4-beta-D-glucanase (Fragment) OS=Anthurium amnicola GN=E134_7 PE=4 SV=1"	SHSPEK(1)GFEDAEK	3	0.077147	4	3	1	115.342	4.64e-07	115.34	1	107.529	5.48e-06	107.53	1	108.971	4.44e-06	108.97_x000D_
Aldo/keto reductase family	0.000122087	Gene.19230::TRINITY_DN35457_c0_g1::g.19230::m.19230	165	K	Putative aldo-keto reductase 2 OS=Ananas comosus GN=ACMD2_17638 PE=4 SV=1	LVEEGK(1)IK	2	0.34428	4	3	1	82.4525	0.00553425	82.452	1	58.9807	0.0377206	58.981	1	73.6646	0.0107826	73.665_x000D_
Aldo/keto reductase family	0.000122087	Gene.18267::TRINITY_DN34925_c0_g2::g.18267::m.18267	161	K	Putative aldo-keto reductase 1 OS=Anthurium amnicola GN=AKR1_6 PE=4 SV=1	LVEEGK(1)VK	2	0.78637	3	3	1	82.4525	0.00159633	82.452	1	56.8102	0.0417024	56.81	1	94.1145	0.000564098	94.114_x000D_
Aldo/keto reductase family	0.000122087	Gene.10977::TRINITY_DN30838_c0_g1::g.10977::m.10977	305	K	Putative NAD(P)H-dependent oxidoreductase 1 (Fragment) OS=Anthurium amnicola GN=Os10g0113000_1 PE=4 SV=1	HK(1)ISQIPQK	2	0.61353	4	3	1	104.221	0.000536266	104.22	1	108.431	0.000394047	108.43	1	82.4167	0.00340019	82.417_x000D_
Aldo/keto reductase family	0.000122087	Gene.16058::TRINITY_DN33706_c0_g2::g.16058::m.16058	275	K	Putative voltage-gated potassium channel subunit beta OS=Anthurium amnicola GN=KAB1 PE=4 SV=1	FSLENYK(1)NLASR	2	-0.45589	3	3	1	181.672	8.71e-17	181.67	1	177.833	1.18e-16	177.83	1	147.522	1.42e-09	147.52_x000D_
Aldo/keto reductase family	0.000122087	Gene.16058::TRINITY_DN33706_c0_g2::g.16058::m.16058	288	K	Putative voltage-gated potassium channel subunit beta OS=Anthurium amnicola GN=KAB1 PE=4 SV=1	SLVDDVLK(1)K	2	0.12475	3	3	1	64.8406	0.0329665	64.841	1	67.3338	0.0269802	67.334	1	58.6986	0.0477137	58.699_x000D_
Aldo/keto reductase family	0.000122087	Gene.12590::TRINITY_DN31748_c0_g2::g.12590::m.12590	290	K	NADP-dependent D-sorbitol-6-phosphate dehydrogenase (Fragment) OS=Anthurium amnicola GN=S6PDH_1 PE=4 SV=1	NTVVIPK(1)TSR	2	0.0053828	3	3	1	76.8433	0.00362455	76.843	1	46.7962	0.0547289	46.796	1	68.7856	0.0125094	68.786_x000D_
Aldo/keto reductase family	0.000122087	Gene.18920::TRINITY_DN35292_c1_g2::g.18920::m.18920	41	K	Aldose reductase OS=Elaeis guineensis var. tenera PE=2 SV=1	AVK(1)AGFR	2	0.11496	3	3	1	86.5121	0.0102545	86.512	1	76.8333	0.0158902	76.833	1	81.3812	0.0132421	81.381_x000D_
Aldo/keto reductase family	0.000122087	Gene.18127::TRINITY_DN34842_c0_g3::g.18127::m.18127	61	K	Protein tas OS=Anthurium amnicola GN=tas_7 PE=4 SV=1	ESVEK(1)SLK	2	-0.045964	4	3	1	87.6395	0.00402235	87.639	1	87.6395	0.00402235	87.639	1	78.5161	0.00668161	78.516_x000D_
Aldo/keto reductase family	0.000122087	Gene.18127::TRINITY_DN34842_c0_g3::g.18127::m.18127	24	K	Protein tas OS=Anthurium amnicola GN=tas_7 PE=4 SV=1	DK(1)IILATK	2	-1.0081	3	3	1	85.7159	0.00458303	85.716	1	68.5575	0.0201518	68.557	1	82.2868	0.00558253	82.287_x000D_
Aldo/keto reductase family	0.000122087	Gene.18127::TRINITY_DN34842_c0_g3::g.18127::m.18127	117	K	Protein tas OS=Anthurium amnicola GN=tas_7 PE=4 SV=1	AFQEVIDEGK(1)VR	2	0.035739	3	3	1	89.4303	0.000364544	89.43	1	96.0589	7.65e-05	96.059	1	101.532	5.46e-05	101.53_x000D_
Aldo/keto reductase family	0.000122087	Gene.26518::TRINITY_DN38953_c2_g1::g.26518::m.26518	57	K	"Putative oxidoreductase At1g06690, chloroplastic OS=Anthurium amnicola GN=At1g06690_3 PE=4 SV=1"	VNLGGSDVK(1)VTK	2	-0.54423	3	3	1	95.9802	7.68e-05	95.98	1	96.0589	7.65e-05	96.059	1	72.8912	0.00267528	72.891_x000D_
Aldo/keto reductase family	0.000122087	Gene.26518::TRINITY_DN38953_c2_g1::g.26518::m.26518	48	K	"Putative oxidoreductase At1g06690, chloroplastic OS=Anthurium amnicola GN=At1g06690_3 PE=4 SV=1"	VEEGK(1)VNLGGSDVK	2	-0.11653	5	3	1	73.296	0.00124612	73.296	1	138.186	6.31e-11	138.19	1	85.4731	0.000286714	85.473_x000D_
Ribosomal L18 C-terminal region	0.0143786	Gene.25300::TRINITY_DN38396_c2_g1::g.25300::m.25300	126	K	60S ribosomal protein L5 (Fragment) OS=Anthurium amnicola GN=RPL5_18 PE=3 SV=1	GIGPDEMEGLYK(1)K	2	-1.4343	6	3	1	101.388	3.37e-07	126.65	1	92.9062	2.57e-05	96.059	1	98.3681	5.64e-06	110.9_x000D_
Ribosomal L18 C-terminal region	0.0143786	Gene.15936::TRINITY_DN33632_c0_g1::g.15936::m.15936	120	K	60S ribosomal protein L5 (Fragment) OS=Anthurium amnicola GN=RPL5_18 PE=3 SV=1	GIGPDDVEALYK(1)K	2	-0.81502	5	3	1	94.6877	8.6e-05	94.688	1	93.3481	0.000170117	93.348	1	79.0886	0.00106575	79.089_x000D_
Ribosomal L18 C-terminal region	0.0143786	Gene.15936::TRINITY_DN33632_c0_g1::g.15936::m.15936	43	K	60S ribosomal protein L5 (Fragment) OS=Anthurium amnicola GN=RPL5_18 PE=3 SV=1	VFGALK(1)GALDGGLDIPHSDKR	4	0.2056	5	3	1	167.53	5.56e-25	167.53	1	98.5336	2.27e-11	114.55	1	95.1628	4.04e-25	168.99_x000D_
Ribosomal L18 C-terminal region	0.0143786	Gene.15936::TRINITY_DN33632_c0_g1::g.15936::m.15936	107	K	60S ribosomal protein L5 (Fragment) OS=Anthurium amnicola GN=RPL5_18 PE=3 SV=1	YNSHFSEYLK(1)K	3	0.092593	4	3	1	110.306	2.56e-05	110.31	1	68.6757	0.0032176	68.676	1	120.033	3.71e-06	120.03_x000D_
Phosphoglucose isomerase	0.0396951	Gene.24540::TRINITY_DN38052_c0_g3::g.24540::m.24540	276	K	Glucose-6-phosphate isomerase OS=Anthurium amnicola GN=PGIC_3 PE=3 SV=1	TPEQLLSEK(1)VPDHLVPHK	4	-1.7332	4	3	1	82.8655	9.47e-05	82.865	1	75.0406	0.000192755	75.041	1	42.6332	0.0210199	42.633_x000D_
Phosphoglucose isomerase	0.0396951	Gene.8914::TRINITY_DN29558_c0_g1::g.8914::m.8914	75	K	Glucose-6-phosphate isomerase OS=Anthurium amnicola GN=PGIC_3 PE=3 SV=1	LAEAADLK(1)EK	2	0.74467	5	3	1	67.385	0.0143372	67.385	1	77.0624	0.00358705	77.062	1	68.5357	0.0128355	68.536_x000D_
Peptidase M16 inactive domain	0.0157545	Gene.26074::TRINITY_DN38745_c0_g1::g.26074::m.26074	571	K	"Presequence protease 1, chloroplastic/mitochondrial OS=Anthurium amnicola GN=PREP1_2 PE=4 SV=1"	ILTDSAK(1)FLTK	2	-0.22121	4	3	1	91.9612	0.000573579	91.961	1	100.931	0.000192197	100.93	1	90.6136	0.000711767	90.614_x000D_
Peptidase M16 inactive domain	0.0157545	Gene.26074::TRINITY_DN38745_c0_g1::g.26074::m.26074	777	K	"Presequence protease 1, chloroplastic/mitochondrial OS=Anthurium amnicola GN=PREP1_2 PE=4 SV=1"	GVVVAVASPDDVAK(1)ANELK	2	2.8284	3	3	1	126.839	1.22e-10	126.84	1	124.908	1.56e-10	124.91	1	114.986	3.28e-10	114.99_x000D_
Peptidase M16 inactive domain	0.0157545	Gene.26074::TRINITY_DN38745_c0_g1::g.26074::m.26074	226	K	"Presequence protease 1, chloroplastic/mitochondrial OS=Anthurium amnicola GN=PREP1_2 PE=4 SV=1"	SVGK(1)WIYDK	2	-0.47199	6	3	1	68.4904	5e-10	131.18	1	73.8411	0.0072206	73.841	1	69.6716	3.55e-09	114.58_x000D_
Peptidase M16 inactive domain	0.0157545	Gene.26074::TRINITY_DN38745_c0_g1::g.26074::m.26074	475	K	"Presequence protease 1, chloroplastic/mitochondrial OS=Anthurium amnicola GN=PREP1_2 PE=4 SV=1"	FK(1)QFVSQSK	2	0.35126	3	3	1	70.4956	0.0123283	70.496	1	119.224	0.000175541	119.22	1	82.4167	0.00340019	82.417_x000D_
Peptidase M16 inactive domain	0.0157545	Gene.26074::TRINITY_DN38745_c0_g1::g.26074::m.26074	20	K	"Presequence protease 1, chloroplastic/mitochondrial OS=Anthurium amnicola GN=PREP1_2 PE=4 SV=1"	LTFEEFK(1)EFHR	3	-0.13326	4	3	1	125.226	1.98e-06	125.23	1	107.026	3.54e-05	107.03	1	143.238	2.95e-08	143.24_x000D_
Peptidase M16 inactive domain	0.0157545	Gene.26074::TRINITY_DN38745_c0_g1::g.26074::m.26074	748	K	"Presequence protease 1, chloroplastic/mitochondrial OS=Anthurium amnicola GN=PREP1_2 PE=4 SV=1"	REEILSTSLK(1)DFK	3	2.5014	4	3	1	150.056	8.08e-10	150.06	1	57.4139	1.08e-06	127.17	1	138.449	3.62e-09	138.45_x000D_
Peptidase M16 inactive domain	0.0157545	Gene.26074::TRINITY_DN38745_c0_g1::g.26074::m.26074	92	K	"Presequence protease 1, chloroplastic/mitochondrial OS=Anthurium amnicola GN=PREP1_2 PE=4 SV=1"	YPSGEGGENK(1)K	2	0.28767	3	3	1	63.9438	0.0203653	63.944	1	81.5247	0.00258509	81.525	1	86.1144	0.00184494	86.114_x000D_
Peptidase M16 inactive domain	0.0157545	Gene.26074::TRINITY_DN38745_c0_g1::g.26074::m.26074	482	K	"Presequence protease 1, chloroplastic/mitochondrial OS=Anthurium amnicola GN=PREP1_2 PE=4 SV=1"	QFVSQSK(1)AR	2	0.82301	3	3	1	119.617	0.000174159	119.62	1	109.439	0.000360015	109.44	1	126.547	0.000149783	126.55_x000D_
Peptidase M16 inactive domain	0.0157545	Gene.25937::TRINITY_DN38682_c0_g1::g.25937::m.25937	122	K	Mitochondrial-processing peptidase subunit alpha OS=Anthurium amnicola GN=MPP_0 PE=3 SV=1	MAFK(1)STTNR	2	0.068861	6	3	1	76.2278	0.000797366	90.15	1	123.86	0.000159233	123.86	1	109.29	0.000159826	109.29_x000D_
Peptidase M16 inactive domain	0.0157545	Gene.25937::TRINITY_DN38682_c0_g1::g.25937::m.25937	454	K	Mitochondrial-processing peptidase subunit alpha OS=Anthurium amnicola GN=MPP_0 PE=3 SV=1	KPIEHFLK(1)AVDEVTLK	3	-0.12004	7	3	1	76.1864	4.02e-17	154.26	0.999966	44.7061	1.47e-12	139.9	1	63.4872	1.99e-12	135.09_x000D_
Peptidase M16 inactive domain	0.0157545	Gene.27404::TRINITY_DN39337_c0_g1::g.27404::m.27404	518	K	Putative zinc protease pqqL (Fragment) OS=Anthurium amnicola GN=pqqL_4 PE=4 SV=1	EFGVTK(1)GELAR	2	-0.34002	3	3	1	103.909	0.000152734	103.91	1	81.0022	0.00169732	81.002	1	107.026	0.000111438	107.03_x000D_
Peptidase M16 inactive domain	0.0157545	Gene.16519::TRINITY_DN33962_c0_g2::g.16519::m.16519	137	K	Putative mitochondrial-processing peptidase subunit beta (Fragment) OS=Anthurium amnicola GN=At3g02090_3 PE=3 SV=1	EQTTYYAK(1)VMAEDVPK	2	-0.22313	5	3	1	148.441	9.79e-13	148.44	1	148.441	9.79e-13	148.44	1	95.2051	1.6e-09	129.11_x000D_
Peptidase M16 inactive domain	0.0157545	Gene.16519::TRINITY_DN33962_c0_g2::g.16519::m.16519	241	K	Putative mitochondrial-processing peptidase subunit beta (Fragment) OS=Anthurium amnicola GN=At3g02090_3 PE=3 SV=1	MVISAAGAVK(1)HEDIVGQVQK	3	-0.44495	4	3	1	145.882	1.86e-17	145.88	1	104.837	2.17e-07	104.84	1	128.382	9.09e-12	128.38_x000D_
Peptidase M16 inactive domain	0.0157545	Gene.16519::TRINITY_DN33962_c0_g2::g.16519::m.16519	255	K	Putative mitochondrial-processing peptidase subunit beta (Fragment) OS=Anthurium amnicola GN=At3g02090_3 PE=3 SV=1	LFTK(1)LSDNPTTASQLVAK	2	-0.24986	5	3	1	78.4412	9.7e-45	229.4	1	220.64	5.28e-44	220.64	1	221.47	4.88e-44	221.47_x000D_
Peptidase M16 inactive domain	0.0157545	Gene.16519::TRINITY_DN33962_c0_g2::g.16519::m.16519	220	K	Putative mitochondrial-processing peptidase subunit beta (Fragment) OS=Anthurium amnicola GN=At3g02090_3 PE=3 SV=1	QHLK(1)DYISTHYTAPR	3	0.34666	5	3	1	76.3218	3.98e-13	150.76	1	140.928	1.89e-12	140.93	1	125.5	1.98e-09	125.5_x000D_
Fructose-1-6-bisphosphatase	0.00252353	Gene.1661::TRINITY_DN24126_c0_g2::g.1661::m.1661	233	K	"Fructose-1,6-bisphosphatase, chloroplastic OS=Anthurium amnicola GN=Os03g0267300_1 PE=3 SV=1"	KLDVVSNEVFTSCLK(1)SSGR	3	1.1235	3	3	0.999769	36.3579	0.0433467	41.615	1	128.117	1.08e-15	133.93	1	72.814	0.000186534	81.44_x000D_
Fructose-1-6-bisphosphatase	0.00252353	Gene.28319::TRINITY_DN39708_c1_g2::g.28319::m.28319	11	K	Fructose-bisphosphatase OS=Zostera marina GN=ZOSMA_7G00990 PE=3 SV=1	TISFK(1)VR	2	0.36662	11	3	1	117.934	0.00317506	117.93	1	146.945	0.00118078	146.94	1	117.934	0.00317506	117.93_x000D_
Fructose-1-6-bisphosphatase	0.00252353	Gene.28319::TRINITY_DN39708_c1_g2::g.28319::m.28319	146	K	Fructose-bisphosphatase OS=Zostera marina GN=ZOSMA_7G00990 PE=3 SV=1	DCPGTHEFLLLDEGK(1)WQHVK	4	-0.21244	6	3	1	212.789	1.2e-52	212.79	1	45.9158	2.57e-63	243.41	1	99.0922	2.99e-07	99.092_x000D_
Fructose-1-6-bisphosphatase	0.00252353	Gene.23692::TRINITY_DN37653_c1_g1::g.23692::m.23692	95	K	"Fructose-1,6-bisphosphatase, chloroplastic OS=Oryza sativa subsp. japonica GN=Os03g0267300 PE=2 SV=1"	AYVDSLK(1)DPGPSGK	2	-0.14932	7	3	1	156.243	6.45e-15	156.24	1	152.003	5.76e-12	152	1	175.151	1.96e-18	175.15_x000D_
Fructose-1-6-bisphosphatase	0.00252353	Gene.28451::TRINITY_DN39753_c1_g1::g.28451::m.28451	231	K	"Fructose-1,6-bisphosphatase, cytosolic OS=Anthurium amnicola GN=F16P2_5 PE=3 SV=1"	NWDVPTTK(1)YVEK	2	-0.1409	3	3	1	91.6203	0.000251098	91.62	1	101.532	5.46e-05	101.53	1	72.8912	0.00267528	72.891_x000D_
Fructose-1-6-bisphosphatase	0.00252353	Gene.28451::TRINITY_DN39753_c1_g1::g.28451::m.28451	237	K	"Fructose-1,6-bisphosphatase, cytosolic OS=Anthurium amnicola GN=F16P2_5 PE=3 SV=1"	CK(1)FPQDGSSPK	2	-0.62478	5	3	1	91.3133	0.000640016	91.313	1	102.4	0.00017273	102.4	1	92.611	0.000506949	92.611_x000D_
Fructose-1-6-bisphosphatase	0.00252353	Gene.28451::TRINITY_DN39753_c1_g1::g.28451::m.28451	211	K	"Fructose-1,6-bisphosphatase, cytosolic OS=Anthurium amnicola GN=F16P2_5 PE=3 SV=1"	K(1)GNIYSVNEGNAK	2	1.1082	3	3	1	136.299	3.19e-09	136.3	1	95.1834	7.15e-05	95.183	1	177.419	9.34e-17	177.42_x000D_
Malic enzyme, N-terminal domain	0.0731256	Gene.18794::TRINITY_DN35210_c0_g2::g.18794::m.18794	99	K	Malic enzyme OS=Anthurium amnicola GN=MAOM_2 PE=3 SV=1	FMVDLK(1)R	2	-1.0772	3	3	1	65.6761	0.0645581	65.676	1	79.116	0.0228999	79.116	1	100.67	0.00742553	100.67_x000D_
Malic enzyme, N-terminal domain	0.0731256	Gene.18794::TRINITY_DN35210_c0_g2::g.18794::m.18794	250	K	Malic enzyme OS=Anthurium amnicola GN=MAOM_2 PE=3 SV=1	LLK(1)DPLYLGLQQHR	3	-0.28009	4	3	1	146.959	8.49e-12	146.96	1	146.959	8.49e-12	146.96	1	139.295	1.86e-11	139.3_x000D_
Malic enzyme, N-terminal domain	0.0731256	Gene.18139::TRINITY_DN34851_c2_g2::g.18139::m.18139	97	K	Malic enzyme (Fragment) OS=Anthurium amnicola GN=MAON_0 PE=3 SV=1	NEHPNVVSLAK(1)WR	3	-0.21146	3	3	1	92.2953	4.78e-05	92.295	1	61.1674	0.00237847	61.167	1	79.8749	0.000205558	79.875_x000D_
Elongation factor G C-terminus	0.00965802	Gene.25850::TRINITY_DN38644_c1_g3::g.25850::m.25850	447	K	"Elongation factor G, chloroplastic (Fragment) OS=Anthurium amnicola GN=FUSA PE=3 SV=1"	VAIEPK(1)TK	2	-0.055844	6	3	1	111.167	0.0010449	111.17	1	70.2558	0.0170361	70.256	1	99.4417	0.0016654	99.442_x000D_
Elongation factor G C-terminus	0.00965802	Gene.25850::TRINITY_DN38644_c1_g3::g.25850::m.25850	366	K	"Elongation factor G, chloroplastic (Fragment) OS=Anthurium amnicola GN=FUSA PE=3 SV=1"	VYAGK(1)LVAGSYVLNANK	2	-1.2774	3	3	1	176.491	1.57e-27	176.49	1	143.284	3.06e-15	143.28	1	161.189	5.14e-21	161.19_x000D_
Elongation factor G C-terminus	0.00965802	Gene.25850::TRINITY_DN38644_c1_g3::g.25850::m.25850	167	K	"Elongation factor G, chloroplastic (Fragment) OS=Anthurium amnicola GN=FUSA PE=3 SV=1"	ICFVNK(1)MDR	2	0.04905	7	3	1	109.29	1.57e-05	109.29	1	111.455	0.000127803	121.73	1	123.355	2.65e-08	123.35_x000D_
Elongation factor G C-terminus	0.00965802	Gene.25850::TRINITY_DN38644_c1_g3::g.25850::m.25850	557	K	"Elongation factor G, chloroplastic (Fragment) OS=Anthurium amnicola GN=FUSA PE=3 SV=1"	FEPMEAGSGYEFK(1)SEIK	2	1.1334	7	3	1	94.9729	1.82e-21	163.41	1	168.686	1.84e-21	168.69	1	69.1882	2.36e-21	160.64_x000D_
Elongation factor G C-terminus	0.00965802	Gene.25734::TRINITY_DN38587_c0_g1::g.25734::m.25734	84	K	"Elongation factor G, mitochondrial (Fragment) OS=Anthurium amnicola GN=Os03g0565500_0 PE=3 SV=1"	LAFINK(1)LDR	2	-0.22156	3	3	1	105.195	0.000503372	105.2	1	97.5653	0.000761126	97.565	1	96.665	0.000791538	96.665_x000D_
Elongation factor G C-terminus	0.00965802	Gene.20896::TRINITY_DN36314_c0_g1::g.20896::m.20896	626	K	GTP-binding protein TypA/BipA (Fragment) OS=Anthurium amnicola GN=typA_2 PE=4 SV=1	GQMFVGPGVDVYK(1)GQIVGIHQR	3	-0.12236	4	3	1	122.192	9.06e-12	122.19	1	127.316	4.92e-12	127.32	1	114.461	2.17e-12	131.09_x000D_
Elongation factor G C-terminus	0.00965802	Gene.13696::TRINITY_DN32383_c0_g2::g.13696::m.13696	36	K	elongation factor 2-like OS=Nicotiana tabacum GN=LOC107805110 PE=4 SV=1	SK(1)ILSEEFGWDK	2	-0.25012	5	3	1	107.994	2.87e-05	107.99	1	90.6885	0.000299365	90.689	1	110.379	1.92e-05	110.38_x000D_
Elongation factor G C-terminus	0.00965802	Gene.13696::TRINITY_DN32383_c0_g2::g.13696::m.13696	140	K	elongation factor 2-like OS=Nicotiana tabacum GN=LOC107805110 PE=4 SV=1	VIYASQLTAK(1)PR	2	0.18842	3	3	1	69.0301	0.00209681	69.03	1	161.989	2.9e-13	161.99	1	125.542	1.34e-06	125.54_x000D_
FAD binding domain	0.112364	Gene.7700::TRINITY_DN28794_c0_g1::g.7700::m.7700	291	K	Delta(24)-sterol reductase OS=Anthurium amnicola GN=DIM_2 PE=4 SV=1	YASK(1)EEAK	2	0.19581	3	3	1	64.734	0.027166	64.734	1	91.318	0.00295013	91.318	1	64.4204	0.0277412	64.42_x000D_
FAD binding domain	0.112364	Gene.7401::TRINITY_DN28593_c0_g2::g.7401::m.7401	265	K	"L-galactono-1,4-lactone dehydrogenase, mitochondrial (Fragment) OS=Anthurium amnicola GN=GLDH PE=4 SV=1"	YTK(1)DEALQHFR	3	-0.14892	5	3	1	121.68	2.77e-06	121.68	1	147.909	1.66e-08	147.91	1	121.68	2.77e-06	121.68_x000D_
Cation transporter/ATPase, N-terminus	0.0606387	Gene.23751::TRINITY_DN37680_c0_g1::g.23751::m.23751	679	K	"Calcium-transporting ATPase 1, plasma membrane-type (Fragment) OS=Anthurium amnicola GN=Os12g0586600_0 PE=3 SV=1"	HTLVK(1)HLR	3	-1.4752	3	3	1	107.295	0.000397537	107.29	1	105.808	0.000422559	105.81	1	71.4908	0.00469812	71.491_x000D_
Cation transporter/ATPase, N-terminus	0.0606387	Gene.27734::TRINITY_DN39472_c3_g1::g.27734::m.27734	747	K	Plasma membrane ATPase OS=Eichhornia crassipes PE=2 SV=1	IFK(1)VESLEK	2	-0.43498	6	3	1	75.6522	0.00478131	75.652	1	66.3212	0.0187015	66.321	1	85.6222	0.0027457	85.622_x000D_
Cation transporter/ATPase, N-terminus	0.0606387	Gene.27734::TRINITY_DN39472_c3_g1::g.27734::m.27734	900	K	Plasma membrane ATPase OS=Eichhornia crassipes PE=2 SV=1	TLHGLQTADSK(1)MFTDR	3	-0.57284	6	3	1	123.397	1.12e-09	123.4	1	119.458	1.54e-09	119.46	1	131.608	2.44e-10	131.61_x000D_
Cation transporter/ATPase, N-terminus	0.0606387	Gene.27734::TRINITY_DN39472_c3_g1::g.27734::m.27734	524	K	Plasma membrane ATPase OS=Eichhornia crassipes PE=2 SV=1	MITGDQLAIGK(1)ETGR	2	2.1769	4	3	1	169.147	1.55e-17	169.15	1	114.539	6.27e-09	114.54	1	141.861	5.49e-12	141.86_x000D_
Cation transporter/ATPase, N-terminus	0.0606387	Gene.27734::TRINITY_DN39472_c3_g1::g.27734::m.27734	317	K	Plasma membrane ATPase OS=Eichhornia crassipes PE=2 SV=1	LAQQGAITK(1)R	2	-0.66135	3	3	1	138.361	5.09e-07	138.36	1	102.531	0.000528638	102.53	1	85.8209	0.00328385	85.821_x000D_
Cation transporter/ATPase, N-terminus	0.0606387	Gene.27734::TRINITY_DN39472_c3_g1::g.27734::m.27734	883	K	Plasma membrane ATPase OS=Eichhornia crassipes PE=2 SV=1	ELK(1)WAHAQR	2	1.5435	6	3	1	137.693	4.53e-12	137.69	1	69.8117	0.00425344	69.812	1	81.525	0.00555207	81.525_x000D_
Cation transporter/ATPase, N-terminus	0.0606387	Gene.27734::TRINITY_DN39472_c3_g1::g.27734::m.27734	574	K	Plasma membrane ATPase OS=Eichhornia crassipes PE=2 SV=1	ADGFAGVFPEHK(1)YEIVK	3	0.56417	5	3	1	76.7606	0.000186442	76.761	1	80.3162	0.00015014	80.316	1	66.1517	0.0014107	66.152_x000D_
Cation transporter/ATPase, N-terminus	0.0606387	Gene.26717::TRINITY_DN39039_c2_g1::g.26717::m.26717	562	K	Plasma membrane ATPase OS=Anthurium amnicola GN=Os04g0656100_9 PE=3 SV=1	ADGFAGVFPEHK(1)YEIVR	3	0.658	3	3	1	74.7318	0.000288441	74.732	1	94.6096	4.21e-06	94.61	1	120.896	1.81e-10	120.9_x000D_
Core histone H2A/H2B/H3/H4	0.0462026	Gene.18348::TRINITY_DN34961_c1_g3::g.18348::m.18348	37	K	Histone H2A OS=Eutrema salsugineum GN=EUTSA_v10014920mg PE=3 SV=1	SVK(1)AGLQFPVGR	2	0.15419	3	3	1	87.6405	0.000184298	87.641	1	59.1298	0.0113451	59.13	1	59.731	0.00557763	59.731_x000D_
Core histone H2A/H2B/H3/H4	0.0462026	Gene.15996::TRINITY_DN33670_c0_g1::g.15996::m.15996	63	K	Histone H2A (Fragment) OS=Anthurium amnicola GN=At1g51060 PE=3 SV=1	AGK(1)YAER	2	-0.79531	3	3	1	75.2127	0.0172045	75.213	1	64.2645	0.0445789	64.265	1	61.9623	0.0503353	61.962_x000D_
Core histone H2A/H2B/H3/H4	0.0462026	Gene.6944::TRINITY_DN28307_c0_g4::g.6944::m.6944	93	K	Histone H3.3 (Fragment) OS=Noccaea caerulescens GN=LE_TR18230_c0_g1_i1_g.58847 PE=3 SV=1	EIAQDFK(1)TDLR	2	0.46929	14	3	1	126.194	5.54e-06	126.19	1	138.991	1.3e-07	138.99	1	107.092	0.000110566	107.09_x000D_
Core histone H2A/H2B/H3/H4	0.0462026	Gene.6944::TRINITY_DN28307_c0_g4::g.6944::m.6944	70	K	Histone H3.3 (Fragment) OS=Noccaea caerulescens GN=LE_TR18230_c0_g1_i1_g.58847 PE=3 SV=1	YQK(1)STELLIR	2	-2.7729	7	3	1	140.485	2.79e-07	140.49	1	113.926	4.07e-05	113.93	1	137.976	3.32e-07	137.98_x000D_
Core histone H2A/H2B/H3/H4	0.0462026	Gene.20771::TRINITY_DN36246_c0_g3::g.20771::m.20771	137	K	Histone H2B OS=Cucumis melo GN=LOC103490588 PE=3 SV=1	YNK(0.997)K(0.003)PTITSR	3	0.32623	4	3	0.972046	15.4125	0.00269547	74.611	0.976798	16.2428	0.00101859	87.184	0.996861	25.0182	0.00101859	87.184_x000D_
Core histone H2A/H2B/H3/H4	0.0462026	Gene.20771::TRINITY_DN36246_c0_g3::g.20771::m.20771	98	K	Histone H2B OS=Cucumis melo GN=LOC103490588 PE=3 SV=1	VLK(1)QVHPDIGISSK	3	-0.081	4	3	1	216.001	2.56e-30	216	1	75.3164	5.66e-15	158.29	1	76.3575	1.16e-05	76.358_x000D_
Core histone H2A/H2B/H3/H4	0.0462026	Gene.20771::TRINITY_DN36246_c0_g3::g.20771::m.20771	53	K	Histone H2B OS=Cucumis melo GN=LOC103490588 PE=3 SV=1	TVAEK(1)APAEK	2	-0.16081	7	3	1	86.0142	0.00205496	86.014	1	96.1713	0.000500996	96.171	1	86.879	0.00190695	86.879_x000D_
Core histone H2A/H2B/H3/H4	0.0462026	Gene.20771::TRINITY_DN36246_c0_g3::g.20771::m.20771	90	K	Histone H2B OS=Cucumis melo GN=LOC103490588 PE=3 SV=1	GTETYK(1)MYIFK	2	-0.32075	15	3	1	117.52	4.85e-06	118.28	1	100.878	3.16e-06	123.79	1	100.687	1.92e-05	112.13_x000D_
Core histone H2A/H2B/H3/H4	0.0462026	Gene.20771::TRINITY_DN36246_c0_g3::g.20771::m.20771	95	K	Histone H2B OS=Cucumis melo GN=LOC103490588 PE=3 SV=1	MYIFK(1)VLK	2	-0.47446	13	3	1	101.284	0.00073948	101.28	1	89.2957	0.00154977	89.296	1	98.9966	0.000767248	98.997_x000D_
Core histone H2A/H2B/H3/H4	0.0462026	Gene.20771::TRINITY_DN36246_c0_g3::g.20771::m.20771	160	K	Histone H2B OS=Cucumis melo GN=LOC103490588 PE=3 SV=1	LVLPGELAK(1)HAVSEGTK	2	-0.021042	5	3	1	124.675	1.28e-10	124.68	1	165.664	3.17e-21	165.66	1	135.088	5.54e-15	135.09_x000D_
Cobalamin-independent synthase, Catalytic domain	0.0731256	Gene.29021::TRINITY_DN39980_c3_g1::g.29021::m.29021	88	K	5-methyltetrahydropteroyltriglutamate--homocysteine methyltransferase (Fragment) OS=Anthurium amnicola GN=METE_7 PE=3 SV=1	FSYGSHK(1)AVSEYK	3	0.015183	4	3	1	103.137	3.79e-07	103.14	1	75.9984	0.00014938	84.297	1	88.075	0.00010139	88.075_x000D_
Cobalamin-independent synthase, Catalytic domain	0.0731256	Gene.29021::TRINITY_DN39980_c3_g1::g.29021::m.29021	94	K	5-methyltetrahydropteroyltriglutamate--homocysteine methyltransferase (Fragment) OS=Anthurium amnicola GN=METE_7 PE=3 SV=1	AVSEYK(1)EAK	2	0.338	9	3	1	74.1727	0.00671445	74.173	1	42.3359	0.00149867	79.148	1	54.066	0.0233864	54.066_x000D_
Cobalamin-independent synthase, Catalytic domain	0.0731256	Gene.29021::TRINITY_DN39980_c3_g1::g.29021::m.29021	409	K	5-methyltetrahydropteroyltriglutamate--homocysteine methyltransferase (Fragment) OS=Anthurium amnicola GN=METE_7 PE=3 SV=1	ANK(1)ISEEEYVK	2	-0.044955	6	3	1	91.9612	0.000573579	91.961	1	181.664	1.99e-12	181.66	1	94.7673	0.000285846	94.767_x000D_
Cobalamin-independent synthase, Catalytic domain	0.0731256	Gene.29021::TRINITY_DN39980_c3_g1::g.29021::m.29021	417	K	5-methyltetrahydropteroyltriglutamate--homocysteine methyltransferase (Fragment) OS=Anthurium amnicola GN=METE_7 PE=3 SV=1	ISEEEYVK(1)AIK	2	0.44731	4	3	1	149.959	3.43e-08	149.96	1	139.323	1.27e-07	139.32	1	138.991	1.3e-07	138.99_x000D_
Cobalamin-independent synthase, Catalytic domain	0.0731256	Gene.29021::TRINITY_DN39980_c3_g1::g.29021::m.29021	425	K	5-methyltetrahydropteroyltriglutamate--homocysteine methyltransferase (Fragment) OS=Anthurium amnicola GN=METE_7 PE=3 SV=1	EEISK(1)VVK	2	0.49158	3	3	1	71.3794	0.0149748	71.379	1	84.4978	0.00493808	84.498	1	60.9103	0.0341807	60.91_x000D_
Cobalamin-independent synthase, Catalytic domain	0.0731256	Gene.29021::TRINITY_DN39980_c3_g1::g.29021::m.29021	420	K	5-methyltetrahydropteroyltriglutamate--homocysteine methyltransferase (Fragment) OS=Anthurium amnicola GN=METE_7 PE=3 SV=1	AIK(1)EEISK	2	0.21761	4	3	1	103.546	0.00144818	103.55	1	68.0161	0.0211449	68.016	1	109.29	0.00114423	109.29_x000D_
Cobalamin-independent synthase, Catalytic domain	0.0731256	Gene.29021::TRINITY_DN39980_c3_g1::g.29021::m.29021	377	K	5-methyltetrahydropteroyltriglutamate--homocysteine methyltransferase (Fragment) OS=Anthurium amnicola GN=METE_7 PE=3 SV=1	LDAQQK(1)K	2	-0.18694	4	3	1	84.2437	0.00708211	97.068	1	108.238	0.00608857	108.24	1	91.9062	0.0111875	91.906_x000D_
Cobalamin-independent synthase, Catalytic domain	0.0731256	Gene.29021::TRINITY_DN39980_c3_g1::g.29021::m.29021	358	K	5-methyltetrahydropteroyltriglutamate--homocysteine methyltransferase (Fragment) OS=Anthurium amnicola GN=METE_7 PE=3 SV=1	AAAALK(1)GSDHR	3	-0.16045	3	3	1	91.9612	0.000573579	91.961	1	119.386	1.67e-09	119.39	1	61.2326	0.00492223	61.233_x000D_
Cobalamin-independent synthase, Catalytic domain	0.0731256	Gene.14384::TRINITY_DN32760_c1_g1::g.14384::m.14384	206	K	5-methyltetrahydropteroyltriglutamate--homocysteine methyltransferase (Fragment) OS=Anthurium amnicola GN=METE_7 PE=3 SV=1	ISEEEYVAAIK(1)EEIHK	3	0.13991	3	3	1	86.3665	8.86e-05	86.367	0.999999	62.3669	3.12e-05	70.837	1	120.627	1.41e-09	120.63_x000D_
Cobalamin-independent synthase, Catalytic domain	0.0731256	Gene.14384::TRINITY_DN32760_c1_g1::g.14384::m.14384	211	K	5-methyltetrahydropteroyltriglutamate--homocysteine methyltransferase (Fragment) OS=Anthurium amnicola GN=METE_7 PE=3 SV=1	EEIHK(1)VVK	2	0.21692	3	3	1	146.81	0.000296263	146.81	1	156.508	4.05e-05	156.51	1	138.545	0.000607868	138.54_x000D_
Metallopeptidase family M24	0.0830807	Gene.21398::TRINITY_DN36574_c0_g1::g.21398::m.21398	301	K	Methionine aminopeptidase 2 OS=Anthurium amnicola GN=MAP2B_8 PE=3 SV=1	VYQVK(1)SIR	2	-0.44144	3	3	1	78.1489	0.00678864	78.149	1	87.6395	0.00402235	87.639	1	87.4761	0.00406999	87.476_x000D_
Metallopeptidase family M24	0.0830807	Gene.16715::TRINITY_DN34061_c0_g3::g.16715::m.16715	67	K	ERBB-3 binding protein 1 OS=Ananas comosus GN=ACMD2_01432 PE=4 SV=1	EQAGNVYK(1)NVK	2	0.28565	6	3	1	98.0402	0.000230501	98.04	1	91.5493	0.00061582	91.549	1	96.1135	0.00025603	96.113_x000D_
Metallopeptidase family M24	0.0830807	Gene.16715::TRINITY_DN34061_c0_g3::g.16715::m.16715	24	K	ERBB-3 binding protein 1 OS=Ananas comosus GN=ACMD2_01432 PE=4 SV=1	YK(1)TAAEIVNK	2	0.6335	5	3	1	141.879	2.51e-07	141.88	1	138.763	3.15e-07	138.76	1	149.959	8.24e-08	149.96_x000D_
Metallopeptidase family M24	0.0830807	Gene.27462::TRINITY_DN39363_c0_g1::g.27462::m.27462	519	K	Putative Xaa-Pro aminopeptidase P (Fragment) OS=Anthurium amnicola GN=AMPP_0 PE=3 SV=1	IPLWK(1)HGLDYR	3	0.056091	3	3	1	69.8636	0.00236469	69.864	1	61.235	0.00492152	61.235	1	78.9027	0.00060835	78.903_x000D_
Pathogenesis-related protein Bet v I family	0.0396951	Gene.353::TRINITY_DN22773_c0_g1::g.353::m.353	11	K	Major allergen Pru ar 1 OS=Anthurium amnicola GN=PRU1_1 PE=4 SV=1	PVFTEEFTSK(1)VAPAR	3	0.509	4	3	1	96.6729	5.27e-10	131.66	1	239.746	2.43e-44	239.75	1	129.368	1.07e-09	129.37_x000D_
Pathogenesis-related protein Bet v I family	0.0396951	Gene.353::TRINITY_DN22773_c0_g1::g.353::m.353	67	K	Major allergen Pru ar 1 OS=Anthurium amnicola GN=PRU1_1 PE=4 SV=1	FTDVVPYDCLK(1)ER	2	-1.2559	3	3	1	102.52	2.87e-05	102.52	1	55.7239	0.0110755	55.724	1	94.781	5.09e-05	94.781_x000D_
Pathogenesis-related protein Bet v I family	0.0396951	Gene.354::TRINITY_DN22773_c0_g2::g.354::m.354	15	K	Major allergen Pru ar 1 OS=Anthurium amnicola GN=PRU1_1 PE=4 SV=1	VAPAK(1)LFR	2	-0.25862	3	3	1	57.1775	0.0410285	57.177	1	66.073	0.0247095	66.073	1	69.1978	0.0189771	69.198_x000D_
Glutamate synthase central domain	0.0143786	Gene.28136::TRINITY_DN39634_c0_g1::g.28136::m.28136	733	K	"Ferredoxin-dependent glutamate synthase, chloroplastic OS=Anthurium amnicola GN=GLU_5 PE=4 SV=1"	AVK(1)SGLLK	2	0.0070033	3	3	1	65.2243	0.0262664	65.224	1	63.8162	0.0288498	63.816	1	79.9855	0.00625331	79.986_x000D_
Glutamate synthase central domain	0.0143786	Gene.28136::TRINITY_DN39634_c0_g1::g.28136::m.28136	738	K	"Ferredoxin-dependent glutamate synthase, chloroplastic OS=Anthurium amnicola GN=GLU_5 PE=4 SV=1"	SGLLK(1)ILSK	2	-0.39515	3	3	1	86.0142	0.00266566	86.014	1	93.5609	0.00112482	93.561	1	117.52	0.000181534	117.52_x000D_
Glutamate synthase central domain	0.0143786	Gene.28136::TRINITY_DN39634_c0_g1::g.28136::m.28136	440	K	"Ferredoxin-dependent glutamate synthase, chloroplastic OS=Anthurium amnicola GN=GLU_5 PE=4 SV=1"	VASTHPYGK(1)WLSENMR	3	-0.53439	7	3	1	84.4097	6.59e-05	88.385	1	125.405	9.05e-10	125.41	1	110.572	3.97e-07	110.57_x000D_
Glutamate synthase central domain	0.0143786	Gene.28136::TRINITY_DN39634_c0_g1::g.28136::m.28136	90	K	"Ferredoxin-dependent glutamate synthase, chloroplastic OS=Anthurium amnicola GN=GLU_5 PE=4 SV=1"	HK(1)TGVGMLFLPR	3	-0.21063	5	3	1	120.574	6.77e-07	120.57	1	127.559	3.23e-07	127.56	1	117.2	8.48e-07	117.2_x000D_
Glutamate synthase central domain	0.0143786	Gene.28136::TRINITY_DN39634_c0_g1::g.28136::m.28136	156	K	"Ferredoxin-dependent glutamate synthase, chloroplastic OS=Anthurium amnicola GN=GLU_5 PE=4 SV=1"	VVK(1)EENIDDIER	2	0.92596	6	3	1	114.705	3.07e-06	114.7	1	148.616	1.16e-09	148.62	1	127.715	9.9e-07	127.71_x000D_
Glutamate synthase central domain	0.0143786	Gene.28136::TRINITY_DN39634_c0_g1::g.28136::m.28136	997	K	"Ferredoxin-dependent glutamate synthase, chloroplastic OS=Anthurium amnicola GN=GLU_5 PE=4 SV=1"	PGEGGQLPGK(1)K	2	0.22513	3	3	1	107.092	0.000173887	107.09	1	48.5679	0.0462342	48.568	1	126.118	8.8e-06	126.12_x000D_
Glutamate synthase central domain	0.0143786	Gene.28136::TRINITY_DN39634_c0_g1::g.28136::m.28136	804	K	"Ferredoxin-dependent glutamate synthase, chloroplastic OS=Anthurium amnicola GN=GLU_5 PE=4 SV=1"	AFSEDTAK(1)R	2	-0.14941	5	3	1	138.975	0.000146665	138.98	1	159.276	6.85e-06	159.28	1	126.067	0.000238213	126.07_x000D_
Glutamate synthase central domain	0.0143786	Gene.28136::TRINITY_DN39634_c0_g1::g.28136::m.28136	518	K	"Ferredoxin-dependent glutamate synthase, chloroplastic OS=Anthurium amnicola GN=GLU_5 PE=4 SV=1"	SHMIYDYFK(1)QR	3	-0.30452	14	3	1	117.52	1.68e-08	149.49	1	99.2826	3.59e-08	140.49	1	128.811	9.13e-07	129.89_x000D_
Glutamate synthase central domain	0.0143786	Gene.28136::TRINITY_DN39634_c0_g1::g.28136::m.28136	987	K	"Ferredoxin-dependent glutamate synthase, chloroplastic OS=Anthurium amnicola GN=GLU_5 PE=4 SV=1"	IAQGAK(1)PGEGGQLPGK	2	-0.16987	3	3	1	140.485	2.55e-12	140.49	1	162.461	4.1e-17	162.46	1	113.52	2.91e-07	113.52_x000D_
Glutamate synthase central domain	0.0143786	Gene.28136::TRINITY_DN39634_c0_g1::g.28136::m.28136	829	K	"Ferredoxin-dependent glutamate synthase, chloroplastic OS=Anthurium amnicola GN=GLU_5 PE=4 SV=1"	PGGEYHGNNPEMSK(1)LLHK	4	0.17045	5	3	1	53.5041	7.9e-07	97.291	1	50.4929	0.00623677	53.504	1	109.041	2.48e-07	109.04_x000D_
Glutamate synthase central domain	0.0143786	Gene.28136::TRINITY_DN39634_c0_g1::g.28136::m.28136	606	K	"Ferredoxin-dependent glutamate synthase, chloroplastic OS=Anthurium amnicola GN=GLU_5 PE=4 SV=1"	SLK(1)GLCEAADEAVR	2	-1.9881	3	3	1	50.3765	0.0159731	50.376	1	103.604	7.63e-06	103.6	1	147.505	2.44e-11	147.51_x000D_
Glutamate synthase central domain	0.0143786	Gene.28136::TRINITY_DN39634_c0_g1::g.28136::m.28136	109	K	"Ferredoxin-dependent glutamate synthase, chloroplastic OS=Anthurium amnicola GN=GLU_5 PE=4 SV=1"	AAK(1)EAVTNTFLK	2	0.82058	3	3	1	86.803	0.00050064	86.803	1	91.6203	0.000251098	91.62	1	91.6203	0.000251098	91.62_x000D_
Glutamate synthase central domain	0.0143786	Gene.28136::TRINITY_DN39634_c0_g1::g.28136::m.28136	875	K	"Ferredoxin-dependent glutamate synthase, chloroplastic OS=Anthurium amnicola GN=GLU_5 PE=4 SV=1"	GPIPVGK(1)VEPASSIVQR	2	-0.46866	4	3	1	117.176	7.32e-10	117.18	1	124.675	4.23e-16	149	1	136.342	5.16e-15	136.34_x000D_
Glutamate synthase central domain	0.0143786	Gene.28136::TRINITY_DN39634_c0_g1::g.28136::m.28136	603	K	"Ferredoxin-dependent glutamate synthase, chloroplastic OS=Anthurium amnicola GN=GLU_5 PE=4 SV=1"	GVDGSLEK(1)SLK	2	-2.5035	8	3	1	77.0624	0.000159048	103.43	1	99.752	0.00020782	99.752	1	57.1641	0.00147378	83.182_x000D_
Glutamate synthase central domain	0.0143786	Gene.29047::TRINITY_DN39990_c1_g1::g.29047::m.29047	662	K	"Glutamate synthase 1 [NADH], chloroplastic OS=Anthurium amnicola GN=GLT1_6 PE=4 SV=1"	GWHSK(1)VLDITYPK	3	1.3389	3	3	1	57.2674	0.00295809	57.267	1	53.3774	0.00809099	53.377	1	49.2981	0.0160323	49.298_x000D_
Glutamate synthase central domain	0.0143786	Gene.29047::TRINITY_DN39990_c1_g1::g.29047::m.29047	938	K	"Glutamate synthase 1 [NADH], chloroplastic OS=Anthurium amnicola GN=GLT1_6 PE=4 SV=1"	FK(1)DIPGK	2	1.4476	3	3	1	61.9623	0.0503353	61.962	1	67.1694	0.00866691	67.169	1	61.9623	0.0503353	61.962_x000D_
Aminotransferase class I and II	0.194433	Gene.26808::TRINITY_DN39080_c0_g2::g.26808::m.26808	330	K	Putative aminotransferase ACS12 (Fragment) OS=Anthurium amnicola GN=ACS12 PE=4 SV=1	VVEGHK(1)FSH	3	0.097587	3	3	1	64.7115	0.00673016	64.711	1	72.3251	0.00303287	72.325	1	80.6884	0.00119375	80.688_x000D_
Aminotransferase class I and II	0.194433	Gene.23968::TRINITY_DN37784_c0_g1::g.23968::m.23968	439	K	Methionine aminotransferase (Fragment) OS=Anthurium amnicola GN=ybdL PE=4 SV=1	FTFSK(1)DEATLK	2	-0.7887	3	3	1	91.9612	0.000573579	91.961	1	119.386	1.03e-05	119.39	1	89.8046	0.000794723	89.805_x000D_
Aminotransferase class I and II	0.194433	Gene.28228::TRINITY_DN39674_c2_g1::g.28228::m.28228	104	K	Glutamate--glyoxylate aminotransferase 2 OS=Anthurium amnicola GN=GGAT2_2 PE=4 SV=1	AK(1)HYLSMTSGGLGAYSDSR	3	-0.37077	6	3	1	167.626	2.32e-22	167.63	1	144.716	2.78e-16	144.72	1	133.208	4.43e-16	139.11_x000D_
Aminotransferase class I and II	0.194433	Gene.28228::TRINITY_DN39674_c2_g1::g.28228::m.28228	221	K	Glutamate--glyoxylate aminotransferase 2 OS=Anthurium amnicola GN=GGAT2_2 PE=4 SV=1	IK(1)GITVR	2	-0.15968	3	3	1	98.9966	0.00490957	98.997	1	93.5608	0.00615022	93.561	1	109.012	0.00378445	109.01_x000D_
Aminotransferase class I and II	0.194433	Gene.28228::TRINITY_DN39674_c2_g1::g.28228::m.28228	49	K	Glutamate--glyoxylate aminotransferase 2 OS=Anthurium amnicola GN=GGAT2_2 PE=4 SV=1	ASELQK(1)EGK	2	1.0423	4	3	1	109.664	0.000352418	109.66	1	138.975	9.33e-05	138.98	1	107.205	0.000435467	107.21_x000D_
Aminotransferase class I and II	0.194433	Gene.28228::TRINITY_DN39674_c2_g1::g.28228::m.28228	68	K	Glutamate--glyoxylate aminotransferase 2 OS=Anthurium amnicola GN=GGAT2_2 PE=4 SV=1	IIFTNVGNPHALGQK(1)PLTFPR	3	0.34535	4	3	1	167.446	2.29e-25	167.45	1	191.645	5.56e-35	191.65	1	172.24	4.85e-26	172.24_x000D_
Aminotransferase class I and II	0.194433	Gene.28228::TRINITY_DN39674_c2_g1::g.28228::m.28228	305	K	Glutamate--glyoxylate aminotransferase 2 OS=Anthurium amnicola GN=GGAT2_2 PE=4 SV=1	EVPLVSFHTVSK(1)GYWGECGQR	3	-1.1451	6	3	1	165.691	5.42e-25	165.69	1	110.405	6.62e-08	110.4	1	130.014	4.66e-12	130.01_x000D_
Aminotransferase class I and II	0.194433	Gene.27159::TRINITY_DN39241_c0_g1::g.27159::m.27159	151	K	Aspartate aminotransferase (Fragment) OS=Anthurium amnicola GN=ASP1_8 PE=4 SV=1	NLWLK(1)EVK	2	-0.70423	3	3	1	76.6789	0.00721711	76.679	1	78.1127	0.00679919	78.113	1	74.9199	0.00847979	74.92_x000D_
Aminotransferase class I and II	0.194433	Gene.23453::TRINITY_DN37542_c0_g1::g.23453::m.23453	439	K	Aspartate aminotransferase OS=Anthurium amnicola GN=ASP5 PE=4 SV=1	WHVYMTK(1)DGR	3	-0.024804	6	3	1	88.4955	0.000518554	88.495	1	88.4955	0.000518554	88.495	1	119.68	6.65e-06	119.68_x000D_
Aminotransferase class I and II	0.194433	Gene.23453::TRINITY_DN37542_c0_g1::g.23453::m.23453	399	K	Aspartate aminotransferase OS=Anthurium amnicola GN=ASP5 PE=4 SV=1	QALYDSLSEK(1)DK	2	-1.0225	3	3	1	120.872	2.08e-06	120.87	1	100.223	5.98e-05	100.22	1	117.2	2.67e-06	117.2_x000D_
Aminotransferase class I and II	0.194433	Gene.23453::TRINITY_DN37542_c0_g1::g.23453::m.23453	125	K	Aspartate aminotransferase OS=Anthurium amnicola GN=ASP5 PE=4 SV=1	KAETLLLEK(1)GENK	3	0.20575	6	3	1	92.1898	0.00011629	92.19	1	96.7446	7.38e-05	96.745	1	77.3143	5.46e-05	101.53_x000D_
Triosephosphate isomerase	0.0143786	Gene.25081::TRINITY_DN38299_c0_g3::g.25081::m.25081	22	K	"triosephosphate isomerase, cytosolic OS=Gossypium hirsutum GN=LOC107950159 PE=3 SV=1"	K(1)FFVGGNWK	2	-0.95852	7	3	1	109.714	0.00055156	109.71	1	144.122	9.78e-05	144.12	1	107.574	0.000665245	107.57_x000D_
Triosephosphate isomerase	0.0143786	Gene.23346::TRINITY_DN37486_c2_g1::g.23346::m.23346	175	K	"Triosephosphate isomerase, chloroplastic OS=Nicotiana attenuata GN=TPIP1_0 PE=3 SV=1"	IVNSVTAK(1)K	2	-0.27598	3	3	1	111.607	0.000451009	111.61	1	120.989	0.000266309	120.99	1	120.989	0.000266309	120.99_x000D_
Glutathione S-transferase, C-terminal domain	0.0157545	Gene.17630::TRINITY_DN34572_c0_g1::g.17630::m.17630	283	K	Elongation factor 1-gamma 2 OS=Anthurium amnicola GN=Os02g0220500_4 PE=4 SV=1	MILDEWK(1)R	2	-0.46208	6	3	1	80.4381	0.00107841	104.44	1	127.021	0.00128213	127.02	1	68.2235	0.000538046	127.46_x000D_
Glutathione S-transferase, C-terminal domain	0.0157545	Gene.17630::TRINITY_DN34572_c0_g1::g.17630::m.17630	199	K	Elongation factor 1-gamma 2 OS=Anthurium amnicola GN=Os02g0220500_4 PE=4 SV=1	YFWTMVNQPK(1)VK	2	-1.7716	5	3	1	143.238	1.35e-16	143.24	1	102.047	2.3e-05	102.05	1	142.085	2.74e-09	142.08_x000D_
Glutathione S-transferase, C-terminal domain	0.0157545	Gene.17630::TRINITY_DN34572_c0_g1::g.17630::m.17630	361	K	Elongation factor 1-gamma 2 OS=Anthurium amnicola GN=Os02g0220500_4 PE=4 SV=1	MLVIGSEPPYK(1)VK	2	0.74	10	3	1	113.24	5.17e-07	118.87	1	116.135	3.68e-07	123.2	1	106.258	1.47e-05	106.26_x000D_
Glutathione S-transferase, C-terminal domain	0.0157545	Gene.17630::TRINITY_DN34572_c0_g1::g.17630::m.17630	290	K	Elongation factor 1-gamma 2 OS=Anthurium amnicola GN=Os02g0220500_4 PE=4 SV=1	LYSNTK(1)TNFR	2	2.2713	3	3	1	157.663	8.62e-09	157.66	1	160.531	7e-09	160.53	1	170.471	1.37e-09	170.47_x000D_
Glutathione S-transferase, C-terminal domain	0.0157545	Gene.25807::TRINITY_DN38625_c0_g1::g.25807::m.25807	234	K	Protein IN2-1 B OS=Anthurium amnicola GN=GSTZ5_1 PE=4 SV=1	IEAYK(1)QTQR	2	0.3604	6	3	1	123.863	0.000159221	123.86	1	122.939	0.000162472	122.94	1	98.0483	0.00074481	98.048_x000D_
Glutathione S-transferase, C-terminal domain	0.0157545	Gene.25807::TRINITY_DN38625_c0_g1::g.25807::m.25807	86	K	Protein IN2-1 B OS=Anthurium amnicola GN=GSTZ5_1 PE=4 SV=1	PVWYK(1)EK	2	-1.7345	6	3	1	85.2117	0.0110117	85.212	1	102.714	0.00199887	102.71	1	68.7868	0.0120737	68.787_x000D_
Glutathione S-transferase, C-terminal domain	0.0157545	Gene.25807::TRINITY_DN38625_c0_g1::g.25807::m.25807	65	K	Protein IN2-1 B OS=Anthurium amnicola GN=GSTZ5_1 PE=4 SV=1	NAK(1)GLQEK	2	0.58756	3	3	1	98.582	0.00171089	98.582	1	70.8162	0.016008	70.816	1	95.5016	0.00187389	95.502_x000D_
Glutathione S-transferase, C-terminal domain	0.0157545	Gene.7906::TRINITY_DN28923_c0_g1::g.7906::m.7906	60	K	Glutathione S-transferase DHAR2 OS=Anthurium amnicola GN=DHAR2_5 PE=4 SV=1	VLLTLEEK(1)K	2	0.43734	5	3	1	152.341	1.98e-05	152.34	1	113.622	0.000343944	113.62	1	152.341	1.98e-05	152.34_x000D_
Glutathione S-transferase, C-terminal domain	0.0157545	Gene.7906::TRINITY_DN28923_c0_g1::g.7906::m.7906	196	K	Glutathione S-transferase DHAR2 OS=Anthurium amnicola GN=DHAR2_5 PE=4 SV=1	VALGHFK(1)SWTVPEDLK	3	-0.40406	3	3	1	126.633	7.74e-10	126.63	1	100.77	1.41e-06	100.77	1	122.138	1.25e-09	122.14_x000D_
Glutathione S-transferase, C-terminal domain	0.0157545	Gene.13773::TRINITY_DN32422_c0_g1::g.13773::m.13773	134	K	Protein IN2-1 B OS=Anthurium amnicola GN=GSTZ5_1 PE=4 SV=1	LVPIDLQDRPSWYK(1)EK	3	0.46344	3	3	1	74.4284	0.000553315	74.428	1	74.1408	0.000614604	74.141	1	82.5896	0.000219143	82.59_x000D_
Ribosomal protein L1p/L10e family	0.0731256	Gene.18268::TRINITY_DN34926_c0_g1::g.18268::m.18268	194	K	Ribosomal protein OS=Nelumbo nucifera GN=LOC104606334 PE=3 SV=1	VASLGK(1)ILGPR	2	-0.23686	6	3	1	121.287	8.97e-06	121.29	1	145.405	7.39e-08	145.41	1	126.194	5.54e-06	126.19_x000D_
Ribosomal protein L1p/L10e family	0.0731256	Gene.18268::TRINITY_DN34926_c0_g1::g.18268::m.18268	118	K	Ribosomal protein OS=Nelumbo nucifera GN=LOC104606334 PE=3 SV=1	LNIDPK(1)YNDQQLR	2	0.27491	3	3	1	154.102	2.44e-13	154.1	1	143.976	1.12e-09	143.98	1	179.673	5.04e-17	179.67_x000D_
Ribosomal protein L1p/L10e family	0.0731256	Gene.18268::TRINITY_DN34926_c0_g1::g.18268::m.18268	298	K	Ribosomal protein OS=Nelumbo nucifera GN=LOC104606334 PE=3 SV=1	EMLDYK(1)LPAS	2	-0.22343	3	3	1	136.566	8.3e-11	136.57	1	109.29	7.05e-05	109.29	1	123.86	6.52e-06	123.86_x000D_
Ribosomal protein L1p/L10e family	0.0731256	Gene.18268::TRINITY_DN34926_c0_g1::g.18268::m.18268	102	K	Ribosomal protein OS=Nelumbo nucifera GN=LOC104606334 PE=3 SV=1	MASTK(1)FVESAEAHFR	2	-0.94225	11	3	1	119.65	2.55e-17	164.15	1	140.031	3.98e-17	159.22	1	184.987	4.19e-23	184.99_x000D_
Ribosomal protein L1p/L10e family	0.0731256	Gene.18268::TRINITY_DN34926_c0_g1::g.18268::m.18268	148	K	Ribosomal protein OS=Nelumbo nucifera GN=LOC104606334 PE=3 SV=1	VAVLTQGEK(1)VDEAK	2	0.42687	5	3	1	182.325	1.15e-18	182.33	1	178.669	1.56e-18	178.67	1	199.315	1.18e-23	199.31_x000D_
Ribosomal protein L1p/L10e family	0.0731256	Gene.18268::TRINITY_DN34926_c0_g1::g.18268::m.18268	270	K	Ribosomal protein OS=Nelumbo nucifera GN=LOC104606334 PE=3 SV=1	SVETNKPSGAK(1)GVYWK	2	-0.28533	5	3	0.999944	42.5462	0.000168285	85.493	0.999981	47.1449	3.87e-11	144.97	0.999999	61.9242	2.01e-27	193.64_x000D_
Ribosomal protein L1p/L10e family	0.0731256	Gene.18654::TRINITY_DN35136_c0_g1::g.18654::m.18654	53	K	Ribosomal protein OS=Anthurium amnicola GN=RPL10AA_1 PE=3 SV=1	FSGSVK(1)LPHIPRPK	3	0.41782	7	3	1	65.1792	0.00239635	65.179	1	40.7514	0.00011809	89.301	1	81.9197	0.000239701	81.92_x000D_
Ribosomal protein L1p/L10e family	0.0731256	Gene.18654::TRINITY_DN35136_c0_g1::g.18654::m.18654	3	K	Ribosomal protein OS=Anthurium amnicola GN=RPL10AA_1 PE=3 SV=1	SK(1)LQSDVLR	2	-0.52922	5	3	1	112.357	0.000135476	112.36	1	104.221	0.000277908	104.22	1	110.534	0.000167404	110.53_x000D_
Ribosomal protein L1p/L10e family	0.0731256	Gene.18654::TRINITY_DN35136_c0_g1::g.18654::m.18654	132	K	Ribosomal protein OS=Anthurium amnicola GN=RPL10AA_1 PE=3 SV=1	AGK(1)FPTLVTHQESLESK	3	0.31499	5	3	1	94.5693	4.62e-06	94.569	1	56.8168	0.00263169	56.817	1	61.4775	0.00202208	61.477_x000D_
Ribosomal protein L1p/L10e family	0.0731256	Gene.18654::TRINITY_DN35136_c0_g1::g.18654::m.18654	146	K	Ribosomal protein OS=Anthurium amnicola GN=RPL10AA_1 PE=3 SV=1	FPTLVTHQESLESK(1)VNETK	3	0.4552	4	3	1	218.249	9.99e-45	218.25	1	182.763	9.5e-29	182.76	1	241.798	6.73e-54	241.8_x000D_
Ribosomal protein L1p/L10e family	0.0731256	Gene.18654::TRINITY_DN35136_c0_g1::g.18654::m.18654	117	K	Ribosomal protein OS=Anthurium amnicola GN=RPL10AA_1 PE=3 SV=1	YHAFLASEAIIK(1)QIPR	3	1.4236	3	3	1	142.104	7.11e-13	142.1	1	157.558	1.92e-17	157.56	1	172.573	3.88e-19	172.57_x000D_
Ribosomal protein L11, RNA binding domain	0.0396951	Gene.2263::TRINITY_DN24702_c0_g2::g.2263::m.2263	83	K	60S ribosomal protein L12 OS=Vigna radiata var. radiata GN=LOC106754699 PE=3 SV=1	SMAK(1)DLSGTVK	2	0.64168	5	3	1	44.6077	0.0382481	44.608	1	49.0806	0.0177994	52.495	1	58.1721	0.000663578	82.774_x000D_
Ribosomal protein L11, RNA binding domain	0.0396951	Gene.2263::TRINITY_DN24702_c0_g2::g.2263::m.2263	46	K	60S ribosomal protein L12 OS=Vigna radiata var. radiata GN=LOC106754699 PE=3 SV=1	ALK(1)EPERDR	3	0.53062	8	3	1	133.116	0.00315568	133.12	1	61.6913	0.00316625	124.83	1	101.284	0.00465261	101.28_x000D_
Ribosomal protein L11, RNA binding domain	0.0396951	Gene.6658::TRINITY_DN28115_c0_g2::g.6658::m.6658	183	K	"50S ribosomal protein L11, chloroplastic (Fragment) OS=Anthurium amnicola GN=RPL11_7 PE=3 SV=1"	VGK(1)VTVDQVR	2	-0.15105	5	3	1	111.265	0.00010971	111.27	1	106.157	0.000242131	106.16	1	96.7555	0.000485852	96.756_x000D_
Ribosomal protein L11, RNA binding domain	0.0396951	Gene.6658::TRINITY_DN28115_c0_g2::g.6658::m.6658	101	K	"50S ribosomal protein L11, chloroplastic (Fragment) OS=Anthurium amnicola GN=RPL11_7 PE=3 SV=1"	LALEAGK(1)ATPAPPVGPALGSK	2	1.309	3	3	1	132.015	7.09e-12	132.01	1	168.639	1.01e-24	168.64	1	116.452	6.59e-11	116.45_x000D_
Citrate synthase	0.00626461	Gene.24845::TRINITY_DN38204_c0_g3::g.24845::m.24845	360	K	ATP-citrate synthase beta chain protein 1 OS=Anthurium amnicola GN=ACLB-1_0 PE=4 SV=1	LAEEGK(1)IAAVK	2	0.38653	3	3	1	114.862	1.35e-05	114.86	1	136.023	1.55e-07	136.02	1	117.091	1.19e-05	117.09_x000D_
Citrate synthase	0.00626461	Gene.24845::TRINITY_DN38204_c0_g3::g.24845::m.24845	498	K	ATP-citrate synthase beta chain protein 1 OS=Anthurium amnicola GN=ACLB-1_0 PE=4 SV=1	YFK(1)DAYDK	2	-0.8513	3	3	1	115.714	0.000867859	115.71	1	84.6146	0.00490403	84.615	1	90.9056	0.00307035	90.906_x000D_
Citrate synthase	0.00626461	Gene.24845::TRINITY_DN38204_c0_g3::g.24845::m.24845	631	K	ATP-citrate synthase beta chain protein 1 OS=Anthurium amnicola GN=ACLB-1_0 PE=4 SV=1	LK(1)QPLYR	2	-0.18362	3	3	1	108.238	0.00387144	108.24	1	94.4072	0.00565736	94.407	1	108.238	0.00387144	108.24_x000D_
Citrate synthase	0.00626461	Gene.15225::TRINITY_DN33254_c0_g3::g.15225::m.15225	27	K	Citrate synthase OS=Vitis vinifera GN=VIT_12s0142g00610 PE=3 SV=1	VYK(1)NYDPR	2	-0.35866	3	3	1	108.743	0.00117321	108.74	1	66.2987	0.0242955	66.299	1	92.0512	0.000746722	92.051_x000D_
Citrate synthase	0.00626461	Gene.15225::TRINITY_DN33254_c0_g3::g.15225::m.15225	71	K	Citrate synthase OS=Vitis vinifera GN=VIT_12s0142g00610 PE=3 SV=1	AALSDEYFIK(1)R	2	1.1245	4	3	1	152.069	2.52e-08	152.07	1	150.043	5.28e-08	150.04	1	165.631	6.61e-22	165.63_x000D_
Citrate synthase	0.00626461	Gene.21701::TRINITY_DN36709_c0_g1::g.21701::m.21701	194	K	Citrate synthase (Fragment) OS=Anthurium amnicola GN=CIT_2 PE=3 SV=1	AYEK(1)GMPK	2	-1.3442	6	3	1	59.3497	0.0199037	59.35	1	71.5012	0.0147515	71.501	1	81.2963	0.00587125	81.296_x000D_
Citrate synthase	0.00626461	Gene.21701::TRINITY_DN36709_c0_g1::g.21701::m.21701	64	K	Citrate synthase (Fragment) OS=Anthurium amnicola GN=CIT_2 PE=3 SV=1	AEHGK(1)VELGK	3	-0.73146	4	3	1	67.385	0.00456029	67.385	1	99.4999	6.13e-05	101.39	1	60.2551	0.0075196	60.255_x000D_
Citrate synthase	0.00626461	Gene.21701::TRINITY_DN36709_c0_g1::g.21701::m.21701	146	K	Citrate synthase (Fragment) OS=Anthurium amnicola GN=CIT_2 PE=3 SV=1	EQVDALSK(1)ELR	2	0.67964	3	3	1	96.6043	0.000249526	96.604	1	131.172	2.07e-06	131.17	1	116.737	1.21e-05	116.74_x000D_
Citrate synthase	0.00626461	Gene.21701::TRINITY_DN36709_c0_g1::g.21701::m.21701	340	K	Citrate synthase (Fragment) OS=Anthurium amnicola GN=CIT_2 PE=3 SV=1	DYVWK(1)TLNSGK	2	2.4924	3	3	1	150.457	3e-08	150.46	1	127.868	4.38e-06	127.87	1	134.304	1.7e-07	134.3_x000D_
Phosphoribulokinase / Uridine kinase family	0.112364	Gene.17082::TRINITY_DN34249_c1_g1::g.17082::m.17082	160	K	Uridine kinase (Fragment) OS=Anthurium amnicola GN=UKL1_0 PE=3 SV=1	IGK(1)ILIHR	2	-1.2641	3	3	1	71.5012	0.0147515	71.501	1	101.542	0.00155425	101.54	1	69.8246	0.0178272	69.825_x000D_
Phosphoribulokinase / Uridine kinase family	0.112364	Gene.27794::TRINITY_DN39489_c1_g1::g.27794::m.27794	137	K	Phosphoribulokinase OS=Corchorus capsularis GN=CCACVL1_08747 PE=3 SV=1	GGAAVEKPIYNHVTGLLDPPELIK(1)PPK	4	0.19022	5	3	1	132.319	8.36e-20	142.4	1	135.386	8.36e-20	142.4	1	142.806	3.84e-21	152.88_x000D_
Phosphoribulokinase / Uridine kinase family	0.112364	Gene.27794::TRINITY_DN39489_c1_g1::g.27794::m.27794	90	K	Phosphoribulokinase OS=Corchorus capsularis GN=CCACVL1_08747 PE=3 SV=1	EK(1)GVTALDPR	2	-0.85008	5	3	1	70.195	0.0024363	73.082	1	83.2258	0.0025322	83.226	1	83.2258	0.0025322	83.226_x000D_
Phosphoribulokinase / Uridine kinase family	0.112364	Gene.27794::TRINITY_DN39489_c1_g1::g.27794::m.27794	370	K	Phosphoribulokinase OS=Corchorus capsularis GN=CCACVL1_08747 PE=3 SV=1	AATPLEAAK(1)A	2	-0.33812	3	3	1	63.1842	0.0311688	63.184	1	69.2755	0.0186681	69.275	1	72.2432	0.0125777	72.243_x000D_
Phosphoribulokinase / Uridine kinase family	0.112364	Gene.27794::TRINITY_DN39489_c1_g1::g.27794::m.27794	241	K	Phosphoribulokinase OS=Corchorus capsularis GN=CCACVL1_08747 PE=3 SV=1	LVMK(1)EGVK	2	2.9119	12	3	1	71.3794	0.0149748	71.379	1	58.9807	0.0307413	58.981	1	60.9103	0.0136515	62.546_x000D_
Phosphoribulokinase / Uridine kinase family	0.112364	Gene.27794::TRINITY_DN39489_c1_g1::g.27794::m.27794	176	K	Phosphoribulokinase OS=Corchorus capsularis GN=CCACVL1_08747 PE=3 SV=1	FAWK(1)IQR	2	-0.46782	12	3	1	144.295	0.00158155	144.29	1	172.394	5.46e-06	172.39	1	160.692	0.000129181	160.69_x000D_
Starch synthase catalytic domain	0.026011	Gene.27123::TRINITY_DN39225_c0_g1::g.27123::m.27123	423	K	"Starch synthase, chloroplastic/amyloplastic OS=Colocasia esculenta GN=SSSII PE=2 SV=1"	HVDILK(1)R	2	-0.10843	5	3	1	137.179	0.00417964	137.18	1	67.2774	0.0582614	67.277	1	143.004	0.00279424	143_x000D_
Starch synthase catalytic domain	0.026011	Gene.25634::TRINITY_DN38542_c0_g1::g.25634::m.25634	323	K	"Starch synthase, chloroplastic/amyloplastic OS=Colocasia esculenta GN=SssI PE=2 SV=1"	YRPNGVYK(1)DGR	3	3.1791	3	3	1	53.0129	0.0206441	53.013	1	65.2317	0.00645275	65.232	1	49.4481	0.0322362	49.448_x000D_
Starch synthase catalytic domain	0.026011	Gene.28805::TRINITY_DN39889_c0_g1::g.28805::m.28805	345	K	"Glycosyl transferase, family 1 OS=Corchorus capsularis GN=CCACVL1_02769 PE=3 SV=1"	EDNASLK(1)DDIR	2	0.061812	3	3	1	128.847	3.69e-06	128.85	1	105.252	0.000134948	105.25	1	136.698	1.5e-07	136.7_x000D_
Glutaredoxin	0.295102	Gene.19954::TRINITY_DN35843_c0_g1::g.19954::m.19954	81	K	Glutaredoxin-C2 (Fragment) OS=Anthurium amnicola GN=GRXC2_0 PE=4 SV=1	FK(1)VIELDEENDGSK	2	-0.23103	3	3	1	128.063	1.98e-08	128.06	1	137.207	6.71e-11	137.21	1	95.7553	1.31e-05	95.755_x000D_
Glutaredoxin	0.295102	Gene.19954::TRINITY_DN35843_c0_g1::g.19954::m.19954	79	K	Glutaredoxin-C2 (Fragment) OS=Anthurium amnicola GN=GRXC2_0 PE=4 SV=1	QLLTQLGAK(1)FK	2	0.11422	4	3	1	168.22	1.09e-09	168.22	1	158.94	3.24e-09	158.94	1	183.853	1.58e-12	183.85_x000D_
Glutaredoxin	0.295102	Gene.15778::TRINITY_DN33556_c0_g1::g.15778::m.15778	233	K	"Monothiol glutaredoxin-S16, chloroplastic (Fragment) OS=Anthurium amnicola GN=GRXS16 PE=4 SV=1"	GEIETVFK(1)N	2	1.3441	5	3	1	99.1355	0.00111359	99.136	1	85.6701	0.00430276	85.67	1	76.2215	0.00733672	76.221_x000D_
Fructose-bisphosphate aldolase class-I	0.000929501	Gene.108::TRINITY_DN22384_c1_g1::g.108::m.108	89	K	Fructose-bisphosphate aldolase OS=Brassica rapa subsp. pekinensis PE=3 SV=1	GILAADESTGSIAK(1)R	2	-0.1066	7	3	1	159.519	1.99e-16	159.52	1	158.519	2.14e-16	158.52	1	168.885	5.96e-17	168.89_x000D_
Fructose-bisphosphate aldolase class-I	0.000929501	Gene.4025::TRINITY_DN26210_c0_g1::g.4025::m.4025	215	K	Fructose-bisphosphate aldolase OS=Glycine max GN=LOC100802732 PE=3 SV=1	YSAEGESDEAK(1)K	2	-0.083991	3	3	1	118.866	3.78e-06	118.87	1	136.698	6.36e-09	136.7	1	140.142	5.05e-09	140.14_x000D_
Fructose-bisphosphate aldolase class-I	0.000929501	Gene.4025::TRINITY_DN26210_c0_g1::g.4025::m.4025	122	K	Fructose-bisphosphate aldolase OS=Glycine max GN=LOC100802732 PE=3 SV=1	YTLTMLK(1)R	2	-0.4407	3	3	1	131.031	0.00125278	131.03	1	143.887	0.00063925	143.89	1	143.887	0.00063925	143.89_x000D_
Fructose-bisphosphate aldolase class-I	0.000929501	Gene.28522::TRINITY_DN39782_c1_g3::g.28522::m.28522	84	K	Fructose-bisphosphate aldolase OS=Nelumbo nucifera GN=LOC104612484 PE=3 SV=1	TWAGK(1)EENVEK	2	0.077324	12	3	1	128.847	3.69e-06	128.85	1	142.085	1.03e-07	142.08	1	151.547	2.05e-08	151.55_x000D_
Fructose-bisphosphate aldolase class-I	0.000929501	Gene.28522::TRINITY_DN39782_c1_g3::g.28522::m.28522	127	K	Fructose-bisphosphate aldolase OS=Nelumbo nucifera GN=LOC104612484 PE=3 SV=1	GEGVSESLHVK(1)DYK	3	0.17572	4	3	1	81.6316	8.47e-06	81.632	1	162.461	4.04e-15	162.46	1	59.7088	0.00176447	59.709_x000D_
Fructose-bisphosphate aldolase class-I	0.000929501	Gene.28522::TRINITY_DN39782_c1_g3::g.28522::m.28522	9	K	Fructose-bisphosphate aldolase OS=Nelumbo nucifera GN=LOC104612484 PE=3 SV=1	MVTPGSESK(1)K	2	0.28881	6	3	1	61.3438	0.000895024	89.171	1	63.6242	0.00190331	79.201	1	73.4995	0.0057296	73.499_x000D_
Fructose-bisphosphate aldolase class-I	0.000929501	Gene.28522::TRINITY_DN39782_c1_g3::g.28522::m.28522	111	K	Fructose-bisphosphate aldolase OS=Nelumbo nucifera GN=LOC104612484 PE=3 SV=1	ANSEATLGTYK(1)GDAAK	2	-0.055429	6	3	1	165.582	7.96e-27	165.58	1	186.851	1.3e-23	186.85	1	175.26	1.02e-35	175.26_x000D_
Fructose-bisphosphate aldolase class-I	0.000929501	Gene.28522::TRINITY_DN39782_c1_g3::g.28522::m.28522	79	K	Fructose-bisphosphate aldolase OS=Nelumbo nucifera GN=LOC104612484 PE=3 SV=1	ALQQSTLK(1)TWAGK	2	-0.12458	5	3	1	137.836	1.85e-09	137.84	1	180.613	4.67e-17	180.61	1	141.128	1.46e-09	141.13_x000D_
Fructose-bisphosphate aldolase class-I	0.000929501	Gene.27162::TRINITY_DN39242_c0_g1::g.27162::m.27162	90	K	Fructose-bisphosphate aldolase OS=Macleaya cordata GN=BVC80_1805g87 PE=3 SV=1	TAK(1)TIASPGR	2	0.092493	11	3	1	120.77	1.93e-05	120.77	1	94.4653	0.000608558	94.465	1	99.752	0.000408175	99.752_x000D_
Fructose-bisphosphate aldolase class-I	0.000929501	Gene.27162::TRINITY_DN39242_c0_g1::g.27162::m.27162	443	K	Fructose-bisphosphate aldolase OS=Macleaya cordata GN=BVC80_1805g87 PE=3 SV=1	ANSLAQLGK(1)YTGEGESEESK	2	-0.30017	6	3	1	300.74	5.14e-100	300.74	1	345.339	3.79e-131	345.34	1	292.288	1.02e-99	292.29_x000D_
Fructose-bisphosphate aldolase class-I	0.000929501	Gene.27162::TRINITY_DN39242_c0_g1::g.27162::m.27162	208	K	Fructose-bisphosphate aldolase OS=Macleaya cordata GN=BVC80_1805g87 PE=3 SV=1	SAAYYK(1)QGAR	2	0.58374	18	3	1	107.788	0.00019986	107.79	1	112.008	9.05e-05	112.01	1	99.815	0.000406541	99.815_x000D_
Fructose-bisphosphate aldolase class-I	0.000929501	Gene.27162::TRINITY_DN39242_c0_g1::g.27162::m.27162	111	K	Fructose-bisphosphate aldolase OS=Macleaya cordata GN=BVC80_1805g87 PE=3 SV=1	GILAMDESNATCGK(1)R	2	-0.01781	6	3	1	100.183	1.52e-09	100.18	1	180.851	3.87e-23	180.85	1	142.104	2.33e-12	145.1_x000D_
Fructose-bisphosphate aldolase class-I	0.000929501	Gene.27162::TRINITY_DN39242_c0_g1::g.27162::m.27162	176	K	Fructose-bisphosphate aldolase OS=Macleaya cordata GN=BVC80_1805g87 PE=3 SV=1	QNIVPGIK(1)VDK	2	-0.037594	6	3	1	100.037	0.000204044	100.04	1	103.439	0.000158961	103.44	1	85.5216	0.0012339	85.522_x000D_
Fructose-bisphosphate aldolase class-I	0.000929501	Gene.27162::TRINITY_DN39242_c0_g1::g.27162::m.27162	454	K	Fructose-bisphosphate aldolase OS=Macleaya cordata GN=BVC80_1805g87 PE=3 SV=1	YTGEGESEESK(1)QSTYVK	2	0.12875	7	3	1	314.343	2.59e-104	314.34	1	358.674	5.14e-138	358.67	1	367.067	4.33e-139	367.07_x000D_
Fructose-bisphosphate aldolase class-I	0.000929501	Gene.27162::TRINITY_DN39242_c0_g1::g.27162::m.27162	308	K	Fructose-bisphosphate aldolase OS=Macleaya cordata GN=BVC80_1805g87 PE=3 SV=1	PSMVTPGAECK(1)DR	2	-0.68542	5	3	1	73.3864	9.39e-05	90.689	1	95.2645	4.53e-05	95.264	1	79.8749	0.000282954	79.875_x000D_
Fructose-bisphosphate aldolase class-I	0.000929501	Gene.27162::TRINITY_DN39242_c0_g1::g.27162::m.27162	434	K	Fructose-bisphosphate aldolase OS=Macleaya cordata GN=BVC80_1805g87 PE=3 SV=1	AK(1)ANSLAQLGK	2	-1.9497	5	3	1	68.7856	0.00843867	68.786	1	99.2826	6.98e-07	111.63	1	73.4351	0.00410723	73.435_x000D_
Fructose-bisphosphate aldolase class-I	0.000929501	Gene.27162::TRINITY_DN39242_c0_g1::g.27162::m.27162	423	K	Fructose-bisphosphate aldolase OS=Macleaya cordata GN=BVC80_1805g87 PE=3 SV=1	TWGGRPENVK(1)AAQETLLVR	3	0.76014	5	3	1	103.901	6.42e-07	103.9	1	126.4	7.14e-11	126.4	1	114.549	1.84e-10	114.55_x000D_
Anticodon-binding domain of tRNA	0.155541	Gene.28698::TRINITY_DN39851_c1_g1::g.28698::m.28698	40	K	Isoleucine--tRNA ligase OS=Anthurium amnicola GN=ileS_13 PE=3 SV=1	YK(1)LLQNYK	2	0.7069	3	3	1	78.7702	0.00660755	78.77	1	130.221	0.000800355	130.22	1	81.2963	0.00587125	81.296_x000D_
Anticodon-binding domain of tRNA	0.155541	Gene.28560::TRINITY_DN39797_c0_g2::g.28560::m.28560	267	K	Valine--tRNA ligase (Fragment) OS=Anthurium amnicola GN=VALRS_6 PE=3 SV=1	YTHLHGK(1)FAVHPFNDR	4	0.6241	3	3	1	81.5944	0.000117972	81.594	1	68.4105	0.000915507	68.41	1	66.8092	0.00108569	66.809_x000D_
CoA-ligase	0.0731256	Gene.24845::TRINITY_DN38204_c0_g3::g.24845::m.24845	360	K	ATP-citrate synthase beta chain protein 1 OS=Anthurium amnicola GN=ACLB-1_0 PE=4 SV=1	LAEEGK(1)IAAVK	2	0.38653	3	3	1	114.862	1.35e-05	114.86	1	136.023	1.55e-07	136.02	1	117.091	1.19e-05	117.09_x000D_
CoA-ligase	0.0731256	Gene.24845::TRINITY_DN38204_c0_g3::g.24845::m.24845	498	K	ATP-citrate synthase beta chain protein 1 OS=Anthurium amnicola GN=ACLB-1_0 PE=4 SV=1	YFK(1)DAYDK	2	-0.8513	3	3	1	115.714	0.000867859	115.71	1	84.6146	0.00490403	84.615	1	90.9056	0.00307035	90.906_x000D_
CoA-ligase	0.0731256	Gene.24845::TRINITY_DN38204_c0_g3::g.24845::m.24845	631	K	ATP-citrate synthase beta chain protein 1 OS=Anthurium amnicola GN=ACLB-1_0 PE=4 SV=1	LK(1)QPLYR	2	-0.18362	3	3	1	108.238	0.00387144	108.24	1	94.4072	0.00565736	94.407	1	108.238	0.00387144	108.24_x000D_
CoA-ligase	0.0731256	Gene.21091::TRINITY_DN36418_c0_g4::g.21091::m.21091	127	K	"Succinate--CoA ligase [ADP-forming] subunit beta, mitochondrial OS=Vitis vinifera GN=VIT_07s0005g03790 PE=3 SV=1"	GGVHIVK(1)TEEVEGLAGK	3	0.44785	4	3	1	128.063	8.12e-11	128.06	1	109.075	3.36e-07	109.07	1	138.186	1.47e-15	138.19_x000D_
CoA-ligase	0.0731256	Gene.21091::TRINITY_DN36418_c0_g4::g.21091::m.21091	232	K	"Succinate--CoA ligase [ADP-forming] subunit beta, mitochondrial OS=Vitis vinifera GN=VIT_07s0005g03790 PE=3 SV=1"	VVDGLAPK(1)VADRNEAIEQVK	3	0.21759	9	3	1	92.2953	0.000216131	92.295	1	99.3429	5.9e-07	107.53	1	77.6441	0.000975078	77.644_x000D_
CoA-ligase	0.0731256	Gene.21091::TRINITY_DN36418_c0_g4::g.21091::m.21091	372	K	"Succinate--CoA ligase [ADP-forming] subunit beta, mitochondrial OS=Vitis vinifera GN=VIT_07s0005g03790 PE=3 SV=1"	ILTSDEK(1)VK	2	-0.29427	4	3	1	91.8667	0.00147073	91.867	1	91.8667	0.00147073	91.867	1	91.8667	0.00147073	91.867_x000D_
CoA-ligase	0.0731256	Gene.21091::TRINITY_DN36418_c0_g4::g.21091::m.21091	420	K	"Succinate--CoA ligase [ADP-forming] subunit beta, mitochondrial OS=Vitis vinifera GN=VIT_07s0005g03790 PE=3 SV=1"	LEGTNVDQGK(1)R	2	0.71408	4	3	1	137.396	2.26e-07	137.4	1	198.812	5.52e-17	198.81	1	105.252	0.000212231	105.25_x000D_
Alcohol dehydrogenase GroES-like domain	0.00560555	Gene.22942::TRINITY_DN37298_c0_g2::g.22942::m.22942	328	K	L-idonate 5-dehydrogenase OS=Cajanus cajan GN=KK1_040057 PE=3 SV=1	IDVK(1)PLITHR	3	0.039751	3	3	1	74.6109	0.00156112	74.611	1	65.6946	0.00526187	65.695	1	64.6401	0.00569957	64.64_x000D_
Alcohol dehydrogenase GroES-like domain	0.00560555	Gene.22471::TRINITY_DN37069_c0_g1::g.22471::m.22471	345	K	alcohol dehydrogenase 1 OS=Nelumbo nucifera GN=LOC104587949 PE=3 SV=1	YMNK(1)ELELEK	2	1.2531	5	3	1	85.8127	1.1e-05	116.74	1	96.6043	0.000489771	96.604	1	104.434	2.22e-06	113.61_x000D_
Alcohol dehydrogenase GroES-like domain	0.00560555	Gene.24109::TRINITY_DN37839_c0_g1::g.24109::m.24109	334	K	"Putative quinone-oxidoreductase, chloroplastic OS=Anthurium amnicola GN=At4g13010_0 PE=4 SV=1"	LK(1)TIVDSR	2	-0.1052	3	3	1	117.89	0.000857736	117.89	1	104.2	0.00141357	104.2	1	105.521	0.00134371	105.52_x000D_
Alcohol dehydrogenase GroES-like domain	0.00560555	Gene.24109::TRINITY_DN37839_c0_g1::g.24109::m.24109	300	K	"Putative quinone-oxidoreductase, chloroplastic OS=Anthurium amnicola GN=At4g13010_0 PE=4 SV=1"	GALTFAFK(1)K	2	-0.90557	3	3	1	74.9199	0.00876559	74.92	1	76.0641	0.00738728	76.064	1	76.6789	0.00718984	76.679_x000D_
Alcohol dehydrogenase GroES-like domain	0.00560555	Gene.10478::TRINITY_DN30545_c0_g3::g.10478::m.10478	341	K	Putative cinnamyl alcohol dehydrogenase 1 OS=Anthurium amnicola GN=CAD1_6 PE=3 SV=1	LIDK(0.001)DVK(0.999)YR	3	1.101	3	3	0.998753	29.0348	0.00831224	68.657	0.993248	21.6763	0.0555026	44.318	0.996588	24.6549	0.0438208	48.028_x000D_
Alcohol dehydrogenase GroES-like domain	0.00560555	Gene.9630::TRINITY_DN29997_c1_g1::g.9630::m.9630	326	K	S-(hydroxymethyl)glutathione dehydrogenase OS=Anthurium amnicola GN=ADH2_4 PE=3 SV=1	GTAFGGFK(1)SR	2	-0.28867	5	3	1	65.6946	0.0165429	65.695	1	60.305	0.0235758	60.305	1	59.2647	0.0249333	59.265_x000D_
Alcohol dehydrogenase GroES-like domain	0.00560555	Gene.9630::TRINITY_DN29997_c1_g1::g.9630::m.9630	230	K	S-(hydroxymethyl)glutathione dehydrogenase OS=Anthurium amnicola GN=ADH2_4 PE=3 SV=1	VIGIDIDSK(1)K	2	0.2183	3	3	1	62.4662	0.0326423	62.466	1	90.0503	0.00214544	90.05	1	88.1337	0.00266132	88.134_x000D_
Alcohol dehydrogenase GroES-like domain	0.00560555	Gene.9630::TRINITY_DN29997_c1_g1::g.9630::m.9630	236	K	S-(hydroxymethyl)glutathione dehydrogenase OS=Anthurium amnicola GN=ADH2_4 PE=3 SV=1	K(0.007)YDVAK(0.993)NFGVTEFVNPK	3	-0.18006	3	3	0.975028	15.9157	2.6e-07	112.01	0.959748	13.7737	1.72e-07	112.82	0.992684	21.3256	5.88e-11	131.45_x000D_
Alcohol dehydrogenase GroES-like domain	0.00560555	Gene.9630::TRINITY_DN29997_c1_g1::g.9630::m.9630	341	K	S-(hydroxymethyl)glutathione dehydrogenase OS=Anthurium amnicola GN=ADH2_4 PE=3 SV=1	YMNK(1)EIK	2	0.22659	3	3	1	44.3492	0.0558739	44.349	1	98.9966	0.00490957	98.997	1	48.0357	0.0471974	48.036_x000D_
Alcohol dehydrogenase GroES-like domain	0.00560555	Gene.9630::TRINITY_DN29997_c1_g1::g.9630::m.9630	115	K	S-(hydroxymethyl)glutathione dehydrogenase OS=Anthurium amnicola GN=ADH2_4 PE=3 SV=1	TNLCGK(1)VR	2	-0.060843	3	3	1	143.12	0.000435356	143.12	1	122.176	0.000837791	122.18	1	129.466	0.000803869	129.47_x000D_
Alcohol dehydrogenase GroES-like domain	0.00560555	Gene.22672::TRINITY_DN37160_c0_g1::g.22672::m.22672	298	K	Quinone oxidoreductase PIG3 OS=Anthurium amnicola GN=TP53I3_1 PE=4 SV=1	VK(1)PVIYK	2	0.35997	3	3	1	97.6019	0.00506624	97.602	1	79.4686	0.0143557	79.469	1	60.7087	0.0534699	60.709_x000D_
Chaperonin 10 Kd subunit	0.0142673	Gene.10202::TRINITY_DN30371_c1_g2::g.10202::m.10202	86	K	Chaperonin (Fragment) OS=Anthurium amnicola GN=groS_2 PE=4 SV=1	WEPSK(1)VAPQGDR	2	-2.8875	3	3	1	73.3864	0.00236336	73.386	1	63.1853	0.00879005	63.185	1	99.8441	6.14e-05	99.844_x000D_
Chaperonin 10 Kd subunit	0.0142673	Gene.10202::TRINITY_DN30371_c1_g2::g.10202::m.10202	117	K	Chaperonin (Fragment) OS=Anthurium amnicola GN=groS_2 PE=4 SV=1	SAVK(1)FER	2	0.40545	6	3	1	80.4381	0.0137912	80.438	1	71.692	0.0260075	71.692	1	102.002	0.00457201	102_x000D_
Chaperonin 10 Kd subunit	0.0142673	Gene.10202::TRINITY_DN30371_c1_g2::g.10202::m.10202	113	K	Chaperonin (Fragment) OS=Anthurium amnicola GN=groS_2 PE=4 SV=1	SSGGVLLPK(1)SAVK	2	1.3307	6	3	1	96.4641	4.26e-05	96.464	1	81.9037	0.000565231	81.904	1	92.0388	0.000160457	92.039_x000D_
Chaperonin 10 Kd subunit	0.0142673	Gene.9028::TRINITY_DN29612_c0_g1::g.9028::m.9028	201	K	"Chaperonin, chloroplastic (Fragment) OS=Anthurium amnicola GN=CPN21_1 PE=3 SV=1"	VLIK(1)VAEAEEK	2	-0.1792	5	3	1	99.5386	0.000210648	99.539	1	55.2579	0.0242972	55.258	1	105.032	0.000137861	105.03_x000D_
Chaperonin 10 Kd subunit	0.0142673	Gene.9028::TRINITY_DN29612_c0_g1::g.9028::m.9028	94	K	"Chaperonin, chloroplastic (Fragment) OS=Anthurium amnicola GN=CPN21_1 PE=3 SV=1"	YTSVK(1)PLGDR	2	-0.2619	5	3	1	110.838	0.000120792	110.84	1	129.877	6.21e-06	129.88	1	114.862	2.79e-05	114.86_x000D_
Chaperonin 10 Kd subunit	0.0142673	Gene.9028::TRINITY_DN29612_c0_g1::g.9028::m.9028	110	K	"Chaperonin, chloroplastic (Fragment) OS=Anthurium amnicola GN=CPN21_1 PE=3 SV=1"	SSEEK(1)TVGGILLPSTAQTK	2	-1.0635	3	3	1	164.942	1.1e-21	164.94	1	166.275	9.15e-22	166.28	1	173.556	5.85e-28	173.56_x000D_
Chaperonin 10 Kd subunit	0.0142673	Gene.7561::TRINITY_DN28694_c0_g5::g.7561::m.7561	186	K	"20 kDa chaperonin, chloroplastic-like OS=Nelumbo nucifera GN=LOC104609297 PE=3 SV=1"	YAGSEFK(1)GADGSDYIALR	2	0.53004	4	3	1	180.025	7.9e-28	180.02	1	239.578	5.42e-53	239.58	1	198.506	5.76e-36	198.51_x000D_
S-adenosyl-L-homocysteine hydrolase	0.00172029	Gene.19927::TRINITY_DN35832_c1_g1::g.19927::m.19927	160	K	Adenosylhomocysteinase (Fragment) OS=Anthurium amnicola GN=SAHH_8 PE=3 SV=1	AEEEYEK(1)SGK	2	-0.55389	5	3	1	120.062	2.04e-05	120.06	1	114.894	2.78e-05	114.89	1	133.807	5.39e-07	133.81_x000D_
S-adenosyl-L-homocysteine hydrolase	0.00172029	Gene.19929::TRINITY_DN35832_c1_g2::g.19929::m.19929	210	K	Adenosylhomocysteinase (Fragment) OS=Anthurium amnicola GN=SAHH_8 PE=3 SV=1	DGLK(1)VDPR	2	0.012926	5	3	1	59.3497	0.0370435	59.35	1	88.2666	0.00383956	88.267	1	58.2462	0.0277412	64.42_x000D_
S-adenosyl-L-homocysteine hydrolase	0.00172029	Gene.19929::TRINITY_DN35832_c1_g2::g.19929::m.19929	183	K	Adenosylhomocysteinase (Fragment) OS=Anthurium amnicola GN=SAHH_8 PE=3 SV=1	AEEEFEK(1)TGK	2	-0.26889	8	3	1	136.958	3.53e-07	136.96	1	138.219	3.27e-07	138.22	1	126.707	1.08e-05	126.71_x000D_
S-adenosyl-L-homocysteine hydrolase	0.00172029	Gene.19929::TRINITY_DN35832_c1_g2::g.19929::m.19929	235	K	Adenosylhomocysteinase (Fragment) OS=Anthurium amnicola GN=SAHH_8 PE=3 SV=1	LVGVSEETTTGVK(1)R	2	0.008737	3	3	1	143.976	6.14e-11	143.98	1	176.252	2.89e-18	176.25	1	139.295	9.2e-11	139.3_x000D_
S-adenosyl-L-homocysteine hydrolase	0.00172029	Gene.2504::TRINITY_DN24921_c1_g1::g.2504::m.2504	189	K	Adenosylhomocysteinase OS=Nelumbo nucifera GN=LOC104590561 PE=3 SV=1	ITIK(1)PQTDR	2	0.55554	3	3	1	110.534	0.00032303	110.53	1	65.7195	0.00602885	65.719	1	126.313	0.000150605	126.31_x000D_
S-adenosyl-L-homocysteine hydrolase	0.00172029	Gene.2504::TRINITY_DN24921_c1_g1::g.2504::m.2504	54	K	Adenosylhomocysteinase OS=Nelumbo nucifera GN=LOC104590561 PE=3 SV=1	SK(1)FDNLYGCR	2	0.10781	8	3	1	166.971	3.35e-09	166.97	1	185.96	2.9e-12	185.96	1	166.863	3.42e-09	166.86_x000D_
Stress responsive A/B Barrel Domain	0.0731256	Gene.5051::TRINITY_DN26968_c1_g1::g.5051::m.5051	14	K	Stress responsive alpha-beta barrel OS=Macleaya cordata GN=BVC80_1707g48 PE=4 SV=1	HLVLVK(1)FK	2	-0.50105	3	3	1	100.188	0.0016259	100.19	1	111.816	0.00101058	111.82	1	101.643	0.00154889	101.64_x000D_
Stress responsive A/B Barrel Domain	0.0731256	Gene.12104::TRINITY_DN31461_c0_g2::g.12104::m.12104	73	K	Stress-response ab barrel domain-containing protein up3 OS=Nicotiana attenuata GN=UP3 PE=4 SV=1	YATK(1)DDLAAYSAHPAHVSVVR	4	-0.30525	3	3	1	111.449	4.21e-08	111.45	1	75.8681	8.36e-05	75.868	1	108.08	9.01e-08	108.08_x000D_
Cathepsin propeptide inhibitor domain (I29)	0.387383	Gene.25698::TRINITY_DN38567_c0_g1::g.25698::m.25698	302	K	Senescence-associated cysteine protease OS=Anthurium andraeanum PE=2 SV=1	SGIFDGK(1)CGTQLDHGVAAVGYGTENGK	3	-0.37144	3	3	1	174.055	1.57e-36	174.06	1	148.102	4.12e-20	148.1	1	184.032	7.15e-37	184.03_x000D_
Cathepsin propeptide inhibitor domain (I29)	0.387383	Gene.25698::TRINITY_DN38567_c0_g1::g.25698::m.25698	253	K	Senescence-associated cysteine protease OS=Anthurium andraeanum PE=2 SV=1	NAK(1)VVAIDSYEDVPVRDEK	3	-0.55117	5	3	1	141.072	4.75e-17	160.81	1	204.23	8.8e-37	204.23	1	121.436	5.32e-17	159.34_x000D_
Cathepsin propeptide inhibitor domain (I29)	0.387383	Gene.21733::TRINITY_DN36723_c0_g2::g.21733::m.21733	131	K	Oryzain alpha chain (Fragment) OS=Anthurium amnicola GN=Os04g0650000_8 PE=3 SV=1	EK(1)GAVTQVK	2	0.90082	3	3	1	61.1614	0.026579	61.161	1	73.8411	0.0072206	73.841	1	64.6915	0.0211894	64.692_x000D_
Subtilase family	0.161457	Gene.26474::TRINITY_DN38934_c1_g2::g.26474::m.26474	18	K	Cucumisin OS=Anthurium amnicola GN=CUCM1_19 PE=4 SV=1	TITGQATYYK(1)TK	2	0.097449	10	3	1	134.99	4.46e-09	134.99	1	200.999	7.26e-22	201	1	122.392	1.84e-06	122.39_x000D_
Subtilase family	0.161457	Gene.28855::TRINITY_DN39912_c1_g3::g.28855::m.28855	136	K	subtilisin-like protease SBT1.7 OS=Nelumbo nucifera GN=LOC104607876 PE=4 SV=1	DFK(1)AATACNR	2	-0.94957	6	3	1	122.57	1.67e-05	122.57	1	110.457	0.000130659	110.46	1	93.4769	0.000214089	93.477_x000D_
Subtilase family	0.161457	Gene.28855::TRINITY_DN39912_c1_g3::g.28855::m.28855	133	K	subtilisin-like protease SBT1.7 OS=Nelumbo nucifera GN=LOC104607876 PE=4 SV=1	GACEEGK(1)DFK	2	-0.08938	3	3	1	83.8618	0.000537953	83.862	1	70.8081	0.00987033	70.808	1	82.2607	0.000591344	82.261_x000D_
Subtilase family	0.161457	Gene.28518::TRINITY_DN39779_c2_g1::g.28518::m.28518	1199	K	Tripeptidyl-peptidase 2 (Fragment) OS=Anthurium amnicola GN=TPP2_0 PE=4 SV=1	YFSVK(1)YDPEDEEAEK	2	0.57167	3	3	1	117.484	1.21e-08	117.48	1	124.776	6.75e-09	124.78	1	106.377	3.91e-06	106.38_x000D_
Subtilase family	0.161457	Gene.28518::TRINITY_DN39779_c2_g1::g.28518::m.28518	220	K	Tripeptidyl-peptidase 2 (Fragment) OS=Anthurium amnicola GN=TPP2_0 PE=4 SV=1	HVNEFDK(1)K	2	-1.3772	3	3	1	88.3919	0.00598099	88.392	1	76.9431	0.0112292	76.943	1	76.2819	0.0115323	76.282_x000D_
Subtilase family	0.161457	Gene.28518::TRINITY_DN39779_c2_g1::g.28518::m.28518	1119	K	Tripeptidyl-peptidase 2 (Fragment) OS=Anthurium amnicola GN=TPP2_0 PE=4 SV=1	IK(1)FLSGLK	2	-0.25203	4	3	1	95.6077	0.00186828	95.608	1	64.7115	0.0272073	64.711	1	84.6146	0.00490403	84.615_x000D_
Subtilase family	0.161457	Gene.27468::TRINITY_DN39366_c0_g1::g.27468::m.27468	741	K	Subtilisin-like protease SDD1 (Fragment) OS=Anthurium amnicola GN=SDD1_8 PE=4 SV=1	GSGGQVYEGQLK(1)WVATTSR	2	0.95681	3	3	1	229.484	4.51e-45	229.48	1	85.8552	7.28e-05	85.855	1	227.058	1.03e-44	227.06_x000D_
Pyridine nucleotide-disulphide oxidoreductase	0.000596744	Gene.25332::TRINITY_DN38412_c0_g3::g.25332::m.25332	27	K	"Glutathione reductase, cytosolic OS=Anthurium amnicola GN=GRC2_0 PE=3 SV=1"	LNGIYK(1)R	2	0.0037565	4	3	1	73.9747	0.0319253	73.975	1	85.3595	0.0171826	85.359	1	100.742	0.00741289	100.74_x000D_
Pyridine nucleotide-disulphide oxidoreductase	0.000596744	Gene.25332::TRINITY_DN38412_c0_g3::g.25332::m.25332	65	K	"Glutathione reductase, cytosolic OS=Anthurium amnicola GN=GRC2_0 PE=3 SV=1"	QQYSAK(1)HVLIATGSR	2	0.35779	3	3	1	57.1479	0.0022278	57.148	1	45.6175	0.0218051	45.618	1	164.411	8.03e-17	164.41_x000D_
Pyridine nucleotide-disulphide oxidoreductase	0.000596744	Gene.25332::TRINITY_DN38412_c0_g3::g.25332::m.25332	168	K	"Glutathione reductase, cytosolic OS=Anthurium amnicola GN=GRC2_0 PE=3 SV=1"	LHPGTNLSELNK(1)TEHGIR	4	-0.11279	3	3	1	52.1849	0.00753775	52.185	1	90.379	3.61e-05	90.379	1	123.397	8.68e-11	123.4_x000D_
Pyridine nucleotide-disulphide oxidoreductase	0.000596744	Gene.25332::TRINITY_DN38412_c0_g3::g.25332::m.25332	15	K	"Glutathione reductase, cytosolic OS=Anthurium amnicola GN=GRC2_0 PE=3 SV=1"	LLHNK(1)TQEIVR	3	0.12589	10	3	1	176.425	9.41e-13	176.42	1	197.298	1.25e-17	197.3	1	115.574	4.12e-06	115.57_x000D_
Pyridine nucleotide-disulphide oxidoreductase	0.000596744	Gene.8983::TRINITY_DN29587_c2_g4::g.8983::m.8983	191	K	"Glutathione reductase, chloroplastic OS=Anthurium amnicola GN=GOR_1 PE=3 SV=1"	LTGIYK(1)NVLK	2	0.47486	4	3	1	147.405	1.36e-07	147.4	1	144.65	1.93e-07	144.65	1	150.351	7.42e-08	150.35_x000D_
Pyridine nucleotide-disulphide oxidoreductase	0.000596744	Gene.24795::TRINITY_DN38178_c0_g1::g.24795::m.24795	346	K	Dihydrolipoyl dehydrogenase (Fragment) OS=Anthurium amnicola GN=LPD_1 PE=3 SV=1	ILAEK(1)ETDK	2	-0.18086	12	3	1	101.646	0.000623264	101.65	1	90.1504	0.000623264	101.65	1	90.1504	0.00182116	90.15_x000D_
Pyridine nucleotide-disulphide oxidoreductase	0.000596744	Gene.24795::TRINITY_DN38178_c0_g1::g.24795::m.24795	305	K	Dihydrolipoyl dehydrogenase (Fragment) OS=Anthurium amnicola GN=LPD_1 PE=3 SV=1	HGHVDYDLVPGVVYTHPEVASVGK(1)TEDQVK	4	0.12008	5	3	1	171.001	1.37e-31	171	1	139.185	6.81e-23	139.19	1	124.82	7.15e-17	124.82_x000D_
Pyridine nucleotide-disulphide oxidoreductase	0.000596744	Gene.24795::TRINITY_DN38178_c0_g1::g.24795::m.24795	78	K	Dihydrolipoyl dehydrogenase (Fragment) OS=Anthurium amnicola GN=LPD_1 PE=3 SV=1	IEGGNTVVK(1)GK	2	1.9186	3	3	1	116.546	1.23e-05	116.55	1	99.4999	0.00021116	99.5	1	110.077	7.1e-05	110.08_x000D_
Pyridine nucleotide-disulphide oxidoreductase	0.000596744	Gene.24795::TRINITY_DN38178_c0_g1::g.24795::m.24795	331	K	Dihydrolipoyl dehydrogenase (Fragment) OS=Anthurium amnicola GN=LPD_1 PE=3 SV=1	AK(1)AIDDAEGVVK	2	0.71405	3	3	1	66.9887	0.00639392	66.989	1	49.2981	0.052902	49.298	1	82.7048	0.000712931	82.705_x000D_
Pyridine nucleotide-disulphide oxidoreductase	0.000596744	Gene.24795::TRINITY_DN38178_c0_g1::g.24795::m.24795	46	K	Dihydrolipoyl dehydrogenase (Fragment) OS=Anthurium amnicola GN=LPD_1 PE=3 SV=1	GIEGLFK(1)K	2	-0.24467	11	3	1	67.1694	0.0231996	71.501	1	73.2601	0.0127899	75.109	1	75.1092	0.0127899	75.109_x000D_
Pyridine nucleotide-disulphide oxidoreductase	0.000596744	Gene.24795::TRINITY_DN38178_c0_g1::g.24795::m.24795	49	K	Dihydrolipoyl dehydrogenase (Fragment) OS=Anthurium amnicola GN=LPD_1 PE=3 SV=1	NK(1)VNYVK	2	0.51985	5	3	0.999985	48.3302	9.98e-13	157.34	1	110.612	0.00360479	141.52	0.877672	8.55806	0.0302203	106.36_x000D_
Pyridine nucleotide-disulphide oxidoreductase	0.000596744	Gene.24795::TRINITY_DN38178_c0_g1::g.24795::m.24795	405	K	Dihydrolipoyl dehydrogenase (Fragment) OS=Anthurium amnicola GN=LPD_1 PE=3 SV=1	EAAMATYDK(1)PIHI	2	-0.94579	4	3	1	134.99	9.56e-10	134.99	1	138.236	1.8e-09	138.24	1	136.698	8.67e-10	136.7_x000D_
Pyridine nucleotide-disulphide oxidoreductase	0.000596744	Gene.24795::TRINITY_DN38178_c0_g1::g.24795::m.24795	311	K	Dihydrolipoyl dehydrogenase (Fragment) OS=Anthurium amnicola GN=LPD_1 PE=3 SV=1	TEDQVK(1)ASGVEYR	2	-0.4507	6	3	1	170.95	2.52e-14	170.95	1	173.594	7.46e-17	173.59	1	156.243	2.16e-13	156.24_x000D_
Pyridine nucleotide-disulphide oxidoreductase	0.000596744	Gene.24795::TRINITY_DN38178_c0_g1::g.24795::m.24795	54	K	Dihydrolipoyl dehydrogenase (Fragment) OS=Anthurium amnicola GN=LPD_1 PE=3 SV=1	VNYVK(1)GFGK	2	0.54112	6	3	1	96.6681	0.000791435	96.668	1	107.574	0.000422998	107.57	1	109.478	0.000358681	109.48_x000D_
Pyridine nucleotide-disulphide oxidoreductase	0.000596744	Gene.12385::TRINITY_DN31628_c0_g1::g.12385::m.12385	250	K	Thioredoxin reductase OS=Anthurium amnicola GN=NTR2_4 PE=3 SV=1	ASK(1)IMQAR	2	-1.2788	4	3	1	64.4204	0.0209204	64.42	1	78.1489	0.00678864	78.149	1	54.9816	0.0212361	54.982_x000D_
Pyridine nucleotide-disulphide oxidoreductase	0.000596744	Gene.557::TRINITY_DN23025_c0_g5::g.557::m.557	269	K	Monodehydroascorbate reductase OS=Lilium longiflorum GN=MDHAR PE=2 SV=1	PLTTLFK(1)GQLEEEK	2	-0.96207	8	3	1	165.865	4.18e-19	180.84	1	173.718	6.76e-19	173.72	1	88.4212	1.23e-15	162.93_x000D_
Pyridine nucleotide-disulphide oxidoreductase	0.000596744	Gene.557::TRINITY_DN23025_c0_g5::g.557::m.557	52	K	Monodehydroascorbate reductase OS=Lilium longiflorum GN=MDHAR PE=2 SV=1	PALSK(1)GYLFPQGAAR	3	-0.14966	5	3	1	171.763	1.06e-17	171.76	1	113.694	1.49e-28	198.87	1	142.384	1.67e-12	142.38_x000D_
Pyridine nucleotide-disulphide oxidoreductase	0.000596744	Gene.557::TRINITY_DN23025_c0_g5::g.557::m.557	276	K	Monodehydroascorbate reductase OS=Lilium longiflorum GN=MDHAR PE=2 SV=1	GQLEEEK(1)GGIK	2	0.78335	9	3	1	107.055	0.000111051	107.06	1	87.1843	0.000301375	93.345	1	107.055	0.000111051	107.06_x000D_
Pyridine nucleotide-disulphide oxidoreductase	0.000596744	Gene.16576::TRINITY_DN33989_c1_g1::g.16576::m.16576	94	K	"Monodehydroascorbate reductase, chloroplastic OS=Anthurium amnicola GN=At1g63940_0 PE=4 SV=1"	LCIVSK(1)EAVAPYER	2	-0.25502	4	3	1	124.163	3.29e-08	124.16	1	145.52	3.27e-11	145.52	1	114.329	1.14e-07	114.33_x000D_
Pyridine nucleotide-disulphide oxidoreductase	0.000596744	Gene.11448::TRINITY_DN31097_c0_g1::g.11448::m.11448	445	K	Lipoamide dehydrogenase 1 isoform 1 OS=Theobroma cacao GN=TCM_021331 PE=3 SV=1	TSFK(1)ANTK	2	0.31086	4	3	1	87.6395	0.00402235	87.639	1	150.362	0.000162354	150.36	1	138.062	0.000626056	138.06_x000D_
Pyridine nucleotide-disulphide oxidoreductase	0.000596744	Gene.20592::TRINITY_DN36171_c1_g1::g.20592::m.20592	190	K	Dihydrolipoyl dehydrogenase OS=Anthurium amnicola GN=lpdA_1 PE=3 SV=1	TSFK(1)ANTK	2	0.31086	4	3	1	87.6395	0.00402235	87.639	1	150.362	0.000162354	150.36	1	138.062	0.000626056	138.06_x000D_
Thiolase, N-terminal domain	0.00172029	Gene.21681::TRINITY_DN36703_c0_g1::g.21681::m.21681	228	K	"Putative acetyl-CoA acetyltransferase, cytosolic 2 OS=Anthurium amnicola GN=At5g47720_4 PE=3 SV=1"	GRPSVFIDK(1)DESLEK	3	-0.22549	3	3	1	108.063	1.7e-06	108.06	1	85.9881	0.000153493	85.988	1	85.4731	0.000162059	85.473_x000D_
Thiolase, N-terminal domain	0.00172029	Gene.23730::TRINITY_DN37670_c1_g3::g.23730::m.23730	81	K	"3-ketoacyl-CoA thiolase 2, peroxisomal (Fragment) OS=Anthurium amnicola GN=PED1_2 PE=3 SV=1"	FK(1)DEIVPVTTK	2	0.48954	6	3	1	119.386	1.03e-05	119.39	1	124.068	7.03e-06	124.07	1	125.542	6e-06	125.54_x000D_
Thiolase, N-terminal domain	0.00172029	Gene.23730::TRINITY_DN37670_c1_g3::g.23730::m.23730	90	K	"3-ketoacyl-CoA thiolase 2, peroxisomal (Fragment) OS=Anthurium amnicola GN=PED1_2 PE=3 SV=1"	FKDEIVPVTTK(1)IVDPK	3	-0.21631	3	3	0.999967	44.7891	0.00361513	60.062	0.999936	41.9525	0.0140744	52.814	0.999994	52.0225	0.00204753	67.418_x000D_
Thiolase, N-terminal domain	0.00172029	Gene.23730::TRINITY_DN37670_c1_g3::g.23730::m.23730	95	K	"3-ketoacyl-CoA thiolase 2, peroxisomal (Fragment) OS=Anthurium amnicola GN=PED1_2 PE=3 SV=1"	IVDPK(1)TGEEK	2	0.32879	3	3	1	70.8081	0.00987033	70.808	1	72.2004	0.00805345	72.2	1	62.4662	0.0207557	62.466_x000D_
Thiolase, N-terminal domain	0.00172029	Gene.23730::TRINITY_DN37670_c1_g3::g.23730::m.23730	79	K	"3-ketoacyl-CoA thiolase 2, peroxisomal (Fragment) OS=Anthurium amnicola GN=PED1_2 PE=3 SV=1"	AAAATAAGK(1)FK	2	-0.050174	13	3	1	112.129	1.75e-17	149.44	1	100.878	7.61e-25	168.64	1	131.819	1.62e-06	131.82_x000D_
Thiolase, N-terminal domain	0.00172029	Gene.9420::TRINITY_DN29870_c0_g3::g.9420::m.9420	135	K	Thiolase OS=Macleaya cordata GN=BVC80_9073g5 PE=3 SV=1	GGFK(1)DTHPDDLLAPVLK	3	-0.021029	3	3	1	91.6222	3.47e-05	91.622	1	116.133	2.47e-10	116.13	1	103.66	6.77e-07	103.66_x000D_
Domain of unknown function (DUF4009)	0.166517	Gene.25766::TRINITY_DN38603_c0_g2::g.25766::m.25766	92	K	4-coumarate--CoA ligase-like 9 OS=Anthurium amnicola GN=4CLL9_2 PE=4 SV=1	HVAPYK(1)K	2	0.51842	5	3	1	88.7343	0.0140921	88.734	1	81.3812	0.0208256	81.381	1	81.3812	0.0208256	81.381_x000D_
Domain of unknown function (DUF4009)	0.166517	Gene.27034::TRINITY_DN39175_c0_g1::g.27034::m.27034	96	K	"Long chain acyl-CoA synthetase 7, peroxisomal OS=Anthurium amnicola GN=LACS7_4 PE=4 SV=1"	DYK(1)YLGTR	2	-0.73831	4	3	1	104.2	0.00141357	104.2	1	70.8162	3.66e-05	105.52	1	99.1355	0.0016816	99.136_x000D_
Domain of unknown function (DUF4009)	0.166517	Gene.27034::TRINITY_DN39175_c0_g1::g.27034::m.27034	55	K	"Long chain acyl-CoA synthetase 7, peroxisomal OS=Anthurium amnicola GN=LACS7_4 PE=4 SV=1"	LHTGK(1)WNVYR	2	1.6248	7	3	1	77.1917	0.00113391	77.192	1	87.258	0.000585919	87.258	1	43.2968	0.00309788	70.908_x000D_
Domain of unknown function (DUF4009)	0.166517	Gene.14483::TRINITY_DN32820_c0_g1::g.14483::m.14483	195	K	"Acetate/butyrate--CoA ligase AAE7, peroxisomal OS=Anthurium amnicola GN=AAE7_0 PE=4 SV=1"	HPDGYIEVK(1)DR	2	-3.4594	4	3	1	73.4351	0.00410723	73.435	1	83.1822	0.00147378	83.182	1	86.7722	0.00110566	86.772_x000D_
KH domain	0.2168	Gene.16118::TRINITY_DN33737_c0_g1::g.16118::m.16118	104	K	40S ribosomal protein S3-2-like OS=Cicer arietinum GN=LOC101508129 PE=3 SV=1	YK(1)LLGGLAVR	2	-0.12085	6	3	1	86.8981	0.00190368	86.898	1	68.657	0.0126773	68.657	1	76.2278	0.00372989	76.228_x000D_
KH domain	0.2168	Gene.16118::TRINITY_DN33737_c0_g1::g.16118::m.16118	74	K	40S ribosomal protein S3-2-like OS=Cicer arietinum GN=LOC101508129 PE=3 SV=1	FK(1)FPENGVELYAEK	2	-0.0097447	4	3	1	103.875	7.44e-06	103.88	1	94.532	2.44e-05	94.532	1	102.649	8.3e-06	102.65_x000D_
KH domain	0.2168	Gene.16118::TRINITY_DN33737_c0_g1::g.16118::m.16118	71	K	40S ribosomal protein S3-2-like OS=Cicer arietinum GN=LOC101508129 PE=3 SV=1	ELTSVVQK(1)R	2	0.68163	5	3	1	96.6681	0.00124468	96.668	1	125.981	0.000238694	125.98	1	156.616	8.19e-06	156.62_x000D_
KH domain	0.2168	Gene.16118::TRINITY_DN33737_c0_g1::g.16118::m.16118	58	K	40S ribosomal protein S3-2-like OS=Cicer arietinum GN=LOC101508129 PE=3 SV=1	TQNVLGEK(1)GR	2	0.27701	6	3	1	138.247	3.26e-07	138.25	1	110.522	0.000128992	110.52	1	106.003	0.000246126	106_x000D_
KH domain	0.2168	Gene.4708::TRINITY_DN26721_c0_g2::g.4708::m.4708	169	K	Far upstream element-binding protein 2 OS=Anthurium amnicola GN=KHSRP_2 PE=4 SV=1	VGVIIGK(1)GGETIR	2	0.28142	3	3	1	64.1035	0.00610578	64.104	1	48.5269	0.055124	48.527	1	66.7839	0.0048534	66.784_x000D_
KH domain	0.2168	Gene.23910::TRINITY_DN37756_c1_g1::g.23910::m.23910	52	K	KH domain-containing protein At4g18375 OS=Anthurium amnicola GN=At4g18375_13 PE=4 SV=1	SYK(1)HEEIEK	2	0.14259	4	3	1	147.909	3.93e-05	147.91	1	42.1607	0.0360785	42.161	1	147.623	4.1e-05	147.62_x000D_
KH domain	0.2168	Gene.23910::TRINITY_DN37756_c1_g1::g.23910::m.23910	97	K	KH domain-containing protein At4g18375 OS=Anthurium amnicola GN=At4g18375_13 PE=4 SV=1	EETHAK(1)IR	3	-0.23407	6	3	1	107.008	0.00126503	107.01	1	42.5986	0.0372662	42.599	1	42.5986	0.00213504	94.114_x000D_
KH domain	0.2168	Gene.26391::TRINITY_DN38891_c0_g1::g.26391::m.26391	75	K	KH domain-containing protein At4g18375 OS=Anthurium amnicola GN=At4g18375_17 PE=4 SV=1	AESQSK(1)IR	2	0.17838	3	3	1	82.2787	0.00558489	82.279	1	127.462	0.000813195	127.46	1	124.983	0.000824727	124.98_x000D_
KH domain	0.2168	Gene.26391::TRINITY_DN38891_c0_g1::g.26391::m.26391	435	K	KH domain-containing protein At4g18375 OS=Anthurium amnicola GN=At4g18375_17 PE=4 SV=1	LK(1)ANFFER	2	-3.7167	3	3	1	117.89	4.07e-06	117.89	1	86.1356	0.00446071	86.136	1	94.8498	0.00192071	94.85_x000D_
KH domain	0.2168	Gene.24785::TRINITY_DN38170_c0_g2::g.24785::m.24785	425	K	KH domain-containing protein At4g18375 OS=Anthurium amnicola GN=At4g18375_30 PE=4 SV=1	IYISK(1)GERPR	3	-2.4382	4	3	1	50.1945	0.0027941	91.853	1	57.5896	0.0402725	57.59	1	68.2235	0.0207644	68.224_x000D_
Glutathione S-transferase, N-terminal domain	0.0345721	Gene.18128::TRINITY_DN34843_c0_g1::g.18128::m.18128	116	K	"Glutathione S-transferase DHAR3, chloroplastic (Fragment) OS=Anthurium amnicola GN=DHAR3_1 PE=4 SV=1"	ILLTLEEK(1)R	2	-0.60957	4	3	1	125.83	0.000239527	125.83	1	134.247	0.000191562	134.25	1	102.01	0.000960847	102.01_x000D_
Glutathione S-transferase, N-terminal domain	0.0345721	Gene.18128::TRINITY_DN34843_c0_g1::g.18128::m.18128	142	K	"Glutathione S-transferase DHAR3, chloroplastic (Fragment) OS=Anthurium amnicola GN=DHAR3_1 PE=4 SV=1"	LYPEGK(1)VPVIK	2	-0.59632	3	3	1	60.2551	0.0163858	60.255	1	82.4167	0.00155228	82.417	1	72.2004	0.00525743	72.2_x000D_
Glutathione S-transferase, N-terminal domain	0.0345721	Gene.17630::TRINITY_DN34572_c0_g1::g.17630::m.17630	283	K	Elongation factor 1-gamma 2 OS=Anthurium amnicola GN=Os02g0220500_4 PE=4 SV=1	MILDEWK(1)R	2	-0.46208	6	3	1	80.4381	0.00107841	104.44	1	127.021	0.00128213	127.02	1	68.2235	0.000538046	127.46_x000D_
Glutathione S-transferase, N-terminal domain	0.0345721	Gene.17630::TRINITY_DN34572_c0_g1::g.17630::m.17630	199	K	Elongation factor 1-gamma 2 OS=Anthurium amnicola GN=Os02g0220500_4 PE=4 SV=1	YFWTMVNQPK(1)VK	2	-1.7716	5	3	1	143.238	1.35e-16	143.24	1	102.047	2.3e-05	102.05	1	142.085	2.74e-09	142.08_x000D_
Glutathione S-transferase, N-terminal domain	0.0345721	Gene.17630::TRINITY_DN34572_c0_g1::g.17630::m.17630	361	K	Elongation factor 1-gamma 2 OS=Anthurium amnicola GN=Os02g0220500_4 PE=4 SV=1	MLVIGSEPPYK(1)VK	2	0.74	10	3	1	113.24	5.17e-07	118.87	1	116.135	3.68e-07	123.2	1	106.258	1.47e-05	106.26_x000D_
Glutathione S-transferase, N-terminal domain	0.0345721	Gene.17630::TRINITY_DN34572_c0_g1::g.17630::m.17630	290	K	Elongation factor 1-gamma 2 OS=Anthurium amnicola GN=Os02g0220500_4 PE=4 SV=1	LYSNTK(1)TNFR	2	2.2713	3	3	1	157.663	8.62e-09	157.66	1	160.531	7e-09	160.53	1	170.471	1.37e-09	170.47_x000D_
Glutathione S-transferase, N-terminal domain	0.0345721	Gene.25807::TRINITY_DN38625_c0_g1::g.25807::m.25807	234	K	Protein IN2-1 B OS=Anthurium amnicola GN=GSTZ5_1 PE=4 SV=1	IEAYK(1)QTQR	2	0.3604	6	3	1	123.863	0.000159221	123.86	1	122.939	0.000162472	122.94	1	98.0483	0.00074481	98.048_x000D_
Glutathione S-transferase, N-terminal domain	0.0345721	Gene.25807::TRINITY_DN38625_c0_g1::g.25807::m.25807	86	K	Protein IN2-1 B OS=Anthurium amnicola GN=GSTZ5_1 PE=4 SV=1	PVWYK(1)EK	2	-1.7345	6	3	1	85.2117	0.0110117	85.212	1	102.714	0.00199887	102.71	1	68.7868	0.0120737	68.787_x000D_
Glutathione S-transferase, N-terminal domain	0.0345721	Gene.25807::TRINITY_DN38625_c0_g1::g.25807::m.25807	65	K	Protein IN2-1 B OS=Anthurium amnicola GN=GSTZ5_1 PE=4 SV=1	NAK(1)GLQEK	2	0.58756	3	3	1	98.582	0.00171089	98.582	1	70.8162	0.016008	70.816	1	95.5016	0.00187389	95.502_x000D_
Glutathione S-transferase, N-terminal domain	0.0345721	Gene.7906::TRINITY_DN28923_c0_g1::g.7906::m.7906	60	K	Glutathione S-transferase DHAR2 OS=Anthurium amnicola GN=DHAR2_5 PE=4 SV=1	VLLTLEEK(1)K	2	0.43734	5	3	1	152.341	1.98e-05	152.34	1	113.622	0.000343944	113.62	1	152.341	1.98e-05	152.34_x000D_
Glutathione S-transferase, N-terminal domain	0.0345721	Gene.7906::TRINITY_DN28923_c0_g1::g.7906::m.7906	196	K	Glutathione S-transferase DHAR2 OS=Anthurium amnicola GN=DHAR2_5 PE=4 SV=1	VALGHFK(1)SWTVPEDLK	3	-0.40406	3	3	1	126.633	7.74e-10	126.63	1	100.77	1.41e-06	100.77	1	122.138	1.25e-09	122.14_x000D_
Glutathione S-transferase, N-terminal domain	0.0345721	Gene.13773::TRINITY_DN32422_c0_g1::g.13773::m.13773	134	K	Protein IN2-1 B OS=Anthurium amnicola GN=GSTZ5_1 PE=4 SV=1	LVPIDLQDRPSWYK(1)EK	3	0.46344	3	3	1	74.4284	0.000553315	74.428	1	74.1408	0.000614604	74.141	1	82.5896	0.000219143	82.59_x000D_
Metallo-beta-lactamase superfamily	0.0731256	Gene.27663::TRINITY_DN39443_c0_g1::g.27663::m.27663	135	K	Beta-lactamase-like protein 2 (Fragment) OS=Anthurium amnicola GN=Y53F4B.39_2 PE=4 SV=1	YK(1)EILAR	2	-0.85572	3	3	1	71.5012	0.0264847	71.501	1	123.69	0.00316771	123.69	1	78.7702	0.0147624	78.77_x000D_
Metallo-beta-lactamase superfamily	0.0731256	Gene.24399::TRINITY_DN37984_c0_g1::g.24399::m.24399	195	K	Hydroxyacylglutathione hydrolase cytoplasmic OS=Anthurium amnicola GN=GLX2-2_1 PE=3 SV=1	VFCGHEYTEK(1)NLR	3	-0.18356	3	3	1	100.223	1.08e-05	100.22	1	122.459	2.86e-07	122.46	1	128.541	1.34e-07	128.54_x000D_
SRP54-type protein, helical bundle domain	0.0731256	Gene.17575::TRINITY_DN34543_c0_g1::g.17575::m.17575	135	K	SRP54 domain-containing protein/SRP54_N domain-containing protein OS=Cephalotus follicularis GN=CFOL_v3_29012 PE=4 SV=1	ISGK(1)IVDSLR	2	0.66864	3	3	1	66.2667	0.0157964	66.267	1	65.1792	0.0172155	65.179	1	66.2667	0.0157964	66.267_x000D_
SRP54-type protein, helical bundle domain	0.0731256	Gene.26374::TRINITY_DN38884_c0_g1::g.26374::m.26374	390	K	"Signal recognition particle protein, chloroplastic (Fragment) OS=Anthurium amnicola GN=FFC_4 PE=3 SV=1"	GGAALSVK(1)EVSGK	2	1.1175	3	3	1	111.313	8.59e-06	111.31	1	71.8061	0.00250676	71.806	1	114.868	1.49e-06	114.87_x000D_
3' exoribonuclease family, domain 1	0.155541	Gene.27716::TRINITY_DN39462_c0_g1::g.27716::m.27716	221	K	Polyribonucleotide nucleotidyltransferase (Fragment) OS=Anthurium amnicola GN=pnp_56 PE=3 SV=1	EVSSK(1)FLR	2	-0.30985	3	3	1	86.8328	0.00425747	86.833	1	68.9498	0.019432	68.95	1	60.4363	0.0350501	60.436_x000D_
3' exoribonuclease family, domain 1	0.155541	Gene.27716::TRINITY_DN39462_c0_g1::g.27716::m.27716	134	K	Polyribonucleotide nucleotidyltransferase (Fragment) OS=Anthurium amnicola GN=pnp_56 PE=3 SV=1	ALQIESK(1)IPR	2	-0.90267	3	3	1	91.5493	0.00110764	91.549	1	89.1712	0.00151464	89.171	1	91.5493	0.000281601	91.549_x000D_
3' exoribonuclease family, domain 1	0.155541	Gene.27716::TRINITY_DN39462_c0_g1::g.27716::m.27716	216	K	Polyribonucleotide nucleotidyltransferase (Fragment) OS=Anthurium amnicola GN=pnp_56 PE=3 SV=1	LVFK(1)EVSSK	2	2.9914	3	3	1	61.1614	0.026579	61.161	1	71.4507	0.0108701	71.451	1	68.657	0.0151353	68.657_x000D_
3' exoribonuclease family, domain 1	0.155541	Gene.418::TRINITY_DN22849_c0_g2::g.418::m.418	117	K	Polyribonucleotide nucleotidyltransferase (Fragment) OS=Anthurium amnicola GN=pnp_56 PE=3 SV=1	TSGGFFK(1)R	2	-0.11546	7	3	1	147.336	0.000434754	147.34	1	123.69	0.00130651	123.69	1	157.579	5.96e-05	157.58_x000D_
Lyase	0.0396951	Gene.12195::TRINITY_DN31509_c0_g6::g.12195::m.12195	160	K	"Fumarate hydratase 2, chloroplastic OS=Anthurium amnicola GN=FUM2_1 PE=3 SV=1"	RGEK(1)FVHPNDHVNR	4	1.0801	3	3	1	51.009	0.0127015	51.009	1	46.1561	0.0210223	46.156	1	44.9681	0.0195792	44.968_x000D_
Lyase	0.0396951	Gene.22003::TRINITY_DN36840_c1_g1::g.22003::m.22003	49	K	Argininosuccinate lyase OS=Anthurium amnicola GN=argH_9 PE=3 SV=1	ILEGLDEIK(1)R	2	1.9775	3	3	1	78.3416	0.00529701	78.342	1	123.957	2.32e-05	123.96	1	105.523	0.000406665	105.52_x000D_
Lyase	0.0396951	Gene.22003::TRINITY_DN36840_c1_g1::g.22003::m.22003	14	K	Argininosuccinate lyase OS=Anthurium amnicola GN=argH_9 PE=3 SV=1	ALYK(1)QDIMGSK	2	-0.29052	4	3	1	98.9017	0.000219086	98.902	1	132.323	1.27e-06	132.32	1	56.2048	0.000247668	96.745_x000D_
Enolase, C-terminal TIM barrel domain	0.0396951	Gene.11781::TRINITY_DN31268_c0_g2::g.11781::m.11781	329	K	"enolase 1, chloroplastic-like OS=Nelumbo nucifera GN=LOC104600649 PE=3 SV=1"	LAK(1)YNQLLR	2	0.049605	7	3	1	136.797	0.00010641	136.8	1	133.235	0.000126259	133.23	1	144.122	6.22e-05	144.12_x000D_
Enolase, C-terminal TIM barrel domain	0.0396951	Gene.23769::TRINITY_DN37689_c0_g1::g.23769::m.23769	189	K	Enolase 2 (Fragment) OS=Anthurium amnicola GN=ENO2_1 PE=3 SV=1	VAK(1)AIEEK	2	0.12109	6	3	1	97.4306	0.00177182	97.431	1	74.9199	0.00847979	74.92	1	95.5016	0.00187389	95.502_x000D_
Enolase, C-terminal TIM barrel domain	0.0396951	Gene.23769::TRINITY_DN37689_c0_g1::g.23769::m.23769	87	K	Enolase 2 (Fragment) OS=Anthurium amnicola GN=ENO2_1 PE=3 SV=1	TAIAK(1)AGYTGK	2	-0.20475	5	3	1	77.2786	0.00207914	77.279	1	78.3239	0.00197195	78.324	1	100.376	0.000199549	100.38_x000D_
Enolase, C-terminal TIM barrel domain	0.0396951	Gene.23769::TRINITY_DN37689_c0_g1::g.23769::m.23769	134	K	Enolase 2 (Fragment) OS=Anthurium amnicola GN=ENO2_1 PE=3 SV=1	ISGDSLK(1)DVYK	2	-0.19876	6	3	1	123.671	7.3e-06	123.67	1	121.021	9.15e-06	121.02	1	114.935	1.34e-05	114.93_x000D_
Enolase, C-terminal TIM barrel domain	0.0396951	Gene.23769::TRINITY_DN37689_c0_g1::g.23769::m.23769	118	K	Enolase 2 (Fragment) OS=Anthurium amnicola GN=ENO2_1 PE=3 SV=1	DQTYDLNFK(1)EENNDGSQK	2	-0.54565	7	3	1	67.4176	1.35e-157	377.81	1	384.313	4.28e-158	384.31	1	310.082	2.17e-104	310.08_x000D_
ribosomal L5P family C-terminus	0.0396951	Gene.11948::TRINITY_DN31373_c0_g4::g.11948::m.11948	165	K	60S ribosomal protein L11-1 OS=Zea mays GN=100193878 PE=2 SV=1	LTK(1)EDAMK	2	0.53924	6	3	1	80.4381	0.00268016	80.438	1	60.8284	0.0185629	60.828	1	66.2702	0.000370624	120.31_x000D_
ribosomal L5P family C-terminus	0.0396951	Gene.11948::TRINITY_DN31373_c0_g4::g.11948::m.11948	96	K	60S ribosomal protein L11-1 OS=Zea mays GN=100193878 PE=2 SV=1	VK(1)EYELLR	2	0.54322	4	3	1	90.6009	0.00315918	90.601	1	97.4306	0.00177182	97.431	1	112.411	0.000979088	112.41_x000D_
ribosomal L5P family C-terminus	0.0396951	Gene.11948::TRINITY_DN31373_c0_g4::g.11948::m.11948	44	K	60S ribosomal protein L11-1 OS=Zea mays GN=100193878 PE=2 SV=1	AAK(1)VLEQLSGQTPVFSK	3	-0.16565	3	3	1	120.627	1.85e-10	120.63	1	65.9493	0.00143717	65.949	1	93.2257	1.83e-05	93.226_x000D_
ribosomal L5P family C-terminus	0.0396951	Gene.19552::TRINITY_DN35630_c0_g1::g.19552::m.19552	81	K	"50S ribosomal protein L5, chloroplastic (Fragment) OS=Anthurium amnicola GN=RPL5_22 PE=3 SV=1"	AEADK(1)VHR	2	0.55335	5	3	1	66.2702	0.0243478	66.27	1	136.566	0.000682457	136.57	1	89.3546	0.00352242	89.355_x000D_
ribosomal L5P family C-terminus	0.0396951	Gene.19552::TRINITY_DN35630_c0_g1::g.19552::m.19552	98	K	"50S ribosomal protein L5, chloroplastic (Fragment) OS=Anthurium amnicola GN=RPL5_22 PE=3 SV=1"	IVPILK(1)EEFSYTNMHQVPK	3	-0.94371	6	3	1	122.009	6.56e-11	122.01	1	127.608	3.47e-11	127.61	1	122.009	6.56e-11	122.01_x000D_
ribosomal L5P family C-terminus	0.0396951	Gene.19552::TRINITY_DN35630_c0_g1::g.19552::m.19552	229	K	"50S ribosomal protein L5, chloroplastic (Fragment) OS=Anthurium amnicola GN=RPL5_22 PE=3 SV=1"	YEALGK(1)QR	2	-2.4562	4	3	1	93.3738	0.00235093	93.374	1	90.3698	0.00322652	90.37	1	107.895	0.00121804	107.9_x000D_
ribosomal L5P family C-terminus	0.0396951	Gene.19552::TRINITY_DN35630_c0_g1::g.19552::m.19552	111	K	"50S ribosomal protein L5, chloroplastic (Fragment) OS=Anthurium amnicola GN=RPL5_22 PE=3 SV=1"	EEFSYTNMHQVPK(1)VEK	3	0.40331	3	3	1	91.6567	3.38e-05	91.657	1	125.5	8.95e-10	125.5	1	85.9881	8.94e-05	85.988_x000D_
Dynamin family	0.247986	Gene.26370::TRINITY_DN38882_c0_g1::g.26370::m.26370	75	K	dynamin-related protein 5A OS=Nelumbo nucifera GN=LOC104604017 PE=3 SV=1	RPLVLQLHK(1)IDEGR	3	-0.57573	3	3	1	56.8717	0.00353981	56.872	1	133.47	8.28e-10	133.47	1	138.186	3.46e-11	138.19_x000D_
Dynamin family	0.247986	Gene.19697::TRINITY_DN35707_c1_g1::g.19697::m.19697	183	K	Dynamin-related protein 1E OS=Anthurium amnicola GN=DRP1E_1 PE=3 SV=1	IFK(1)EHLDGGR	3	-2.2883	3	3	1	69.7206	0.00359086	69.721	1	52.2469	0.016189	52.247	1	60.2551	0.0075196	60.255_x000D_
Prolyl-tRNA synthetase, C-terminal	0.0143786	Gene.22575::TRINITY_DN37119_c0_g1::g.22575::m.22575	547	K	Putative proline--tRNA ligase C19C7.06 OS=Anthurium amnicola GN=SPBC19C7.06_6 PE=3 SV=1	PATK(1)WTYWGR	2	1.2409	3	3	1	152.696	2.54e-08	152.7	1	129.819	6.29e-06	129.82	1	147.623	1.31e-07	147.62_x000D_
Prolyl-tRNA synthetase, C-terminal	0.0143786	Gene.19198::TRINITY_DN35437_c1_g2::g.19198::m.19198	147	K	Proline--tRNA ligase (Fragment) OS=Anthurium amnicola GN=proS_4 PE=3 SV=1	VK(1)VDDSEQR	2	-1.775	3	3	1	94.6921	0.000893853	94.692	1	68.657	0.0151353	68.657	1	118.712	0.000177342	118.71_x000D_
Prolyl-tRNA synthetase, C-terminal	0.0143786	Gene.19198::TRINITY_DN35437_c1_g2::g.19198::m.19198	252	K	Proline--tRNA ligase (Fragment) OS=Anthurium amnicola GN=proS_4 PE=3 SV=1	AAISEGK(1)WAR	2	0.36326	3	3	1	60.167	0.0237559	60.167	1	72.8477	0.00720879	72.848	1	70.9415	0.00969619	70.942_x000D_
Staphylococcal nuclease homologue	0.0731256	Gene.28771::TRINITY_DN39878_c1_g1::g.28771::m.28771	2	K	Nuclease domain-containing protein 1 OS=Anthurium amnicola GN=SND1_0 PE=4 SV=1	FK(1)LLIPK	2	0.36863	3	3	1	66.7992	0.0382413	66.799	1	62.6585	0.0485946	62.659	1	66.7992	0.0382413	66.799_x000D_
Staphylococcal nuclease homologue	0.0731256	Gene.18094::TRINITY_DN34826_c1_g2::g.18094::m.18094	420	K	Nuclease domain-containing protein 1 OS=Anthurium amnicola GN=SND1_0 PE=4 SV=1	APK(1)VGNPR	2	0.18077	3	3	1	106.042	0.00131612	106.04	1	82.4525	0.00553425	82.452	1	94.1145	0.00213504	94.114_x000D_
Staphylococcal nuclease homologue	0.0731256	Gene.18094::TRINITY_DN34826_c1_g2::g.18094::m.18094	355	K	Nuclease domain-containing protein 1 OS=Anthurium amnicola GN=SND1_0 PE=4 SV=1	TAELQAK(1)K	2	-1.1433	3	3	1	71.3794	0.0235508	71.379	1	69.8246	0.0317035	69.825	1	80.4381	0.00962704	80.438_x000D_
Elongation factor Tu domain 2	0.000218688	Gene.25850::TRINITY_DN38644_c1_g3::g.25850::m.25850	447	K	"Elongation factor G, chloroplastic (Fragment) OS=Anthurium amnicola GN=FUSA PE=3 SV=1"	VAIEPK(1)TK	2	-0.055844	6	3	1	111.167	0.0010449	111.17	1	70.2558	0.0170361	70.256	1	99.4417	0.0016654	99.442_x000D_
Elongation factor Tu domain 2	0.000218688	Gene.25850::TRINITY_DN38644_c1_g3::g.25850::m.25850	366	K	"Elongation factor G, chloroplastic (Fragment) OS=Anthurium amnicola GN=FUSA PE=3 SV=1"	VYAGK(1)LVAGSYVLNANK	2	-1.2774	3	3	1	176.491	1.57e-27	176.49	1	143.284	3.06e-15	143.28	1	161.189	5.14e-21	161.19_x000D_
Elongation factor Tu domain 2	0.000218688	Gene.25850::TRINITY_DN38644_c1_g3::g.25850::m.25850	167	K	"Elongation factor G, chloroplastic (Fragment) OS=Anthurium amnicola GN=FUSA PE=3 SV=1"	ICFVNK(1)MDR	2	0.04905	7	3	1	109.29	1.57e-05	109.29	1	111.455	0.000127803	121.73	1	123.355	2.65e-08	123.35_x000D_
Elongation factor Tu domain 2	0.000218688	Gene.25850::TRINITY_DN38644_c1_g3::g.25850::m.25850	557	K	"Elongation factor G, chloroplastic (Fragment) OS=Anthurium amnicola GN=FUSA PE=3 SV=1"	FEPMEAGSGYEFK(1)SEIK	2	1.1334	7	3	1	94.9729	1.82e-21	163.41	1	168.686	1.84e-21	168.69	1	69.1882	2.36e-21	160.64_x000D_
Elongation factor Tu domain 2	0.000218688	Gene.27614::TRINITY_DN39427_c1_g4::g.27614::m.27614	143	K	"Elongation factor 1-alpha, putative OS=Ricinus communis GN=RCOM_1100630 PE=4 SV=1"	GFVASNSK(1)DDPAR	2	0.36597	7	3	1	152.399	1.18e-10	152.4	1	178.1	5.67e-17	178.1	1	160.221	1.65e-13	160.22_x000D_
Elongation factor Tu domain 2	0.000218688	Gene.27573::TRINITY_DN39410_c1_g2::g.27573::m.27573	339	K	Elongation factor 2 OS=Ananas comosus GN=ACMD2_03728 PE=4 SV=1	AMK(1)FSVSPVVR	2	-0.80519	10	3	1	89.266	0.00078749	89.266	1	102.4	0.00017273	102.4	1	119.274	1.04e-05	119.27_x000D_
Elongation factor Tu domain 2	0.000218688	Gene.27573::TRINITY_DN39410_c1_g2::g.27573::m.27573	259	K	Elongation factor 2 OS=Ananas comosus GN=ACMD2_03728 PE=4 SV=1	VFSGK(1)VATGMK	2	-0.4755	5	3	1	66.2667	0.00559732	66.267	1	66.2667	0.00851184	66.267	1	54.3425	0.0130111	54.343_x000D_
Elongation factor Tu domain 2	0.000218688	Gene.27573::TRINITY_DN39410_c1_g2::g.27573::m.27573	328	K	Elongation factor 2 OS=Ananas comosus GN=ACMD2_03728 PE=4 SV=1	NATLTNEK(1)EVDAHPIR	3	-0.23363	8	3	1	159.345	1.69e-17	159.34	1	210.093	8.46e-30	210.09	1	134.25	1.21e-12	134.25_x000D_
Elongation factor Tu domain 2	0.000218688	Gene.27573::TRINITY_DN39410_c1_g2::g.27573::m.27573	295	K	Elongation factor 2 OS=Ananas comosus GN=ACMD2_03728 PE=4 SV=1	TVIWMGK(1)R	2	0.070094	7	3	1	109.012	0.00182264	109.01	1	143.61	0.000655663	143.61	1	51.3458	0.00130651	123.69_x000D_
Elongation factor Tu domain 2	0.000218688	Gene.27573::TRINITY_DN39410_c1_g2::g.27573::m.27573	167	K	Elongation factor 2 OS=Ananas comosus GN=ACMD2_03728 PE=4 SV=1	SDEK(1)DLTGK	2	-0.19995	7	3	1	163.382	3.05e-06	163.38	1	142.982	6.91e-05	142.98	1	132.391	0.000129227	132.39_x000D_
Elongation factor Tu domain 2	0.000218688	Gene.27573::TRINITY_DN39410_c1_g2::g.27573::m.27573	163	K	Elongation factor 2 OS=Ananas comosus GN=ACMD2_03728 PE=4 SV=1	LGVTMK(1)SDEK	2	0.97098	3	3	1	115.574	2.68e-05	115.57	1	132.25	2.79e-06	132.25	1	104.824	0.000276694	104.82_x000D_
Elongation factor Tu domain 2	0.000218688	Gene.27573::TRINITY_DN39410_c1_g2::g.27573::m.27573	265	K	Elongation factor 2 OS=Ananas comosus GN=ACMD2_03728 PE=4 SV=1	VATGMK(1)VR	2	0.099543	6	3	1	84.4978	0.00216206	84.498	1	58.9807	0.0165154	58.981	1	84.4978	0.00216206	84.498_x000D_
Elongation factor Tu domain 2	0.000218688	Gene.27573::TRINITY_DN39410_c1_g2::g.27573::m.27573	89	K	Elongation factor 2 OS=Ananas comosus GN=ACMD2_03728 PE=4 SV=1	MYASK(1)FGVDESK	2	0.11497	12	3	1	96.2296	3.5e-05	96.23	1	129.343	7.3e-07	129.34	1	119.521	2.3e-06	119.52_x000D_
Elongation factor Tu domain 2	0.000218688	Gene.27573::TRINITY_DN39410_c1_g2::g.27573::m.27573	284	K	Elongation factor 2 OS=Ananas comosus GN=ACMD2_03728 PE=4 SV=1	DLYVK(1)SVQR	2	0.44087	3	3	1	76.2819	0.00465274	76.282	1	93.3246	0.00117306	93.325	1	85.5332	0.00276388	85.533_x000D_
Elongation factor Tu domain 2	0.000218688	Gene.27573::TRINITY_DN39410_c1_g2::g.27573::m.27573	16	K	Elongation factor 2 OS=Ananas comosus GN=ACMD2_03728 PE=4 SV=1	IRPVLTVNK(1)MDR	3	-3.412	6	3	1	67.0193	0.0035009	67.019	1	82.0687	0.000151307	90.412	1	74.5373	0.000899736	74.537_x000D_
Elongation factor Tu domain 2	0.000218688	Gene.27573::TRINITY_DN39410_c1_g2::g.27573::m.27573	96	K	Elongation factor 2 OS=Ananas comosus GN=ACMD2_03728 PE=4 SV=1	FGVDESK(1)MMER	2	-1.5968	6	3	1	84.3649	2.54e-07	133.05	1	129.343	3.35e-06	129.34	1	67.9969	2.75e-06	122.33_x000D_
Elongation factor Tu domain 2	0.000218688	Gene.25734::TRINITY_DN38587_c0_g1::g.25734::m.25734	84	K	"Elongation factor G, mitochondrial (Fragment) OS=Anthurium amnicola GN=Os03g0565500_0 PE=3 SV=1"	LAFINK(1)LDR	2	-0.22156	3	3	1	105.195	0.000503372	105.2	1	97.5653	0.000761126	97.565	1	96.665	0.000791538	96.665_x000D_
Elongation factor Tu domain 2	0.000218688	Gene.20896::TRINITY_DN36314_c0_g1::g.20896::m.20896	626	K	GTP-binding protein TypA/BipA (Fragment) OS=Anthurium amnicola GN=typA_2 PE=4 SV=1	GQMFVGPGVDVYK(1)GQIVGIHQR	3	-0.12236	4	3	1	122.192	9.06e-12	122.19	1	127.316	4.92e-12	127.32	1	114.461	2.17e-12	131.09_x000D_
Elongation factor Tu domain 2	0.000218688	Gene.14611::TRINITY_DN32903_c0_g2::g.14611::m.14611	34	K	Elongation factor 2 (Fragment) OS=Anthurium amnicola GN=EF2_3 PE=4 SV=1	MYASK(1)FGVDENK	2	-0.8574	8	3	1	142.968	2.53e-09	142.97	1	160.56	3.28e-13	160.56	1	134.562	8.59e-10	145.29_x000D_
Elongation factor Tu domain 2	0.000218688	Gene.14611::TRINITY_DN32903_c0_g2::g.14611::m.14611	210	K	Elongation factor 2 (Fragment) OS=Anthurium amnicola GN=EF2_3 PE=4 SV=1	VSTGMK(1)VR	2	0.8595	7	3	1	94.1145	0.000564098	94.114	1	93.3738	0.00235093	93.374	1	95.9093	0.00081101	95.909_x000D_
Elongation factor Tu domain 2	0.000218688	Gene.14276::TRINITY_DN32698_c1_g2::g.14276::m.14276	329	K	Elongation factor Tu (Fragment) OS=Anthurium amnicola GN=TUFA_1 PE=3 SV=1	TTVTGVEMFK(1)K	2	1.1131	6	3	1	84.0602	0.00022785	92.866	1	128.015	6.72e-06	128.01	1	128.015	6.01e-11	128.01_x000D_
Elongation factor Tu domain 2	0.000218688	Gene.14276::TRINITY_DN32698_c1_g2::g.14276::m.14276	407	K	Elongation factor Tu (Fragment) OS=Anthurium amnicola GN=TUFA_1 PE=3 SV=1	TADVTGK(1)VELPENVK	2	0.2897	3	3	1	138.811	6.95e-12	138.81	1	157.067	1.5e-16	157.07	1	143.973	4.49e-12	143.97_x000D_
Elongation factor Tu domain 2	0.000218688	Gene.8334::TRINITY_DN29188_c0_g1::g.8334::m.8334	161	K	Elongation factor 1-alpha OS=Cucumis melo GN=EF1 PE=3 SV=1	MDATTPK(1)YSK	2	-0.9653	8	3	1	110.838	2.71e-06	129.89	1	99.2826	0.000147172	102.53	1	102.531	7.72e-05	108.7_x000D_
Elongation factor Tu domain 2	0.000218688	Gene.8334::TRINITY_DN29188_c0_g1::g.8334::m.8334	318	K	Elongation factor 1-alpha OS=Cucumis melo GN=EF1 PE=3 SV=1	GFVASNSK(1)DDPAK	2	3.0469	7	3	1	110.801	9.76e-06	110.8	1	147.244	7.29e-10	147.24	1	61.4227	5.7e-07	126.65_x000D_
Elongation factor Tu domain 2	0.000218688	Gene.8334::TRINITY_DN29188_c0_g1::g.8334::m.8334	51	K	Elongation factor 1-alpha OS=Cucumis melo GN=EF1 PE=3 SV=1	EAAEMNK(1)R	2	0.22997	7	3	1	91.0686	0.000215374	151.04	1	77.0717	0.00419704	88.37	1	102.514	0.000888042	118.32_x000D_
Elongation factor Tu domain 2	0.000218688	Gene.8334::TRINITY_DN29188_c0_g1::g.8334::m.8334	44	K	Elongation factor 1-alpha OS=Cucumis melo GN=EF1 PE=3 SV=1	FEK(1)EAAEMNK	2	-0.30877	6	3	1	147.28	1.38e-07	147.28	1	107.344	1.79e-06	107.34	1	168.302	2.6e-09	168.3_x000D_
Phosphofructokinase	0.112364	Gene.19038::TRINITY_DN35345_c0_g1::g.19038::m.19038	257	K	6-phosphofructokinase 3 (Fragment) OS=Anthurium amnicola GN=PFK3_10 PE=4 SV=1	GASVIFEEVQK(1)R	2	1.4261	3	3	1	126.118	1.96e-06	126.12	1	99.5386	9.84e-05	99.539	1	89.3005	0.000583882	89.301_x000D_
Phosphofructokinase	0.112364	Gene.16809::TRINITY_DN34113_c1_g4::g.16809::m.16809	197	K	Pyrophosphate--fructose 6-phosphate 1-phosphotransferase subunit beta (Fragment) OS=Anthurium amnicola GN=PFP-BETA_1 PE=3 SV=1	GSTLYGFK(1)GGPAGIMR	2	1.0021	4	3	1	67.6479	5.02e-06	98.943	1	81.4475	1.17e-06	81.448	1	98.8953	2.21e-06	98.895_x000D_
Phosphofructokinase	0.112364	Gene.16809::TRINITY_DN34113_c1_g4::g.16809::m.16809	495	K	Pyrophosphate--fructose 6-phosphate 1-phosphotransferase subunit beta (Fragment) OS=Anthurium amnicola GN=PFP-BETA_1 PE=3 SV=1	EFK(1)GQSHFFGYEGR	3	-0.63242	4	3	1	83.6916	0.000107603	83.692	1	41.0145	1.04e-18	183.23	1	101.304	2.94e-06	101.3_x000D_
Phosphofructokinase	0.112364	Gene.16809::TRINITY_DN34113_c1_g4::g.16809::m.16809	466	K	Pyrophosphate--fructose 6-phosphate 1-phosphotransferase subunit beta (Fragment) OS=Anthurium amnicola GN=PFP-BETA_1 PE=3 SV=1	DPHGNVQVAK(1)IETEK	3	-0.17111	3	3	1	61.2648	0.0017685	61.265	1	70.6378	0.000722803	70.638	1	82.5896	0.000121641	82.59_x000D_
Phosphofructokinase	0.112364	Gene.16809::TRINITY_DN34113_c1_g4::g.16809::m.16809	296	K	Pyrophosphate--fructose 6-phosphate 1-phosphotransferase subunit beta (Fragment) OS=Anthurium amnicola GN=PFP-BETA_1 PE=3 SV=1	TIDGDLK(1)CK	2	-0.65593	3	3	1	80.6884	0.00375306	80.688	1	80.6884	0.00375306	80.688	1	60.3978	0.0277447	60.398_x000D_
Phosphofructokinase	0.112364	Gene.16809::TRINITY_DN34113_c1_g4::g.16809::m.16809	234	K	Pyrophosphate--fructose 6-phosphate 1-phosphotransferase subunit beta (Fragment) OS=Anthurium amnicola GN=PFP-BETA_1 PE=3 SV=1	DK(1)IETPEQFK	2	-0.5591	3	3	1	108.105	0.000191646	108.1	1	94.3627	0.000626115	94.363	1	114.862	2.79e-05	114.86_x000D_
Phosphofructokinase	0.112364	Gene.16809::TRINITY_DN34113_c1_g4::g.16809::m.16809	329	K	Pyrophosphate--fructose 6-phosphate 1-phosphotransferase subunit beta (Fragment) OS=Anthurium amnicola GN=PFP-BETA_1 PE=3 SV=1	STGK(1)YYHFVR	3	0.41536	5	3	1	64.82	0.0056249	64.82	1	77.6625	0.00110828	77.662	1	64.82	0.0056249	64.82_x000D_
Phosphofructokinase	0.112364	Gene.16809::TRINITY_DN34113_c1_g4::g.16809::m.16809	242	K	Pyrophosphate--fructose 6-phosphate 1-phosphotransferase subunit beta (Fragment) OS=Anthurium amnicola GN=PFP-BETA_1 PE=3 SV=1	DKIETPEQFK(1)QAEETVTK	3	-2.5355	4	3	1	97.2783	1.35e-15	141.07	1	134.541	5.02e-22	169.67	1	151.142	4.01e-36	194.94_x000D_
OB-fold nucleic acid binding domain	0.026011	Gene.17987::TRINITY_DN34763_c0_g1::g.17987::m.17987	528	K	Lysine--tRNA ligase OS=Musa acuminata subsp. malaccensis GN=103969450 PE=3 SV=1	FASQLK(1)DR	2	-0.82451	3	3	1	71.6136	0.0145452	71.614	1	94.3095	0.0020782	94.309	1	76.2215	0.00327134	76.221_x000D_
OB-fold nucleic acid binding domain	0.026011	Gene.17086::TRINITY_DN34253_c1_g1::g.17086::m.17086	331	K	Lysine--tRNA ligase OS=Anthurium amnicola GN=lysS_1 PE=3 SV=1	IATELHLK(1)R	3	-0.037928	5	3	1	112.711	5.81e-05	112.71	1	70.9084	0.0012909	82.287	1	104.198	0.000202327	104.2_x000D_
OB-fold nucleic acid binding domain	0.026011	Gene.3613::TRINITY_DN25888_c0_g1::g.3613::m.3613	391	K	"Asparagine--tRNA ligase, cytoplasmic 3 (Fragment) OS=Anthurium amnicola GN=SYNC3_1 PE=3 SV=1"	YLTEVIFK(1)K	2	0.25656	3	3	1	96.0336	0.00127839	96.034	1	130.748	0.000212323	130.75	1	117.89	0.000283451	117.89_x000D_
OB-fold nucleic acid binding domain	0.026011	Gene.3613::TRINITY_DN25888_c0_g1::g.3613::m.3613	191	K	"Asparagine--tRNA ligase, cytoplasmic 3 (Fragment) OS=Anthurium amnicola GN=SYNC3_1 PE=3 SV=1"	GEAVAHLK(1)SIK	2	0.23371	4	3	1	92.7811	0.000489511	92.781	1	65.593	0.0114129	65.593	1	83.6152	0.00142937	83.615_x000D_
OB-fold nucleic acid binding domain	0.026011	Gene.3613::TRINITY_DN25888_c0_g1::g.3613::m.3613	333	K	"Asparagine--tRNA ligase, cytoplasmic 3 (Fragment) OS=Anthurium amnicola GN=SYNC3_1 PE=3 SV=1"	NFDK(1)TAIER	2	-1.897	3	3	1	94.8039	0.000871031	94.804	1	102.524	0.000593624	102.52	1	99.5681	0.000693468	99.568_x000D_
OB-fold nucleic acid binding domain	0.026011	Gene.3613::TRINITY_DN25888_c0_g1::g.3613::m.3613	183	K	"Asparagine--tRNA ligase, cytoplasmic 3 (Fragment) OS=Anthurium amnicola GN=SYNC3_1 PE=3 SV=1"	EK(1)GEAVAHLK	3	0.53474	3	3	1	102.531	0.000106916	102.53	1	96.1713	0.000159354	96.171	1	96.1713	0.000159354	96.171_x000D_
OB-fold nucleic acid binding domain	0.026011	Gene.3613::TRINITY_DN25888_c0_g1::g.3613::m.3613	211	K	"Asparagine--tRNA ligase, cytoplasmic 3 (Fragment) OS=Anthurium amnicola GN=SYNC3_1 PE=3 SV=1"	AK(1)ETLSR	2	-0.8828	4	3	1	81.2963	0.0132915	81.296	1	60.9103	0.0529659	60.91	1	58.9807	0.0577906	58.981_x000D_
OB-fold nucleic acid binding domain	0.026011	Gene.3613::TRINITY_DN25888_c0_g1::g.3613::m.3613	82	K	"Asparagine--tRNA ligase, cytoplasmic 3 (Fragment) OS=Anthurium amnicola GN=SYNC3_1 PE=3 SV=1"	YPLPK(1)TR	2	1.7808	5	3	1	80.2291	0.0139129	80.229	1	69.1978	0.0322439	69.198	1	104.209	0.00432406	104.21_x000D_
Peptidase inhibitor I9	0.247986	Gene.28855::TRINITY_DN39912_c1_g3::g.28855::m.28855	136	K	subtilisin-like protease SBT1.7 OS=Nelumbo nucifera GN=LOC104607876 PE=4 SV=1	DFK(1)AATACNR	2	-0.94957	6	3	1	122.57	1.67e-05	122.57	1	110.457	0.000130659	110.46	1	93.4769	0.000214089	93.477_x000D_
Peptidase inhibitor I9	0.247986	Gene.28855::TRINITY_DN39912_c1_g3::g.28855::m.28855	133	K	subtilisin-like protease SBT1.7 OS=Nelumbo nucifera GN=LOC104607876 PE=4 SV=1	GACEEGK(1)DFK	2	-0.08938	3	3	1	83.8618	0.000537953	83.862	1	70.8081	0.00987033	70.808	1	82.2607	0.000591344	82.261_x000D_
Peptidase inhibitor I9	0.247986	Gene.27468::TRINITY_DN39366_c0_g1::g.27468::m.27468	741	K	Subtilisin-like protease SDD1 (Fragment) OS=Anthurium amnicola GN=SDD1_8 PE=4 SV=1	GSGGQVYEGQLK(1)WVATTSR	2	0.95681	3	3	1	229.484	4.51e-45	229.48	1	85.8552	7.28e-05	85.855	1	227.058	1.03e-44	227.06_x000D_
Pyridoxamine 5'-phosphate oxidase	0.0731256	Gene.24380::TRINITY_DN37975_c0_g1::g.24380::m.24380	192	K	"glutamyl-tRNA reductase-binding protein, chloroplastic isoform X1 OS=Nelumbo nucifera GN=LOC104597672 PE=4 SV=1"	CSLLVAK(1)DPEDR	2	-0.51466	3	3	1	93.649	0.000146008	93.649	1	117.269	2.66e-06	117.27	1	84.3649	0.000626933	84.365_x000D_
Pyridoxamine 5'-phosphate oxidase	0.0731256	Gene.23887::TRINITY_DN37743_c0_g2::g.23887::m.23887	394	K	NAD(P)H-hydrate epimerase OS=Anthurium amnicola GN=BRAFLDRAFT_104103_2 PE=3 SV=1	IEGTVTK(1)VSEEESQR	2	0.59689	3	3	1	166.904	5.66e-17	166.9	1	182.352	5.69e-23	182.35	1	204.82	8.07e-29	204.82_x000D_
Ribosomal protein L6, N-terminal domain	0.00172029	Gene.10197::TRINITY_DN30367_c0_g3::g.10197::m.10197	74	K	60S ribosomal protein L6 (Fragment) OS=Anthurium amnicola GN=RPL6_10 PE=4 SV=1	VPK(1)FYPADDVK	2	-0.35681	7	3	1	97.4631	0.000238148	97.463	1	122.344	8.23e-06	122.34	1	108.564	9.11e-05	108.56_x000D_
Ribosomal protein L6, N-terminal domain	0.00172029	Gene.10193::TRINITY_DN30367_c0_g1::g.10193::m.10193	170	K	60S ribosomal protein L6 (Fragment) OS=Anthurium amnicola GN=RPL6_10 PE=4 SV=1	YFAK(1)DVQR	2	0.24415	3	3	1	105.136	0.00136408	105.14	1	85.1608	0.00474483	85.161	1	102.514	0.00150283	102.51_x000D_
Ribosomal protein L6, N-terminal domain	0.00172029	Gene.10193::TRINITY_DN30367_c0_g1::g.10193::m.10193	166	K	60S ribosomal protein L6 (Fragment) OS=Anthurium amnicola GN=RPL6_10 PE=4 SV=1	FDDK(1)YFAK	2	-1.2524	3	3	1	59.1529	0.0374046	59.153	1	94.3095	0.0020782	94.309	1	86.6702	0.00430487	86.67_x000D_
Ribosomal protein L6, N-terminal domain	0.00172029	Gene.10193::TRINITY_DN30367_c0_g1::g.10193::m.10193	70	K	60S ribosomal protein L6 (Fragment) OS=Anthurium amnicola GN=RPL6_10 PE=4 SV=1	APK(1)FYPADDVK	2	-2.0092	5	3	1	81.709	0.00162484	81.709	1	102.97	0.000165178	102.97	1	78.3239	0.00197195	78.324_x000D_
Ribosomal protein L6, N-terminal domain	0.00172029	Gene.15113::TRINITY_DN33196_c0_g1::g.15113::m.15113	73	K	60S ribosomal protein L6 (Fragment) OS=Anthurium amnicola GN=RPL6_10 PE=4 SV=1	APAEEK(1)APAK	2	-0.40729	3	3	1	90.9131	0.00121652	90.913	1	63.0734	0.0199633	63.073	1	124.669	1.37e-05	124.67_x000D_
Ribosomal protein L6, N-terminal domain	0.00172029	Gene.15113::TRINITY_DN33196_c0_g1::g.15113::m.15113	80	K	60S ribosomal protein L6 (Fragment) OS=Anthurium amnicola GN=RPL6_10 PE=4 SV=1	VPK(1)FYPADDVK	2	-0.35681	7	3	1	97.4631	0.000238148	97.463	1	122.344	8.23e-06	122.34	1	108.564	9.11e-05	108.56_x000D_
Ribosomal protein L6, N-terminal domain	0.00172029	Gene.15113::TRINITY_DN33196_c0_g1::g.15113::m.15113	54	K	60S ribosomal protein L6 (Fragment) OS=Anthurium amnicola GN=RPL6_10 PE=4 SV=1	GLWAIK(1)EK	2	0.32581	3	3	1	71.4908	0.00526867	71.491	1	66.3511	0.00798557	66.351	1	66.3511	0.0262155	66.351_x000D_
Ribosomal protein L6, N-terminal domain	0.00172029	Gene.15113::TRINITY_DN33196_c0_g1::g.15113::m.15113	176	K	60S ribosomal protein L6 (Fragment) OS=Anthurium amnicola GN=RPL6_10 PE=4 SV=1	FDDK(1)YFAK	2	-1.2524	3	3	1	59.1529	0.0374046	59.153	1	94.3095	0.0020782	94.309	1	86.6702	0.00430487	86.67_x000D_
Conserved region in glutamate synthase	0.0143786	Gene.28136::TRINITY_DN39634_c0_g1::g.28136::m.28136	733	K	"Ferredoxin-dependent glutamate synthase, chloroplastic OS=Anthurium amnicola GN=GLU_5 PE=4 SV=1"	AVK(1)SGLLK	2	0.0070033	3	3	1	65.2243	0.0262664	65.224	1	63.8162	0.0288498	63.816	1	79.9855	0.00625331	79.986_x000D_
Conserved region in glutamate synthase	0.0143786	Gene.28136::TRINITY_DN39634_c0_g1::g.28136::m.28136	738	K	"Ferredoxin-dependent glutamate synthase, chloroplastic OS=Anthurium amnicola GN=GLU_5 PE=4 SV=1"	SGLLK(1)ILSK	2	-0.39515	3	3	1	86.0142	0.00266566	86.014	1	93.5609	0.00112482	93.561	1	117.52	0.000181534	117.52_x000D_
Conserved region in glutamate synthase	0.0143786	Gene.28136::TRINITY_DN39634_c0_g1::g.28136::m.28136	440	K	"Ferredoxin-dependent glutamate synthase, chloroplastic OS=Anthurium amnicola GN=GLU_5 PE=4 SV=1"	VASTHPYGK(1)WLSENMR	3	-0.53439	7	3	1	84.4097	6.59e-05	88.385	1	125.405	9.05e-10	125.41	1	110.572	3.97e-07	110.57_x000D_
Conserved region in glutamate synthase	0.0143786	Gene.28136::TRINITY_DN39634_c0_g1::g.28136::m.28136	90	K	"Ferredoxin-dependent glutamate synthase, chloroplastic OS=Anthurium amnicola GN=GLU_5 PE=4 SV=1"	HK(1)TGVGMLFLPR	3	-0.21063	5	3	1	120.574	6.77e-07	120.57	1	127.559	3.23e-07	127.56	1	117.2	8.48e-07	117.2_x000D_
Conserved region in glutamate synthase	0.0143786	Gene.28136::TRINITY_DN39634_c0_g1::g.28136::m.28136	156	K	"Ferredoxin-dependent glutamate synthase, chloroplastic OS=Anthurium amnicola GN=GLU_5 PE=4 SV=1"	VVK(1)EENIDDIER	2	0.92596	6	3	1	114.705	3.07e-06	114.7	1	148.616	1.16e-09	148.62	1	127.715	9.9e-07	127.71_x000D_
Conserved region in glutamate synthase	0.0143786	Gene.28136::TRINITY_DN39634_c0_g1::g.28136::m.28136	997	K	"Ferredoxin-dependent glutamate synthase, chloroplastic OS=Anthurium amnicola GN=GLU_5 PE=4 SV=1"	PGEGGQLPGK(1)K	2	0.22513	3	3	1	107.092	0.000173887	107.09	1	48.5679	0.0462342	48.568	1	126.118	8.8e-06	126.12_x000D_
Conserved region in glutamate synthase	0.0143786	Gene.28136::TRINITY_DN39634_c0_g1::g.28136::m.28136	804	K	"Ferredoxin-dependent glutamate synthase, chloroplastic OS=Anthurium amnicola GN=GLU_5 PE=4 SV=1"	AFSEDTAK(1)R	2	-0.14941	5	3	1	138.975	0.000146665	138.98	1	159.276	6.85e-06	159.28	1	126.067	0.000238213	126.07_x000D_
Conserved region in glutamate synthase	0.0143786	Gene.28136::TRINITY_DN39634_c0_g1::g.28136::m.28136	518	K	"Ferredoxin-dependent glutamate synthase, chloroplastic OS=Anthurium amnicola GN=GLU_5 PE=4 SV=1"	SHMIYDYFK(1)QR	3	-0.30452	14	3	1	117.52	1.68e-08	149.49	1	99.2826	3.59e-08	140.49	1	128.811	9.13e-07	129.89_x000D_
Conserved region in glutamate synthase	0.0143786	Gene.28136::TRINITY_DN39634_c0_g1::g.28136::m.28136	987	K	"Ferredoxin-dependent glutamate synthase, chloroplastic OS=Anthurium amnicola GN=GLU_5 PE=4 SV=1"	IAQGAK(1)PGEGGQLPGK	2	-0.16987	3	3	1	140.485	2.55e-12	140.49	1	162.461	4.1e-17	162.46	1	113.52	2.91e-07	113.52_x000D_
Conserved region in glutamate synthase	0.0143786	Gene.28136::TRINITY_DN39634_c0_g1::g.28136::m.28136	829	K	"Ferredoxin-dependent glutamate synthase, chloroplastic OS=Anthurium amnicola GN=GLU_5 PE=4 SV=1"	PGGEYHGNNPEMSK(1)LLHK	4	0.17045	5	3	1	53.5041	7.9e-07	97.291	1	50.4929	0.00623677	53.504	1	109.041	2.48e-07	109.04_x000D_
Conserved region in glutamate synthase	0.0143786	Gene.28136::TRINITY_DN39634_c0_g1::g.28136::m.28136	606	K	"Ferredoxin-dependent glutamate synthase, chloroplastic OS=Anthurium amnicola GN=GLU_5 PE=4 SV=1"	SLK(1)GLCEAADEAVR	2	-1.9881	3	3	1	50.3765	0.0159731	50.376	1	103.604	7.63e-06	103.6	1	147.505	2.44e-11	147.51_x000D_
Conserved region in glutamate synthase	0.0143786	Gene.28136::TRINITY_DN39634_c0_g1::g.28136::m.28136	109	K	"Ferredoxin-dependent glutamate synthase, chloroplastic OS=Anthurium amnicola GN=GLU_5 PE=4 SV=1"	AAK(1)EAVTNTFLK	2	0.82058	3	3	1	86.803	0.00050064	86.803	1	91.6203	0.000251098	91.62	1	91.6203	0.000251098	91.62_x000D_
Conserved region in glutamate synthase	0.0143786	Gene.28136::TRINITY_DN39634_c0_g1::g.28136::m.28136	875	K	"Ferredoxin-dependent glutamate synthase, chloroplastic OS=Anthurium amnicola GN=GLU_5 PE=4 SV=1"	GPIPVGK(1)VEPASSIVQR	2	-0.46866	4	3	1	117.176	7.32e-10	117.18	1	124.675	4.23e-16	149	1	136.342	5.16e-15	136.34_x000D_
Conserved region in glutamate synthase	0.0143786	Gene.28136::TRINITY_DN39634_c0_g1::g.28136::m.28136	603	K	"Ferredoxin-dependent glutamate synthase, chloroplastic OS=Anthurium amnicola GN=GLU_5 PE=4 SV=1"	GVDGSLEK(1)SLK	2	-2.5035	8	3	1	77.0624	0.000159048	103.43	1	99.752	0.00020782	99.752	1	57.1641	0.00147378	83.182_x000D_
Conserved region in glutamate synthase	0.0143786	Gene.29047::TRINITY_DN39990_c1_g1::g.29047::m.29047	662	K	"Glutamate synthase 1 [NADH], chloroplastic OS=Anthurium amnicola GN=GLT1_6 PE=4 SV=1"	GWHSK(1)VLDITYPK	3	1.3389	3	3	1	57.2674	0.00295809	57.267	1	53.3774	0.00809099	53.377	1	49.2981	0.0160323	49.298_x000D_
Conserved region in glutamate synthase	0.0143786	Gene.29047::TRINITY_DN39990_c1_g1::g.29047::m.29047	938	K	"Glutamate synthase 1 [NADH], chloroplastic OS=Anthurium amnicola GN=GLT1_6 PE=4 SV=1"	FK(1)DIPGK	2	1.4476	3	3	1	61.9623	0.0503353	61.962	1	67.1694	0.00866691	67.169	1	61.9623	0.0503353	61.962_x000D_
DnaJ central domain	0.247986	Gene.11810::TRINITY_DN31287_c0_g2::g.11810::m.11810	82	K	Chaperone protein DnaJ (Fragment) OS=Anthurium amnicola GN=dnaJ_63 PE=3 SV=1	STVTK(1)GEDIR	2	-0.97933	3	3	1	102.531	0.000336136	102.53	1	86.189	0.00202505	86.189	1	86.189	0.00202505	86.189_x000D_
DnaJ central domain	0.247986	Gene.1383::TRINITY_DN23882_c0_g1::g.1383::m.1383	178	K	DnaJ OS=Anthurium amnicola GN=DNAJ1_2 PE=3 SV=1	GEK(1)VVQEK	2	0.42493	3	3	1	107.574	0.00123503	107.57	1	107.574	0.00123503	107.57	1	102.067	0.00152646	102.07_x000D_
DnaJ central domain	0.247986	Gene.1383::TRINITY_DN23882_c0_g1::g.1383::m.1383	168	K	DnaJ OS=Anthurium amnicola GN=DNAJ1_2 PE=3 SV=1	GTGETINEK(1)DR	2	-0.33002	3	3	1	153.946	4.4e-09	153.95	1	163.117	2.27e-09	163.12	1	163.117	2.27e-09	163.12_x000D_
Prolyl oligopeptidase family	0.00203736	Gene.28393::TRINITY_DN39730_c0_g1::g.28393::m.28393	605	K	"Putative glutamyl endopeptidase, chloroplastic (Fragment) OS=Anthurium amnicola GN=GEP_1 PE=4 SV=1"	ILISK(1)ESK	2	0.41022	3	3	1	78.5161	0.00668161	78.516	1	72.23	0.0134145	72.23	1	66.6919	0.0235742	66.692_x000D_
Prolyl oligopeptidase family	0.00203736	Gene.28393::TRINITY_DN39730_c0_g1::g.28393::m.28393	531	K	"Putative glutamyl endopeptidase, chloroplastic (Fragment) OS=Anthurium amnicola GN=GEP_1 PE=4 SV=1"	TSSGTYVIAK(1)VK	2	0.48768	3	3	1	107.088	3.24e-05	107.09	1	93.8392	0.000136154	93.839	1	121.021	2.06e-06	121.02_x000D_
Prolyl oligopeptidase family	0.00203736	Gene.28393::TRINITY_DN39730_c0_g1::g.28393::m.28393	126	K	"Putative glutamyl endopeptidase, chloroplastic (Fragment) OS=Anthurium amnicola GN=GEP_1 PE=4 SV=1"	DK(1)VLFLK	2	-0.30373	3	3	1	75.1092	0.0174633	75.109	1	71.5012	0.0264847	71.501	1	86.8328	0.0100677	86.833_x000D_
Prolyl oligopeptidase family	0.00203736	Gene.29039::TRINITY_DN39985_c3_g1::g.29039::m.29039	682	K	Prolyl endopeptidase (Fragment) OS=Anthurium amnicola GN=PREP_1 PE=4 SV=1	RPWEK(1)TADQACQYPSTMLLTADHDDR	4	-0.92602	4	3	1	223.695	1.75e-60	223.69	1	128.059	7.07e-14	128.06	1	188.294	5.33e-37	188.29_x000D_
Prolyl oligopeptidase family	0.00203736	Gene.29039::TRINITY_DN39985_c3_g1::g.29039::m.29039	572	K	Prolyl endopeptidase (Fragment) OS=Anthurium amnicola GN=PREP_1 PE=4 SV=1	GGGEYGEEWHK(1)TGSLSNK	3	0.20879	3	3	1	111.769	1.29e-07	111.77	1	94.2811	2.28e-09	94.281	1	101.278	6.41e-07	101.28_x000D_
Prolyl oligopeptidase family	0.00203736	Gene.29039::TRINITY_DN39985_c3_g1::g.29039::m.29039	72	K	Prolyl endopeptidase (Fragment) OS=Anthurium amnicola GN=PREP_1 PE=4 SV=1	DGSVVDDYHGVK(1)VPDPYR	3	1.0355	3	3	1	122.44	1.1e-10	122.44	1	146.806	4.17e-16	146.81	1	101.923	6.09e-07	101.92_x000D_
Prolyl oligopeptidase family	0.00203736	Gene.29039::TRINITY_DN39985_c3_g1::g.29039::m.29039	513	K	Prolyl endopeptidase (Fragment) OS=Anthurium amnicola GN=PREP_1 PE=4 SV=1	VPMFIVSK(1)K	2	-2.9543	10	3	1	103.546	0.000879246	103.55	1	80.6884	0.00590239	80.688	1	80.7549	0.00588103	80.755_x000D_
Prolyl oligopeptidase family	0.00203736	Gene.26028::TRINITY_DN38723_c0_g2::g.26028::m.26028	108	K	Dipeptidyl peptidase family member 6 OS=Anthurium amnicola GN=dpf-6_0 PE=4 SV=1	LYK(1)QCIEEK	2	-0.71871	3	3	1	119.68	0.000173935	119.68	1	107.788	0.000415789	107.79	1	132.01	0.000130565	132.01_x000D_
Prolyl oligopeptidase family	0.00203736	Gene.27510::TRINITY_DN39381_c0_g3::g.27510::m.27510	398	K	Protease 2 OS=Anthurium amnicola GN=ptrB_8 PE=4 SV=1	LFK(1)DHLVLYER	3	-0.05691	6	3	1	149.225	1.29e-08	149.23	1	182.714	5.7e-13	182.71	1	124.119	2.22e-06	124.12_x000D_
Prolyl oligopeptidase family	0.00203736	Gene.27510::TRINITY_DN39381_c0_g3::g.27510::m.27510	147	K	Protease 2 OS=Anthurium amnicola GN=ptrB_8 PE=4 SV=1	GPYYYYK(1)R	2	-0.65579	3	3	1	91.9001	0.00437283	91.9	1	127.844	0.00127611	127.84	1	128.566	0.00127082	128.57_x000D_
Prolyl oligopeptidase family	0.00203736	Gene.25574::TRINITY_DN38515_c0_g2::g.25574::m.25574	709	K	Acylamino-acid-releasing enzyme (Fragment) OS=Anthurium amnicola GN=Apeh_6 PE=4 SV=1	DYFTEAPSPNHLSDLHAK(1)SPISHLTK	4	-0.79353	3	3	1	86.5189	7.81e-07	86.519	1	113.929	1.05e-10	113.93	1	173.888	2.32e-36	173.89_x000D_
Prolyl oligopeptidase family	0.00203736	Gene.25574::TRINITY_DN38515_c0_g2::g.25574::m.25574	194	K	Acylamino-acid-releasing enzyme (Fragment) OS=Anthurium amnicola GN=Apeh_6 PE=4 SV=1	IEGTSDK(1)DFGSWK	2	0.0871	3	3	1	134.685	2.22e-09	134.68	1	153.392	2.53e-13	153.39	1	125.839	6.34e-07	125.84_x000D_
Prolyl oligopeptidase family	0.00203736	Gene.25574::TRINITY_DN38515_c0_g2::g.25574::m.25574	717	K	Acylamino-acid-releasing enzyme (Fragment) OS=Anthurium amnicola GN=Apeh_6 PE=4 SV=1	SPISHLTK(1)VR	3	0.70562	4	3	1	127.514	3.06e-06	127.51	1	81.0165	0.000925695	81.017	1	93.5609	0.000242801	93.561_x000D_
Ribosomal protein L7Ae/L30e/S12e/Gadd45 family	0.0462026	Gene.5148::TRINITY_DN27045_c1_g6::g.5148::m.5148	18	K	60S ribosomal protein L30 OS=Nelumbo nucifera GN=LOC104600070 PE=4 SV=1	SGK(1)YTLGYK	2	0.97314	3	3	1	67.3338	0.0171555	67.334	1	55.3526	0.0377936	55.353	1	59.9076	0.0284932	59.908_x000D_
Ribosomal protein L7Ae/L30e/S12e/Gadd45 family	0.0462026	Gene.24882::TRINITY_DN38218_c1_g1::g.24882::m.24882	134	K	60S ribosomal protein L7a OS=Anthurium amnicola GN=RPL7A_4 PE=4 SV=1	AQAEAEGK(1)TVEVK	2	-0.78779	5	3	1	150.216	3.77e-10	150.22	1	113.253	4.15e-06	113.25	1	129.772	3.26e-07	129.77_x000D_
Ribosomal protein L7Ae/L30e/S12e/Gadd45 family	0.0462026	Gene.23206::TRINITY_DN37421_c0_g1::g.23206::m.23206	109	K	40S ribosomal protein S12 OS=Anthurium amnicola GN=RPS12_11 PE=3 SV=1	IDSEGK(1)AR	2	-0.58486	4	3	1	121.048	0.000843037	121.05	1	68.2235	0.0207644	68.224	1	135.83	0.000710206	135.83_x000D_
Ribosomal protein L7Ae/L30e/S12e/Gadd45 family	0.0462026	Gene.23206::TRINITY_DN37421_c0_g1::g.23206::m.23206	50	K	40S ribosomal protein S12 OS=Anthurium amnicola GN=RPS12_11 PE=3 SV=1	GLHEGAK(1)AIEK	3	-0.14636	3	3	1	87.1843	0.000338242	87.184	1	65.1792	0.00375278	65.179	1	74.6109	0.00095799	74.611_x000D_
Ribosomal protein L7Ae/L30e/S12e/Gadd45 family	0.0462026	Gene.15095::TRINITY_DN33182_c0_g2::g.15095::m.15095	42	K	60S ribosomal protein L7a OS=Anthurium amnicola GN=RPL7A_4 PE=4 SV=1	VVNPLFEK(1)R	2	-0.044225	6	3	1	87.258	0.00379286	87.258	1	128.857	0.000222779	128.86	1	118.712	0.000278904	118.71_x000D_
Ribosomal protein L7Ae/L30e/S12e/Gadd45 family	0.0462026	Gene.15095::TRINITY_DN33182_c0_g2::g.15095::m.15095	219	K	60S ribosomal protein L7a OS=Anthurium amnicola GN=RPL7A_4 PE=4 SV=1	NEDK(1)LEFSK	2	2.1177	3	3	1	52.1672	0.0277485	52.167	1	106.618	0.000455294	106.62	1	52.3906	0.0547763	52.391_x000D_
Ribosomal protein L7Ae/L30e/S12e/Gadd45 family	0.0462026	Gene.15095::TRINITY_DN33182_c0_g2::g.15095::m.15095	266	K	60S ribosomal protein L7a OS=Anthurium amnicola GN=RPL7A_4 PE=4 SV=1	LLAK(1)EAAQR	2	0.15024	5	3	1	92.201	0.00140248	92.201	1	80.7549	0.00143306	92.051	1	81.525	0.00358224	81.525_x000D_
Ribosomal protein L7Ae/L30e/S12e/Gadd45 family	0.0462026	Gene.15095::TRINITY_DN33182_c0_g2::g.15095::m.15095	236	K	60S ribosomal protein L7a OS=Anthurium amnicola GN=RPL7A_4 PE=4 SV=1	ANFNDK(1)FDEIR	2	0.32621	8	3	1	143.974	8.63e-08	143.97	1	100.086	4.94e-09	153.34	1	140.78	1.14e-07	140.78_x000D_
Ribosomal protein L7Ae/L30e/S12e/Gadd45 family	0.0462026	Gene.15095::TRINITY_DN33182_c0_g2::g.15095::m.15095	133	K	60S ribosomal protein L7a OS=Anthurium amnicola GN=RPL7A_4 PE=4 SV=1	AQAESEGK(1)TVEVK	2	0.87939	3	3	1	200.159	3.82e-22	200.16	1	157.558	1.99e-13	157.56	1	146.787	7.84e-10	146.79_x000D_
Galactose binding lectin domain	0.201149	Gene.26098::TRINITY_DN38755_c0_g1::g.26098::m.26098	44	K	Beta-galactosidase OS=Anthurium amnicola GN=Os01g0875500_0 PE=3 SV=1	LPK(1)WGHLR	3	-0.39513	3	3	1	57.1775	0.0130502	57.177	1	47.0817	0.0293598	47.082	1	55.5305	0.0144595	55.531_x000D_
Galactose binding lectin domain	0.201149	Gene.23626::TRINITY_DN37620_c1_g2::g.23626::m.23626	154	K	Beta-galactosidase OS=Anthurium amnicola GN=BGAL9_0 PE=3 SV=1	TNNEQFK(1)K	2	1.6792	3	3	1	99.4417	0.00261915	99.442	1	83.9477	0.00801823	83.948	1	87.4761	0.00640082	87.476_x000D_
14-3-3 protein	0.00100426	Gene.22423::TRINITY_DN37045_c0_g1::g.22423::m.22423	158	K	14-3-3-like protein D isoform X1 OS=Nelumbo nucifera GN=LOC104613114 PE=3 SV=1	MK(1)GDYYR	2	-0.5542	16	3	1	75.7382	0.00203495	101.33	1	123.69	0.00316771	123.69	1	143.004	0.00139062	143_x000D_
14-3-3 protein	0.00100426	Gene.20776::TRINITY_DN36249_c0_g4::g.20776::m.20776	37	K	"14-3-3 protein, putative OS=Ricinus communis GN=RCOM_1727270 PE=3 SV=1"	YLAEFK(1)TGAER	2	-0.58398	6	3	1	116.837	1.21e-05	116.84	1	127.52	4.62e-06	127.52	1	128.847	3.69e-06	128.85_x000D_
14-3-3 protein	0.00100426	Gene.22250::TRINITY_DN36959_c0_g3::g.22250::m.22250	75	K	14-3-3-like protein (Fragment) OS=Anthurium amnicola GN=1433_7 PE=3 SV=1	IISSIEQK(1)EESR	2	0.12116	6	3	1	220.655	1.28e-28	220.66	1	152.399	2.4e-10	152.4	1	176.32	1.31e-16	176.32_x000D_
14-3-3 protein	0.00100426	Gene.22250::TRINITY_DN36959_c0_g3::g.22250::m.22250	89	K	14-3-3-like protein (Fragment) OS=Anthurium amnicola GN=1433_7 PE=3 SV=1	GNEDHVATIK(1)DYR	3	-1.6552	4	3	1	84.8594	9.66e-06	110.84	1	97.6306	5.52e-07	97.631	1	90.7588	2.79e-05	90.759_x000D_
14-3-3 protein	0.00100426	Gene.22250::TRINITY_DN36959_c0_g3::g.22250::m.22250	16	K	14-3-3-like protein (Fragment) OS=Anthurium amnicola GN=1433_7 PE=3 SV=1	EENVYMAK(1)LAEQAER	2	-0.06104	6	3	1	197.151	7.69e-29	197.15	1	183.41	1.62e-23	183.41	1	275.827	3.51e-67	275.83_x000D_
14-3-3 protein	0.00100426	Gene.22250::TRINITY_DN36959_c0_g3::g.22250::m.22250	129	K	14-3-3-like protein (Fragment) OS=Anthurium amnicola GN=1433_7 PE=3 SV=1	VFYLK(1)MK	2	-0.55145	10	3	1	75.3106	0.0164855	75.311	1	75.3106	0.0169595	75.311	1	75.3106	0.0169595	75.311_x000D_
14-3-3 protein	0.00100426	Gene.22424::TRINITY_DN37045_c0_g2::g.22424::m.22424	75	K	14-3-3-like protein (Fragment) OS=Anthurium amnicola GN=1433_9 PE=3 SV=1	GNEDHVTLIK(1)EYR	3	-0.23487	3	3	1	180.275	4.8e-17	180.27	1	163.64	1.2e-13	163.64	1	59.2252	0.00160814	59.225_x000D_
14-3-3 protein	0.00100426	Gene.11199::TRINITY_DN30961_c1_g1::g.11199::m.11199	26	K	14-3-3-like protein (Fragment) OS=Anthurium amnicola GN=GBF_3 PE=3 SV=1	YLAEFK(1)TGADR	2	-0.21754	3	3	1	80.6901	0.00172932	80.69	1	122.326	8.24e-06	122.33	1	106.258	0.000121621	106.26_x000D_
Elongation factor G, domain IV	0.0142673	Gene.25850::TRINITY_DN38644_c1_g3::g.25850::m.25850	447	K	"Elongation factor G, chloroplastic (Fragment) OS=Anthurium amnicola GN=FUSA PE=3 SV=1"	VAIEPK(1)TK	2	-0.055844	6	3	1	111.167	0.0010449	111.17	1	70.2558	0.0170361	70.256	1	99.4417	0.0016654	99.442_x000D_
Elongation factor G, domain IV	0.0142673	Gene.25850::TRINITY_DN38644_c1_g3::g.25850::m.25850	366	K	"Elongation factor G, chloroplastic (Fragment) OS=Anthurium amnicola GN=FUSA PE=3 SV=1"	VYAGK(1)LVAGSYVLNANK	2	-1.2774	3	3	1	176.491	1.57e-27	176.49	1	143.284	3.06e-15	143.28	1	161.189	5.14e-21	161.19_x000D_
Elongation factor G, domain IV	0.0142673	Gene.25850::TRINITY_DN38644_c1_g3::g.25850::m.25850	167	K	"Elongation factor G, chloroplastic (Fragment) OS=Anthurium amnicola GN=FUSA PE=3 SV=1"	ICFVNK(1)MDR	2	0.04905	7	3	1	109.29	1.57e-05	109.29	1	111.455	0.000127803	121.73	1	123.355	2.65e-08	123.35_x000D_
Elongation factor G, domain IV	0.0142673	Gene.25850::TRINITY_DN38644_c1_g3::g.25850::m.25850	557	K	"Elongation factor G, chloroplastic (Fragment) OS=Anthurium amnicola GN=FUSA PE=3 SV=1"	FEPMEAGSGYEFK(1)SEIK	2	1.1334	7	3	1	94.9729	1.82e-21	163.41	1	168.686	1.84e-21	168.69	1	69.1882	2.36e-21	160.64_x000D_
Elongation factor G, domain IV	0.0142673	Gene.25734::TRINITY_DN38587_c0_g1::g.25734::m.25734	84	K	"Elongation factor G, mitochondrial (Fragment) OS=Anthurium amnicola GN=Os03g0565500_0 PE=3 SV=1"	LAFINK(1)LDR	2	-0.22156	3	3	1	105.195	0.000503372	105.2	1	97.5653	0.000761126	97.565	1	96.665	0.000791538	96.665_x000D_
Elongation factor G, domain IV	0.0142673	Gene.13696::TRINITY_DN32383_c0_g2::g.13696::m.13696	36	K	elongation factor 2-like OS=Nicotiana tabacum GN=LOC107805110 PE=4 SV=1	SK(1)ILSEEFGWDK	2	-0.25012	5	3	1	107.994	2.87e-05	107.99	1	90.6885	0.000299365	90.689	1	110.379	1.92e-05	110.38_x000D_
Elongation factor G, domain IV	0.0142673	Gene.13696::TRINITY_DN32383_c0_g2::g.13696::m.13696	140	K	elongation factor 2-like OS=Nicotiana tabacum GN=LOC107805110 PE=4 SV=1	VIYASQLTAK(1)PR	2	0.18842	3	3	1	69.0301	0.00209681	69.03	1	161.989	2.9e-13	161.99	1	125.542	1.34e-06	125.54_x000D_
UBA/TS-N domain	0.299776	Gene.26949::TRINITY_DN39139_c0_g1::g.26949::m.26949	573	K	Ubiquitinyl hydrolase 1 OS=Anthurium amnicola GN=UBP14_2 PE=3 SV=1	FVMEAGWVPK(1)K	2	-0.6479	3	3	1	41.109	0.0492667	41.109	1	68.1321	0.014229	68.132	1	45.4329	0.0383456	45.433_x000D_
UBA/TS-N domain	0.299776	Gene.23563::TRINITY_DN37592_c0_g1::g.23563::m.23563	68	K	Putative DNA repair protein RAD23-3 (Fragment) OS=Anthurium amnicola GN=RAD23-3_0 PE=4 SV=1	VFVK(1)TLK	2	-0.1182	4	3	1	91.9062	0.00711362	91.906	1	69.9985	0.030242	69.998	1	105.391	0.0041913	105.39_x000D_
UBA/TS-N domain	0.299776	Gene.23563::TRINITY_DN37592_c0_g1::g.23563::m.23563	113	K	Putative DNA repair protein RAD23-3 (Fragment) OS=Anthurium amnicola GN=RAD23-3_0 PE=4 SV=1	QMLIHQGK(1)ILK	3	1.1787	5	3	1	54.2593	0.00960902	54.259	1	73.4995	0.00128732	73.499	1	72.434	0.00160306	72.434_x000D_
UBA/TS-N domain	0.299776	Gene.17523::TRINITY_DN34509_c0_g1::g.17523::m.17523	298	K	UBX domain-containing protein 1-A OS=Anthurium amnicola GN=ubxn1-a PE=4 SV=1	SSLPIK(0.001)PATK(0.999)AER	3	0.37436	3	3	0.960122	13.8159	0.0249582	50.108	0.998198	27.4343	0.00344995	63.727	0.9986	28.5317	0.00289346	65.895_x000D_
UBA/TS-N domain	0.299776	Gene.17523::TRINITY_DN34509_c0_g1::g.17523::m.17523	342	K	UBX domain-containing protein 1-A OS=Anthurium amnicola GN=ubxn1-a PE=4 SV=1	NPNEEK(1)FR	2	-0.53357	4	3	1	131.062	0.000796443	131.06	1	54.4363	0.0515262	54.436	1	124.983	0.000824727	124.98_x000D_
Cobalamin-independent synthase, N-terminal domain	0.0396951	Gene.29021::TRINITY_DN39980_c3_g1::g.29021::m.29021	88	K	5-methyltetrahydropteroyltriglutamate--homocysteine methyltransferase (Fragment) OS=Anthurium amnicola GN=METE_7 PE=3 SV=1	FSYGSHK(1)AVSEYK	3	0.015183	4	3	1	103.137	3.79e-07	103.14	1	75.9984	0.00014938	84.297	1	88.075	0.00010139	88.075_x000D_
Cobalamin-independent synthase, N-terminal domain	0.0396951	Gene.29021::TRINITY_DN39980_c3_g1::g.29021::m.29021	94	K	5-methyltetrahydropteroyltriglutamate--homocysteine methyltransferase (Fragment) OS=Anthurium amnicola GN=METE_7 PE=3 SV=1	AVSEYK(1)EAK	2	0.338	9	3	1	74.1727	0.00671445	74.173	1	42.3359	0.00149867	79.148	1	54.066	0.0233864	54.066_x000D_
Cobalamin-independent synthase, N-terminal domain	0.0396951	Gene.29021::TRINITY_DN39980_c3_g1::g.29021::m.29021	409	K	5-methyltetrahydropteroyltriglutamate--homocysteine methyltransferase (Fragment) OS=Anthurium amnicola GN=METE_7 PE=3 SV=1	ANK(1)ISEEEYVK	2	-0.044955	6	3	1	91.9612	0.000573579	91.961	1	181.664	1.99e-12	181.66	1	94.7673	0.000285846	94.767_x000D_
Cobalamin-independent synthase, N-terminal domain	0.0396951	Gene.29021::TRINITY_DN39980_c3_g1::g.29021::m.29021	417	K	5-methyltetrahydropteroyltriglutamate--homocysteine methyltransferase (Fragment) OS=Anthurium amnicola GN=METE_7 PE=3 SV=1	ISEEEYVK(1)AIK	2	0.44731	4	3	1	149.959	3.43e-08	149.96	1	139.323	1.27e-07	139.32	1	138.991	1.3e-07	138.99_x000D_
Cobalamin-independent synthase, N-terminal domain	0.0396951	Gene.29021::TRINITY_DN39980_c3_g1::g.29021::m.29021	425	K	5-methyltetrahydropteroyltriglutamate--homocysteine methyltransferase (Fragment) OS=Anthurium amnicola GN=METE_7 PE=3 SV=1	EEISK(1)VVK	2	0.49158	3	3	1	71.3794	0.0149748	71.379	1	84.4978	0.00493808	84.498	1	60.9103	0.0341807	60.91_x000D_
Cobalamin-independent synthase, N-terminal domain	0.0396951	Gene.29021::TRINITY_DN39980_c3_g1::g.29021::m.29021	420	K	5-methyltetrahydropteroyltriglutamate--homocysteine methyltransferase (Fragment) OS=Anthurium amnicola GN=METE_7 PE=3 SV=1	AIK(1)EEISK	2	0.21761	4	3	1	103.546	0.00144818	103.55	1	68.0161	0.0211449	68.016	1	109.29	0.00114423	109.29_x000D_
Cobalamin-independent synthase, N-terminal domain	0.0396951	Gene.29021::TRINITY_DN39980_c3_g1::g.29021::m.29021	377	K	5-methyltetrahydropteroyltriglutamate--homocysteine methyltransferase (Fragment) OS=Anthurium amnicola GN=METE_7 PE=3 SV=1	LDAQQK(1)K	2	-0.18694	4	3	1	84.2437	0.00708211	97.068	1	108.238	0.00608857	108.24	1	91.9062	0.0111875	91.906_x000D_
Cobalamin-independent synthase, N-terminal domain	0.0396951	Gene.29021::TRINITY_DN39980_c3_g1::g.29021::m.29021	358	K	5-methyltetrahydropteroyltriglutamate--homocysteine methyltransferase (Fragment) OS=Anthurium amnicola GN=METE_7 PE=3 SV=1	AAAALK(1)GSDHR	3	-0.16045	3	3	1	91.9612	0.000573579	91.961	1	119.386	1.67e-09	119.39	1	61.2326	0.00492223	61.233_x000D_
Cobalamin-independent synthase, N-terminal domain	0.0396951	Gene.14384::TRINITY_DN32760_c1_g1::g.14384::m.14384	206	K	5-methyltetrahydropteroyltriglutamate--homocysteine methyltransferase (Fragment) OS=Anthurium amnicola GN=METE_7 PE=3 SV=1	ISEEEYVAAIK(1)EEIHK	3	0.13991	3	3	1	86.3665	8.86e-05	86.367	0.999999	62.3669	3.12e-05	70.837	1	120.627	1.41e-09	120.63_x000D_
Cobalamin-independent synthase, N-terminal domain	0.0396951	Gene.14384::TRINITY_DN32760_c1_g1::g.14384::m.14384	211	K	5-methyltetrahydropteroyltriglutamate--homocysteine methyltransferase (Fragment) OS=Anthurium amnicola GN=METE_7 PE=3 SV=1	EEIHK(1)VVK	2	0.21692	3	3	1	146.81	0.000296263	146.81	1	156.508	4.05e-05	156.51	1	138.545	0.000607868	138.54_x000D_
ACT domain	0.299776	Gene.7584::TRINITY_DN28709_c0_g1::g.7584::m.7584	151	K	D-3-phosphoglycerate dehydrogenase (Fragment) OS=Anthurium amnicola GN=At1g17745_7 PE=3 SV=1	IFNDETFAK(1)MK	2	-0.34792	4	3	1	108.903	5.79e-05	108.9	1	116.546	1.23e-05	116.55	1	111.855	2.08e-05	111.86_x000D_
ACT domain	0.299776	Gene.14492::TRINITY_DN32824_c0_g2::g.14492::m.14492	121	K	Acetolactate synthase small subunit OS=Anthurium amnicola GN=ilvH_1 PE=4 SV=1	VEDLSK(1)EPQVER	2	-0.039799	3	3	1	145.601	1.89e-09	145.6	1	139.781	3.3e-09	139.78	1	168.607	1.14e-13	168.61_x000D_
ACT domain	0.299776	Gene.22223::TRINITY_DN36946_c0_g2::g.22223::m.22223	285	K	D-3-phosphoglycerate dehydrogenase (Fragment) OS=Anthurium amnicola GN=At1g17745_5 PE=3 SV=1	ILNDETFAK(1)MK	2	0.73618	6	3	1	113.224	2.93e-05	113.22	1	147.909	2.28e-08	147.91	1	121.021	9.15e-06	121.02_x000D_
Clp protease	0.000399446	Gene.3608::TRINITY_DN25883_c0_g3::g.3608::m.3608	187	K	ATP-dependent Clp protease proteolytic subunit OS=Anthurium amnicola GN=CLPR2_1 PE=3 SV=1	INK(1)DLSR	2	0.63217	3	3	1	74.4861	0.0190211	74.486	1	132.084	0.003157	132.08	1	93.4285	0.00622723	93.429_x000D_
Clp protease	0.000399446	Gene.13536::TRINITY_DN32296_c0_g2::g.13536::m.13536	280	K	ATP-dependent Clp protease proteolytic subunit (Fragment) OS=Anthurium amnicola GN=CLPP4 PE=3 SV=1	VKPK(1)LNYEEISK	3	0.37443	4	3	0.999248	31.235	9.91e-08	132.79	0.9367	11.7019	0.0355805	47.31	0.999798	36.9355	1.28e-13	164.11_x000D_
Clp protease	0.000399446	Gene.13536::TRINITY_DN32296_c0_g2::g.13536::m.13536	219	K	ATP-dependent Clp protease proteolytic subunit (Fragment) OS=Anthurium amnicola GN=CLPP4 PE=3 SV=1	EIMHNK(1)DNITK	3	0.016909	8	3	1	56.0867	0.00378409	64.64	1	96.9456	7.79e-05	96.946	1	55.2612	6.48e-05	99.539_x000D_
Clp protease	0.000399446	Gene.13536::TRINITY_DN32296_c0_g2::g.13536::m.13536	239	K	ATP-dependent Clp protease proteolytic subunit (Fragment) OS=Anthurium amnicola GN=CLPP4 PE=3 SV=1	TYEQVQK(1)DIDRDR	3	0.21669	8	3	1	140.142	1.2e-07	140.14	1	73.9271	2.53e-12	178.71	1	151.976	1.68e-08	151.98_x000D_
Clp protease	0.000399446	Gene.13536::TRINITY_DN32296_c0_g2::g.13536::m.13536	288	K	ATP-dependent Clp protease proteolytic subunit (Fragment) OS=Anthurium amnicola GN=CLPP4 PE=3 SV=1	LNYEEISK(1)DPR	2	0.05106	5	3	1	150.142	3.27e-08	150.14	1	132.502	1.14e-06	132.5	1	160.221	2.94e-09	160.22_x000D_
Clp protease	0.000399446	Gene.25016::TRINITY_DN38275_c0_g1::g.25016::m.25016	219	K	ATP-dependent Clp protease proteolytic subunit OS=Prunus persica GN=PRUPE_ppa009129mg PE=3 SV=1	GVVSDLK(1)R	2	-0.33909	3	3	1	116.726	0.00135747	116.73	1	91.318	0.00463965	91.318	1	82.2787	0.0087833	82.279_x000D_
Clp protease	0.000399446	Gene.5032::TRINITY_DN26957_c0_g4::g.5032::m.5032	61	K	ATP-dependent Clp protease proteolytic subunit OS=Anthurium amnicola GN=CLPR1_0 PE=3 SV=1	LYLPK(1)ISR	2	-0.1822	6	3	1	90.7088	0.00312772	90.709	1	99.4417	0.0016654	99.442	1	68.0161	0.0211449	68.016_x000D_
Clp protease	0.000399446	Gene.5032::TRINITY_DN26957_c0_g4::g.5032::m.5032	135	K	ATP-dependent Clp protease proteolytic subunit OS=Anthurium amnicola GN=CLPR1_0 PE=3 SV=1	DAAYEK(1)R	2	-1.2985	5	3	1	84.0975	0.0183383	84.097	1	113.889	0.00509024	113.89	1	94.6624	0.00866361	94.662_x000D_
Clp protease	0.000399446	Gene.27558::TRINITY_DN39401_c1_g2::g.27558::m.27558	120	K	ATP-dependent Clp protease proteolytic subunit OS=Cajanus cajan GN=KK1_030780 PE=3 SV=1	INQDTDRDFFMSAK(1)EAK	3	-0.55739	6	3	1	93.0956	7.98e-05	108.47	1	126.422	1.58e-10	126.42	1	93.0956	9.25e-06	119.53_x000D_
Clp protease	0.000399446	Gene.25805::TRINITY_DN38624_c0_g3::g.25805::m.25805	287	K	ATP-dependent Clp protease proteolytic subunit OS=Anthurium amnicola GN=CLPR3_0 PE=3 SV=1	DTLVK(1)LIAR	2	-0.31287	4	3	1	134.26	0.000121726	134.26	1	134.052	0.000122983	134.05	1	148.523	3.56e-05	148.52_x000D_
ATP synthase alpha/beta family, beta-barrel domain	1.83552e-05	Gene.21477::TRINITY_DN36609_c0_g1::g.21477::m.21477	516	K	V-type proton ATPase catalytic subunit A (Fragment) OS=Anthurium amnicola GN=VATA_1 PE=3 SV=1	ITLETAK(1)LLR	2	-0.22914	3	3	1	119.528	2.11e-05	119.53	1	112.129	8.73e-05	112.13	1	91.5493	0.00110764	91.549_x000D_
ATP synthase alpha/beta family, beta-barrel domain	1.83552e-05	Gene.21477::TRINITY_DN36609_c0_g1::g.21477::m.21477	310	K	V-type proton ATPase catalytic subunit A (Fragment) OS=Anthurium amnicola GN=VATA_1 PE=3 SV=1	EESVMK(1)R	2	0.32069	7	3	1	104.448	0.00313049	104.45	1	85.2649	0.00289166	99.139	1	92.6765	0.00963019	92.677_x000D_
ATP synthase alpha/beta family, beta-barrel domain	1.83552e-05	Gene.21477::TRINITY_DN36609_c0_g1::g.21477::m.21477	589	K	V-type proton ATPase catalytic subunit A (Fragment) OS=Anthurium amnicola GN=VATA_1 PE=3 SV=1	LVSQK(1)FEDPAEGEEALVAK	2	0.5916	5	3	1	113.856	1.92e-08	113.86	1	257.055	5.73e-64	257.06	1	211.333	1.13e-37	211.33_x000D_
ATP synthase alpha/beta family, beta-barrel domain	1.83552e-05	Gene.21477::TRINITY_DN36609_c0_g1::g.21477::m.21477	115	K	V-type proton ATPase catalytic subunit A (Fragment) OS=Anthurium amnicola GN=VATA_1 PE=3 SV=1	TIAIK(1)SGDVYIPR	2	0.80903	3	3	1	95.2645	4.53e-05	95.264	1	143.976	1.12e-09	143.98	1	107.646	1.7e-05	107.65_x000D_
ATP synthase alpha/beta family, beta-barrel domain	1.83552e-05	Gene.21477::TRINITY_DN36609_c0_g1::g.21477::m.21477	17	K	V-type proton ATPase catalytic subunit A (Fragment) OS=Anthurium amnicola GN=VATA_1 PE=3 SV=1	LTTFEDTEK(1)ESEYGYVR	2	-0.20359	5	3	1	52.5671	3.44e-104	309.56	1	314.568	2.55e-104	314.57	1	307.32	1.62e-90	307.32_x000D_
ATP synthase alpha/beta family, beta-barrel domain	1.83552e-05	Gene.21477::TRINITY_DN36609_c0_g1::g.21477::m.21477	396	K	V-type proton ATPase catalytic subunit A (Fragment) OS=Anthurium amnicola GN=VATA_1 PE=3 SV=1	VK(1)CLGGPDR	2	-1.3223	3	3	1	85.7644	0.00271666	85.764	1	60.3978	0.0277447	60.398	1	70.4415	0.0124109	70.441_x000D_
ATP synthase alpha/beta family, beta-barrel domain	1.83552e-05	Gene.21477::TRINITY_DN36609_c0_g1::g.21477::m.21477	462	K	V-type proton ATPase catalytic subunit A (Fragment) OS=Anthurium amnicola GN=VATA_1 PE=3 SV=1	YSK(1)ALESFYEK	2	-1.0773	6	3	1	101.888	0.000179515	101.89	1	150.485	2.97e-08	150.49	1	111.936	4.64e-05	111.94_x000D_
ATP synthase alpha/beta family, beta-barrel domain	1.83552e-05	Gene.21477::TRINITY_DN36609_c0_g1::g.21477::m.21477	110	K	V-type proton ATPase catalytic subunit A (Fragment) OS=Anthurium amnicola GN=VATA_1 PE=3 SV=1	PLK(1)TIAIK	2	-0.38779	3	3	1	123.355	0.000832305	123.35	1	105.358	0.0013523	105.36	1	123.355	0.000832305	123.35_x000D_
ATP synthase alpha/beta family, beta-barrel domain	1.83552e-05	Gene.21477::TRINITY_DN36609_c0_g1::g.21477::m.21477	222	K	V-type proton ATPase catalytic subunit A (Fragment) OS=Anthurium amnicola GN=VATA_1 PE=3 SV=1	PVAAK(1)LAADTPLLTGQR	3	-0.55555	6	3	1	118.547	2.14e-10	118.55	1	148.409	1.51e-15	148.41	1	120.766	1e-17	151.04_x000D_
ATP synthase alpha/beta family, beta-barrel domain	1.83552e-05	Gene.25413::TRINITY_DN38448_c0_g1::g.25413::m.25413	159	K	ATP synthase subunit beta (Fragment) OS=Anthurium amnicola GN=ATPB_4 PE=3 SV=1	GGK(1)IGLFGGAGVGK	2	-0.46627	8	3	1	77.8945	0.000506146	77.894	1	100.223	1e-05	100.22	1	80.9595	0.0004174	80.96_x000D_
ATP synthase alpha/beta family, beta-barrel domain	1.83552e-05	Gene.25413::TRINITY_DN38448_c0_g1::g.25413::m.25413	386	K	ATP synthase subunit beta (Fragment) OS=Anthurium amnicola GN=ATPB_4 PE=3 SV=1	GVQK(1)VLQNYK	2	0.71866	4	3	1	136.566	3.61e-07	136.57	1	143.034	2.26e-07	143.03	1	131.105	4.44e-06	131.11_x000D_
ATP synthase alpha/beta family, beta-barrel domain	1.83552e-05	Gene.25413::TRINITY_DN38448_c0_g1::g.25413::m.25413	117	K	ATP synthase subunit beta (Fragment) OS=Anthurium amnicola GN=ATPB_4 PE=3 SV=1	GDLK(1)TDHFLPIHR	3	0.1754	8	3	1	94.6877	6.42e-06	94.688	1	103.761	2.09e-07	125.53	1	109.442	1.82e-07	109.44_x000D_
ATP synthase alpha/beta family, beta-barrel domain	1.83552e-05	Gene.10958::TRINITY_DN30823_c0_g7::g.10958::m.10958	367	K	ATP synthase subunit alpha OS=Nelumbo nucifera GN=atp1 PE=3 SV=1	VGSAAQLK(1)AMK	2	-0.80399	7	3	1	110.387	6.69e-05	110.39	1	64.2239	1.32e-06	132.25	1	86.4628	0.000497988	90.05_x000D_
ATP synthase alpha/beta family, beta-barrel domain	1.83552e-05	Gene.10958::TRINITY_DN30823_c0_g7::g.10958::m.10958	469	K	ATP synthase subunit alpha OS=Nelumbo nucifera GN=atp1 PE=3 SV=1	SFLEK(1)GGLTNER	2	1.6246	7	3	1	124.119	1.56e-06	124.12	1	138.894	3.51e-09	138.89	1	120.872	2.08e-06	120.87_x000D_
ATP synthase alpha/beta family, beta-barrel domain	1.83552e-05	Gene.25416::TRINITY_DN38448_c0_g2::g.25416::m.25416	79	K	ATP synthase subunit beta OS=Nicotiana sylvestris GN=LOC104229400 PE=3 SV=1	VAPSGK(1)ITDEFTGAGSIGK	2	0.0026161	3	3	1	133.159	1.27e-11	133.16	1	136.965	1.66e-15	136.96	1	139.689	1.38e-15	139.69_x000D_
ATP synthase alpha/beta family, beta-barrel domain	1.83552e-05	Gene.17269::TRINITY_DN34343_c0_g1::g.17269::m.17269	53	K	V-type proton ATPase subunit B2 (Fragment) OS=Anthurium amnicola GN=VHA-B2_1 PE=3 SV=1	GPK(1)YQEIVNIR	2	0.46471	6	3	1	124.423	6.78e-06	124.42	1	181.661	1.99e-12	181.66	1	116.737	1.21e-05	116.74_x000D_
ATP synthase alpha/beta family, beta-barrel domain	1.83552e-05	Gene.17269::TRINITY_DN34343_c0_g1::g.17269::m.17269	451	K	V-type proton ATPase subunit B2 (Fragment) OS=Anthurium amnicola GN=VHA-B2_1 PE=3 SV=1	K(1)FVSQGAYDTR	2	0.3858	3	3	1	173.721	5.44e-12	173.72	1	158.417	5.28e-09	158.42	1	158.417	5.28e-09	158.42_x000D_
ATP synthase alpha/beta family, beta-barrel domain	1.83552e-05	Gene.5599::TRINITY_DN27394_c0_g3::g.5599::m.5599	456	K	"ATP synthase subunit alpha, chloroplastic OS=Pinellia ternata GN=atpA PE=3 SV=1"	K(1)FIVQLR	2	-0.48136	14	3	1	151.173	0.000851454	151.17	1	184.159	1.92e-07	184.16	1	167.253	9.41e-05	167.25_x000D_
ATP synthase alpha/beta family, beta-barrel domain	1.83552e-05	Gene.5599::TRINITY_DN27394_c0_g3::g.5599::m.5599	25	K	"ATP synthase subunit alpha, chloroplastic OS=Pinellia ternata GN=atpA PE=3 SV=1"	EVK(1)VVNTGTVLQVGDGIAR	3	0.5141	3	3	1	132.735	6.39e-12	132.74	1	134.288	1.93e-15	134.29	1	89.3535	4.49e-05	89.353_x000D_
ATP synthase alpha/beta family, beta-barrel domain	1.83552e-05	Gene.5599::TRINITY_DN27394_c0_g3::g.5599::m.5599	94	K	"ATP synthase subunit alpha, chloroplastic OS=Pinellia ternata GN=atpA PE=3 SV=1"	ATGK(1)IAQIPVSEGYLGR	2	-0.32714	6	3	1	149.966	1.04e-15	149.97	1	127.834	1.88e-27	173.28	1	159.038	6.08e-21	159.04_x000D_
ATP synthase alpha/beta family, beta-barrel domain	1.83552e-05	Gene.5599::TRINITY_DN27394_c0_g3::g.5599::m.5599	114	K	"ATP synthase subunit alpha, chloroplastic OS=Pinellia ternata GN=atpA PE=3 SV=1"	VINALAK(1)PIDGR	2	0.13859	6	3	1	111.793	1.35e-05	111.79	1	99.7318	6.18e-05	99.732	1	91.6203	0.000251098	91.62_x000D_
ATP synthase alpha/beta family, beta-barrel domain	1.83552e-05	Gene.5599::TRINITY_DN27394_c0_g3::g.5599::m.5599	266	K	"ATP synthase subunit alpha, chloroplastic OS=Pinellia ternata GN=atpA PE=3 SV=1"	GQHTLIIYDDLSK(1)QAQAYR	3	0.78421	9	3	1	208.492	2.25e-37	208.49	1	198.506	8.91e-37	198.51	1	255.189	2.08e-64	255.19_x000D_
ATP synthase alpha/beta family, beta-barrel domain	1.83552e-05	Gene.5599::TRINITY_DN27394_c0_g3::g.5599::m.5599	469	K	"ATP synthase subunit alpha, chloroplastic OS=Pinellia ternata GN=atpA PE=3 SV=1"	NK(1)PQFQEIISSTK	2	0.033934	3	3	1	107.994	1.62e-05	107.99	1	70.8885	0.00293549	70.889	1	106.323	2e-05	106.32_x000D_
ATP synthase alpha/beta family, beta-barrel domain	1.83552e-05	Gene.5599::TRINITY_DN27394_c0_g3::g.5599::m.5599	377	K	"ATP synthase subunit alpha, chloroplastic OS=Pinellia ternata GN=atpA PE=3 SV=1"	AMK(1)QVAGK	2	-0.42412	10	3	1	93.3738	0.00181962	93.374	1	95.5305	0.000438761	95.531	1	108.461	0.00118812	108.46_x000D_
AAA domain (Cdc48 subfamily)	0.0770845	Gene.25600::TRINITY_DN38526_c0_g2::g.25600::m.25600	409	K	"Chaperone protein ClpB3, chloroplastic OS=Anthurium amnicola GN=CLPB3_2 PE=3 SV=1"	WTGIPVSK(1)LQQSER	2	-1.0688	4	3	1	94.4871	2.57e-05	94.487	1	141.003	5.14e-11	141	1	95.2362	1.35e-05	95.236_x000D_
AAA domain (Cdc48 subfamily)	0.0770845	Gene.20636::TRINITY_DN36192_c0_g2::g.20636::m.20636	261	K	"Chaperone protein ClpD2, chloroplastic OS=Anthurium amnicola GN=CLPD2 PE=3 SV=1"	LHFEK(1)DK	2	-0.37411	3	3	1	91.8534	0.00714441	91.853	1	95.7414	0.00527525	95.741	1	105.136	0.00421995	105.14_x000D_
AAA domain (Cdc48 subfamily)	0.0770845	Gene.22843::TRINITY_DN37250_c0_g2::g.22843::m.22843	124	K	"ATP-dependent Clp protease ATP-binding subunit clpA CD4A, chloroplastic OS=Anthurium amnicola GN=CD4A_1 PE=3 SV=1"	IK(1)SLVTEELK	2	-0.4002	3	3	1	100.037	0.000400786	100.04	1	56.5506	0.0284749	56.551	1	106.667	0.000228902	106.67_x000D_
AAA domain (Cdc48 subfamily)	0.0770845	Gene.26525::TRINITY_DN38955_c1_g3::g.26525::m.26525	123	K	"ATP-dependent Clp protease ATP-binding subunit ClpA D4A, chloroplastic OS=Ananas comosus GN=ACMD2_10978 PE=3 SV=1"	MEETLHK(1)R	3	-0.44457	9	3	1	69.8246	0.00553381	69.825	1	75.0433	0.00553381	75.043	1	44.3492	0.0164749	54.157_x000D_
AAA domain (Cdc48 subfamily)	0.0770845	Gene.26525::TRINITY_DN38955_c1_g3::g.26525::m.26525	27	K	"ATP-dependent Clp protease ATP-binding subunit ClpA D4A, chloroplastic OS=Ananas comosus GN=ACMD2_10978 PE=3 SV=1"	ELDK(1)ELR	2	-0.40763	3	3	1	113.136	0.00332121	113.14	1	66.073	0.00908013	66.073	1	92.1869	0.00157749	92.187_x000D_
AAA domain (Cdc48 subfamily)	0.0770845	Gene.26525::TRINITY_DN38955_c1_g3::g.26525::m.26525	166	K	"ATP-dependent Clp protease ATP-binding subunit ClpA D4A, chloroplastic OS=Ananas comosus GN=ACMD2_10978 PE=3 SV=1"	NPNRPIASFIFSGPTGVGK(1)SELAK	3	0.20085	5	3	1	108.775	4.72e-09	108.77	1	167.993	5.32e-27	167.99	1	138.486	6.37e-19	138.49_x000D_
AAA domain (Cdc48 subfamily)	0.0770845	Gene.26525::TRINITY_DN38955_c1_g3::g.26525::m.26525	200	K	"ATP-dependent Clp protease ATP-binding subunit ClpA D4A, chloroplastic OS=Ananas comosus GN=ACMD2_10978 PE=3 SV=1"	HTVSK(1)LIGSPPGYVGYTEGGQLTEAVR	3	0.4449	5	3	1	215.456	2.2e-60	215.46	1	182.894	8.12e-37	182.89	1	227.026	5.99e-61	227.03_x000D_
AAA domain (Cdc48 subfamily)	0.0770845	Gene.26525::TRINITY_DN38955_c1_g3::g.26525::m.26525	116	K	"ATP-dependent Clp protease ATP-binding subunit ClpA D4A, chloroplastic OS=Ananas comosus GN=ACMD2_10978 PE=3 SV=1"	LLK(1)MEETLHK	3	-0.086822	14	3	1	113.926	5.45e-06	121.9	1	129.851	1.99e-06	129.85	1	107.055	1.66e-07	133.81_x000D_
AAA domain (Cdc48 subfamily)	0.0770845	Gene.26525::TRINITY_DN38955_c1_g3::g.26525::m.26525	36	K	"ATP-dependent Clp protease ATP-binding subunit ClpA D4A, chloroplastic OS=Ananas comosus GN=ACMD2_10978 PE=3 SV=1"	EK(1)NEAVR	2	0.37029	4	3	1	104.747	0.00426366	104.75	1	86.8328	0.0100677	86.833	1	100.188	0.00477574	100.19_x000D_
AAA domain (Cdc48 subfamily)	0.0770845	Gene.26525::TRINITY_DN38955_c1_g3::g.26525::m.26525	133	K	"ATP-dependent Clp protease ATP-binding subunit ClpA D4A, chloroplastic OS=Ananas comosus GN=ACMD2_10978 PE=3 SV=1"	VVGQDEAVK(1)AISR	2	0.81203	3	3	1	108.357	1.53e-05	108.36	1	136.136	2.05e-09	136.14	1	105.191	2.26e-05	105.19_x000D_
AAA domain (Cdc48 subfamily)	0.0770845	Gene.26525::TRINITY_DN38955_c1_g3::g.26525::m.26525	258	K	"ATP-dependent Clp protease ATP-binding subunit ClpA D4A, chloroplastic OS=Ananas comosus GN=ACMD2_10978 PE=3 SV=1"	LTDSK(1)GR	2	-0.043106	3	3	1	79.4686	0.00403142	79.469	1	49.3252	0.0173924	49.325	1	78.1783	0.00451773	78.178_x000D_
Transketolase, pyrimidine binding domain	0.0830807	Gene.27928::TRINITY_DN39544_c1_g1::g.27928::m.27928	244	K	"Transketolase, chloroplastic OS=Anthurium amnicola GN=TKTC_1 PE=4 SV=1"	GK(1)AIGIDR	2	0.028458	4	3	1	84.3682	0.00497586	84.368	1	82.7505	0.00544739	82.75	1	73.1566	0.00436438	73.157_x000D_
Transketolase, pyrimidine binding domain	0.0830807	Gene.27928::TRINITY_DN39544_c1_g1::g.27928::m.27928	120	K	"Transketolase, chloroplastic OS=Anthurium amnicola GN=TKTC_1 PE=4 SV=1"	PADGNETAGAYK(1)VAVLNR	2	-3.1836	17	3	1	148.325	7.36e-121	343.59	1	100.042	3.99e-201	415.67	1	250.265	1.63e-104	314.73_x000D_
Transketolase, pyrimidine binding domain	0.0830807	Gene.27928::TRINITY_DN39544_c1_g1::g.27928::m.27928	259	K	"Transketolase, chloroplastic OS=Anthurium amnicola GN=TKTC_1 PE=4 SV=1"	FGASAPAGK(1)IYK	2	0.54041	4	3	1	93.3452	0.000161747	93.345	1	110.077	2.04e-05	110.08	1	83.1822	0.000688199	83.182_x000D_
Transketolase, pyrimidine binding domain	0.0830807	Gene.27928::TRINITY_DN39544_c1_g1::g.27928::m.27928	138	K	"Transketolase, chloroplastic OS=Anthurium amnicola GN=TKTC_1 PE=4 SV=1"	QK(1)LPQLPGTSIEGVEK	2	0.46047	3	3	1	160.805	4.75e-17	160.8	1	154.457	7.25e-17	154.46	1	140.959	2.46e-12	140.96_x000D_
Transketolase, pyrimidine binding domain	0.0830807	Gene.27928::TRINITY_DN39544_c1_g1::g.27928::m.27928	12	K	"Transketolase, chloroplastic OS=Anthurium amnicola GN=TKTC_1 PE=4 SV=1"	MYGDFQK(1)DTPEER	2	0.98284	11	3	1	178.836	6.91e-18	188.4	1	156.084	9.53e-30	227.63	1	63.7541	3.88e-10	145.92_x000D_
Transketolase, pyrimidine binding domain	0.0830807	Gene.24142::TRINITY_DN37852_c0_g2::g.24142::m.24142	53	K	"2-oxoglutarate dehydrogenase, mitochondrial OS=Anthurium amnicola GN=ogdh_1 PE=4 SV=1"	ITK(1)EEVDR	2	1.1686	3	3	1	100.246	0.00162286	100.25	1	64.7115	0.0272073	64.711	1	106.683	0.00128219	106.68_x000D_
Transketolase, pyrimidine binding domain	0.0830807	Gene.24142::TRINITY_DN37852_c0_g2::g.24142::m.24142	382	K	"2-oxoglutarate dehydrogenase, mitochondrial OS=Anthurium amnicola GN=ogdh_1 PE=4 SV=1"	SNLSEFDDVQGHPGFDK(1)QGTR	3	-0.085094	5	3	1	137.716	2.93e-17	137.72	1	133.744	1.78e-13	133.74	1	154.844	1.36e-24	154.84_x000D_
Transketolase, pyrimidine binding domain	0.0830807	Gene.24142::TRINITY_DN37852_c0_g2::g.24142::m.24142	43	K	"2-oxoglutarate dehydrogenase, mitochondrial OS=Anthurium amnicola GN=ogdh_1 PE=4 SV=1"	NHPNALQIYQK(1)QLLDSER	3	0.46527	3	3	1	161.263	1.05e-21	161.26	1	161.476	1.03e-21	161.48	1	141.853	7.31e-16	141.85_x000D_
Transketolase, pyrimidine binding domain	0.0830807	Gene.9643::TRINITY_DN30005_c0_g2::g.9643::m.9643	127	K	Pyruvate dehydrogenase E1 component subunit beta OS=Anthurium amnicola GN=PDH2_3 PE=4 SV=1	ITK(1)GLLDK	2	-0.029228	3	3	1	92.0512	0.00273643	92.051	1	80.6884	0.00604844	80.688	1	80.7549	0.00602905	80.755_x000D_
Serine hydroxymethyltransferase	0.247986	Gene.23479::TRINITY_DN37554_c0_g2::g.23479::m.23479	191	K	Serine hydroxymethyltransferase (Fragment) OS=Anthurium amnicola GN=shmt1_2 PE=3 SV=1	VNAETGFIDYEK(1)LEEK	2	0.63696	3	3	1	207.208	2.22e-29	207.21	1	172.417	1.83e-18	172.42	1	183.358	2.13e-23	183.36_x000D_
Serine hydroxymethyltransferase	0.247986	Gene.23479::TRINITY_DN37554_c0_g2::g.23479::m.23479	335	K	Serine hydroxymethyltransferase (Fragment) OS=Anthurium amnicola GN=shmt1_2 PE=3 SV=1	AYAK(1)QVK	2	-0.1142	3	3	1	86.8662	0.0100483	86.866	1	67.0348	0.0376522	67.035	1	77.374	0.0155753	77.374_x000D_
Serine hydroxymethyltransferase	0.247986	Gene.23479::TRINITY_DN37554_c0_g2::g.23479::m.23479	195	K	Serine hydroxymethyltransferase (Fragment) OS=Anthurium amnicola GN=shmt1_2 PE=3 SV=1	LEEK(1)ALDFRPK	2	0.91196	6	3	1	100.931	0.000105553	100.93	1	103.433	8.73e-05	103.43	1	60.3636	5.03e-06	121.02_x000D_
Serine hydroxymethyltransferase	0.247986	Gene.23479::TRINITY_DN37554_c0_g2::g.23479::m.23479	460	K	Serine hydroxymethyltransferase (Fragment) OS=Anthurium amnicola GN=shmt1_2 PE=3 SV=1	GLANNK(1)EIEDLK	2	0.46777	5	3	1	127.559	1.01e-06	127.56	1	133.321	9.58e-08	133.32	1	136.53	4.09e-09	136.53_x000D_
Serine hydroxymethyltransferase	0.247986	Gene.23479::TRINITY_DN37554_c0_g2::g.23479::m.23479	454	K	Serine hydroxymethyltransferase (Fragment) OS=Anthurium amnicola GN=shmt1_2 PE=3 SV=1	DFNK(1)GLANNK	2	-0.63157	6	3	1	136.958	3.53e-07	136.96	1	123.596	1.53e-05	123.6	1	130.412	5.44e-06	130.41_x000D_
Serine hydroxymethyltransferase	0.247986	Gene.27822::TRINITY_DN39499_c1_g1::g.27822::m.27822	151	K	Serine hydroxymethyltransferase OS=Anthurium amnicola GN=GLYM_0 PE=3 SV=1	YYGGNEYIDMAESLCQK(1)R	3	-0.1849	5	3	1	173.507	3.74e-28	173.51	1	142.323	6.84e-16	142.32	1	140.461	7.33e-22	164.59_x000D_
Serine hydroxymethyltransferase	0.247986	Gene.27822::TRINITY_DN39499_c1_g1::g.27822::m.27822	211	K	Serine hydroxymethyltransferase OS=Anthurium amnicola GN=GLYM_0 PE=3 SV=1	IMALDLPHGGHLSHGYQTDTK(1)K	5	-0.44784	5	3	1	117.372	9.99e-12	118.32	1	110.603	4.49e-08	110.6	1	122.526	9.71e-12	122.53_x000D_
Cys/Met metabolism PLP-dependent enzyme	0.112364	Gene.5653::TRINITY_DN27426_c0_g1::g.5653::m.5653	144	K	"Cystathionine gamma-synthase, chloroplastic OS=Anthurium amnicola GN=CGS1_6 PE=3 SV=1"	FLEEHPK(1)ILR	3	0.77956	3	3	1	66.0557	0.00511201	66.056	1	76.2278	0.00118639	76.228	1	74.8411	0.00146557	74.841_x000D_
Cys/Met metabolism PLP-dependent enzyme	0.112364	Gene.26176::TRINITY_DN38789_c2_g2::g.26176::m.26176	205	K	"Cystathionine gamma-synthase, chloroplastic OS=Anthurium amnicola GN=CGS1_6 PE=3 SV=1"	NSAELIDFK(1)EGR	2	-0.24502	3	3	1	138.02	3.73e-09	138.02	1	148.616	4.75e-17	148.62	1	173.718	1.52e-16	173.72_x000D_
ATP synthase alpha/beta chain, C terminal domain	0.0143786	Gene.10958::TRINITY_DN30823_c0_g7::g.10958::m.10958	367	K	ATP synthase subunit alpha OS=Nelumbo nucifera GN=atp1 PE=3 SV=1	VGSAAQLK(1)AMK	2	-0.80399	7	3	1	110.387	6.69e-05	110.39	1	64.2239	1.32e-06	132.25	1	86.4628	0.000497988	90.05_x000D_
ATP synthase alpha/beta chain, C terminal domain	0.0143786	Gene.10958::TRINITY_DN30823_c0_g7::g.10958::m.10958	469	K	ATP synthase subunit alpha OS=Nelumbo nucifera GN=atp1 PE=3 SV=1	SFLEK(1)GGLTNER	2	1.6246	7	3	1	124.119	1.56e-06	124.12	1	138.894	3.51e-09	138.89	1	120.872	2.08e-06	120.87_x000D_
ATP synthase alpha/beta chain, C terminal domain	0.0143786	Gene.5599::TRINITY_DN27394_c0_g3::g.5599::m.5599	456	K	"ATP synthase subunit alpha, chloroplastic OS=Pinellia ternata GN=atpA PE=3 SV=1"	K(1)FIVQLR	2	-0.48136	14	3	1	151.173	0.000851454	151.17	1	184.159	1.92e-07	184.16	1	167.253	9.41e-05	167.25_x000D_
ATP synthase alpha/beta chain, C terminal domain	0.0143786	Gene.5599::TRINITY_DN27394_c0_g3::g.5599::m.5599	25	K	"ATP synthase subunit alpha, chloroplastic OS=Pinellia ternata GN=atpA PE=3 SV=1"	EVK(1)VVNTGTVLQVGDGIAR	3	0.5141	3	3	1	132.735	6.39e-12	132.74	1	134.288	1.93e-15	134.29	1	89.3535	4.49e-05	89.353_x000D_
ATP synthase alpha/beta chain, C terminal domain	0.0143786	Gene.5599::TRINITY_DN27394_c0_g3::g.5599::m.5599	94	K	"ATP synthase subunit alpha, chloroplastic OS=Pinellia ternata GN=atpA PE=3 SV=1"	ATGK(1)IAQIPVSEGYLGR	2	-0.32714	6	3	1	149.966	1.04e-15	149.97	1	127.834	1.88e-27	173.28	1	159.038	6.08e-21	159.04_x000D_
ATP synthase alpha/beta chain, C terminal domain	0.0143786	Gene.5599::TRINITY_DN27394_c0_g3::g.5599::m.5599	114	K	"ATP synthase subunit alpha, chloroplastic OS=Pinellia ternata GN=atpA PE=3 SV=1"	VINALAK(1)PIDGR	2	0.13859	6	3	1	111.793	1.35e-05	111.79	1	99.7318	6.18e-05	99.732	1	91.6203	0.000251098	91.62_x000D_
ATP synthase alpha/beta chain, C terminal domain	0.0143786	Gene.5599::TRINITY_DN27394_c0_g3::g.5599::m.5599	266	K	"ATP synthase subunit alpha, chloroplastic OS=Pinellia ternata GN=atpA PE=3 SV=1"	GQHTLIIYDDLSK(1)QAQAYR	3	0.78421	9	3	1	208.492	2.25e-37	208.49	1	198.506	8.91e-37	198.51	1	255.189	2.08e-64	255.19_x000D_
ATP synthase alpha/beta chain, C terminal domain	0.0143786	Gene.5599::TRINITY_DN27394_c0_g3::g.5599::m.5599	469	K	"ATP synthase subunit alpha, chloroplastic OS=Pinellia ternata GN=atpA PE=3 SV=1"	NK(1)PQFQEIISSTK	2	0.033934	3	3	1	107.994	1.62e-05	107.99	1	70.8885	0.00293549	70.889	1	106.323	2e-05	106.32_x000D_
ATP synthase alpha/beta chain, C terminal domain	0.0143786	Gene.5599::TRINITY_DN27394_c0_g3::g.5599::m.5599	377	K	"ATP synthase subunit alpha, chloroplastic OS=Pinellia ternata GN=atpA PE=3 SV=1"	AMK(1)QVAGK	2	-0.42412	10	3	1	93.3738	0.00181962	93.374	1	95.5305	0.000438761	95.531	1	108.461	0.00118812	108.46_x000D_
EF-1 guanine nucleotide exchange domain	0.0143786	Gene.14672::TRINITY_DN32939_c0_g1::g.14672::m.14672	45	K	Elongation factor 1-beta 1 OS=Glycine soja GN=glysoja_038502 PE=3 SV=1	VYAAVLK(1)K	2	1.2294	4	3	1	79.4686	0.0100715	79.469	1	89.5498	0.00545022	89.55	1	79.4686	0.0100715	79.469_x000D_
EF-1 guanine nucleotide exchange domain	0.0143786	Gene.3251::TRINITY_DN25602_c0_g5::g.3251::m.3251	107	K	Elongation factor 1-delta OS=Pimpinella brachycarpa PE=2 SV=3	LVPVGYGIK(1)K	2	2.2916	3	3	1	62.4631	0.0326486	62.463	1	57.5496	0.0427321	57.55	1	63.2161	0.0311034	63.216_x000D_
Thiamine pyrophosphate enzyme, central domain	0.00172029	Gene.26897::TRINITY_DN39116_c1_g1::g.26897::m.26897	195	K	Acetolactate synthase OS=Anthurium amnicola GN=ALS1_0 PE=3 SV=1	GK(1)FPLSFK	2	0.16557	3	3	1	91.318	0.00295013	91.318	1	79.474	0.00640241	79.474	1	99.4417	0.0016654	99.442_x000D_
Thiamine pyrophosphate enzyme, central domain	0.00172029	Gene.23630::TRINITY_DN37623_c1_g2::g.23630::m.23630	201	K	Pyruvate decarboxylase isozyme 2 OS=Morus notabilis GN=L484_012030 PE=3 SV=1	AVKPVMVGGPK(1)IR	3	0.25602	3	3	0.999991	50.5223	0.0038021	60.301	0.999999	62.3998	0.00218001	68.676	0.999995	52.9202	0.00359165	61.235_x000D_
Thiamine pyrophosphate enzyme, central domain	0.00172029	Gene.20424::TRINITY_DN36093_c0_g1::g.20424::m.20424	72	K	2-hydroxyacyl-CoA lyase (Fragment) OS=Anthurium amnicola GN=HACL PE=3 SV=1	HAERPLIVFGK(1)GAAYAR	3	-0.0012918	3	3	1	69.0695	0.00177681	69.069	1	98.0621	1.78e-06	98.062	1	74.7318	0.000498027	74.732_x000D_
AhpC/TSA family	0.0731256	Gene.5703::TRINITY_DN27466_c0_g1::g.5703::m.5703	8	K	"Peroxiredoxin Q, chloroplastic OS=Populus jackii GN=PRXQ PE=1 SV=1"	DSYEK(1)FK	2	0.48729	9	3	1	79.116	0.014561	79.116	1	81.7839	0.0130076	81.784	1	73.6163	0.0211961	73.616_x000D_
AhpC/TSA family	0.0731256	Gene.5703::TRINITY_DN27466_c0_g1::g.5703::m.5703	88	K	"Peroxiredoxin Q, chloroplastic OS=Populus jackii GN=PRXQ PE=1 SV=1"	GVVQLVYNNQFQPEK(1)HVDETLK	3	0.12442	4	3	1	180.858	5.57e-34	180.86	1	142.851	1.26e-17	142.85	1	208.474	1.23e-43	208.47_x000D_
AhpC/TSA family	0.0731256	Gene.5703::TRINITY_DN27466_c0_g1::g.5703::m.5703	28	K	"Peroxiredoxin Q, chloroplastic OS=Populus jackii GN=PRXQ PE=1 SV=1"	AGAEVIGISGDDPSSHK(1)AFAK	3	0.39131	4	3	1	116.694	2.07e-11	116.69	1	135.492	3.34e-17	135.49	1	123.829	1.21e-11	123.83_x000D_
AhpC/TSA family	0.0731256	Gene.19049::TRINITY_DN35350_c0_g2::g.19049::m.19049	104	K	"2-Cys peroxiredoxin BAS1-like, chloroplastic (Fragment) OS=Anthurium amnicola GN=At5g06290_1 PE=4 SV=1"	VK(1)LSDYIGK	2	-0.39434	6	3	1	80.6884	0.00375306	80.688	1	74.8411	0.00569395	74.841	1	67.3338	0.00548426	67.334_x000D_
AhpC/TSA family	0.0731256	Gene.19049::TRINITY_DN35350_c0_g2::g.19049::m.19049	111	K	"2-Cys peroxiredoxin BAS1-like, chloroplastic (Fragment) OS=Anthurium amnicola GN=At5g06290_1 PE=4 SV=1"	LSDYIGK(1)K	2	0.38537	12	3	1	87.6964	0.00133785	119.41	1	91.8534	0.00131758	122.18	1	82.2787	0.00196558	107.29_x000D_
Glutamine amidotransferases class-II	0.0143786	Gene.28136::TRINITY_DN39634_c0_g1::g.28136::m.28136	733	K	"Ferredoxin-dependent glutamate synthase, chloroplastic OS=Anthurium amnicola GN=GLU_5 PE=4 SV=1"	AVK(1)SGLLK	2	0.0070033	3	3	1	65.2243	0.0262664	65.224	1	63.8162	0.0288498	63.816	1	79.9855	0.00625331	79.986_x000D_
Glutamine amidotransferases class-II	0.0143786	Gene.28136::TRINITY_DN39634_c0_g1::g.28136::m.28136	738	K	"Ferredoxin-dependent glutamate synthase, chloroplastic OS=Anthurium amnicola GN=GLU_5 PE=4 SV=1"	SGLLK(1)ILSK	2	-0.39515	3	3	1	86.0142	0.00266566	86.014	1	93.5609	0.00112482	93.561	1	117.52	0.000181534	117.52_x000D_
Glutamine amidotransferases class-II	0.0143786	Gene.28136::TRINITY_DN39634_c0_g1::g.28136::m.28136	440	K	"Ferredoxin-dependent glutamate synthase, chloroplastic OS=Anthurium amnicola GN=GLU_5 PE=4 SV=1"	VASTHPYGK(1)WLSENMR	3	-0.53439	7	3	1	84.4097	6.59e-05	88.385	1	125.405	9.05e-10	125.41	1	110.572	3.97e-07	110.57_x000D_
Glutamine amidotransferases class-II	0.0143786	Gene.28136::TRINITY_DN39634_c0_g1::g.28136::m.28136	90	K	"Ferredoxin-dependent glutamate synthase, chloroplastic OS=Anthurium amnicola GN=GLU_5 PE=4 SV=1"	HK(1)TGVGMLFLPR	3	-0.21063	5	3	1	120.574	6.77e-07	120.57	1	127.559	3.23e-07	127.56	1	117.2	8.48e-07	117.2_x000D_
Glutamine amidotransferases class-II	0.0143786	Gene.28136::TRINITY_DN39634_c0_g1::g.28136::m.28136	156	K	"Ferredoxin-dependent glutamate synthase, chloroplastic OS=Anthurium amnicola GN=GLU_5 PE=4 SV=1"	VVK(1)EENIDDIER	2	0.92596	6	3	1	114.705	3.07e-06	114.7	1	148.616	1.16e-09	148.62	1	127.715	9.9e-07	127.71_x000D_
Glutamine amidotransferases class-II	0.0143786	Gene.28136::TRINITY_DN39634_c0_g1::g.28136::m.28136	997	K	"Ferredoxin-dependent glutamate synthase, chloroplastic OS=Anthurium amnicola GN=GLU_5 PE=4 SV=1"	PGEGGQLPGK(1)K	2	0.22513	3	3	1	107.092	0.000173887	107.09	1	48.5679	0.0462342	48.568	1	126.118	8.8e-06	126.12_x000D_
Glutamine amidotransferases class-II	0.0143786	Gene.28136::TRINITY_DN39634_c0_g1::g.28136::m.28136	804	K	"Ferredoxin-dependent glutamate synthase, chloroplastic OS=Anthurium amnicola GN=GLU_5 PE=4 SV=1"	AFSEDTAK(1)R	2	-0.14941	5	3	1	138.975	0.000146665	138.98	1	159.276	6.85e-06	159.28	1	126.067	0.000238213	126.07_x000D_
Glutamine amidotransferases class-II	0.0143786	Gene.28136::TRINITY_DN39634_c0_g1::g.28136::m.28136	518	K	"Ferredoxin-dependent glutamate synthase, chloroplastic OS=Anthurium amnicola GN=GLU_5 PE=4 SV=1"	SHMIYDYFK(1)QR	3	-0.30452	14	3	1	117.52	1.68e-08	149.49	1	99.2826	3.59e-08	140.49	1	128.811	9.13e-07	129.89_x000D_
Glutamine amidotransferases class-II	0.0143786	Gene.28136::TRINITY_DN39634_c0_g1::g.28136::m.28136	987	K	"Ferredoxin-dependent glutamate synthase, chloroplastic OS=Anthurium amnicola GN=GLU_5 PE=4 SV=1"	IAQGAK(1)PGEGGQLPGK	2	-0.16987	3	3	1	140.485	2.55e-12	140.49	1	162.461	4.1e-17	162.46	1	113.52	2.91e-07	113.52_x000D_
Glutamine amidotransferases class-II	0.0143786	Gene.28136::TRINITY_DN39634_c0_g1::g.28136::m.28136	829	K	"Ferredoxin-dependent glutamate synthase, chloroplastic OS=Anthurium amnicola GN=GLU_5 PE=4 SV=1"	PGGEYHGNNPEMSK(1)LLHK	4	0.17045	5	3	1	53.5041	7.9e-07	97.291	1	50.4929	0.00623677	53.504	1	109.041	2.48e-07	109.04_x000D_
Glutamine amidotransferases class-II	0.0143786	Gene.28136::TRINITY_DN39634_c0_g1::g.28136::m.28136	606	K	"Ferredoxin-dependent glutamate synthase, chloroplastic OS=Anthurium amnicola GN=GLU_5 PE=4 SV=1"	SLK(1)GLCEAADEAVR	2	-1.9881	3	3	1	50.3765	0.0159731	50.376	1	103.604	7.63e-06	103.6	1	147.505	2.44e-11	147.51_x000D_
Glutamine amidotransferases class-II	0.0143786	Gene.28136::TRINITY_DN39634_c0_g1::g.28136::m.28136	109	K	"Ferredoxin-dependent glutamate synthase, chloroplastic OS=Anthurium amnicola GN=GLU_5 PE=4 SV=1"	AAK(1)EAVTNTFLK	2	0.82058	3	3	1	86.803	0.00050064	86.803	1	91.6203	0.000251098	91.62	1	91.6203	0.000251098	91.62_x000D_
Glutamine amidotransferases class-II	0.0143786	Gene.28136::TRINITY_DN39634_c0_g1::g.28136::m.28136	875	K	"Ferredoxin-dependent glutamate synthase, chloroplastic OS=Anthurium amnicola GN=GLU_5 PE=4 SV=1"	GPIPVGK(1)VEPASSIVQR	2	-0.46866	4	3	1	117.176	7.32e-10	117.18	1	124.675	4.23e-16	149	1	136.342	5.16e-15	136.34_x000D_
Glutamine amidotransferases class-II	0.0143786	Gene.28136::TRINITY_DN39634_c0_g1::g.28136::m.28136	603	K	"Ferredoxin-dependent glutamate synthase, chloroplastic OS=Anthurium amnicola GN=GLU_5 PE=4 SV=1"	GVDGSLEK(1)SLK	2	-2.5035	8	3	1	77.0624	0.000159048	103.43	1	99.752	0.00020782	99.752	1	57.1641	0.00147378	83.182_x000D_
Glutamine amidotransferases class-II	0.0143786	Gene.29047::TRINITY_DN39990_c1_g1::g.29047::m.29047	662	K	"Glutamate synthase 1 [NADH], chloroplastic OS=Anthurium amnicola GN=GLT1_6 PE=4 SV=1"	GWHSK(1)VLDITYPK	3	1.3389	3	3	1	57.2674	0.00295809	57.267	1	53.3774	0.00809099	53.377	1	49.2981	0.0160323	49.298_x000D_
Glutamine amidotransferases class-II	0.0143786	Gene.29047::TRINITY_DN39990_c1_g1::g.29047::m.29047	938	K	"Glutamate synthase 1 [NADH], chloroplastic OS=Anthurium amnicola GN=GLT1_6 PE=4 SV=1"	FK(1)DIPGK	2	1.4476	3	3	1	61.9623	0.0503353	61.962	1	67.1694	0.00866691	67.169	1	61.9623	0.0503353	61.962_x000D_
tRNA synthetases class II (D, K and N)	0.0830807	Gene.17987::TRINITY_DN34763_c0_g1::g.17987::m.17987	528	K	Lysine--tRNA ligase OS=Musa acuminata subsp. malaccensis GN=103969450 PE=3 SV=1	FASQLK(1)DR	2	-0.82451	3	3	1	71.6136	0.0145452	71.614	1	94.3095	0.0020782	94.309	1	76.2215	0.00327134	76.221_x000D_
tRNA synthetases class II (D, K and N)	0.0830807	Gene.17086::TRINITY_DN34253_c1_g1::g.17086::m.17086	331	K	Lysine--tRNA ligase OS=Anthurium amnicola GN=lysS_1 PE=3 SV=1	IATELHLK(1)R	3	-0.037928	5	3	1	112.711	5.81e-05	112.71	1	70.9084	0.0012909	82.287	1	104.198	0.000202327	104.2_x000D_
tRNA synthetases class II (D, K and N)	0.0830807	Gene.3613::TRINITY_DN25888_c0_g1::g.3613::m.3613	391	K	"Asparagine--tRNA ligase, cytoplasmic 3 (Fragment) OS=Anthurium amnicola GN=SYNC3_1 PE=3 SV=1"	YLTEVIFK(1)K	2	0.25656	3	3	1	96.0336	0.00127839	96.034	1	130.748	0.000212323	130.75	1	117.89	0.000283451	117.89_x000D_
tRNA synthetases class II (D, K and N)	0.0830807	Gene.3613::TRINITY_DN25888_c0_g1::g.3613::m.3613	191	K	"Asparagine--tRNA ligase, cytoplasmic 3 (Fragment) OS=Anthurium amnicola GN=SYNC3_1 PE=3 SV=1"	GEAVAHLK(1)SIK	2	0.23371	4	3	1	92.7811	0.000489511	92.781	1	65.593	0.0114129	65.593	1	83.6152	0.00142937	83.615_x000D_
tRNA synthetases class II (D, K and N)	0.0830807	Gene.3613::TRINITY_DN25888_c0_g1::g.3613::m.3613	333	K	"Asparagine--tRNA ligase, cytoplasmic 3 (Fragment) OS=Anthurium amnicola GN=SYNC3_1 PE=3 SV=1"	NFDK(1)TAIER	2	-1.897	3	3	1	94.8039	0.000871031	94.804	1	102.524	0.000593624	102.52	1	99.5681	0.000693468	99.568_x000D_
tRNA synthetases class II (D, K and N)	0.0830807	Gene.3613::TRINITY_DN25888_c0_g1::g.3613::m.3613	183	K	"Asparagine--tRNA ligase, cytoplasmic 3 (Fragment) OS=Anthurium amnicola GN=SYNC3_1 PE=3 SV=1"	EK(1)GEAVAHLK	3	0.53474	3	3	1	102.531	0.000106916	102.53	1	96.1713	0.000159354	96.171	1	96.1713	0.000159354	96.171_x000D_
tRNA synthetases class II (D, K and N)	0.0830807	Gene.3613::TRINITY_DN25888_c0_g1::g.3613::m.3613	211	K	"Asparagine--tRNA ligase, cytoplasmic 3 (Fragment) OS=Anthurium amnicola GN=SYNC3_1 PE=3 SV=1"	AK(1)ETLSR	2	-0.8828	4	3	1	81.2963	0.0132915	81.296	1	60.9103	0.0529659	60.91	1	58.9807	0.0577906	58.981_x000D_
tRNA synthetases class II (D, K and N)	0.0830807	Gene.3613::TRINITY_DN25888_c0_g1::g.3613::m.3613	82	K	"Asparagine--tRNA ligase, cytoplasmic 3 (Fragment) OS=Anthurium amnicola GN=SYNC3_1 PE=3 SV=1"	YPLPK(1)TR	2	1.7808	5	3	1	80.2291	0.0139129	80.229	1	69.1978	0.0322439	69.198	1	104.209	0.00432406	104.21_x000D_
3-hydroxyacyl-CoA dehydrogenase, NAD binding domain	0.0731256	Gene.28212::TRINITY_DN39667_c0_g3::g.28212::m.28212	254	K	Peroxisomal fatty acid beta-oxidation multifunctional protein (Fragment) OS=Anthurium amnicola GN=MFP_4 PE=3 SV=1	VPK(1)VSDIGLKPR	3	0.59059	3	3	1	75.2699	0.000102735	92.856	0.999999	59.4916	0.00231811	70.438	0.999999	59.7229	0.000580211	76.073_x000D_
3-hydroxyacyl-CoA dehydrogenase, NAD binding domain	0.0731256	Gene.28212::TRINITY_DN39667_c0_g3::g.28212::m.28212	173	K	Peroxisomal fatty acid beta-oxidation multifunctional protein (Fragment) OS=Anthurium amnicola GN=MFP_4 PE=3 SV=1	TDK(1)IGSLSEAR	2	-0.57286	3	3	1	85.9731	0.0011876	85.973	1	66.0227	0.0110126	66.023	1	89.1886	0.000857885	89.189_x000D_
3-hydroxyacyl-CoA dehydrogenase, NAD binding domain	0.0731256	Gene.28212::TRINITY_DN39667_c0_g3::g.28212::m.28212	129	K	Peroxisomal fatty acid beta-oxidation multifunctional protein (Fragment) OS=Anthurium amnicola GN=MFP_4 PE=3 SV=1	SISAK(1)EGNK	2	1.1147	3	3	1	78.5162	0.00419656	78.516	1	69.3749	0.0140393	69.375	1	61.7795	0.0256353	61.78_x000D_
3-hydroxyacyl-CoA dehydrogenase, NAD binding domain	0.0731256	Gene.26006::TRINITY_DN38716_c0_g4::g.26006::m.26006	352	K	Glyoxysomal fatty acid beta-oxidation multifunctional protein MFP-a OS=Anthurium amnicola GN=MFPA_0 PE=4 SV=1	GK(1)MTEEK	2	0.52959	3	3	1	42.8692	0.0593572	42.869	1	58.1194	0.0262456	58.119	1	49.3252	0.0441626	49.325_x000D_
3-hydroxyacyl-CoA dehydrogenase, NAD binding domain	0.0731256	Gene.26006::TRINITY_DN38716_c0_g4::g.26006::m.26006	357	K	Glyoxysomal fatty acid beta-oxidation multifunctional protein MFP-a OS=Anthurium amnicola GN=MFPA_0 PE=4 SV=1	MTEEK(1)FEK	2	-0.24307	3	3	1	68.0161	0.0211449	68.016	1	49.4182	0.0347422	49.418	1	76.0641	0.00323837	76.064_x000D_
Glycosyl hydrolases family 35	0.341756	Gene.26098::TRINITY_DN38755_c0_g1::g.26098::m.26098	44	K	Beta-galactosidase OS=Anthurium amnicola GN=Os01g0875500_0 PE=3 SV=1	LPK(1)WGHLR	3	-0.39513	3	3	1	57.1775	0.0130502	57.177	1	47.0817	0.0293598	47.082	1	55.5305	0.0144595	55.531_x000D_
Glycosyl hydrolases family 35	0.341756	Gene.23626::TRINITY_DN37620_c1_g2::g.23626::m.23626	154	K	Beta-galactosidase OS=Anthurium amnicola GN=BGAL9_0 PE=3 SV=1	TNNEQFK(1)K	2	1.6792	3	3	1	99.4417	0.00261915	99.442	1	83.9477	0.00801823	83.948	1	87.4761	0.00640082	87.476_x000D_
Aminotransferase class-III	0.00203736	Gene.19127::TRINITY_DN35395_c0_g1::g.19127::m.19127	306	K	Putative ornithine aminotransferase OS=Anthurium amnicola GN=oatA PE=3 SV=1	FPHIIK(1)EVR	3	-0.046543	4	3	1	93.0983	0.000387822	93.098	1	93.0983	0.000387822	93.098	1	101.646	0.000198245	101.65_x000D_
Aminotransferase class-III	0.00203736	Gene.17722::TRINITY_DN34622_c1_g3::g.17722::m.17722	455	K	"alanine--glyoxylate aminotransferase 2 homolog 1, mitochondrial OS=Nelumbo nucifera GN=LOC104605885 PE=3 SV=1"	DLGVLVGK(1)GGLHGNVFR	3	-0.20567	3	3	1	148.701	4.52e-16	148.7	1	112.235	1.37e-07	112.24	1	139.582	1.33e-15	139.58_x000D_
Aminotransferase class-III	0.00203736	Gene.12684::TRINITY_DN31799_c1_g2::g.12684::m.12684	182	K	"Glutamate-1-semialdehyde 2,1-aminomutase, chloroplastic (Fragment) OS=Anthurium amnicola GN=GSA_1 PE=3 SV=1"	SDTAK(1)FAR	2	3.6654	6	3	1	146.584	0.000304772	146.58	1	160.63	3.04e-05	160.63	1	93.4285	0.000624812	93.429_x000D_
Aminotransferase class-III	0.00203736	Gene.7725::TRINITY_DN28807_c0_g3::g.7725::m.7725	49	K	"Glutamate-1-semialdehyde 2,1-aminomutase, chloroplastic OS=Anthurium amnicola GN=GSA_0 PE=3 SV=1"	KPFSLQK(1)SEEIFTAAK	3	0.62195	3	3	0.999983	47.6496	1.56e-12	139	0.985443	18.3056	0.000258184	80.361	0.999971	45.3173	2.65e-09	119.46_x000D_
Aminotransferase class-III	0.00203736	Gene.7725::TRINITY_DN28807_c0_g3::g.7725::m.7725	73	K	"Glutamate-1-semialdehyde 2,1-aminomutase, chloroplastic OS=Anthurium amnicola GN=GSA_0 PE=3 SV=1"	AFK(1)SVGGQPIVFDSVK	2	-0.18598	4	3	1	136.342	3.38e-12	136.34	1	111.699	8.82e-07	111.7	1	131.184	9.1e-10	131.18_x000D_
Aminotransferase class-III	0.00203736	Gene.7772::TRINITY_DN28843_c0_g1::g.7772::m.7772	236	K	"Bifunctional dethiobiotin synthetase/7,8-diamino-pelargonic acid aminotransferase, mitochondrial OS=Noccaea caerulescens GN=MP_TR7127_c0_g1_i1_g.20606 PE=3 SV=1"	AIQWFK(1)DPSK	2	-1.7577	3	3	1	78.3416	0.00336812	78.342	1	78.3416	0.00336812	78.342	1	91.5493	0.00110764	91.549_x000D_
Aminotransferase class-V	0.0142673	Gene.24278::TRINITY_DN37923_c0_g1::g.24278::m.24278	261	K	"Cysteine desulfurase 1, mitochondrial OS=Anthurium amnicola GN=NIFS_1 PE=3 SV=1"	EK(1)GVLFHTDAAQAVGK	3	-0.059708	3	3	1	112.173	2.32e-07	112.17	1	107.496	7.14e-07	107.5	1	89.358	5.83e-05	89.358_x000D_
Aminotransferase class-V	0.0142673	Gene.24278::TRINITY_DN37923_c0_g1::g.24278::m.24278	299	K	"Cysteine desulfurase 1, mitochondrial OS=Anthurium amnicola GN=NIFS_1 PE=3 SV=1"	IYGPK(1)GVGALYLR	2	0.69289	4	3	1	107.088	1.83e-05	107.09	1	114.239	1.89e-06	114.24	1	110.306	1.09e-05	110.31_x000D_
Aminotransferase class-V	0.0142673	Gene.27327::TRINITY_DN39305_c1_g2::g.27327::m.27327	158	K	Alanine glyoxylate aminotransferase (Fragment) OS=Peperomia sp. JN-2011 GN=agt1 PE=3 SV=1	VAGK(1)VFR	2	-0.60351	9	3	1	126.243	0.00316445	126.24	1	126.243	0.00316445	126.24	1	114.023	0.00322159	114.02_x000D_
Aminotransferase class-V	0.0142673	Gene.27327::TRINITY_DN39305_c1_g2::g.27327::m.27327	37	K	Alanine glyoxylate aminotransferase (Fragment) OS=Peperomia sp. JN-2011 GN=agt1 PE=3 SV=1	ALEASK(1)TAK	2	0.18483	4	3	1	88.4955	0.00215904	88.495	1	78.0978	0.00428199	78.098	1	60.3978	0.0277447	60.398_x000D_
Aminotransferase class-V	0.0142673	Gene.21205::TRINITY_DN36474_c0_g2::g.21205::m.21205	85	K	"Cysteine desulfurase 2, chloroplastic (Fragment) OS=Anthurium amnicola GN=NFS2_1 PE=4 SV=1"	GIHYLSAK(1)ATDAYELAR	3	-0.24428	3	3	1	108.137	3.95e-07	108.14	1	108.634	3.63e-07	108.63	1	55.8512	0.00285121	55.851_x000D_
Papain family cysteine protease	0.0955546	Gene.25698::TRINITY_DN38567_c0_g1::g.25698::m.25698	302	K	Senescence-associated cysteine protease OS=Anthurium andraeanum PE=2 SV=1	SGIFDGK(1)CGTQLDHGVAAVGYGTENGK	3	-0.37144	3	3	1	174.055	1.57e-36	174.06	1	148.102	4.12e-20	148.1	1	184.032	7.15e-37	184.03_x000D_
Papain family cysteine protease	0.0955546	Gene.25698::TRINITY_DN38567_c0_g1::g.25698::m.25698	253	K	Senescence-associated cysteine protease OS=Anthurium andraeanum PE=2 SV=1	NAK(1)VVAIDSYEDVPVRDEK	3	-0.55117	5	3	1	141.072	4.75e-17	160.81	1	204.23	8.8e-37	204.23	1	121.436	5.32e-17	159.34_x000D_
Papain family cysteine protease	0.0955546	Gene.25684::TRINITY_DN38561_c0_g1::g.25684::m.25684	281	K	Cathepsin B OS=Anthurium amnicola GN=CTSB_3 PE=3 SV=1	NQVWQETK(1)HFSVNAYR	3	-0.87506	3	3	1	126.77	7.59e-10	126.77	1	123.416	1.12e-09	123.42	1	147.12	3.95e-13	147.12_x000D_
Papain family cysteine protease	0.0955546	Gene.2904::TRINITY_DN25287_c1_g2::g.2904::m.2904	112	K	Cysteine proteinase RD21a OS=Anthurium amnicola GN=RD21A_2 PE=3 SV=1	NSYGQNWGEGGYMK(1)LPR	2	-0.66961	8	3	1	271.45	8.07e-76	271.45	1	294.939	1.15e-89	294.94	1	254.227	1.39e-104	311.09_x000D_
Papain family cysteine protease	0.0955546	Gene.21733::TRINITY_DN36723_c0_g2::g.21733::m.21733	131	K	Oryzain alpha chain (Fragment) OS=Anthurium amnicola GN=Os04g0650000_8 PE=3 SV=1	EK(1)GAVTQVK	2	0.90082	3	3	1	61.1614	0.026579	61.161	1	73.8411	0.0072206	73.841	1	64.6915	0.0211894	64.692_x000D_
Ferritin-like domain	0.00626461	Gene.5855::TRINITY_DN27572_c0_g1::g.5855::m.5855	166	K	Ferritin OS=Anthurium amnicola GN=FRI3_6 PE=3 SV=1	GLAK(1)FFK	2	-0.15295	5	3	1	62.7143	0.0484551	62.714	1	64.8033	0.0432319	64.803	1	60.7879	0.0532719	60.788_x000D_
Ferritin-like domain	0.00626461	Gene.5855::TRINITY_DN27572_c0_g1::g.5855::m.5855	169	K	Ferritin OS=Anthurium amnicola GN=FRI3_6 PE=3 SV=1	FFK(1)ESSEEER	2	0.076571	10	3	1	144.698	1.92e-07	144.7	1	129.889	6.19e-06	129.89	1	129.889	6.19e-06	129.89_x000D_
Ferritin-like domain	0.00626461	Gene.18595::TRINITY_DN35106_c0_g2::g.18595::m.18595	93	K	Ferritin OS=Anthurium amnicola GN=FRI3_13 PE=3 SV=1	K(1)ISEYVAQLR	2	1.4143	3	3	1	91.7519	0.00168743	91.752	1	90.0503	0.00214544	90.05	1	88.0565	0.00268211	88.056_x000D_
Ferritin-like domain	0.00626461	Gene.18595::TRINITY_DN35106_c0_g2::g.18595::m.18595	116	K	Ferritin OS=Anthurium amnicola GN=FRI3_13 PE=3 SV=1	GHGVWHFDQK(1)LLHGDAA	3	-0.037404	5	3	1	126.633	1.01e-10	126.63	1	177.041	4.81e-28	177.04	1	96.0959	1.15e-06	96.096_x000D_
Ferritin-like domain	0.00626461	Gene.18595::TRINITY_DN35106_c0_g2::g.18595::m.18595	106	K	Ferritin OS=Anthurium amnicola GN=FRI3_13 PE=3 SV=1	VGK(1)GHGVWHFDQK	4	0.083461	3	3	1	126.705	1.8e-07	126.71	1	48.5269	0.0150965	48.527	1	43.7611	0.0230848	43.761_x000D_
Ferritin-like domain	0.00626461	Gene.18595::TRINITY_DN35106_c0_g2::g.18595::m.18595	10	K	Ferritin OS=Anthurium amnicola GN=FRI3_13 PE=3 SV=1	EHAEK(1)LMEYQNK	3	-0.06388	7	3	1	49.4481	0.000472802	74.698	1	85.6723	0.00017787	85.672	1	113.609	1.99e-06	113.61_x000D_
Ferritin-like domain	0.00626461	Gene.18595::TRINITY_DN35106_c0_g2::g.18595::m.18595	17	K	Ferritin OS=Anthurium amnicola GN=FRI3_13 PE=3 SV=1	LMEYQNK(1)R	2	-0.16369	14	3	1	132.567	0.000327435	139.97	1	145.342	0.000502995	145.34	1	161.681	4.36e-05	161.68_x000D_
Ferritin-like domain	0.00626461	Gene.1909::TRINITY_DN24372_c1_g10::g.1909::m.1909	117	K	Ferritin OS=Zea mays PE=2 SV=1	EHAEK(1)LMK	2	-0.22782	15	3	1	158.874	3.47e-05	158.87	1	138.396	0.00057871	138.4	1	152.341	8.77e-05	152.34_x000D_
Ribosomal protein L5	0.0396951	Gene.11948::TRINITY_DN31373_c0_g4::g.11948::m.11948	165	K	60S ribosomal protein L11-1 OS=Zea mays GN=100193878 PE=2 SV=1	LTK(1)EDAMK	2	0.53924	6	3	1	80.4381	0.00268016	80.438	1	60.8284	0.0185629	60.828	1	66.2702	0.000370624	120.31_x000D_
Ribosomal protein L5	0.0396951	Gene.11948::TRINITY_DN31373_c0_g4::g.11948::m.11948	96	K	60S ribosomal protein L11-1 OS=Zea mays GN=100193878 PE=2 SV=1	VK(1)EYELLR	2	0.54322	4	3	1	90.6009	0.00315918	90.601	1	97.4306	0.00177182	97.431	1	112.411	0.000979088	112.41_x000D_
Ribosomal protein L5	0.0396951	Gene.11948::TRINITY_DN31373_c0_g4::g.11948::m.11948	44	K	60S ribosomal protein L11-1 OS=Zea mays GN=100193878 PE=2 SV=1	AAK(1)VLEQLSGQTPVFSK	3	-0.16565	3	3	1	120.627	1.85e-10	120.63	1	65.9493	0.00143717	65.949	1	93.2257	1.83e-05	93.226_x000D_
Ribosomal protein L5	0.0396951	Gene.19552::TRINITY_DN35630_c0_g1::g.19552::m.19552	81	K	"50S ribosomal protein L5, chloroplastic (Fragment) OS=Anthurium amnicola GN=RPL5_22 PE=3 SV=1"	AEADK(1)VHR	2	0.55335	5	3	1	66.2702	0.0243478	66.27	1	136.566	0.000682457	136.57	1	89.3546	0.00352242	89.355_x000D_
Ribosomal protein L5	0.0396951	Gene.19552::TRINITY_DN35630_c0_g1::g.19552::m.19552	98	K	"50S ribosomal protein L5, chloroplastic (Fragment) OS=Anthurium amnicola GN=RPL5_22 PE=3 SV=1"	IVPILK(1)EEFSYTNMHQVPK	3	-0.94371	6	3	1	122.009	6.56e-11	122.01	1	127.608	3.47e-11	127.61	1	122.009	6.56e-11	122.01_x000D_
Ribosomal protein L5	0.0396951	Gene.19552::TRINITY_DN35630_c0_g1::g.19552::m.19552	229	K	"50S ribosomal protein L5, chloroplastic (Fragment) OS=Anthurium amnicola GN=RPL5_22 PE=3 SV=1"	YEALGK(1)QR	2	-2.4562	4	3	1	93.3738	0.00235093	93.374	1	90.3698	0.00322652	90.37	1	107.895	0.00121804	107.9_x000D_
Ribosomal protein L5	0.0396951	Gene.19552::TRINITY_DN35630_c0_g1::g.19552::m.19552	111	K	"50S ribosomal protein L5, chloroplastic (Fragment) OS=Anthurium amnicola GN=RPL5_22 PE=3 SV=1"	EEFSYTNMHQVPK(1)VEK	3	0.40331	3	3	1	91.6567	3.38e-05	91.657	1	125.5	8.95e-10	125.5	1	85.9881	8.94e-05	85.988_x000D_
Inorganic pyrophosphatase	0.112364	Gene.25215::TRINITY_DN38360_c0_g4::g.25215::m.25215	238	K	"Soluble inorganic pyrophosphatase 1, chloroplastic (Fragment) OS=Anthurium amnicola GN=PPA1_2 PE=4 SV=1"	DYK(1)IPDGK	2	0.43628	10	3	1	89.3546	0.00352242	89.355	1	93.6488	0.00227076	93.649	1	82.645	0.00547814	82.645_x000D_
Inorganic pyrophosphatase	0.112364	Gene.25215::TRINITY_DN38360_c0_g4::g.25215::m.25215	105	K	"Soluble inorganic pyrophosphatase 1, chloroplastic (Fragment) OS=Anthurium amnicola GN=PPA1_2 PE=4 SV=1"	NTSAK(1)MEVATDEPFTPIK	2	1.6417	5	3	1	59.5852	2.85e-53	237.31	1	226.229	2.53e-44	226.23	1	223.652	8.33e-55	250.47_x000D_
Inorganic pyrophosphatase	0.112364	Gene.25215::TRINITY_DN38360_c0_g4::g.25215::m.25215	247	K	"Soluble inorganic pyrophosphatase 1, chloroplastic (Fragment) OS=Anthurium amnicola GN=PPA1_2 PE=4 SV=1"	PANK(1)FGLGNK	2	-0.034397	8	3	1	148.944	1.04e-07	148.94	1	236.663	1.39e-31	236.66	1	178.937	6.08e-12	178.94_x000D_
Inorganic pyrophosphatase	0.112364	Gene.20209::TRINITY_DN35975_c0_g4::g.20209::m.20209	70	K	Soluble inorganic pyrophosphatase OS=Anthurium amnicola GN=IPP_0 PE=3 SV=1	FFEDYK(1)K	2	-0.018898	4	3	1	79.116	0.0228999	79.116	1	68.9149	0.0518222	68.915	1	79.116	0.0228999	79.116_x000D_
C-terminal, D2-small domain, of ClpB protein	0.295102	Gene.25600::TRINITY_DN38526_c0_g2::g.25600::m.25600	409	K	"Chaperone protein ClpB3, chloroplastic OS=Anthurium amnicola GN=CLPB3_2 PE=3 SV=1"	WTGIPVSK(1)LQQSER	2	-1.0688	4	3	1	94.4871	2.57e-05	94.487	1	141.003	5.14e-11	141	1	95.2362	1.35e-05	95.236_x000D_
C-terminal, D2-small domain, of ClpB protein	0.295102	Gene.22843::TRINITY_DN37250_c0_g2::g.22843::m.22843	124	K	"ATP-dependent Clp protease ATP-binding subunit clpA CD4A, chloroplastic OS=Anthurium amnicola GN=CD4A_1 PE=3 SV=1"	IK(1)SLVTEELK	2	-0.4002	3	3	1	100.037	0.000400786	100.04	1	56.5506	0.0284749	56.551	1	106.667	0.000228902	106.67_x000D_
Oxidoreductase NAD-binding domain	0.00100426	Gene.23856::TRINITY_DN37734_c1_g4::g.23856::m.23856	403	K	Ferredoxin--NADP reductase (Fragment) OS=Anthurium amnicola GN=Os07g0147900_1 PE=3 SV=1	GENWEAK(1)HSQLK	3	-0.13919	4	3	1	101.888	1.69e-05	101.89	1	96.7446	2.35e-05	96.745	1	77.1846	0.000317719	77.185_x000D_
Oxidoreductase NAD-binding domain	0.00100426	Gene.23856::TRINITY_DN37734_c1_g4::g.23856::m.23856	349	K	Ferredoxin--NADP reductase (Fragment) OS=Anthurium amnicola GN=Os07g0147900_1 PE=3 SV=1	SGGK(1)MYVQDK	2	-0.54008	4	3	1	65.1792	0.00138848	79.492	1	101.712	0.000357377	101.71	1	79.492	0.00138848	79.492_x000D_
Oxidoreductase NAD-binding domain	0.00100426	Gene.23856::TRINITY_DN37734_c1_g4::g.23856::m.23856	411	K	Ferredoxin--NADP reductase (Fragment) OS=Anthurium amnicola GN=Os07g0147900_1 PE=3 SV=1	NK(1)QWHVEVY	2	-0.057074	5	3	1	136.566	0.000107801	136.57	1	83.647	0.000897166	83.647	1	126.243	0.000150853	126.24_x000D_
Oxidoreductase NAD-binding domain	0.00100426	Gene.23856::TRINITY_DN37734_c1_g4::g.23856::m.23856	227	K	Ferredoxin--NADP reductase (Fragment) OS=Anthurium amnicola GN=Os07g0147900_1 PE=3 SV=1	AVYYDPETGK(1)EDPSK	2	-0.077661	4	3	1	103.791	5.17e-06	103.79	1	93.4242	5.42e-05	93.424	1	128.063	4.32e-09	128.06_x000D_
Oxidoreductase NAD-binding domain	0.00100426	Gene.26145::TRINITY_DN38777_c1_g1::g.26145::m.26145	159	K	Ferredoxin--NADP reductase OS=Glycine max GN=LOC100798467 PE=3 SV=1	EEFEK(1)MK	2	-0.73495	20	3	1	105.391	0.00157724	110.63	1	91.9062	0.00138924	119.57	1	105.391	0.00157724	110.63_x000D_
Oxidoreductase NAD-binding domain	0.00100426	Gene.26145::TRINITY_DN38777_c1_g1::g.26145::m.26145	182	K	Ferredoxin--NADP reductase OS=Glycine max GN=LOC100798467 PE=3 SV=1	EQTNEK(1)GEK	2	0.31191	4	3	1	89.0474	0.00280441	89.047	1	128.281	0.000143683	128.28	1	101.646	0.000623264	101.65_x000D_
Oxidoreductase NAD-binding domain	0.00100426	Gene.26145::TRINITY_DN38777_c1_g1::g.26145::m.26145	57	K	Ferredoxin--NADP reductase OS=Glycine max GN=LOC100798467 PE=3 SV=1	TVSLCVK(1)R	2	0.29932	8	3	1	121.989	0.00131895	121.99	1	143.12	0.00068468	143.12	1	153.711	7.46e-05	153.71_x000D_
Oxidoreductase NAD-binding domain	0.00100426	Gene.26145::TRINITY_DN38777_c1_g1::g.26145::m.26145	185	K	Ferredoxin--NADP reductase OS=Glycine max GN=LOC100798467 PE=3 SV=1	GEK(1)MYIQTR	2	-0.46603	24	3	1	141.995	7.5e-05	142	1	125.737	7.95e-05	125.74	1	125.737	7.27e-05	125.74_x000D_
Oxidoreductase NAD-binding domain	0.00100426	Gene.26145::TRINITY_DN38777_c1_g1::g.26145::m.26145	129	K	Ferredoxin--NADP reductase OS=Glycine max GN=LOC100798467 PE=3 SV=1	MFFEK(1)HDDYK	2	-0.32163	27	3	1	117.945	5.14e-08	130.1	1	153.946	6.77e-15	153.95	1	141.711	2.93e-13	141.71_x000D_
Oxidoreductase NAD-binding domain	0.00100426	Gene.22330::TRINITY_DN36997_c1_g3::g.22330::m.22330	258	K	Fruit protein pKIWI502 OS=Anthurium amnicola GN=pKIWI502_2 PE=4 SV=1	ITPVLSQPDDK(1)WNGER	2	0.2555	3	3	1	170.78	8.27e-18	170.78	1	190.822	3.67e-24	190.82	1	170.78	8.27e-18	170.78_x000D_
Oxidoreductase NAD-binding domain	0.00100426	Gene.22266::TRINITY_DN36967_c0_g3::g.22266::m.22266	332	K	NADH-cytochrome b5 reductase OS=Anthurium amnicola GN=At5g20080_0 PE=3 SV=1	GGSGYVSK(1)DMILK	2	-0.017988	6	3	1	55.7239	0.00610578	64.104	1	73.3864	0.00176838	73.386	1	65.8954	0.00230675	70.68_x000D_
Oxidoreductase NAD-binding domain	0.00100426	Gene.22266::TRINITY_DN36967_c0_g3::g.22266::m.22266	144	K	NADH-cytochrome b5 reductase OS=Anthurium amnicola GN=At5g20080_0 PE=3 SV=1	FK(1)LHETAR	3	-0.25121	5	3	1	96.6681	0.000576405	96.668	1	49.0599	0.025871	49.06	1	47.1869	0.0291743	47.187_x000D_
Oxidoreductase NAD-binding domain	0.00100426	Gene.22266::TRINITY_DN36967_c0_g3::g.22266::m.22266	242	K	NADH-cytochrome b5 reductase OS=Anthurium amnicola GN=At5g20080_0 PE=3 SV=1	GPIEK(1)FK	2	-0.88095	3	3	1	55.5305	0.0240636	55.531	1	76.0346	0.00532567	76.035	1	73.6163	0.00623711	73.616_x000D_
Oxidoreductase NAD-binding domain	0.00100426	Gene.18423::TRINITY_DN35004_c1_g3::g.18423::m.18423	47	K	NADH-cytochrome b5 reductase OS=Amborella trichopoda GN=AMTR_s00119p00071880 PE=3 SV=1	DFK(1)LVER	2	-0.38786	4	3	1	75.2127	0.0172045	75.213	1	95.8152	0.00526696	95.815	1	105.249	0.00420721	105.25_x000D_
Anticodon binding domain	0.00965802	Gene.22658::TRINITY_DN37154_c0_g2::g.22658::m.22658	183	K	"Threonine--tRNA ligase, mitochondrial (Fragment) OS=Anthurium amnicola GN=THRRS_2 PE=3 SV=1"	IHK(1)FDSNEGR	3	-0.45936	3	3	1	92.5385	0.000298461	92.538	1	82.2607	0.000857967	82.261	1	90.1424	0.000428899	90.142_x000D_
Anticodon binding domain	0.00965802	Gene.22575::TRINITY_DN37119_c0_g1::g.22575::m.22575	547	K	Putative proline--tRNA ligase C19C7.06 OS=Anthurium amnicola GN=SPBC19C7.06_6 PE=3 SV=1	PATK(1)WTYWGR	2	1.2409	3	3	1	152.696	2.54e-08	152.7	1	129.819	6.29e-06	129.82	1	147.623	1.31e-07	147.62_x000D_
Anticodon binding domain	0.00965802	Gene.19198::TRINITY_DN35437_c1_g2::g.19198::m.19198	147	K	Proline--tRNA ligase (Fragment) OS=Anthurium amnicola GN=proS_4 PE=3 SV=1	VK(1)VDDSEQR	2	-1.775	3	3	1	94.6921	0.000893853	94.692	1	68.657	0.0151353	68.657	1	118.712	0.000177342	118.71_x000D_
Anticodon binding domain	0.00965802	Gene.19198::TRINITY_DN35437_c1_g2::g.19198::m.19198	252	K	Proline--tRNA ligase (Fragment) OS=Anthurium amnicola GN=proS_4 PE=3 SV=1	AAISEGK(1)WAR	2	0.36326	3	3	1	60.167	0.0237559	60.167	1	72.8477	0.00720879	72.848	1	70.9415	0.00969619	70.942_x000D_
Anticodon binding domain	0.00965802	Gene.19836::TRINITY_DN35788_c0_g1::g.19836::m.19836	303	K	Threonine--tRNA ligase OS=Anthurium amnicola GN=thrS_47 PE=3 SV=1	NALDDK(1)GWDYK	2	2.101	3	3	1	56.2048	0.020159	56.205	1	125.818	5.81e-06	125.82	1	40.5156	0.0620114	40.516_x000D_
Anticodon binding domain	0.00965802	Gene.19836::TRINITY_DN35788_c0_g1::g.19836::m.19836	89	K	Threonine--tRNA ligase OS=Anthurium amnicola GN=thrS_47 PE=3 SV=1	AYLHFK(1)EEAK	2	0.23136	4	3	1	50.9502	0.0186193	50.95	1	94.3627	0.000360954	94.363	1	86.0142	0.00205496	86.014_x000D_
Glutamine amidotransferase class-I	0.201149	Gene.24041::TRINITY_DN37808_c0_g1::g.24041::m.24041	276	K	Carbamoyl-phosphate synthase small chain OS=Anthurium amnicola GN=carA_5 PE=3 SV=1	LHVVAYDFGIK(1)HNILR	3	-0.47335	3	3	1	96.2471	6.08e-10	96.247	1	110.347	4.2e-07	110.35	1	138.186	9.57e-13	138.19_x000D_
Glutamine amidotransferase class-I	0.201149	Gene.24041::TRINITY_DN37808_c0_g1::g.24041::m.24041	78	K	Carbamoyl-phosphate synthase small chain OS=Anthurium amnicola GN=carA_5 PE=3 SV=1	PWK(1)TADAR	2	-0.74079	3	3	1	102.067	0.00152646	102.07	1	65.9325	0.0249672	65.933	1	99.013	0.00168808	99.013_x000D_
Glutamine amidotransferase class-I	0.201149	Gene.6976::TRINITY_DN28331_c0_g1::g.6976::m.6976	340	K	"Imidazole glycerol phosphate synthase hisHF, chloroplastic (Fragment) OS=Anthurium amnicola GN=At4g26900_1 PE=3 SV=1"	GDLVVTK(1)GDQYDVR	2	-0.83859	4	3	1	98.582	2.53e-06	98.582	0.999957	43.6531	0.0027469	64.249	1	109.073	3.8e-06	109.07_x000D_
Oxidoreductase FAD-binding domain	0.0396951	Gene.22266::TRINITY_DN36967_c0_g3::g.22266::m.22266	332	K	NADH-cytochrome b5 reductase OS=Anthurium amnicola GN=At5g20080_0 PE=3 SV=1	GGSGYVSK(1)DMILK	2	-0.017988	6	3	1	55.7239	0.00610578	64.104	1	73.3864	0.00176838	73.386	1	65.8954	0.00230675	70.68_x000D_
Oxidoreductase FAD-binding domain	0.0396951	Gene.22266::TRINITY_DN36967_c0_g3::g.22266::m.22266	144	K	NADH-cytochrome b5 reductase OS=Anthurium amnicola GN=At5g20080_0 PE=3 SV=1	FK(1)LHETAR	3	-0.25121	5	3	1	96.6681	0.000576405	96.668	1	49.0599	0.025871	49.06	1	47.1869	0.0291743	47.187_x000D_
Oxidoreductase FAD-binding domain	0.0396951	Gene.22266::TRINITY_DN36967_c0_g3::g.22266::m.22266	242	K	NADH-cytochrome b5 reductase OS=Anthurium amnicola GN=At5g20080_0 PE=3 SV=1	GPIEK(1)FK	2	-0.88095	3	3	1	55.5305	0.0240636	55.531	1	76.0346	0.00532567	76.035	1	73.6163	0.00623711	73.616_x000D_
Oxidoreductase FAD-binding domain	0.0396951	Gene.18423::TRINITY_DN35004_c1_g3::g.18423::m.18423	47	K	NADH-cytochrome b5 reductase OS=Amborella trichopoda GN=AMTR_s00119p00071880 PE=3 SV=1	DFK(1)LVER	2	-0.38786	4	3	1	75.2127	0.0172045	75.213	1	95.8152	0.00526696	95.815	1	105.249	0.00420721	105.25_x000D_
ATP synthase	0.0396951	Gene.16565::TRINITY_DN33982_c1_g1::g.16565::m.16565	402	K	"ATP synthase gamma chain, chloroplastic OS=Nelumbo nucifera GN=LOC104610940 PE=3 SV=1"	MSAMSNATDNADELK(1)K	2	-0.77424	16	3	1	191.776	7.96e-56	265.56	1	266.165	1.86e-81	292.8	1	186.772	1.23e-55	258.14_x000D_
ATP synthase	0.0396951	Gene.16565::TRINITY_DN33982_c1_g1::g.16565::m.16565	231	K	"ATP synthase gamma chain, chloroplastic OS=Nelumbo nucifera GN=LOC104610940 PE=3 SV=1"	K(1)GNSYFLR	2	-0.24013	3	3	1	97.4306	0.00278652	97.431	1	116.051	0.00136241	116.05	1	83.1675	0.00837588	83.168_x000D_
ATP synthase	0.0396951	Gene.16565::TRINITY_DN33982_c1_g1::g.16565::m.16565	123	K	"ATP synthase gamma chain, chloroplastic OS=Nelumbo nucifera GN=LOC104610940 PE=3 SV=1"	IQSVK(1)NTQK	2	-0.03133	3	3	1	143.034	6.88e-05	143.03	1	99.815	0.000685126	99.815	1	111.607	0.000286776	111.61_x000D_
ATP synthase	0.0396951	Gene.16565::TRINITY_DN33982_c1_g1::g.16565::m.16565	207	K	"ATP synthase gamma chain, chloroplastic OS=Nelumbo nucifera GN=LOC104610940 PE=3 SV=1"	GLCGGFNNAIIK(1)K	2	-0.13865	3	3	1	105.204	3.55e-05	105.2	1	147.624	1.08e-09	147.62	1	132.323	1.97e-07	132.32_x000D_
ATP synthase	0.0396951	Gene.16565::TRINITY_DN33982_c1_g1::g.16565::m.16565	139	K	"ATP synthase gamma chain, chloroplastic OS=Nelumbo nucifera GN=LOC104610940 PE=3 SV=1"	LVAAAK(1)VR	2	0.14836	6	3	1	75.2435	0.0078862	75.243	1	101.643	0.00154889	101.64	1	101.643	0.00154889	101.64_x000D_
ATP synthase	0.0396951	Gene.16565::TRINITY_DN33982_c1_g1::g.16565::m.16565	133	K	"ATP synthase gamma chain, chloroplastic OS=Nelumbo nucifera GN=LOC104610940 PE=3 SV=1"	ITEAMK(1)LVAAAK	2	-0.67955	3	3	1	60.1615	0.00468269	60.161	1	89.1886	0.000377063	89.189	1	68.6757	0.00233415	68.676_x000D_
ATP synthase	0.0396951	Gene.10258::TRINITY_DN30408_c0_g1::g.10258::m.10258	72	K	"ATP synthase subunit gamma, mitochondrial OS=Anthurium amnicola GN=ATPC_1 PE=3 SV=1"	MVAASK(1)LR	2	-0.96295	7	3	1	116.371	0.000864804	116.37	1	95.7414	0.00186121	95.741	1	82.2787	0.000657991	102.51_x000D_
ATP synthase	0.0396951	Gene.10258::TRINITY_DN30408_c0_g1::g.10258::m.10258	133	K	"ATP synthase subunit gamma, mitochondrial OS=Anthurium amnicola GN=ATPC_1 PE=3 SV=1"	ALYK(1)LTSGPEK	2	0.59954	6	3	1	118.278	1.11e-05	118.28	1	107.055	0.000111051	107.06	1	75.8194	0.00222875	75.819_x000D_
Elongation factor Tu GTP binding domain	0.000835196	Gene.24055::TRINITY_DN37814_c0_g4::g.24055::m.24055	16	K	elongation factor 2 OS=Cucumis melo GN=LOC103496388 PE=4 SV=1	IMDLK(1)HNIR	3	-0.069385	15	3	1	83.9477	0.000130128	107.57	1	91.8667	0.000208668	100.02	1	91.8667	0.000467803	91.867_x000D_
Elongation factor Tu GTP binding domain	0.000835196	Gene.25734::TRINITY_DN38587_c0_g1::g.25734::m.25734	84	K	"Elongation factor G, mitochondrial (Fragment) OS=Anthurium amnicola GN=Os03g0565500_0 PE=3 SV=1"	LAFINK(1)LDR	2	-0.22156	3	3	1	105.195	0.000503372	105.2	1	97.5653	0.000761126	97.565	1	96.665	0.000791538	96.665_x000D_
Elongation factor Tu GTP binding domain	0.000835196	Gene.14276::TRINITY_DN32698_c1_g2::g.14276::m.14276	329	K	Elongation factor Tu (Fragment) OS=Anthurium amnicola GN=TUFA_1 PE=3 SV=1	TTVTGVEMFK(1)K	2	1.1131	6	3	1	84.0602	0.00022785	92.866	1	128.015	6.72e-06	128.01	1	128.015	6.01e-11	128.01_x000D_
Elongation factor Tu GTP binding domain	0.000835196	Gene.14276::TRINITY_DN32698_c1_g2::g.14276::m.14276	407	K	Elongation factor Tu (Fragment) OS=Anthurium amnicola GN=TUFA_1 PE=3 SV=1	TADVTGK(1)VELPENVK	2	0.2897	3	3	1	138.811	6.95e-12	138.81	1	157.067	1.5e-16	157.07	1	143.973	4.49e-12	143.97_x000D_
Elongation factor Tu GTP binding domain	0.000835196	Gene.17545::TRINITY_DN34521_c0_g1::g.17545::m.17545	81	K	Eukaryotic translation initiation factor 2 subunit 3 OS=Morus notabilis GN=L484_027155 PE=4 SV=1	IYK(1)CEDEK	2	-0.24171	3	3	1	71.692	0.0144014	71.692	1	52.255	0.0636208	52.255	1	52.255	0.0636208	52.255_x000D_
Elongation factor Tu GTP binding domain	0.000835196	Gene.16827::TRINITY_DN34124_c0_g4::g.16827::m.16827	312	K	Eukaryotic peptide chain release factor GTP-binding subunit ERF3A OS=Anthurium amnicola GN=Gspt1_6 PE=4 SV=1	SSGYNK(1)K	2	-0.14497	4	3	1	114.186	0.00503782	114.19	1	97.0676	0.00806203	97.068	1	88.0288	0.0147382	88.029_x000D_
Elongation factor Tu GTP binding domain	0.000835196	Gene.25850::TRINITY_DN38644_c1_g3::g.25850::m.25850	447	K	"Elongation factor G, chloroplastic (Fragment) OS=Anthurium amnicola GN=FUSA PE=3 SV=1"	VAIEPK(1)TK	2	-0.055844	6	3	1	111.167	0.0010449	111.17	1	70.2558	0.0170361	70.256	1	99.4417	0.0016654	99.442_x000D_
Elongation factor Tu GTP binding domain	0.000835196	Gene.25850::TRINITY_DN38644_c1_g3::g.25850::m.25850	366	K	"Elongation factor G, chloroplastic (Fragment) OS=Anthurium amnicola GN=FUSA PE=3 SV=1"	VYAGK(1)LVAGSYVLNANK	2	-1.2774	3	3	1	176.491	1.57e-27	176.49	1	143.284	3.06e-15	143.28	1	161.189	5.14e-21	161.19_x000D_
Elongation factor Tu GTP binding domain	0.000835196	Gene.25850::TRINITY_DN38644_c1_g3::g.25850::m.25850	167	K	"Elongation factor G, chloroplastic (Fragment) OS=Anthurium amnicola GN=FUSA PE=3 SV=1"	ICFVNK(1)MDR	2	0.04905	7	3	1	109.29	1.57e-05	109.29	1	111.455	0.000127803	121.73	1	123.355	2.65e-08	123.35_x000D_
Elongation factor Tu GTP binding domain	0.000835196	Gene.25850::TRINITY_DN38644_c1_g3::g.25850::m.25850	557	K	"Elongation factor G, chloroplastic (Fragment) OS=Anthurium amnicola GN=FUSA PE=3 SV=1"	FEPMEAGSGYEFK(1)SEIK	2	1.1334	7	3	1	94.9729	1.82e-21	163.41	1	168.686	1.84e-21	168.69	1	69.1882	2.36e-21	160.64_x000D_
Elongation factor Tu GTP binding domain	0.000835196	Gene.27573::TRINITY_DN39410_c1_g2::g.27573::m.27573	339	K	Elongation factor 2 OS=Ananas comosus GN=ACMD2_03728 PE=4 SV=1	AMK(1)FSVSPVVR	2	-0.80519	10	3	1	89.266	0.00078749	89.266	1	102.4	0.00017273	102.4	1	119.274	1.04e-05	119.27_x000D_
Elongation factor Tu GTP binding domain	0.000835196	Gene.27573::TRINITY_DN39410_c1_g2::g.27573::m.27573	259	K	Elongation factor 2 OS=Ananas comosus GN=ACMD2_03728 PE=4 SV=1	VFSGK(1)VATGMK	2	-0.4755	5	3	1	66.2667	0.00559732	66.267	1	66.2667	0.00851184	66.267	1	54.3425	0.0130111	54.343_x000D_
Elongation factor Tu GTP binding domain	0.000835196	Gene.27573::TRINITY_DN39410_c1_g2::g.27573::m.27573	328	K	Elongation factor 2 OS=Ananas comosus GN=ACMD2_03728 PE=4 SV=1	NATLTNEK(1)EVDAHPIR	3	-0.23363	8	3	1	159.345	1.69e-17	159.34	1	210.093	8.46e-30	210.09	1	134.25	1.21e-12	134.25_x000D_
Elongation factor Tu GTP binding domain	0.000835196	Gene.27573::TRINITY_DN39410_c1_g2::g.27573::m.27573	295	K	Elongation factor 2 OS=Ananas comosus GN=ACMD2_03728 PE=4 SV=1	TVIWMGK(1)R	2	0.070094	7	3	1	109.012	0.00182264	109.01	1	143.61	0.000655663	143.61	1	51.3458	0.00130651	123.69_x000D_
Elongation factor Tu GTP binding domain	0.000835196	Gene.27573::TRINITY_DN39410_c1_g2::g.27573::m.27573	167	K	Elongation factor 2 OS=Ananas comosus GN=ACMD2_03728 PE=4 SV=1	SDEK(1)DLTGK	2	-0.19995	7	3	1	163.382	3.05e-06	163.38	1	142.982	6.91e-05	142.98	1	132.391	0.000129227	132.39_x000D_
Elongation factor Tu GTP binding domain	0.000835196	Gene.27573::TRINITY_DN39410_c1_g2::g.27573::m.27573	163	K	Elongation factor 2 OS=Ananas comosus GN=ACMD2_03728 PE=4 SV=1	LGVTMK(1)SDEK	2	0.97098	3	3	1	115.574	2.68e-05	115.57	1	132.25	2.79e-06	132.25	1	104.824	0.000276694	104.82_x000D_
Elongation factor Tu GTP binding domain	0.000835196	Gene.27573::TRINITY_DN39410_c1_g2::g.27573::m.27573	265	K	Elongation factor 2 OS=Ananas comosus GN=ACMD2_03728 PE=4 SV=1	VATGMK(1)VR	2	0.099543	6	3	1	84.4978	0.00216206	84.498	1	58.9807	0.0165154	58.981	1	84.4978	0.00216206	84.498_x000D_
Elongation factor Tu GTP binding domain	0.000835196	Gene.27573::TRINITY_DN39410_c1_g2::g.27573::m.27573	89	K	Elongation factor 2 OS=Ananas comosus GN=ACMD2_03728 PE=4 SV=1	MYASK(1)FGVDESK	2	0.11497	12	3	1	96.2296	3.5e-05	96.23	1	129.343	7.3e-07	129.34	1	119.521	2.3e-06	119.52_x000D_
Elongation factor Tu GTP binding domain	0.000835196	Gene.27573::TRINITY_DN39410_c1_g2::g.27573::m.27573	284	K	Elongation factor 2 OS=Ananas comosus GN=ACMD2_03728 PE=4 SV=1	DLYVK(1)SVQR	2	0.44087	3	3	1	76.2819	0.00465274	76.282	1	93.3246	0.00117306	93.325	1	85.5332	0.00276388	85.533_x000D_
Elongation factor Tu GTP binding domain	0.000835196	Gene.27573::TRINITY_DN39410_c1_g2::g.27573::m.27573	16	K	Elongation factor 2 OS=Ananas comosus GN=ACMD2_03728 PE=4 SV=1	IRPVLTVNK(1)MDR	3	-3.412	6	3	1	67.0193	0.0035009	67.019	1	82.0687	0.000151307	90.412	1	74.5373	0.000899736	74.537_x000D_
Elongation factor Tu GTP binding domain	0.000835196	Gene.27573::TRINITY_DN39410_c1_g2::g.27573::m.27573	96	K	Elongation factor 2 OS=Ananas comosus GN=ACMD2_03728 PE=4 SV=1	FGVDESK(1)MMER	2	-1.5968	6	3	1	84.3649	2.54e-07	133.05	1	129.343	3.35e-06	129.34	1	67.9969	2.75e-06	122.33_x000D_
Elongation factor Tu GTP binding domain	0.000835196	Gene.8334::TRINITY_DN29188_c0_g1::g.8334::m.8334	161	K	Elongation factor 1-alpha OS=Cucumis melo GN=EF1 PE=3 SV=1	MDATTPK(1)YSK	2	-0.9653	8	3	1	110.838	2.71e-06	129.89	1	99.2826	0.000147172	102.53	1	102.531	7.72e-05	108.7_x000D_
Elongation factor Tu GTP binding domain	0.000835196	Gene.8334::TRINITY_DN29188_c0_g1::g.8334::m.8334	318	K	Elongation factor 1-alpha OS=Cucumis melo GN=EF1 PE=3 SV=1	GFVASNSK(1)DDPAK	2	3.0469	7	3	1	110.801	9.76e-06	110.8	1	147.244	7.29e-10	147.24	1	61.4227	5.7e-07	126.65_x000D_
Elongation factor Tu GTP binding domain	0.000835196	Gene.8334::TRINITY_DN29188_c0_g1::g.8334::m.8334	51	K	Elongation factor 1-alpha OS=Cucumis melo GN=EF1 PE=3 SV=1	EAAEMNK(1)R	2	0.22997	7	3	1	91.0686	0.000215374	151.04	1	77.0717	0.00419704	88.37	1	102.514	0.000888042	118.32_x000D_
Elongation factor Tu GTP binding domain	0.000835196	Gene.8334::TRINITY_DN29188_c0_g1::g.8334::m.8334	44	K	Elongation factor 1-alpha OS=Cucumis melo GN=EF1 PE=3 SV=1	FEK(1)EAAEMNK	2	-0.30877	6	3	1	147.28	1.38e-07	147.28	1	107.344	1.79e-06	107.34	1	168.302	2.6e-09	168.3_x000D_
Elongation factor Tu GTP binding domain	0.000835196	Gene.20896::TRINITY_DN36314_c0_g1::g.20896::m.20896	626	K	GTP-binding protein TypA/BipA (Fragment) OS=Anthurium amnicola GN=typA_2 PE=4 SV=1	GQMFVGPGVDVYK(1)GQIVGIHQR	3	-0.12236	4	3	1	122.192	9.06e-12	122.19	1	127.316	4.92e-12	127.32	1	114.461	2.17e-12	131.09_x000D_
Aconitase C-terminal domain	0.0396951	Gene.21937::TRINITY_DN36813_c0_g1::g.21937::m.21937	334	K	Aconitate hydratase OS=Ricinus communis GN=RCOM_0782740 PE=3 SV=1	AVIAK(1)SFER	2	0.88192	7	3	1	61.5599	0.0259706	61.56	1	103.546	0.000559072	103.55	1	62.4631	0.0245916	62.463_x000D_
Aconitase C-terminal domain	0.0396951	Gene.21937::TRINITY_DN36813_c0_g1::g.21937::m.21937	296	K	Aconitate hydratase OS=Ricinus communis GN=RCOM_0782740 PE=3 SV=1	YK(1)SEGHDTIILAGAEYGSGSSR	3	-0.40407	5	3	1	120.33	1.05e-11	120.33	1	77.689	5.72e-05	77.689	1	122.178	9.07e-12	122.18_x000D_
Aconitase C-terminal domain	0.0396951	Gene.21937::TRINITY_DN36813_c0_g1::g.21937::m.21937	19	K	Aconitate hydratase OS=Ricinus communis GN=RCOM_0782740 PE=3 SV=1	YLEK(1)SGLQK	2	-1.1096	3	3	1	90.1504	0.00182116	90.15	1	72.9281	0.00861451	72.928	1	63.6242	0.0228189	63.624_x000D_
Aconitase C-terminal domain	0.0396951	Gene.21937::TRINITY_DN36813_c0_g1::g.21937::m.21937	267	K	Aconitate hydratase OS=Ricinus communis GN=RCOM_0782740 PE=3 SV=1	IVNK(1)FLK	2	0.4903	6	3	1	81.3812	0.01208	83.377	1	86.8662	0.0100483	86.866	1	63.2871	0.00433505	104.11_x000D_
Aconitase C-terminal domain	0.0396951	Gene.21937::TRINITY_DN36813_c0_g1::g.21937::m.21937	117	K	Aconitate hydratase OS=Ricinus communis GN=RCOM_0782740 PE=3 SV=1	DGK(1)EVFFR	2	0.018466	6	3	1	107.574	0.00123503	107.57	1	103.546	0.00144818	103.55	1	120.155	0.000847197	120.15_x000D_
Aconitase C-terminal domain	0.0396951	Gene.21937::TRINITY_DN36813_c0_g1::g.21937::m.21937	285	K	Aconitate hydratase OS=Ricinus communis GN=RCOM_0782740 PE=3 SV=1	TIHIPSGEK(1)LSVFDAAER	3	0.019505	6	3	1	57.4102	0.00245727	57.41	1	88.486	5.91e-05	88.486	1	88.3849	6e-05	88.385_x000D_
Aconitase C-terminal domain	0.0396951	Gene.21937::TRINITY_DN36813_c0_g1::g.21937::m.21937	15	K	Aconitate hydratase OS=Ricinus communis GN=RCOM_0782740 PE=3 SV=1	TSLAPGSGVVTK(1)YLEK	2	0.60309	3	3	1	88.3852	0.000214173	88.385	1	113.803	1.99e-07	113.8	1	78.95	0.00051511	78.95_x000D_
Aconitase C-terminal domain	0.0396951	Gene.10183::TRINITY_DN30363_c0_g1::g.10183::m.10183	70	K	"Putative aconitate hydratase, cytoplasmic OS=Anthurium amnicola GN=Os08g0191100_4 PE=4 SV=1"	YK(1)SEGHDTVILAGAEYGSGSSR	3	-0.015647	3	3	1	140.592	1.53e-17	140.59	1	128.381	4.27e-12	128.38	1	140.592	1.53e-17	140.59_x000D_
DnaJ C terminal domain	0.299776	Gene.15555::TRINITY_DN33432_c0_g2::g.15555::m.15555	65	K	DnaJ protein OS=Ananas comosus GN=ACMD2_02811 PE=4 SV=1	TNPGEVIK(1)PDQFK	2	0.4285	3	3	1	119.867	1.1e-06	119.87	1	121.449	9.78e-07	121.45	1	134.128	6.28e-12	134.13_x000D_
DnaJ C terminal domain	0.299776	Gene.11810::TRINITY_DN31287_c0_g2::g.11810::m.11810	82	K	Chaperone protein DnaJ (Fragment) OS=Anthurium amnicola GN=dnaJ_63 PE=3 SV=1	STVTK(1)GEDIR	2	-0.97933	3	3	1	102.531	0.000336136	102.53	1	86.189	0.00202505	86.189	1	86.189	0.00202505	86.189_x000D_
DnaJ C terminal domain	0.299776	Gene.1383::TRINITY_DN23882_c0_g1::g.1383::m.1383	178	K	DnaJ OS=Anthurium amnicola GN=DNAJ1_2 PE=3 SV=1	GEK(1)VVQEK	2	0.42493	3	3	1	107.574	0.00123503	107.57	1	107.574	0.00123503	107.57	1	102.067	0.00152646	102.07_x000D_
DnaJ C terminal domain	0.299776	Gene.1383::TRINITY_DN23882_c0_g1::g.1383::m.1383	168	K	DnaJ OS=Anthurium amnicola GN=DNAJ1_2 PE=3 SV=1	GTGETINEK(1)DR	2	-0.33002	3	3	1	153.946	4.4e-09	153.95	1	163.117	2.27e-09	163.12	1	163.117	2.27e-09	163.12_x000D_
Chalcone and stilbene synthases, C-terminal domain	0.0143786	Gene.5744::TRINITY_DN27496_c2_g2::g.5744::m.5744	93	K	Chalcone synthase 1 OS=Musa acuminata AAA Group GN=CHS1 PE=2 SV=1	ITNSEHLTDLK(1)EK	3	0.22403	3	3	1	81.9037	0.000179786	81.904	1	111.116	2.87e-06	111.12	1	71.2794	0.000875618	71.279_x000D_
Chalcone and stilbene synthases, C-terminal domain	0.0143786	Gene.16943::TRINITY_DN34181_c0_g2::g.16943::m.16943	15	K	Type III polyketide synthase 3 OS=Musa acuminata AAA Group PE=2 SV=1	DVPGLISK(1)NIEK	2	1.0114	3	3	1	48.5269	0.057512	48.527	1	98.9017	6.51e-05	98.902	1	61.4227	0.00990054	61.423_x000D_
Zinc-binding dehydrogenase	0.0731256	Gene.26510::TRINITY_DN38949_c1_g1::g.26510::m.26510	61	K	Quinone oxidoreductase-like protein OS=Morus notabilis GN=L484_027774 PE=4 SV=1	VAATASTGK(1)LELLK	2	0.68709	5	3	1	141.536	4.92e-11	141.54	1	159.003	5.38e-15	159	1	173.061	2.2e-18	173.06_x000D_
Zinc-binding dehydrogenase	0.0731256	Gene.26510::TRINITY_DN38949_c1_g1::g.26510::m.26510	80	K	Quinone oxidoreductase-like protein OS=Morus notabilis GN=L484_027774 PE=4 SV=1	EK(1)FEELPEK	2	0.71633	3	3	1	155.115	5.69e-06	155.11	1	70.4415	0.0124109	70.441	1	103.255	1.37e-05	103.26_x000D_
Zinc-binding dehydrogenase	0.0731256	Gene.26510::TRINITY_DN38949_c1_g1::g.26510::m.26510	100	K	Quinone oxidoreductase-like protein OS=Morus notabilis GN=L484_027774 PE=4 SV=1	FDVVYDTVGQGEK(1)AVK	2	1.1219	3	3	1	198.948	6.14e-29	198.95	1	134.14	3.81e-12	134.14	1	162.293	4.17e-17	162.29_x000D_
Zinc-binding dehydrogenase	0.0731256	Gene.24109::TRINITY_DN37839_c0_g1::g.24109::m.24109	334	K	"Putative quinone-oxidoreductase, chloroplastic OS=Anthurium amnicola GN=At4g13010_0 PE=4 SV=1"	LK(1)TIVDSR	2	-0.1052	3	3	1	117.89	0.000857736	117.89	1	104.2	0.00141357	104.2	1	105.521	0.00134371	105.52_x000D_
Zinc-binding dehydrogenase	0.0731256	Gene.24109::TRINITY_DN37839_c0_g1::g.24109::m.24109	300	K	"Putative quinone-oxidoreductase, chloroplastic OS=Anthurium amnicola GN=At4g13010_0 PE=4 SV=1"	GALTFAFK(1)K	2	-0.90557	3	3	1	74.9199	0.00876559	74.92	1	76.0641	0.00738728	76.064	1	76.6789	0.00718984	76.679_x000D_
FKBP-type peptidyl-prolyl cis-trans isomerase	0.265296	Gene.24518::TRINITY_DN38045_c0_g1::g.24518::m.24518	69	K	Peptidylprolyl isomerase OS=Ananas comosus GN=ACMD2_03897 PE=4 SV=1	PQYGFGEK(1)GR	2	-0.22602	4	3	0.999984	47.9142	0.000798214	73.279	1	93.0956	4.32e-10	131.56	0.999946	42.6598	0.000267367	79.837_x000D_
FKBP-type peptidyl-prolyl cis-trans isomerase	0.265296	Gene.24518::TRINITY_DN38045_c0_g1::g.24518::m.24518	324	K	Peptidylprolyl isomerase OS=Ananas comosus GN=ACMD2_03897 PE=4 SV=1	NVK(1)ALYR	2	0.98808	3	3	1	72.1384	0.0248914	72.138	1	97.0676	0.00512627	97.068	1	81.2967	0.0132913	81.297_x000D_
FKBP-type peptidyl-prolyl cis-trans isomerase	0.265296	Gene.24518::TRINITY_DN38045_c0_g1::g.24518::m.24518	252	K	Peptidylprolyl isomerase OS=Ananas comosus GN=ACMD2_03897 PE=4 SV=1	EEGNVLFK(1)LGK	2	1.0921	3	3	1	105.46	0.000132185	105.46	1	55.721	0.0215547	55.721	1	122.691	7.99e-06	122.69_x000D_
FKBP-type peptidyl-prolyl cis-trans isomerase	0.265296	Gene.24518::TRINITY_DN38045_c0_g1::g.24518::m.24518	268	K	Peptidylprolyl isomerase OS=Ananas comosus GN=ACMD2_03897 PE=4 SV=1	AAK(1)YIEHDSSFSDEEK	3	-0.24306	3	3	1	151.8	1e-13	151.8	1	110.123	4.43e-07	110.12	1	100.042	1.48e-06	100.04_x000D_
FKBP-type peptidyl-prolyl cis-trans isomerase	0.265296	Gene.24518::TRINITY_DN38045_c0_g1::g.24518::m.24518	226	K	Peptidylprolyl isomerase OS=Ananas comosus GN=ACMD2_03897 PE=4 SV=1	EK(1)ESWDLNTAEK	2	0.031858	3	3	1	80.3096	0.000837001	80.31	1	104.175	4.4e-05	104.17	1	82.7048	0.000712931	82.705_x000D_
FKBP-type peptidyl-prolyl cis-trans isomerase	0.265296	Gene.22076::TRINITY_DN36877_c0_g1::g.22076::m.22076	106	K	Peptidylprolyl isomerase (Fragment) OS=Anthurium amnicola GN=FKBP16-2_1 PE=4 SV=1	FEDGTVFDSSYK(1)R	2	-0.41189	3	3	1	40.4773	0.0551885	40.477	1	187.112	3.29e-17	187.11	1	169.792	3.64e-23	169.79_x000D_
FKBP-type peptidyl-prolyl cis-trans isomerase	0.265296	Gene.4737::TRINITY_DN26739_c0_g1::g.4737::m.4737	108	K	Peptidylprolyl isomerase (Fragment) OS=Anthurium amnicola GN=FKBP15_0 PE=4 SV=1	IPAK(1)LGYGAQGSPPK	2	0.065092	3	3	1	181.584	6.13e-23	181.58	1	172.82	6.01e-19	172.82	1	150.763	1.25e-12	150.76_x000D_
Isocitrate/isopropylmalate dehydrogenase	0.0606387	Gene.16677::TRINITY_DN34037_c0_g2::g.16677::m.16677	356	K	Isocitrate dehydrogenase [NADP] OS=Triticum aestivum PE=3 SV=1	MTK(1)DLALLSHGPK	3	-0.11355	3	3	1	101.608	9.79e-06	101.61	1	97.2033	1.3e-05	97.203	1	112.022	2.22e-06	112.02_x000D_
Isocitrate/isopropylmalate dehydrogenase	0.0606387	Gene.3145::TRINITY_DN25499_c0_g3::g.3145::m.3145	278	K	NAD-dependent isocitrate dehydrogenase c;2 OS=Oryza sativa subsp. japonica GN=OsIDHc;2 PE=2 SV=1	LETAVK(1)R	2	0.21643	3	3	1	120.645	0.00498794	120.65	1	104.448	0.0067582	104.45	1	94.6624	0.00640691	94.662_x000D_
Isocitrate/isopropylmalate dehydrogenase	0.0606387	Gene.23030::TRINITY_DN37339_c0_g2::g.23030::m.23030	172	K	Isocitrate dehydrogenase [NADP] OS=Macleaya cordata GN=BVC80_33g4 PE=3 SV=1	MTK(1)DLALLIHGSK	3	0.015754	4	3	1	143.925	3.57e-10	143.93	1	71.0308	2.54e-07	123.76	1	165.642	2.99e-14	165.64_x000D_
Isocitrate/isopropylmalate dehydrogenase	0.0606387	Gene.23030::TRINITY_DN37339_c0_g2::g.23030::m.23030	36	K	Isocitrate dehydrogenase [NADP] OS=Macleaya cordata GN=BVC80_33g4 PE=3 SV=1	DK(1)FEASGIWYEHR	2	-0.12161	3	3	1	106.424	6.29e-06	106.42	1	91.9687	5.19e-05	91.969	1	75.445	0.000823176	75.445_x000D_
Ubiquitin family	0.110466	Gene.14487::TRINITY_DN32822_c0_g3::g.14487::m.14487	60	K	ubiquitin-NEDD8-like protein RUB2 OS=Vigna radiata var. radiata GN=LOC106762833 PE=4 SV=1	VK(1)TLTGK	2	-0.05302	3	3	1	75.2127	0.0172045	75.213	1	73.2601	0.0220868	73.26	1	74.255	0.0195989	74.255_x000D_
Ubiquitin family	0.110466	Gene.12972::TRINITY_DN31960_c1_g1::g.12972::m.12972	6	K	Ubiquitin (Fragment) OS=Vernicia fordii GN=UBQ PE=2 SV=1	MQIFVK(1)TLTGK	2	-0.16977	14	3	1	128.88	4.5e-08	142.08	1	145.226	8.12e-10	164.9	1	136.957	4.5e-08	142.08_x000D_
Ubiquitin family	0.110466	Gene.12972::TRINITY_DN31960_c1_g1::g.12972::m.12972	124	K	Ubiquitin (Fragment) OS=Vernicia fordii GN=UBQ PE=2 SV=1	LIFAGK(1)QLDDGR	2	0.28089	3	3	1	127.174	1.08e-06	127.17	1	105.649	3.81e-05	105.65	1	120.551	2.13e-06	120.55_x000D_
Ubiquitin family	0.110466	Gene.12972::TRINITY_DN31960_c1_g1::g.12972::m.12972	33	K	Ubiquitin (Fragment) OS=Vernicia fordii GN=UBQ PE=2 SV=1	IQDK(1)EGIPPDQQR	2	0.40741	14	3	1	130.613	2.6e-07	130.61	1	121.449	9.78e-07	121.45	1	143.939	1.12e-09	143.94_x000D_
Ubiquitin family	0.110466	Gene.10884::TRINITY_DN30777_c0_g2::g.10884::m.10884	172	K	Ubiquitin-like domain-containing CTD phosphatase (Fragment) OS=Anthurium amnicola GN=At4g06599_1 PE=4 SV=1	ASQYK(1)IK	2	0.62187	3	3	1	71.2957	0.0269984	71.296	1	77.2825	0.0156286	77.282	1	81.1187	0.0133949	81.119_x000D_
Ubiquitin family	0.110466	Gene.23563::TRINITY_DN37592_c0_g1::g.23563::m.23563	68	K	Putative DNA repair protein RAD23-3 (Fragment) OS=Anthurium amnicola GN=RAD23-3_0 PE=4 SV=1	VFVK(1)TLK	2	-0.1182	4	3	1	91.9062	0.00711362	91.906	1	69.9985	0.030242	69.998	1	105.391	0.0041913	105.39_x000D_
Ubiquitin family	0.110466	Gene.23563::TRINITY_DN37592_c0_g1::g.23563::m.23563	113	K	Putative DNA repair protein RAD23-3 (Fragment) OS=Anthurium amnicola GN=RAD23-3_0 PE=4 SV=1	QMLIHQGK(1)ILK	3	1.1787	5	3	1	54.2593	0.00960902	54.259	1	73.4995	0.00128732	73.499	1	72.434	0.00160306	72.434_x000D_
Ubiquitin family	0.110466	Gene.15502::TRINITY_DN33405_c1_g1::g.15502::m.15502	63	K	Ubiquitin (Fragment) OS=Vernicia fordii GN=UBQ PE=2 SV=1	LIFAGK(1)QLEEGR	2	-0.15724	6	3	1	146.356	5.85e-17	146.36	1	154.357	4.93e-13	154.36	1	120.574	3.87e-11	125.54_x000D_
Ubiquitin family	0.110466	Gene.11904::TRINITY_DN31345_c0_g2::g.11904::m.11904	274	K	"Putative ATP synthase subunit, mitochondrial (Fragment) OS=Anthurium amnicola GN=At2g21870_5 PE=4 SV=1"	REEFK(1)DEQMVDAK	3	-0.12345	12	3	1	91.812	1.18e-06	123.28	1	111.116	5.78e-07	111.12	1	91.812	1.35e-07	133.07_x000D_
Ubiquitin family	0.110466	Gene.11904::TRINITY_DN31345_c0_g2::g.11904::m.11904	154	K	"Putative ATP synthase subunit, mitochondrial (Fragment) OS=Anthurium amnicola GN=At2g21870_5 PE=4 SV=1"	IK(1)YTIEER	2	0.35883	3	3	1	83.9477	0.00509842	83.948	1	91.8667	0.00279021	91.867	1	74.3762	0.00947719	74.376_x000D_
Ubiquitin family	0.110466	Gene.11904::TRINITY_DN31345_c0_g2::g.11904::m.11904	250	K	"Putative ATP synthase subunit, mitochondrial (Fragment) OS=Anthurium amnicola GN=At2g21870_5 PE=4 SV=1"	IAK(1)EQLQELK	2	-0.5571	3	3	1	166.141	3.82e-09	166.14	1	181.681	4.84e-12	181.68	1	156.581	9.24e-09	156.58_x000D_
Ubiquitin family	0.110466	Gene.11904::TRINITY_DN31345_c0_g2::g.11904::m.11904	257	K	"Putative ATP synthase subunit, mitochondrial (Fragment) OS=Anthurium amnicola GN=At2g21870_5 PE=4 SV=1"	EQLQELK(1)K	2	0.70869	3	3	1	102.514	0.00236348	102.51	1	114.281	0.00138415	114.28	1	101.542	0.00244436	101.54_x000D_
Ubiquitin family	0.110466	Gene.11904::TRINITY_DN31345_c0_g2::g.11904::m.11904	14	K	"Putative ATP synthase subunit, mitochondrial (Fragment) OS=Anthurium amnicola GN=At2g21870_5 PE=4 SV=1"	LIFAGK(1)QLEDGR	2	0.13622	14	3	1	140.142	3.21e-09	140.14	1	110.582	7.58e-14	170.04	1	142.968	2.53e-09	142.97_x000D_
Beta-ketoacyl synthase, C-terminal domain	0.0731256	Gene.1445::TRINITY_DN23932_c3_g3::g.1445::m.1445	237	K	"3-oxoacyl-(Acyl-carrier-protein) synthase I, chloroplastic OS=Ananas comosus GN=ACMD2_16272 PE=3 SV=1"	NTSEIK(1)INATK	2	0.035191	3	3	1	71.2192	0.00268217	71.219	1	105.133	0.000136515	105.13	1	87.0258	0.000305106	87.026_x000D_
Beta-ketoacyl synthase, C-terminal domain	0.0731256	Gene.12547::TRINITY_DN31724_c0_g4::g.12547::m.12547	81	K	"3-oxoacyl-[acyl-carrier-protein] synthase I, chloroplastic (Fragment) OS=Anthurium amnicola GN=KAS1_3 PE=4 SV=1"	GFK(1)SDGYIDGK	2	0.58458	9	3	1	62.3383	0.000233964	97.779	1	69.5541	0.00772272	69.554	1	57.4014	0.00109147	86.911_x000D_
Beta-ketoacyl synthase, C-terminal domain	0.0731256	Gene.12547::TRINITY_DN31724_c0_g4::g.12547::m.12547	123	K	"3-oxoacyl-[acyl-carrier-protein] synthase I, chloroplastic (Fragment) OS=Anthurium amnicola GN=KAS1_3 PE=4 SV=1"	ALESAGLPVGSAALEK(1)VDK	2	0.57923	3	3	1	51.6838	0.0289822	51.684	1	66.7019	0.00385083	66.702	1	73.7604	0.00112613	73.76_x000D_
Beta-ketoacyl synthase, C-terminal domain	0.0731256	Gene.12547::TRINITY_DN31724_c0_g4::g.12547::m.12547	352	K	"3-oxoacyl-[acyl-carrier-protein] synthase I, chloroplastic (Fragment) OS=Anthurium amnicola GN=KAS1_3 PE=4 SV=1"	VFK(1)NTSEIK	2	1.846	5	3	1	79.1482	0.00406752	79.148	1	123.355	0.00016101	123.35	1	82.2868	0.0034267	82.287_x000D_
Beta-ketoacyl synthase, C-terminal domain	0.0731256	Gene.12547::TRINITY_DN31724_c0_g4::g.12547::m.12547	253	K	"3-oxoacyl-[acyl-carrier-protein] synthase I, chloroplastic (Fragment) OS=Anthurium amnicola GN=KAS1_3 PE=4 SV=1"	TASRPWDK(1)DR	3	-0.48177	4	3	1	52.2469	0.0279522	52.247	1	68.5357	0.00704921	68.536	1	52.2469	0.0279522	52.247_x000D_
Beta-ketoacyl synthase, C-terminal domain	0.0731256	Gene.12547::TRINITY_DN31724_c0_g4::g.12547::m.12547	68	K	"3-oxoacyl-[acyl-carrier-protein] synthase I, chloroplastic (Fragment) OS=Anthurium amnicola GN=KAS1_3 PE=4 SV=1"	FDASK(1)FPTR	2	-0.51297	3	3	1	135.634	0.000113432	135.63	1	115.781	0.000187649	115.78	1	130.412	0.000136186	130.41_x000D_
Beta-ketoacyl synthase, C-terminal domain	0.0731256	Gene.12547::TRINITY_DN31724_c0_g4::g.12547::m.12547	358	K	"3-oxoacyl-[acyl-carrier-protein] synthase I, chloroplastic (Fragment) OS=Anthurium amnicola GN=KAS1_3 PE=4 SV=1"	NTSEIK(1)INATK	2	0.035191	3	3	1	71.2192	0.00268217	71.219	1	105.133	0.000136515	105.13	1	87.0258	0.000305106	87.026_x000D_
PCI domain	0.0345721	Gene.15640::TRINITY_DN33480_c0_g1::g.15640::m.15640	389	K	COP9 signalosome complex subunit 1 (Fragment) OS=Anthurium amnicola GN=CSN1_2 PE=4 SV=1	IDSHNK(1)ILYAR	3	0.65179	3	3	1	46.0691	0.0250339	46.069	1	47.7121	0.0236353	47.712	1	47.0619	0.0231641	47.062_x000D_
PCI domain	0.0345721	Gene.23331::TRINITY_DN37480_c0_g1::g.23331::m.23331	459	K	26S proteasome non-ATPase regulatory subunit 13 (Fragment) OS=Anthurium amnicola GN=psmD13_2 PE=4 SV=1	LDDWVGK(1)VR	2	-0.67833	4	3	1	81.525	0.00358224	81.525	1	69.2755	0.014191	69.275	1	89.0795	0.0020398	89.08_x000D_
PCI domain	0.0345721	Gene.25790::TRINITY_DN38615_c1_g1::g.25790::m.25790	385	K	26S proteasome non-ATPase regulatory subunit 12 OS=Anthurium amnicola GN=PSMD12_1 PE=4 SV=1	ALVAK(1)IDR	2	-0.22517	3	3	1	85.6757	0.00459474	85.676	1	109.11	0.00115378	109.11	1	85.6757	0.00459474	85.676_x000D_
PCI domain	0.0345721	Gene.17532::TRINITY_DN34515_c1_g1::g.17532::m.17532	356	K	Putative 26S proteasome non-ATPase regulatory subunit 3 (Fragment) OS=Anthurium amnicola GN=21D7_1 PE=4 SV=1	ISLADVAK(1)K	2	1.2782	3	3	1	80.6884	0.00590239	80.688	1	79.1482	0.00639695	79.148	1	83.647	0.00495236	83.647_x000D_
PCI domain	0.0345721	Gene.17532::TRINITY_DN34515_c1_g1::g.17532::m.17532	70	K	Putative 26S proteasome non-ATPase regulatory subunit 3 (Fragment) OS=Anthurium amnicola GN=21D7_1 PE=4 SV=1	LSSHLPK(1)EDDHDMDVDTATSASQGPAK	4	-0.5176	5	3	1	68.6575	4.22e-37	187.17	1	82.4789	7.49e-07	82.479	1	89.2721	1.06e-19	139_x000D_
PCI domain	0.0345721	Gene.14892::TRINITY_DN33068_c0_g1::g.14892::m.14892	112	K	26S proteasome non-ATPase regulatory subunit 6 (Fragment) OS=Anthurium amnicola GN=RPN7_1 PE=4 SV=1	VAGVLETNRPDAK(1)NALYQATIK	3	0.62417	3	3	1	126.038	1.05e-11	126.04	1	107.212	1.33e-07	107.21	1	140.449	2.68e-17	140.45_x000D_
PCI domain	0.0345721	Gene.14892::TRINITY_DN33068_c0_g1::g.14892::m.14892	96	K	26S proteasome non-ATPase regulatory subunit 6 (Fragment) OS=Anthurium amnicola GN=RPN7_1 PE=4 SV=1	LHCK(1)IDK	2	0.85083	3	3	1	63.673	0.0460581	63.673	1	84.4978	0.0114274	84.498	1	76.4776	0.0160973	76.478_x000D_
ADP-ribosylation factor family	0.265296	Gene.832::TRINITY_DN23336_c0_g1::g.832::m.832	63	K	GTP-binding protein SAR1A OS=Ananas comosus GN=ACMD2_09670 PE=3 SV=1	LVQHQPTQFPTSEELSIGK(1)IK	3	-0.28744	3	3	1	108.246	1.02e-07	108.25	1	76.4924	9.39e-05	76.492	1	131.09	3.37e-12	131.09_x000D_
ADP-ribosylation factor family	0.265296	Gene.24967::TRINITY_DN38252_c0_g1::g.24967::m.24967	161	K	Os01g0254000 OS=Arabidopsis lyrata subsp. lyrata GN=ARALYDRAFT_912020 PE=3 SV=1	VWK(1)DYYAK	2	1.9344	3	3	1	76.4776	0.00318001	76.478	1	80.1654	0.00186481	80.165	1	82.4525	0.00159633	82.452_x000D_
ADP-ribosylation factor family	0.265296	Gene.24967::TRINITY_DN38252_c0_g1::g.24967::m.24967	120	K	Os01g0254000 OS=Arabidopsis lyrata subsp. lyrata GN=ARALYDRAFT_912020 PE=3 SV=1	TTLLHMLK(1)DER	3	-0.023373	4	3	1	60.1571	0.00524095	60.157	1	69.0301	0.00261169	69.03	1	70.0893	0.0022224	70.089_x000D_
ADP-ribosylation factor family	0.265296	Gene.24967::TRINITY_DN38252_c0_g1::g.24967::m.24967	142	K	Os01g0254000 OS=Arabidopsis lyrata subsp. lyrata GN=ARALYDRAFT_912020 PE=3 SV=1	LVQHQPTQYPTSEELSIGK(1)IK	3	-0.1942	3	3	1	106.386	1.33e-07	106.39	1	100.282	2.34e-07	100.28	1	148.849	8.48e-18	148.85_x000D_
ADP-ribosylation factor family	0.265296	Gene.24967::TRINITY_DN38252_c0_g1::g.24967::m.24967	146	K	Os01g0254000 OS=Arabidopsis lyrata subsp. lyrata GN=ARALYDRAFT_912020 PE=3 SV=1	FK(1)AFDLGGHQIAR	3	0.76785	3	3	1	124.119	2.45e-07	124.12	1	110.379	3.41e-06	110.38	1	95.1834	1.45e-05	95.183_x000D_
ADP-ribosylation factor family	0.265296	Gene.1555::TRINITY_DN24025_c0_g1::g.1555::m.1555	36	K	Putative adp-ribosylation factor 2 OS=Lupinus angustifolius PE=3 SV=1	TTILYK(1)LK	2	0.11472	6	3	1	95.5305	0.00187236	95.531	1	108.461	0.00118812	108.46	1	95.5305	0.00187236	95.531_x000D_
Lipocalin-like domain	0.0396951	Gene.8148::TRINITY_DN29074_c0_g1::g.8148::m.8148	82	K	temperature-induced lipocalin-1-like OS=Vigna radiata var. radiata GN=LOC106757259 PE=3 SV=1	VSIEGTASK(1)ADPASDEAK	2	0.76949	3	3	1	188.578	2.43e-28	188.58	1	223.057	4.09e-44	223.06	1	235.45	7.4e-53	235.45_x000D_
Lipocalin-like domain	0.0396951	Gene.4390::TRINITY_DN26491_c0_g1::g.4390::m.4390	148	K	Apolipoprotein D OS=Anthurium amnicola GN=Apod_3 PE=3 SV=1	WFEVASLK(1)R	2	-0.75789	3	3	1	119.747	0.000273179	119.75	1	108.147	0.000634834	108.15	1	118.712	0.000278904	118.71_x000D_
Lipocalin-like domain	0.0396951	Gene.4390::TRINITY_DN26491_c0_g1::g.4390::m.4390	275	K	Apolipoprotein D OS=Anthurium amnicola GN=Apod_3 PE=3 SV=1	AFIEK(1)YK	2	-0.40758	3	3	1	81.2967	0.0132913	81.297	1	68.9149	0.0329513	68.915	1	81.2967	0.00351823	81.297_x000D_
linker histone H1 and H5 family	0.112364	Gene.25256::TRINITY_DN38376_c0_g2::g.25256::m.25256	93	K	Histone H1.2 (Fragment) OS=Anthurium amnicola GN=At2g30620_0 PE=3 SV=1	AHLPSNFK(1)K	2	0.79366	5	3	1	102.622	0.00092838	102.62	1	99.815	0.00107749	99.815	1	111.607	0.000451009	111.61_x000D_
linker histone H1 and H5 family	0.112364	Gene.25256::TRINITY_DN38376_c0_g2::g.25256::m.25256	101	K	Histone H1.2 (Fragment) OS=Anthurium amnicola GN=At2g30620_0 PE=3 SV=1	LLLVQLK(1)K	2	-0.74738	3	3	1	102.714	0.00234685	102.71	1	89.5498	0.00545022	89.55	1	102.714	0.00234685	102.71_x000D_
linker histone H1 and H5 family	0.112364	Gene.22174::TRINITY_DN36923_c0_g2::g.22174::m.22174	32	K	Histone H1 OS=Anthurium amnicola GN=H1_7 PE=3 SV=1	YK(1)AVLPANFR	2	-0.475	3	3	1	99.8552	0.0004055	99.855	1	99.815	0.000406541	99.815	1	96.1429	0.000501733	96.143_x000D_
linker histone H1 and H5 family	0.112364	Gene.22174::TRINITY_DN36923_c0_g2::g.22174::m.22174	13	K	Histone H1 OS=Anthurium amnicola GN=H1_7 PE=3 SV=1	EAILALK(1)EK	2	-0.21409	3	3	1	97.2773	0.000770856	97.277	1	86.8981	0.0024852	86.898	1	105.975	0.000477029	105.98_x000D_
PsbP	0.0731256	Gene.5157::TRINITY_DN27048_c0_g3::g.5157::m.5157	84	K	"Thylakoid lumenal protein, chloroplastic (Fragment) OS=Anthurium amnicola GN=At3g63540 PE=4 SV=1"	DTAEYTYEVPEGWK(1)ER	2	3.7853	3	3	1	130.295	1.21e-09	130.29	1	162.789	3.97e-17	162.79	1	119.475	4.05e-13	119.47_x000D_
PsbP	0.0731256	Gene.5157::TRINITY_DN27048_c0_g3::g.5157::m.5157	90	K	"Thylakoid lumenal protein, chloroplastic (Fragment) OS=Anthurium amnicola GN=At3g63540 PE=4 SV=1"	LVSK(1)VEK	2	0.14456	4	3	1	67.9808	0.0352868	67.981	1	89.5498	0.00848572	89.55	1	67.9808	0.0352868	67.981_x000D_
PsbP	0.0731256	Gene.5157::TRINITY_DN27048_c0_g3::g.5157::m.5157	213	K	"Thylakoid lumenal protein, chloroplastic (Fragment) OS=Anthurium amnicola GN=At3g63540 PE=4 SV=1"	HIHDSFK(1)TV	2	1.104	3	3	1	121.048	0.000169123	121.05	1	101.253	0.000636561	101.25	1	110.408	0.00032728	110.41_x000D_
PsbP	0.0731256	Gene.18466::TRINITY_DN35032_c0_g1::g.18466::m.18466	170	K	"PsbP domain-containing protein 1, chloroplastic OS=Anthurium amnicola GN=PPD1_0 PE=4 SV=1"	YK(1)SVEDLGPPEAAGEK	2	-0.14619	3	3	1	157.114	6.2e-17	157.11	1	152.939	8.91e-14	152.94	1	164.93	3.13e-17	164.93_x000D_
PsbP	0.0731256	Gene.18466::TRINITY_DN35032_c0_g1::g.18466::m.18466	184	K	"PsbP domain-containing protein 1, chloroplastic OS=Anthurium amnicola GN=PPD1_0 PE=4 SV=1"	SVEDLGPPEAAGEK(1)VLR	3	-2.3899	6	3	1	43.1349	1.41e-27	178.14	1	186.717	5.59e-28	186.72	1	56.8168	1.73e-27	174.87_x000D_
Thioredoxin-like domain	0.0731256	Gene.8058::TRINITY_DN29024_c0_g1::g.8058::m.8058	52	K	Protein disulfide-isomerase (Fragment) OS=Anthurium amnicola GN=PDI_11 PE=3 SV=1	HDPPIVLAK(1)VDANDEANK	3	-0.5463	5	3	1	91.3172	3.34e-05	91.317	1	126.073	7.51e-11	126.07	1	98.0621	7.98e-07	98.062_x000D_
Thioredoxin-like domain	0.0731256	Gene.8058::TRINITY_DN29024_c0_g1::g.8058::m.8058	120	K	Protein disulfide-isomerase (Fragment) OS=Anthurium amnicola GN=PDI_11 PE=3 SV=1	SSEDVSK(1)HFNQK	3	1.0102	3	3	1	89.3005	0.00011809	89.301	1	110.077	6.49e-06	110.08	1	89.3005	0.00011809	89.301_x000D_
Thioredoxin-like domain	0.0731256	Gene.8058::TRINITY_DN29024_c0_g1::g.8058::m.8058	83	K	Protein disulfide-isomerase (Fragment) OS=Anthurium amnicola GN=PDI_11 PE=3 SV=1	NEGK(1)DIQEYK	2	0.25605	4	3	1	141.886	2.5e-07	141.89	1	178.53	6.26e-12	178.53	1	163.464	5.34e-09	163.46_x000D_
Thioredoxin-like domain	0.0731256	Gene.8058::TRINITY_DN29024_c0_g1::g.8058::m.8058	164	K	Protein disulfide-isomerase (Fragment) OS=Anthurium amnicola GN=PDI_11 PE=3 SV=1	SDYDFGHTSDAK(1)FLPR	3	-0.3502	5	3	1	191.776	4.51e-25	191.78	1	184.987	5.54e-24	184.99	1	197.471	2.18e-29	197.47_x000D_
Thioredoxin-like domain	0.0731256	Gene.8058::TRINITY_DN29024_c0_g1::g.8058::m.8058	102	K	Protein disulfide-isomerase (Fragment) OS=Anthurium amnicola GN=PDI_11 PE=3 SV=1	EAEGIVEYLK(1)K	2	1.0576	3	3	1	145.275	1.18e-07	145.28	1	156.581	5.95e-09	156.58	1	144.172	1.33e-07	144.17_x000D_
Thioredoxin-like domain	0.0731256	Gene.8058::TRINITY_DN29024_c0_g1::g.8058::m.8058	89	K	Protein disulfide-isomerase (Fragment) OS=Anthurium amnicola GN=PDI_11 PE=3 SV=1	DIQEYK(1)GPR	2	-0.16305	6	3	1	126.067	0.000151469	126.07	1	85.2904	0.00281345	85.29	1	111.455	0.000291897	111.46_x000D_
Thioredoxin-like domain	0.0731256	Gene.8058::TRINITY_DN29024_c0_g1::g.8058::m.8058	43	K	Protein disulfide-isomerase (Fragment) OS=Anthurium amnicola GN=PDI_11 PE=3 SV=1	AAAALSK(1)HDPPIVLAK	3	-0.03562	3	3	1	41.4224	0.0285505	41.422	1	85.4687	9.77e-05	85.469	1	79.3463	0.000159824	79.346_x000D_
Thioredoxin-like domain	0.0731256	Gene.8058::TRINITY_DN29024_c0_g1::g.8058::m.8058	150	K	Protein disulfide-isomerase (Fragment) OS=Anthurium amnicola GN=PDI_11 PE=3 SV=1	YITVAEK(1)LR	2	-0.60704	3	3	1	89.0474	0.00204637	89.047	1	89.0474	0.00204637	89.047	1	90.1504	0.00182116	90.15_x000D_
Thioredoxin-like domain	0.0731256	Gene.25331::TRINITY_DN38411_c1_g5::g.25331::m.25331	310	K	Protein disulfide-isomerase OS=Anthurium amnicola GN=PDI_6 PE=3 SV=1	SIYHDVAGNYK(1)GK	3	-0.25423	4	3	1	139.781	5.14e-10	139.78	1	147.327	2.29e-10	147.33	1	164.478	3.47e-14	164.48_x000D_
Thioredoxin-like domain	0.0731256	Gene.25331::TRINITY_DN38411_c1_g5::g.25331::m.25331	213	K	Protein disulfide-isomerase OS=Anthurium amnicola GN=PDI_6 PE=3 SV=1	SDYEFGHTLDAK(1)FLPR	3	-0.19565	5	3	1	194.773	2.58e-29	194.77	1	186.751	4.22e-24	186.75	1	222.448	1.28e-36	222.45_x000D_
Thioredoxin-like domain	0.0731256	Gene.25331::TRINITY_DN38411_c1_g5::g.25331::m.25331	138	K	Protein disulfide-isomerase OS=Anthurium amnicola GN=PDI_6 PE=3 SV=1	IVQEYK(1)GPR	2	2.9125	6	3	1	63.2161	0.000355449	93.649	1	111.061	0.000305231	111.06	1	111.455	0.000291897	111.46_x000D_
Thioredoxin-like domain	0.0731256	Gene.25331::TRINITY_DN38411_c1_g5::g.25331::m.25331	92	K	Protein disulfide-isomerase OS=Anthurium amnicola GN=PDI_6 PE=3 SV=1	AAAALSK(1)HDPPIVLAK	3	-0.03562	3	3	1	41.4224	0.0285505	41.422	1	85.4687	9.77e-05	85.469	1	79.3463	0.000159824	79.346_x000D_
Thioredoxin-like domain	0.0731256	Gene.25331::TRINITY_DN38411_c1_g5::g.25331::m.25331	119	K	Protein disulfide-isomerase OS=Anthurium amnicola GN=PDI_6 PE=3 SV=1	YEVK(1)GYPTLK	2	0.10552	5	3	1	105.46	0.000260197	105.46	1	98.1563	0.000449538	98.156	1	91.9612	0.00103713	91.961_x000D_
Thioredoxin-like domain	0.0731256	Gene.25331::TRINITY_DN38411_c1_g5::g.25331::m.25331	173	K	Protein disulfide-isomerase OS=Anthurium amnicola GN=PDI_6 PE=3 SV=1	SAEDASTLFDK(1)K	2	-2.0188	3	3	1	74.9873	0.00213062	74.987	1	118.866	3.78e-06	118.87	1	80.3118	0.00131617	80.312_x000D_
Thioredoxin-like domain	0.0731256	Gene.25331::TRINITY_DN38411_c1_g5::g.25331::m.25331	101	K	Protein disulfide-isomerase OS=Anthurium amnicola GN=PDI_6 PE=3 SV=1	HDPPIVLAK(1)VDANDEPNK	3	0.16484	4	3	1	102.895	5.62e-07	102.89	1	120.896	1.25e-10	120.9	1	118.48	1.48e-10	118.48_x000D_
Thioredoxin-like domain	0.0731256	Gene.25331::TRINITY_DN38411_c1_g5::g.25331::m.25331	125	K	Protein disulfide-isomerase OS=Anthurium amnicola GN=PDI_6 PE=3 SV=1	GYPTLK(1)ILK	2	0.58656	3	3	1	57.8586	0.0316214	57.859	1	62.5821	0.02441	62.582	1	50.8046	0.0638694	50.805_x000D_
Thioredoxin-like domain	0.0731256	Gene.25331::TRINITY_DN38411_c1_g5::g.25331::m.25331	132	K	Protein disulfide-isomerase OS=Anthurium amnicola GN=PDI_6 PE=3 SV=1	NEGK(1)IVQEYK	2	0.082403	3	3	1	115.287	2.72e-05	115.29	1	136.957	3.53e-07	136.96	1	88.1551	0.00168854	88.155_x000D_
Thioredoxin-like domain	0.0731256	Gene.25331::TRINITY_DN38411_c1_g5::g.25331::m.25331	223	K	Protein disulfide-isomerase OS=Anthurium amnicola GN=PDI_6 PE=3 SV=1	GDASVK(1)PPLVR	2	0.0019042	3	3	1	102.531	0.000171	102.53	1	96.7555	0.000247523	96.756	1	104.824	0.000140617	104.82_x000D_
Thioredoxin-like domain	0.0731256	Gene.25331::TRINITY_DN38411_c1_g5::g.25331::m.25331	473	K	Protein disulfide-isomerase OS=Anthurium amnicola GN=PDI_6 PE=3 SV=1	SASGK(1)LVQFDGGR	2	3.2047	3	3	1	98.9432	3.69e-05	98.943	1	98.582	3.77e-05	98.582	1	95.8537	3.07e-05	95.854_x000D_
Peptidase family M41	0.0462026	Gene.24358::TRINITY_DN37963_c0_g4::g.24358::m.24358	334	K	"ATP-dependent zinc metalloprotease FTSH, chloroplastic OS=Cucumis melo GN=LOC103493800 PE=3 SV=1"	DVDFDK(1)IAR	2	1.9075	4	3	1	63.4265	0.0231208	63.426	1	64.8406	0.0209619	64.841	1	82.645	0.00335357	82.645_x000D_
Peptidase family M41	0.0462026	Gene.24358::TRINITY_DN37963_c0_g4::g.24358::m.24358	225	K	"ATP-dependent zinc metalloprotease FTSH, chloroplastic OS=Cucumis melo GN=LOC103493800 PE=3 SV=1"	DLFEK(1)AK	2	-0.02866	4	3	1	57.2809	0.0620405	57.281	1	70.9125	0.0279566	70.912	1	60.7599	0.0533419	60.76_x000D_
Peptidase family M41	0.0462026	Gene.24358::TRINITY_DN37963_c0_g4::g.24358::m.24358	328	K	"ATP-dependent zinc metalloprotease FTSH, chloroplastic OS=Cucumis melo GN=LOC103493800 PE=3 SV=1"	TLAK(1)DVDFDK	2	0.56814	5	3	1	69.5541	0.0115066	69.554	1	87.6673	0.00177204	87.667	1	86.4628	0.00197819	86.463_x000D_
Peptidase family M41	0.0462026	Gene.24358::TRINITY_DN37963_c0_g4::g.24358::m.24358	162	K	"ATP-dependent zinc metalloprotease FTSH, chloroplastic OS=Cucumis melo GN=LOC103493800 PE=3 SV=1"	NPDK(1)YTALGAK	2	0.1225	5	3	1	136.957	1.47e-07	136.96	1	168.829	9.44e-10	168.83	1	140.088	1.2e-07	140.09_x000D_
Peptidase family M41	0.0462026	Gene.24358::TRINITY_DN37963_c0_g4::g.24358::m.24358	169	K	"ATP-dependent zinc metalloprotease FTSH, chloroplastic OS=Cucumis melo GN=LOC103493800 PE=3 SV=1"	YTALGAK(1)IPK	2	-0.1829	6	3	1	95.5231	0.000517801	95.523	1	87.258	0.00184208	87.258	1	86.8981	0.00190368	86.898_x000D_
Peptidase family M41	0.0462026	Gene.24358::TRINITY_DN37963_c0_g4::g.24358::m.24358	364	K	"ATP-dependent zinc metalloprotease FTSH, chloroplastic OS=Cucumis melo GN=LOC103493800 PE=3 SV=1"	DLK(1)EISKDEISDALER	3	-0.69884	3	3	1	98.6381	3.19e-29	199.65	1	71.692	0.0260075	71.692	1	94.5008	7.04e-24	186.94_x000D_
Peptidase family M41	0.0462026	Gene.6260::TRINITY_DN27848_c1_g4::g.6260::m.6260	87	K	FTSH1 OS=Arundo donax PE=4 SV=1	QIITK(1)HIDILHK	3	-0.62552	4	3	1	98.1049	2.17e-05	98.105	1	50.2222	0.0150697	50.222	1	88.0206	0.000139179	88.021_x000D_
Peptidase family M41	0.0462026	Gene.15967::TRINITY_DN33651_c0_g7::g.15967::m.15967	59	K	"Putative ATP-dependent zinc metalloprotease FTSH, chloroplastic-like OS=Solanum chacoense PE=3 SV=1"	DVDFEK(1)IAR	2	-0.075597	6	3	1	107.205	0.000435467	107.21	1	100.246	0.000670583	100.25	1	133.134	0.000126613	133.13_x000D_
Peptidase family M41	0.0462026	Gene.15967::TRINITY_DN33651_c0_g7::g.15967::m.15967	53	K	"Putative ATP-dependent zinc metalloprotease FTSH, chloroplastic-like OS=Solanum chacoense PE=3 SV=1"	ALAK(1)DVDFEK	2	-0.64737	5	3	1	69.7206	0.0112893	69.721	1	101.393	0.000365624	101.39	1	93.0956	0.000842982	93.096_x000D_
Peptidase family M41	0.0462026	Gene.25837::TRINITY_DN38638_c1_g1::g.25837::m.25837	628	K	"ATP-dependent zinc metalloprotease FTSH 2, chloroplastic OS=Anthurium amnicola GN=FTSH2_9 PE=3 SV=1"	LAEDIDAAVK(1)R	2	0.010475	3	3	1	100.931	0.000302266	100.93	1	117.091	1.87e-05	117.09	1	100.931	0.000302266	100.93_x000D_
Peptidase family M41	0.0462026	Gene.25837::TRINITY_DN38638_c1_g1::g.25837::m.25837	411	K	"ATP-dependent zinc metalloprotease FTSH 2, chloroplastic OS=Anthurium amnicola GN=FTSH2_9 PE=3 SV=1"	TEILK(1)VHASNK	3	0.3179	4	3	1	194.394	4.69e-17	194.39	1	105.46	4.2e-05	105.46	1	43.6045	3.57e-17	198.57_x000D_
Peptidase family M41	0.0462026	Gene.25837::TRINITY_DN38638_c1_g1::g.25837::m.25837	107	K	"ATP-dependent zinc metalloprotease FTSH 2, chloroplastic OS=Anthurium amnicola GN=FTSH2_9 PE=3 SV=1"	FLEYLDK(1)DR	2	-0.27054	5	3	1	109.021	0.000374136	109.02	1	132.01	0.000130565	132.01	1	104.394	0.000530428	104.39_x000D_
Peroxidase	3.04558e-05	Gene.27712::TRINITY_DN39461_c2_g1::g.27712::m.27712	53	K	Ascorbate peroxidase OS=Zantedeschia aethiopica GN=csApx1 PE=2 SV=1	QVFGK(1)QMGLSDQDIVALSGGHTLGR	3	-0.71691	6	3	1	197.367	1.9e-98	281.4	1	255.826	1.83e-85	255.83	1	273.884	3.7e-98	273.88_x000D_
Peroxidase	3.04558e-05	Gene.22696::TRINITY_DN37173_c0_g1::g.22696::m.22696	124	K	"L-ascorbate peroxidase T, chloroplastic OS=Anthurium amnicola GN=APXT_3 PE=3 SV=1"	SK(1)FCHPIMIR	3	-0.32389	12	3	1	72.2004	0.00195602	73.499	1	69.7206	0.00359086	69.721	1	54.2593	0.00494419	66.056_x000D_
Peroxidase	3.04558e-05	Gene.22696::TRINITY_DN37173_c0_g1::g.22696::m.22696	118	K	"L-ascorbate peroxidase T, chloroplastic OS=Anthurium amnicola GN=APXT_3 PE=3 SV=1"	EDIK(1)ELLR	2	-0.20407	3	3	1	103.546	0.00144818	103.55	1	85.6757	0.00459474	85.676	1	93.6488	0.00227076	93.649_x000D_
Peroxidase	3.04558e-05	Gene.27714::TRINITY_DN39461_c2_g2::g.27714::m.27714	28	K	Ascorbate peroxidase (Fragment) OS=Arnebia euchroma PE=2 SV=1	SYPTVSEEYQK(1)AVEK	2	-1.1302	4	3	1	116.995	1.25e-08	117	1	123.72	7.53e-09	123.72	1	164.697	7.76e-17	164.7_x000D_
Peroxidase	3.04558e-05	Gene.27714::TRINITY_DN39461_c2_g2::g.27714::m.27714	66	K	Ascorbate peroxidase (Fragment) OS=Arnebia euchroma PE=2 SV=1	LAWHSAGTFDEGTK(1)SGGPFGTMR	3	-1.3696	9	3	1	137.121	9.11e-18	137.12	1	122.297	4.24e-12	122.3	1	153.191	1.1e-19	153.19_x000D_
Peroxidase	3.04558e-05	Gene.27714::TRINITY_DN39461_c2_g2::g.27714::m.27714	86	K	Ascorbate peroxidase (Fragment) OS=Arnebia euchroma PE=2 SV=1	HSDELGHGANK(1)GLDIAVR	3	0.15588	7	3	1	166.603	5.69e-22	166.6	1	149.306	2.23e-16	149.31	1	159.788	4.94e-32	159.79_x000D_
Peroxidase	3.04558e-05	Gene.27714::TRINITY_DN39461_c2_g2::g.27714::m.27714	44	K	Ascorbate peroxidase (Fragment) OS=Arnebia euchroma PE=2 SV=1	GLIAEK(1)NCAPLMLR	2	-3.2052	4	3	1	177.359	1.71e-18	177.36	1	105.191	7.28e-15	154.1	1	116.635	5.84e-08	116.63_x000D_
Peroxidase	3.04558e-05	Gene.20536::TRINITY_DN36146_c1_g1::g.20536::m.20536	56	K	Peroxidase OS=Anthurium amnicola GN=PER21 PE=3 SV=1	NFK(1)YVATIK	2	-0.31955	3	3	1	86.8981	0.0024852	86.898	1	60.5475	0.0275162	60.547	1	64.82	0.0209933	64.82_x000D_
Peroxidase	3.04558e-05	Gene.13432::TRINITY_DN32234_c0_g1::g.13432::m.13432	136	K	Ascorbate peroxidase OS=Anthurium andraeanum PE=2 SV=1	LPDATK(1)GSDHLR	3	-0.58923	3	3	1	107.088	1.03e-05	107.09	1	117.792	8.18e-07	117.79	1	107.088	1.03e-05	107.09_x000D_
Peroxidase	3.04558e-05	Gene.13432::TRINITY_DN32234_c0_g1::g.13432::m.13432	14	K	Ascorbate peroxidase OS=Anthurium andraeanum PE=2 SV=1	SYPAVSEEYLK(1)AVDK	2	0.71101	4	3	1	107.825	3.21e-06	107.82	1	135.466	8.54e-12	135.47	1	107.825	3.21e-06	107.82_x000D_
Peroxidase	3.04558e-05	Gene.24467::TRINITY_DN38017_c0_g3::g.24467::m.24467	237	K	Ascorbate peroxidase OS=Zantedeschia aethiopica GN=cmApx PE=2 SV=1	DYAESHK(1)K	2	0.33922	3	3	1	63.4188	0.0465181	63.419	1	62.5821	0.0489323	62.582	1	93.6488	0.0035712	93.649_x000D_
Peroxidase	3.04558e-05	Gene.24467::TRINITY_DN38017_c0_g3::g.24467::m.24467	125	K	Ascorbate peroxidase OS=Zantedeschia aethiopica GN=cmApx PE=2 SV=1	DSLISPK(1)EGR	2	-0.59236	3	3	1	123.42	1.55e-05	123.42	1	86.0142	0.00205496	86.014	1	96.1135	0.000502496	96.113_x000D_
Peroxidase	3.04558e-05	Gene.24467::TRINITY_DN38017_c0_g3::g.24467::m.24467	230	K	Ascorbate peroxidase OS=Zantedeschia aethiopica GN=cmApx PE=2 SV=1	DEDAFFK(1)DYAESHK	3	0.10766	5	3	1	122.782	1.2e-08	122.78	1	117.203	1.79e-08	117.2	1	137.796	2.06e-11	137.8_x000D_
Peroxidase	3.04558e-05	Gene.24467::TRINITY_DN38017_c0_g3::g.24467::m.24467	247	K	Ascorbate peroxidase OS=Zantedeschia aethiopica GN=cmApx PE=2 SV=1	LSELGFTPK(1)SAAK	2	0.48129	3	3	1	71.8787	0.00247285	71.879	1	85.2711	0.000430744	85.271	1	81.8029	0.000569255	81.803_x000D_
Peroxidase	3.04558e-05	Gene.23864::TRINITY_DN37736_c0_g1::g.23864::m.23864	228	K	"Thylakoid lumenal protein, chloroplastic (Fragment) OS=Anthurium amnicola GN=CLEB3J9_1 PE=3 SV=1"	AK(1)FVAIGFGPR	2	-0.14433	7	3	1	110.387	6.69e-05	110.39	1	100.878	0.000192896	100.88	1	141.266	1.1e-07	141.27_x000D_
Peroxidase	3.04558e-05	Gene.14893::TRINITY_DN33069_c2_g1::g.14893::m.14893	147	K	"L-ascorbate peroxidase T, chloroplastic OS=Anthurium amnicola GN=APXT_3 PE=3 SV=1"	DYAEAHAK(1)LSNLGAK	3	-0.63019	5	3	1	141.128	5.84e-12	141.13	1	44.9254	0.0231122	44.925	1	60.5489	0.00184837	60.549_x000D_
Peroxidase	3.04558e-05	Gene.14893::TRINITY_DN33069_c2_g1::g.14893::m.14893	67	K	"L-ascorbate peroxidase T, chloroplastic OS=Anthurium amnicola GN=APXT_3 PE=3 SV=1"	SGWGK(1)PETEYTK	2	-1.9415	3	3	1	96.7559	7.37e-05	96.756	1	72.7049	0.00279271	72.705	1	54.8709	0.0128182	54.871_x000D_
Peroxidase	3.04558e-05	Gene.14893::TRINITY_DN33069_c2_g1::g.14893::m.14893	98	K	"L-ascorbate peroxidase T, chloroplastic OS=Anthurium amnicola GN=APXT_3 PE=3 SV=1"	FDNSYFK(1)DIK	2	0.44492	7	3	1	120.77	1.93e-05	120.77	1	132.624	2.25e-06	132.62	1	150.043	8.06e-08	150.04_x000D_
Peroxidase	3.04558e-05	Gene.14893::TRINITY_DN33069_c2_g1::g.14893::m.14893	179	K	"L-ascorbate peroxidase T, chloroplastic OS=Anthurium amnicola GN=APXT_3 PE=3 SV=1"	FVAAK(1)YSTGK	2	0.24459	3	3	1	80.706	0.00296346	80.706	1	89.8266	0.00140248	89.827	1	93.0956	0.000842982	93.096_x000D_
Peroxidase	3.04558e-05	Gene.14893::TRINITY_DN33069_c2_g1::g.14893::m.14893	139	K	"L-ascorbate peroxidase T, chloroplastic OS=Anthurium amnicola GN=APXT_3 PE=3 SV=1"	YAADQDEFFK(1)DYAEAHAK	3	-0.081491	6	3	1	138.75	9.27e-16	138.75	1	81.0159	0.000126765	81.016	1	109.284	2.5e-07	109.28_x000D_
3-hydroxyacyl-CoA dehydrogenase, C-terminal domain	0.0731256	Gene.28212::TRINITY_DN39667_c0_g3::g.28212::m.28212	254	K	Peroxisomal fatty acid beta-oxidation multifunctional protein (Fragment) OS=Anthurium amnicola GN=MFP_4 PE=3 SV=1	VPK(1)VSDIGLKPR	3	0.59059	3	3	1	75.2699	0.000102735	92.856	0.999999	59.4916	0.00231811	70.438	0.999999	59.7229	0.000580211	76.073_x000D_
3-hydroxyacyl-CoA dehydrogenase, C-terminal domain	0.0731256	Gene.28212::TRINITY_DN39667_c0_g3::g.28212::m.28212	173	K	Peroxisomal fatty acid beta-oxidation multifunctional protein (Fragment) OS=Anthurium amnicola GN=MFP_4 PE=3 SV=1	TDK(1)IGSLSEAR	2	-0.57286	3	3	1	85.9731	0.0011876	85.973	1	66.0227	0.0110126	66.023	1	89.1886	0.000857885	89.189_x000D_
3-hydroxyacyl-CoA dehydrogenase, C-terminal domain	0.0731256	Gene.28212::TRINITY_DN39667_c0_g3::g.28212::m.28212	129	K	Peroxisomal fatty acid beta-oxidation multifunctional protein (Fragment) OS=Anthurium amnicola GN=MFP_4 PE=3 SV=1	SISAK(1)EGNK	2	1.1147	3	3	1	78.5162	0.00419656	78.516	1	69.3749	0.0140393	69.375	1	61.7795	0.0256353	61.78_x000D_
3-hydroxyacyl-CoA dehydrogenase, C-terminal domain	0.0731256	Gene.26006::TRINITY_DN38716_c0_g4::g.26006::m.26006	352	K	Glyoxysomal fatty acid beta-oxidation multifunctional protein MFP-a OS=Anthurium amnicola GN=MFPA_0 PE=4 SV=1	GK(1)MTEEK	2	0.52959	3	3	1	42.8692	0.0593572	42.869	1	58.1194	0.0262456	58.119	1	49.3252	0.0441626	49.325_x000D_
3-hydroxyacyl-CoA dehydrogenase, C-terminal domain	0.0731256	Gene.26006::TRINITY_DN38716_c0_g4::g.26006::m.26006	357	K	Glyoxysomal fatty acid beta-oxidation multifunctional protein MFP-a OS=Anthurium amnicola GN=MFPA_0 PE=4 SV=1	MTEEK(1)FEK	2	-0.24307	3	3	1	68.0161	0.0211449	68.016	1	49.4182	0.0347422	49.418	1	76.0641	0.00323837	76.064_x000D_
Glutamine synthetase, catalytic domain	0.0396951	Gene.25266::TRINITY_DN38380_c1_g1::g.25266::m.25266	353	K	Glutamine synthetase OS=Cajanus cajan GN=KK1_020174 PE=3 SV=1	AGK(1)GYFEDR	2	-1.4122	4	3	1	74.8411	0.00569395	74.841	1	83.8618	0.00310513	83.862	1	96.3419	0.000802455	96.342_x000D_
Glutamine synthetase, catalytic domain	0.0396951	Gene.25266::TRINITY_DN38380_c1_g1::g.25266::m.25266	330	K	Glutamine synthetase OS=Cajanus cajan GN=KK1_020174 PE=3 SV=1	HETADIHK(1)FSWGVANR	3	0.60892	4	3	1	138.905	9.12e-13	138.91	1	139.491	8.75e-13	139.49	1	127.297	7.03e-10	127.3_x000D_
Glutamine synthetase, catalytic domain	0.0396951	Gene.25266::TRINITY_DN38380_c1_g1::g.25266::m.25266	282	K	Glutamine synthetase OS=Cajanus cajan GN=KK1_020174 PE=3 SV=1	PIQGDWNGAGAHTNYSTK(1)SMR	3	0.40636	6	3	1	158.332	1.1e-24	158.33	1	196.894	8.53e-43	196.89	1	149.839	6.63e-18	149.84_x000D_
Glutamine synthetase, catalytic domain	0.0396951	Gene.25266::TRINITY_DN38380_c1_g1::g.25266::m.25266	305	K	Glutamine synthetase OS=Cajanus cajan GN=KK1_020174 PE=3 SV=1	HK(1)EHIAAYGEGNER	3	0.028134	3	3	1	72.2094	0.000435477	72.209	1	84.7594	8.42e-05	84.759	1	123.72	1.1e-08	123.72_x000D_
Glutamine synthetase, catalytic domain	0.0396951	Gene.29056::TRINITY_DN39998_c5_g1::g.29056::m.29056	215	K	Glutamine synthetase OS=Anthurium amnicola GN=GLNA4_1 PE=3 SV=1	HK(1)EHISAYGEGNER	2	0.21376	11	3	1	117.203	1.55e-08	117.2	1	52.5272	7.05e-15	154.69	1	95.0671	4.22e-06	95.57_x000D_
Glutamine synthetase, catalytic domain	0.0396951	Gene.29056::TRINITY_DN39998_c5_g1::g.29056::m.29056	204	K	Glutamine synthetase OS=Anthurium amnicola GN=GLNA4_1 PE=3 SV=1	EEGGYELIK(1)K	2	0.0010403	6	3	1	85.3546	0.00340935	85.355	1	73.4995	0.0099996	73.499	1	73.4995	0.0099996	73.499_x000D_
Glutamine synthetase, catalytic domain	0.0396951	Gene.29056::TRINITY_DN39998_c5_g1::g.29056::m.29056	192	K	Glutamine synthetase OS=Anthurium amnicola GN=GLNA4_1 PE=3 SV=1	PIEGDWNGAGCHTNYSTK(1)SMR	3	-0.60558	11	3	1	168.639	3.2e-25	168.64	1	185.613	5.13e-34	185.61	1	186.896	4.16e-34	186.9_x000D_
Glutamine synthetase, catalytic domain	0.0396951	Gene.29056::TRINITY_DN39998_c5_g1::g.29056::m.29056	263	K	Glutamine synthetase OS=Anthurium amnicola GN=GLNA4_1 PE=3 SV=1	QGK(1)GYLEDR	2	0.15657	11	3	1	79.1482	0.000802455	96.342	1	123.749	0.000159625	123.75	1	112.357	0.000261422	112.36_x000D_
Adenylate kinase	0.295102	Gene.17557::TRINITY_DN34529_c0_g1::g.17557::m.17557	172	K	Adenylate kinase B OS=Anthurium amnicola GN=ADK-B_0 PE=3 SV=1	TYHTK(1)FAPPK	3	-0.20285	9	3	1	92.5385	0.000298461	92.538	1	85.8209	2.42e-06	128.91	1	94.6921	0.00018122	94.692_x000D_
Adenylate kinase	0.295102	Gene.17557::TRINITY_DN34529_c0_g1::g.17557::m.17557	220	K	Adenylate kinase B OS=Anthurium amnicola GN=ADK-B_0 PE=3 SV=1	QTEPVIDYYSK(1)K	2	-0.085794	3	3	1	101.532	8.59e-05	101.53	1	91.6203	0.000394899	91.62	1	122.511	2.86e-06	122.51_x000D_
Adenylate kinase	0.295102	Gene.28281::TRINITY_DN39697_c1_g1::g.28281::m.28281	243	K	"Adenylate kinase, chloroplastic (Fragment) OS=Anthurium amnicola GN=ADK1_13 PE=3 SV=1"	NFLPETEEIK(1)AR	2	0.15704	3	3	1	66.3926	0.00676946	66.393	1	78.3239	0.000939864	78.324	1	84.1687	0.000637097	84.169_x000D_
Adenylate kinase	0.295102	Gene.28281::TRINITY_DN39697_c1_g1::g.28281::m.28281	567	K	"Adenylate kinase, chloroplastic (Fragment) OS=Anthurium amnicola GN=ADK1_13 PE=3 SV=1"	MAYPSNYELYK(1)R	2	2.1162	5	3	1	98.1049	3.5e-05	100.38	1	78.3239	0.00147811	78.324	1	98.1049	0.000107433	98.105_x000D_
Adenylate kinase	0.295102	Gene.28281::TRINITY_DN39697_c1_g1::g.28281::m.28281	334	K	"Adenylate kinase, chloroplastic (Fragment) OS=Anthurium amnicola GN=ADK1_13 PE=3 SV=1"	LNAASSVQEK(1)WR	2	1.593	3	3	1	109.954	4.46e-07	109.95	1	166.603	1.67e-13	166.6	1	80.8149	0.000286335	80.815_x000D_
Adenylate kinase	0.295102	Gene.28281::TRINITY_DN39697_c1_g1::g.28281::m.28281	233	K	"Adenylate kinase, chloroplastic (Fragment) OS=Anthurium amnicola GN=ADK1_13 PE=3 SV=1"	IYHVK(1)NFLPETEEIK	3	0.36089	6	3	1	84.1734	0.000106382	84.173	1	84.7534	0.000100794	84.753	1	85.9091	8.97e-05	85.909_x000D_
Adenylate kinase	0.295102	Gene.28281::TRINITY_DN39697_c1_g1::g.28281::m.28281	174	K	"Adenylate kinase, chloroplastic (Fragment) OS=Anthurium amnicola GN=ADK1_13 PE=3 SV=1"	LSQEDVK(1)EK	2	1.1283	3	3	1	78.0978	0.00428199	78.098	1	127.765	0.000145498	127.76	1	68.8469	0.0148454	68.847_x000D_
Adenylate kinase	0.295102	Gene.28281::TRINITY_DN39697_c1_g1::g.28281::m.28281	143	K	"Adenylate kinase, chloroplastic (Fragment) OS=Anthurium amnicola GN=ADK1_13 PE=3 SV=1"	AEVSSGTEIGK(1)K	2	0.34854	3	3	1	142.085	4.31e-09	142.08	1	119.386	3.65e-06	119.39	1	98.1049	0.000107433	98.105_x000D_
Proteasome subunit A N-terminal signature	0.0415209	Gene.17725::TRINITY_DN34626_c0_g2::g.17725::m.17725	205	K	Proteasome subunit alpha type (Fragment) OS=Anthurium amnicola GN=PAG1_2 PE=3 SV=1	IIYGVHDEAK(1)DK	3	-0.62192	5	3	1	84.3649	0.000199412	84.365	1	78.3239	0.000298947	78.324	1	66.9887	0.00203374	66.989_x000D_
Proteasome subunit A N-terminal signature	0.0415209	Gene.13333::TRINITY_DN32180_c0_g4::g.13333::m.13333	181	K	Proteasome subunit alpha type (Fragment) OS=Anthurium amnicola GN=PAF2 PE=3 SV=1	FESFDK(1)YSSEELTK	2	0.31891	3	3	1	133.477	1.49e-09	133.48	1	145.493	3.28e-11	145.49	1	155.092	6.9e-15	155.09_x000D_
Proteasome subunit A N-terminal signature	0.0415209	Gene.4804::TRINITY_DN26786_c0_g3::g.4804::m.4804	180	K	Proteasome subunit alpha type OS=Anthurium amnicola GN=PAC1_5 PE=3 SV=1	QDYK(1)EDISR	2	-0.30475	5	3	1	106.4	0.000462685	106.4	1	108.47	0.00039275	108.47	1	89.8266	0.00188727	89.827_x000D_
NADH(P)-binding	0.00237341	Gene.28445::TRINITY_DN39750_c1_g3::g.28445::m.28445	103	K	NAD(P)-binding Rossmann-fold superfamily protein isoform 1 OS=Theobroma cacao GN=TCM_029648 PE=4 SV=1	AK(1)YSQGIK	2	1.1248	3	3	1	71.692	0.0144014	71.692	1	53.7511	0.0553257	53.751	1	66.5043	0.0239183	66.504_x000D_
NADH(P)-binding	0.00237341	Gene.28445::TRINITY_DN39750_c1_g3::g.28445::m.28445	78	K	NAD(P)-binding Rossmann-fold superfamily protein isoform 1 OS=Theobroma cacao GN=TCM_029648 PE=4 SV=1	EFFK(1)GVR	2	-0.078704	6	3	1	114.586	0.00317933	114.59	1	100.066	0.00478941	100.07	1	101.212	0.00466075	101.21_x000D_
NADH(P)-binding	0.00237341	Gene.26829::TRINITY_DN39089_c1_g1::g.26829::m.26829	180	K	"Protein TIC 62, chloroplastic (Fragment) OS=Anthurium amnicola GN=TIC62_5 PE=4 SV=1"	IISPEESK(1)R	2	-0.051767	6	3	1	88.4955	0.00339551	88.495	1	88.4955	0.00339551	88.495	1	81.2635	0.00571773	81.263_x000D_
NADH(P)-binding	0.00237341	Gene.26829::TRINITY_DN39089_c1_g1::g.26829::m.26829	172	K	"Protein TIC 62, chloroplastic (Fragment) OS=Anthurium amnicola GN=TIC62_5 PE=4 SV=1"	IAVQYK(1)IISPEESK	2	0.28533	5	3	1	143.925	1.49e-09	143.93	1	136.604	7.76e-17	136.6	1	135.137	7.57e-11	135.14_x000D_
NADH(P)-binding	0.00237341	Gene.26829::TRINITY_DN39089_c1_g1::g.26829::m.26829	392	K	"Protein TIC 62, chloroplastic (Fragment) OS=Anthurium amnicola GN=TIC62_5 PE=4 SV=1"	AYQEAAAK(1)AK	2	-0.65432	5	3	1	105.975	0.000246854	105.98	1	110.387	0.000132476	110.39	1	102.524	0.000336325	102.52_x000D_
NADH(P)-binding	0.00237341	Gene.17617::TRINITY_DN34569_c0_g1::g.17617::m.17617	106	K	Putative NAD(P)-binding Rossmann-fold superfamily protein OS=Helianthus annuus GN=HannXRQ_Chr01g0003071 PE=4 SV=1	AGGLQDK(1)DGGIR	2	-0.42039	3	3	1	154.357	4.93e-13	154.36	1	173.756	1.51e-16	173.76	1	129.343	7.3e-07	129.34_x000D_
NADH(P)-binding	0.00237341	Gene.17617::TRINITY_DN34569_c0_g1::g.17617::m.17617	150	K	Putative NAD(P)-binding Rossmann-fold superfamily protein OS=Helianthus annuus GN=HannXRQ_Chr01g0003071 PE=4 SV=1	FK(1)AFDLASKPEGTGTPTTDFK	3	0.39891	4	3	1	108.8	2.5e-24	153.65	1	103.25	5.41e-17	136.62	1	110.685	1.95e-17	147.35_x000D_
NADH(P)-binding	0.00237341	Gene.20758::TRINITY_DN36239_c0_g2::g.20758::m.20758	276	K	NAD(P)-binding Rossmann-fold superfamily protein isoform 1 OS=Theobroma cacao GN=TCM_016597 PE=4 SV=1	YPNSGVVLRPGFIYGK(1)R	3	0.68171	8	3	1	102.649	1.28e-06	102.65	1	122.958	2.63e-10	122.96	1	104.206	1.11e-06	104.21_x000D_
NADH(P)-binding	0.00237341	Gene.17704::TRINITY_DN34609_c0_g1::g.17704::m.17704	183	K	NAD_binding_10 domain-containing protein OS=Cephalotus follicularis GN=CFOL_v3_21305 PE=4 SV=1	YLLQGYYEGK(1)K	2	0.080306	3	3	1	99.752	0.000326837	99.752	1	93.3452	0.001564	93.345	1	83.0814	0.00233405	83.081_x000D_
NADH(P)-binding	0.00237341	Gene.25237::TRINITY_DN38370_c1_g1::g.25237::m.25237	349	K	"Protein TIC 62, chloroplastic OS=Anthurium amnicola GN=TIC62_9 PE=4 SV=1"	VDTSLLK(1)EDK	2	0.171	6	3	1	121.899	1.77e-05	121.9	1	121.36	1.85e-05	121.36	1	113.687	4.69e-05	113.69_x000D_
NADH(P)-binding	0.00237341	Gene.25237::TRINITY_DN38370_c1_g1::g.25237::m.25237	83	K	"Protein TIC 62, chloroplastic OS=Anthurium amnicola GN=TIC62_9 PE=4 SV=1"	SSLQTAGDTK(1)ELSISDGK	2	0.17595	3	3	1	186.452	3.79e-28	186.45	1	221.79	4.72e-44	221.79	1	211.889	9.59e-44	211.89_x000D_
NADH(P)-binding	0.00237341	Gene.25237::TRINITY_DN38370_c1_g1::g.25237::m.25237	352	K	"Protein TIC 62, chloroplastic OS=Anthurium amnicola GN=TIC62_9 PE=4 SV=1"	EDK(1)IADITAK	2	-3.3008	4	3	1	52.2469	0.0249581	52.247	1	62.4662	0.0207557	62.466	1	58.5114	0.0259164	58.511_x000D_
Gelsolin repeat	0.108484	Gene.25715::TRINITY_DN38579_c0_g1::g.25715::m.25715	326	K	Villin-4 (Fragment) OS=Anthurium amnicola GN=VLN4_0 PE=4 SV=1	ETYLSSGEFK(1)EK	2	2.2476	3	3	1	104.244	4.37e-05	104.24	1	100.022	6.06e-05	100.02	1	104.244	4.37e-05	104.24_x000D_
Gelsolin repeat	0.108484	Gene.25715::TRINITY_DN38579_c0_g1::g.25715::m.25715	338	K	Villin-4 (Fragment) OS=Anthurium amnicola GN=VLN4_0 PE=4 SV=1	DAFYK(1)LPK	2	0.079383	3	3	1	73.2601	0.0115248	73.26	1	71.5012	0.0147515	71.501	1	62.5462	0.0311795	62.546_x000D_
Gelsolin repeat	0.108484	Gene.9303::TRINITY_DN29805_c0_g1::g.9303::m.9303	209	K	Villin-4 (Fragment) OS=Anthurium amnicola GN=VLN4_0 PE=4 SV=1	HVVHVK(1)EVPFAR	3	0.084401	4	3	1	128.847	2.57e-07	128.85	1	104.593	1.35e-05	104.59	1	107.166	1.02e-05	107.17_x000D_
Gelsolin repeat	0.108484	Gene.24167::TRINITY_DN37868_c0_g2::g.24167::m.24167	550	K	Protein transport protein Sec24-like At4g32640 OS=Anthurium amnicola GN=At4g32640_0 PE=4 SV=1	ANVSAGEK(1)EAHK	2	-0.11808	3	3	1	72.4972	0.00292355	72.497	1	106.108	3.63e-05	106.11	1	107.166	3.21e-05	107.17_x000D_
Proteasome subunit	0.0257515	Gene.17725::TRINITY_DN34626_c0_g2::g.17725::m.17725	205	K	Proteasome subunit alpha type (Fragment) OS=Anthurium amnicola GN=PAG1_2 PE=3 SV=1	IIYGVHDEAK(1)DK	3	-0.62192	5	3	1	84.3649	0.000199412	84.365	1	78.3239	0.000298947	78.324	1	66.9887	0.00203374	66.989_x000D_
Proteasome subunit	0.0257515	Gene.22601::TRINITY_DN37132_c0_g3::g.22601::m.22601	51	K	Proteasome subunit beta type (Fragment) OS=Anthurium amnicola GN=PBC1_2 PE=3 SV=1	IFK(1)IHDR	2	0.10217	3	3	1	82.4525	0.0126183	82.452	1	74.4861	0.0190211	74.486	1	89.4007	0.00857252	89.401_x000D_
Proteasome subunit	0.0257515	Gene.22601::TRINITY_DN37132_c0_g3::g.22601::m.22601	79	K	Proteasome subunit beta type (Fragment) OS=Anthurium amnicola GN=PBC1_2 PE=3 SV=1	HK(1)LYQLR	2	0.5808	3	3	1	173.849	2.75e-07	173.85	1	179.156	1.96e-07	179.16	1	167.824	5.38e-05	167.82_x000D_
Proteasome subunit	0.0257515	Gene.10635::TRINITY_DN30619_c0_g4::g.10635::m.10635	137	K	Proteasome subunit beta type (Fragment) OS=Anthurium amnicola GN=PBB2_0 PE=3 SV=1	GYSFNK(1)GQTEVLSTK	2	0.29585	3	3	1	268.92	9.74e-56	268.92	1	159.345	1.28e-16	159.34	1	199.148	1.46e-28	199.15_x000D_
Proteasome subunit	0.0257515	Gene.13318::TRINITY_DN32169_c0_g2::g.13318::m.13318	67	K	Proteasome subunit alpha type (Fragment) OS=Anthurium amnicola GN=PAD1_0 PE=3 SV=1	NYK(1)ETSGQETVK	2	0.50468	6	3	1	108.997	2.47e-05	109	1	111.793	1.35e-05	111.79	1	122.459	1.83e-06	122.46_x000D_
Proteasome subunit	0.0257515	Gene.13318::TRINITY_DN32169_c0_g2::g.13318::m.13318	64	K	Proteasome subunit alpha type (Fragment) OS=Anthurium amnicola GN=PAD1_0 PE=3 SV=1	EFLEK(1)NYK	2	-0.068624	3	3	1	130.272	0.00080012	130.27	1	93.3738	0.00235093	93.374	1	117.399	0.000860021	117.4_x000D_
Proteasome subunit	0.0257515	Gene.13333::TRINITY_DN32180_c0_g4::g.13333::m.13333	181	K	Proteasome subunit alpha type (Fragment) OS=Anthurium amnicola GN=PAF2 PE=3 SV=1	FESFDK(1)YSSEELTK	2	0.31891	3	3	1	133.477	1.49e-09	133.48	1	145.493	3.28e-11	145.49	1	155.092	6.9e-15	155.09_x000D_
Proteasome subunit	0.0257515	Gene.4804::TRINITY_DN26786_c0_g3::g.4804::m.4804	180	K	Proteasome subunit alpha type OS=Anthurium amnicola GN=PAC1_5 PE=3 SV=1	QDYK(1)EDISR	2	-0.30475	5	3	1	106.4	0.000462685	106.4	1	108.47	0.00039275	108.47	1	89.8266	0.00188727	89.827_x000D_
Biotin-requiring enzyme	0.0830807	Gene.20687::TRINITY_DN36213_c0_g2::g.20687::m.20687	383	K	Dihydrolipoamide acetyltransferase component of pyruvate dehydrogenase complex OS=Anthurium amnicola GN=pdhC_8 PE=3 SV=1	WK(1)ELVGK	2	-0.037597	4	3	1	90.3698	0.00800824	90.37	1	98.4581	0.00497006	98.458	1	74.255	0.0195989	74.255_x000D_
Biotin-requiring enzyme	0.0830807	Gene.26434::TRINITY_DN38911_c0_g2::g.26434::m.26434	408	K	"Dihydrolipoyllysine-residue succinyltransferase component of 2-oxoglutarate dehydrogenase complex 2, mitochondrial OS=Anthurium amnicola GN=At4g26910_0 PE=4 SV=1"	NADK(1)MNFADIEK	2	-0.90271	3	3	1	55.9795	0.0133297	55.98	1	129.761	6.64e-07	129.76	1	47.6215	0.062925	47.621_x000D_
Biotin-requiring enzyme	0.0830807	Gene.26434::TRINITY_DN38911_c0_g2::g.26434::m.26434	340	K	"Dihydrolipoyllysine-residue succinyltransferase component of 2-oxoglutarate dehydrogenase complex 2, mitochondrial OS=Anthurium amnicola GN=At4g26910_0 PE=4 SV=1"	SEYK(1)DAFFEK	2	0.29056	6	3	1	100.931	0.000377608	100.93	1	89.8046	0.00140624	89.805	1	99.752	0.000408175	99.752_x000D_
Biotin-requiring enzyme	0.0830807	Gene.26434::TRINITY_DN38911_c0_g2::g.26434::m.26434	346	K	"Dihydrolipoyllysine-residue succinyltransferase component of 2-oxoglutarate dehydrogenase complex 2, mitochondrial OS=Anthurium amnicola GN=At4g26910_0 PE=4 SV=1"	DAFFEK(1)HGVK	2	0.39868	4	3	1	91.9612	0.00103713	91.961	1	113.224	5.89e-05	113.22	1	100.931	0.000377608	100.93_x000D_
Biotin-requiring enzyme	0.0830807	Gene.26434::TRINITY_DN38911_c0_g2::g.26434::m.26434	226	K	"Dihydrolipoyllysine-residue succinyltransferase component of 2-oxoglutarate dehydrogenase complex 2, mitochondrial OS=Anthurium amnicola GN=At4g26910_0 PE=4 SV=1"	IAVISK(1)SDADVTHVAPSEEK	3	1.0405	4	3	1	134.288	4.91e-17	134.29	1	142.431	2.81e-17	142.43	1	136.489	4.34e-17	136.49_x000D_
Biotin-requiring enzyme	0.0830807	Gene.9638::TRINITY_DN30003_c1_g4::g.9638::m.9638	281	K	Acetyltransferase component of pyruvate dehydrogenase complex OS=Anthurium amnicola GN=At3g13930_0 PE=3 SV=1	KEEVEPVSTPEPVASK(1)AEEAPQGDDR	3	0.67326	3	3	1	117.786	8.66e-27	157.99	1	121.592	3.14e-36	179.86	1	111.089	2.45e-19	142.65_x000D_
Biotin-requiring enzyme	0.0830807	Gene.9638::TRINITY_DN30003_c1_g4::g.9638::m.9638	245	K	Acetyltransferase component of pyruvate dehydrogenase complex OS=Anthurium amnicola GN=At3g13930_0 PE=3 SV=1	DYK(1)VSASDGDSGAQAPPEPTPTK	3	-0.020042	6	3	1	86.9868	4.88e-13	117.96	1	92.5652	3.89e-06	92.565	1	86.0796	3.78e-06	86.08_x000D_
Biotin-requiring enzyme	0.0830807	Gene.9638::TRINITY_DN30003_c1_g4::g.9638::m.9638	220	K	Acetyltransferase component of pyruvate dehydrogenase complex OS=Anthurium amnicola GN=At3g13930_0 PE=3 SV=1	ILHGDGAK(1)DIK	3	-0.28556	6	3	1	58.0983	0.000650938	77.597	1	94.4023	0.000102826	94.402	1	62.3383	0.000695191	76.24_x000D_
Enoyl-(Acyl carrier protein) reductase	0.000790012	Gene.26568::TRINITY_DN38975_c0_g1::g.26568::m.26568	317	K	"Enoyl-[acyl-carrier-protein] reductase [NADH], chloroplastic OS=Anthurium amnicola GN=FABI_4 PE=4 SV=1"	AAK(1)AIGFVER	2	1.1641	3	3	1	51.2862	0.0565575	51.286	1	60.2551	0.023641	60.255	1	60.2551	0.023641	60.255_x000D_
Enoyl-(Acyl carrier protein) reductase	0.000790012	Gene.26568::TRINITY_DN38975_c0_g1::g.26568::m.26568	142	K	"Enoyl-[acyl-carrier-protein] reductase [NADH], chloroplastic OS=Anthurium amnicola GN=FABI_4 PE=4 SV=1"	GK(1)FDESR	2	0.67914	8	3	1	114.783	0.00317908	114.78	1	114.783	0.00317908	114.78	1	101.643	0.00461227	101.64_x000D_
Enoyl-(Acyl carrier protein) reductase	0.000790012	Gene.6138::TRINITY_DN27758_c0_g3::g.6138::m.6138	22	K	Beta-ketoacyl-ACP reductase OS=Vernicia fordii GN=KAR1 PE=2 SV=1	SSK(1)EAEEVSK	2	0.52045	3	3	1	108.348	0.000185331	108.35	1	85.5216	0.00213928	85.522	1	133.05	1.63e-06	133.05_x000D_
Enoyl-(Acyl carrier protein) reductase	0.000790012	Gene.2836::TRINITY_DN25222_c1_g2::g.2836::m.2836	73	K	"Enoyl-(Acyl-carrier-protein) reductase (NADH) 1, chloroplastic (Fragment) OS=Ananas comosus GN=ACMD2_24031 PE=4 SV=1"	TIPGYGGGMSSAK(1)AALESDTR	2	-2.6375	4	3	1	117.38	2.73e-11	117.38	1	112.642	9.15e-08	112.64	1	115.536	6.93e-11	115.54_x000D_
Enoyl-(Acyl carrier protein) reductase	0.000790012	Gene.2836::TRINITY_DN25222_c1_g2::g.2836::m.2836	129	K	"Enoyl-(Acyl-carrier-protein) reductase (NADH) 1, chloroplastic (Fragment) OS=Ananas comosus GN=ACMD2_24031 PE=4 SV=1"	MIEYSYANAPLQK(1)ELK	2	1.128	6	3	1	193.767	3.4e-29	195.5	1	129.055	2.45e-18	171.46	1	230.379	4.48e-37	230.38_x000D_
Enoyl-(Acyl carrier protein) reductase	0.000790012	Gene.14850::TRINITY_DN33038_c0_g2::g.14850::m.14850	147	K	Tropinone reductase At1g07440 (Fragment) OS=Anthurium amnicola GN=At1g07440_1 PE=4 SV=1	TSLVENSFK(1)DEEFTQR	2	-1.0658	3	3	1	266.452	1.1e-55	266.45	1	250.193	6.1e-46	250.19	1	322.993	1.69e-95	322.99_x000D_
Enoyl-(Acyl carrier protein) reductase	0.000790012	Gene.26569::TRINITY_DN38975_c0_g3::g.26569::m.26569	228	K	"enoyl-[acyl-carrier-protein] reductase [NADH], chloroplastic OS=Nelumbo nucifera GN=LOC104603532 PE=4 SV=1"	YAGSSNWTVK(1)EAVECVK	2	-0.79679	3	3	1	276.218	5.98e-76	276.22	1	218.575	9.73e-44	218.57	1	314.848	2.5e-104	314.85_x000D_
Enoyl-(Acyl carrier protein) reductase	0.000790012	Gene.10974::TRINITY_DN30836_c0_g2::g.10974::m.10974	271	K	"Peroxisomal 2,4-dienoyl-CoA reductase OS=Anthurium amnicola GN=At3g12800_2 PE=4 SV=1"	YIPK(1)EEVR	2	-1.1469	6	3	1	81.2963	0.00587125	81.296	1	84.4978	0.00493808	84.498	1	71.3794	0.0149748	71.379_x000D_
Thioredoxin-like	0.155541	Gene.24817::TRINITY_DN38185_c0_g1::g.24817::m.24817	268	K	Putative nucleoredoxin 1 (Fragment) OS=Anthurium amnicola GN=At1g60420_3 PE=4 SV=1	LK(1)HVLHEAHELVR	4	1.0051	4	3	1	70.8885	0.000803926	70.889	1	53.8685	0.00617679	53.869	1	74.4752	0.000344964	74.475_x000D_
Thioredoxin-like	0.155541	Gene.19786::TRINITY_DN35763_c1_g1::g.19786::m.19786	427	K	NHL repeat-containing protein 2 isoform X2 OS=Nelumbo nucifera GN=LOC104598746 PE=4 SV=1	EKPFTVIGVHSAK(1)FDNEK	3	1.3138	4	3	1	73.3897	0.000206501	81.807	1	66.783	0.000254983	78.708	1	75.0398	0.000132467	86.539_x000D_
Thioredoxin-like	0.155541	Gene.19786::TRINITY_DN35763_c1_g1::g.19786::m.19786	636	K	NHL repeat-containing protein 2 isoform X2 OS=Nelumbo nucifera GN=LOC104598746 PE=4 SV=1	GSDYK(1)GGGK	2	-1.1538	3	3	1	60.0191	0.0283229	60.019	1	57.8586	0.0316214	57.859	1	55.0637	0.0210942	55.064_x000D_
Thioredoxin-like	0.155541	Gene.19786::TRINITY_DN35763_c1_g1::g.19786::m.19786	432	K	NHL repeat-containing protein 2 isoform X2 OS=Nelumbo nucifera GN=LOC104598746 PE=4 SV=1	FDNEK(1)DLEAIR	2	-0.15371	3	3	1	132.502	1.14e-06	132.5	1	88.0206	0.000977652	88.021	1	127.852	4.39e-06	127.85_x000D_
Elongation factor Tu C-terminal domain	0.247986	Gene.14276::TRINITY_DN32698_c1_g2::g.14276::m.14276	329	K	Elongation factor Tu (Fragment) OS=Anthurium amnicola GN=TUFA_1 PE=3 SV=1	TTVTGVEMFK(1)K	2	1.1131	6	3	1	84.0602	0.00022785	92.866	1	128.015	6.72e-06	128.01	1	128.015	6.01e-11	128.01_x000D_
Elongation factor Tu C-terminal domain	0.247986	Gene.14276::TRINITY_DN32698_c1_g2::g.14276::m.14276	407	K	Elongation factor Tu (Fragment) OS=Anthurium amnicola GN=TUFA_1 PE=3 SV=1	TADVTGK(1)VELPENVK	2	0.2897	3	3	1	138.811	6.95e-12	138.81	1	157.067	1.5e-16	157.07	1	143.973	4.49e-12	143.97_x000D_
Elongation factor Tu C-terminal domain	0.247986	Gene.3732::TRINITY_DN25977_c0_g3::g.3732::m.3732	67	K	Elongation factor 1 alpha (Fragment) OS=Platanus acerifolia GN=efalpha PE=2 SV=1	SGK(1)ELEK	2	-0.14773	7	3	1	66.3511	0.0393618	66.351	1	91.0686	0.00760139	91.069	1	73.2075	0.0222181	73.208_x000D_
Elongation factor Tu C-terminal domain	0.247986	Gene.3732::TRINITY_DN25977_c0_g3::g.3732::m.3732	132	K	Elongation factor 1 alpha (Fragment) OS=Platanus acerifolia GN=efalpha PE=2 SV=1	DPSGAK(1)VTK	2	0.045611	6	3	1	102.524	0.000593624	102.52	1	109.156	0.000369558	109.16	1	92.5385	0.00133357	92.538_x000D_
Elongation factor Tu C-terminal domain	0.247986	Gene.3732::TRINITY_DN25977_c0_g3::g.3732::m.3732	121	K	Elongation factor 1 alpha (Fragment) OS=Platanus acerifolia GN=efalpha PE=2 SV=1	QTVAVGVIK(1)SVEK	2	0.024078	3	3	1	114.641	1.51e-06	114.64	1	116.71	1.35e-06	116.71	1	118.507	1.21e-06	118.51_x000D_
Malic enzyme, NAD binding domain	0.112364	Gene.18794::TRINITY_DN35210_c0_g2::g.18794::m.18794	99	K	Malic enzyme OS=Anthurium amnicola GN=MAOM_2 PE=3 SV=1	FMVDLK(1)R	2	-1.0772	3	3	1	65.6761	0.0645581	65.676	1	79.116	0.0228999	79.116	1	100.67	0.00742553	100.67_x000D_
Malic enzyme, NAD binding domain	0.112364	Gene.18794::TRINITY_DN35210_c0_g2::g.18794::m.18794	250	K	Malic enzyme OS=Anthurium amnicola GN=MAOM_2 PE=3 SV=1	LLK(1)DPLYLGLQQHR	3	-0.28009	4	3	1	146.959	8.49e-12	146.96	1	146.959	8.49e-12	146.96	1	139.295	1.86e-11	139.3_x000D_
Malic enzyme, NAD binding domain	0.112364	Gene.18139::TRINITY_DN34851_c2_g2::g.18139::m.18139	97	K	Malic enzyme (Fragment) OS=Anthurium amnicola GN=MAON_0 PE=3 SV=1	NEHPNVVSLAK(1)WR	3	-0.21146	3	3	1	92.2953	4.78e-05	92.295	1	61.1674	0.00237847	61.167	1	79.8749	0.000205558	79.875_x000D_
Beta-ketoacyl synthase, N-terminal domain	0.0731256	Gene.1445::TRINITY_DN23932_c3_g3::g.1445::m.1445	237	K	"3-oxoacyl-(Acyl-carrier-protein) synthase I, chloroplastic OS=Ananas comosus GN=ACMD2_16272 PE=3 SV=1"	NTSEIK(1)INATK	2	0.035191	3	3	1	71.2192	0.00268217	71.219	1	105.133	0.000136515	105.13	1	87.0258	0.000305106	87.026_x000D_
Beta-ketoacyl synthase, N-terminal domain	0.0731256	Gene.12547::TRINITY_DN31724_c0_g4::g.12547::m.12547	81	K	"3-oxoacyl-[acyl-carrier-protein] synthase I, chloroplastic (Fragment) OS=Anthurium amnicola GN=KAS1_3 PE=4 SV=1"	GFK(1)SDGYIDGK	2	0.58458	9	3	1	62.3383	0.000233964	97.779	1	69.5541	0.00772272	69.554	1	57.4014	0.00109147	86.911_x000D_
Beta-ketoacyl synthase, N-terminal domain	0.0731256	Gene.12547::TRINITY_DN31724_c0_g4::g.12547::m.12547	123	K	"3-oxoacyl-[acyl-carrier-protein] synthase I, chloroplastic (Fragment) OS=Anthurium amnicola GN=KAS1_3 PE=4 SV=1"	ALESAGLPVGSAALEK(1)VDK	2	0.57923	3	3	1	51.6838	0.0289822	51.684	1	66.7019	0.00385083	66.702	1	73.7604	0.00112613	73.76_x000D_
Beta-ketoacyl synthase, N-terminal domain	0.0731256	Gene.12547::TRINITY_DN31724_c0_g4::g.12547::m.12547	352	K	"3-oxoacyl-[acyl-carrier-protein] synthase I, chloroplastic (Fragment) OS=Anthurium amnicola GN=KAS1_3 PE=4 SV=1"	VFK(1)NTSEIK	2	1.846	5	3	1	79.1482	0.00406752	79.148	1	123.355	0.00016101	123.35	1	82.2868	0.0034267	82.287_x000D_
Beta-ketoacyl synthase, N-terminal domain	0.0731256	Gene.12547::TRINITY_DN31724_c0_g4::g.12547::m.12547	253	K	"3-oxoacyl-[acyl-carrier-protein] synthase I, chloroplastic (Fragment) OS=Anthurium amnicola GN=KAS1_3 PE=4 SV=1"	TASRPWDK(1)DR	3	-0.48177	4	3	1	52.2469	0.0279522	52.247	1	68.5357	0.00704921	68.536	1	52.2469	0.0279522	52.247_x000D_
Beta-ketoacyl synthase, N-terminal domain	0.0731256	Gene.12547::TRINITY_DN31724_c0_g4::g.12547::m.12547	68	K	"3-oxoacyl-[acyl-carrier-protein] synthase I, chloroplastic (Fragment) OS=Anthurium amnicola GN=KAS1_3 PE=4 SV=1"	FDASK(1)FPTR	2	-0.51297	3	3	1	135.634	0.000113432	135.63	1	115.781	0.000187649	115.78	1	130.412	0.000136186	130.41_x000D_
Beta-ketoacyl synthase, N-terminal domain	0.0731256	Gene.12547::TRINITY_DN31724_c0_g4::g.12547::m.12547	358	K	"3-oxoacyl-[acyl-carrier-protein] synthase I, chloroplastic (Fragment) OS=Anthurium amnicola GN=KAS1_3 PE=4 SV=1"	NTSEIK(1)INATK	2	0.035191	3	3	1	71.2192	0.00268217	71.219	1	105.133	0.000136515	105.13	1	87.0258	0.000305106	87.026_x000D_
YT521-B-like domain	0.155541	Gene.28324::TRINITY_DN39711_c2_g1::g.28324::m.28324	455	K	YTH domain family protein 2 OS=Anthurium amnicola GN=YTHDF2_2 PE=4 SV=1	SYSEDDVHK(1)SIK	2	0.47419	4	3	1	43.7611	4.18e-10	151.66	1	148.616	1.16e-09	148.62	1	152.321	2.59e-10	152.32_x000D_
YT521-B-like domain	0.155541	Gene.23638::TRINITY_DN37625_c2_g3::g.23638::m.23638	135	K	YTH domain family protein 2 (Fragment) OS=Anthurium amnicola GN=YTHDF2_8 PE=4 SV=1	SYSEDNVHK(1)SIK	2	0.3617	3	3	1	127.793	9.78e-07	127.79	1	97.2728	7.16e-05	97.273	1	186.131	5.08e-17	186.13_x000D_
Enoyl-CoA hydratase/isomerase family	0.0606387	Gene.28212::TRINITY_DN39667_c0_g3::g.28212::m.28212	254	K	Peroxisomal fatty acid beta-oxidation multifunctional protein (Fragment) OS=Anthurium amnicola GN=MFP_4 PE=3 SV=1	VPK(1)VSDIGLKPR	3	0.59059	3	3	1	75.2699	0.000102735	92.856	0.999999	59.4916	0.00231811	70.438	0.999999	59.7229	0.000580211	76.073_x000D_
Enoyl-CoA hydratase/isomerase family	0.0606387	Gene.28212::TRINITY_DN39667_c0_g3::g.28212::m.28212	173	K	Peroxisomal fatty acid beta-oxidation multifunctional protein (Fragment) OS=Anthurium amnicola GN=MFP_4 PE=3 SV=1	TDK(1)IGSLSEAR	2	-0.57286	3	3	1	85.9731	0.0011876	85.973	1	66.0227	0.0110126	66.023	1	89.1886	0.000857885	89.189_x000D_
Enoyl-CoA hydratase/isomerase family	0.0606387	Gene.28212::TRINITY_DN39667_c0_g3::g.28212::m.28212	129	K	Peroxisomal fatty acid beta-oxidation multifunctional protein (Fragment) OS=Anthurium amnicola GN=MFP_4 PE=3 SV=1	SISAK(1)EGNK	2	1.1147	3	3	1	78.5162	0.00419656	78.516	1	69.3749	0.0140393	69.375	1	61.7795	0.0256353	61.78_x000D_
Enoyl-CoA hydratase/isomerase family	0.0606387	Gene.26006::TRINITY_DN38716_c0_g4::g.26006::m.26006	352	K	Glyoxysomal fatty acid beta-oxidation multifunctional protein MFP-a OS=Anthurium amnicola GN=MFPA_0 PE=4 SV=1	GK(1)MTEEK	2	0.52959	3	3	1	42.8692	0.0593572	42.869	1	58.1194	0.0262456	58.119	1	49.3252	0.0441626	49.325_x000D_
Enoyl-CoA hydratase/isomerase family	0.0606387	Gene.26006::TRINITY_DN38716_c0_g4::g.26006::m.26006	357	K	Glyoxysomal fatty acid beta-oxidation multifunctional protein MFP-a OS=Anthurium amnicola GN=MFPA_0 PE=4 SV=1	MTEEK(1)FEK	2	-0.24307	3	3	1	68.0161	0.0211449	68.016	1	49.4182	0.0347422	49.418	1	76.0641	0.00323837	76.064_x000D_
Enoyl-CoA hydratase/isomerase family	0.0606387	Gene.21883::TRINITY_DN36787_c0_g4::g.21883::m.21883	80	K	"Enoyl-CoA hydratase, mitochondrial (Fragment) OS=Anthurium amnicola GN=ECHS1_0 PE=4 SV=1"	YK(1)AVINDGLK	2	-0.18426	4	3	1	70.9415	0.00969619	70.942	1	58.7431	0.0256139	58.743	1	63.6941	0.0191534	63.694_x000D_
Thioredoxin	0.0373371	Gene.7621::TRINITY_DN28734_c0_g1::g.7621::m.7621	34	K	Protein disulfide isomerase-like 2-2 OS=Anthurium amnicola GN=PDIL2-2_0 PE=3 SV=1	NNK(1)AGEDYDGNR	2	-0.70967	4	3	1	122.326	1.85e-06	122.33	1	90.7928	0.000293964	90.793	1	110.977	1.68e-05	110.98_x000D_
Thioredoxin	0.0373371	Gene.7621::TRINITY_DN28734_c0_g1::g.7621::m.7621	118	K	Protein disulfide isomerase-like 2-2 OS=Anthurium amnicola GN=PDIL2-2_0 PE=3 SV=1	IYLK(1)AAR	2	-0.025124	3	3	1	63.2871	0.0470229	63.287	1	73.0388	0.02264	73.039	1	73.0388	0.02264	73.039_x000D_
Thioredoxin	0.0373371	Gene.7621::TRINITY_DN28734_c0_g1::g.7621::m.7621	114	K	Protein disulfide isomerase-like 2-2 OS=Anthurium amnicola GN=PDIL2-2_0 PE=3 SV=1	YGK(1)IYLK	2	0.13217	3	3	1	94.4072	0.00565736	94.407	1	94.4072	0.00565736	94.407	1	94.4072	0.00565736	94.407_x000D_
Thioredoxin	0.0373371	Gene.7621::TRINITY_DN28734_c0_g1::g.7621::m.7621	133	K	Protein disulfide isomerase-like 2-2 OS=Anthurium amnicola GN=PDIL2-2_0 PE=3 SV=1	GADYAQK(1)EIAR	2	0.34745	5	3	1	108.564	9.11e-05	108.56	1	108.564	9.11e-05	108.56	1	96.6043	0.000249526	96.604_x000D_
Thioredoxin	0.0373371	Gene.11907::TRINITY_DN31346_c1_g3::g.11907::m.11907	200	K	"Thioredoxin-like protein CDSP32, chloroplastic OS=Anthurium amnicola GN=CDSP32 PE=4 SV=1"	NK(1)LVVVEYAASDSPPSK	2	1.4529	4	3	1	151.439	1.88e-16	151.44	1	73.9837	0.00121447	73.984	1	212.954	1.4e-43	212.95_x000D_
Thioredoxin	0.0373371	Gene.11907::TRINITY_DN31346_c1_g3::g.11907::m.11907	183	K	"Thioredoxin-like protein CDSP32, chloroplastic OS=Anthurium amnicola GN=CDSP32 PE=4 SV=1"	VQK(1)VHTVEEFEAALR	3	0.068776	6	3	1	219.516	4.11e-36	219.52	1	157.577	4.61e-17	157.58	1	226.645	1.64e-36	226.65_x000D_
Thioredoxin	0.0373371	Gene.11907::TRINITY_DN31346_c1_g3::g.11907::m.11907	255	K	"Thioredoxin-like protein CDSP32, chloroplastic OS=Anthurium amnicola GN=CDSP32 PE=4 SV=1"	EGVVK(1)VPHFSFYR	3	-0.60758	3	3	1	70.4379	0.00100069	70.438	1	52.8915	0.0090369	52.891	1	54.2757	0.00634218	54.276_x000D_
Thioredoxin	0.0373371	Gene.11907::TRINITY_DN31346_c1_g3::g.11907::m.11907	267	K	"Thioredoxin-like protein CDSP32, chloroplastic OS=Anthurium amnicola GN=CDSP32 PE=4 SV=1"	AMEK(1)VHEEEGIGPDR	2	-0.41051	6	3	1	137.166	2.46e-12	137.17	1	145.458	1.2e-12	145.46	1	165.896	3.05e-23	180.1_x000D_
Thioredoxin	0.0373371	Gene.5976::TRINITY_DN27654_c0_g5::g.5976::m.5976	123	K	"Thioredoxin F-type, chloroplastic OS=Anthurium amnicola GN=TRXF PE=4 SV=1"	IMAPK(1)FQELSEK	2	-0.082487	9	3	1	85.5541	0.000215489	85.554	1	83.2035	0.000687096	83.204	1	76.0727	0.00105648	76.073_x000D_
Thioredoxin	0.0373371	Gene.5976::TRINITY_DN27654_c0_g5::g.5976::m.5976	161	K	"Thioredoxin F-type, chloroplastic OS=Anthurium amnicola GN=TRXF PE=4 SV=1"	VVPTFK(1)ILK	2	-0.34047	5	3	1	60.0191	0.0283229	60.019	1	57.8586	0.0316214	57.859	1	60.0191	0.0283229	60.019_x000D_
Thioredoxin	0.0373371	Gene.5976::TRINITY_DN27654_c0_g5::g.5976::m.5976	150	K	"Thioredoxin F-type, chloroplastic OS=Anthurium amnicola GN=TRXF PE=4 SV=1"	LDCNQENKPLAK(1)ELGIR	3	-0.3165	4	3	0.996535	24.588	1.46e-06	100.97	0.999995	53.433	5.36e-28	182.49	0.997998	26.9773	3.99e-07	110.74_x000D_
Thioredoxin	0.0373371	Gene.16642::TRINITY_DN34022_c0_g1::g.16642::m.16642	178	K	"Thioredoxin-like protein HCF164, chloroplastic OS=Anthurium amnicola GN=Os03g0767500_2 PE=4 SV=1"	ELAPDVYK(1)VEQEYK	2	1.7423	3	3	1	138.549	6.16e-11	138.55	1	148.406	2.07e-11	148.41	1	115.064	6.37e-08	115.06_x000D_
Thioredoxin	0.0373371	Gene.16642::TRINITY_DN34022_c0_g1::g.16642::m.16642	184	K	"Thioredoxin-like protein HCF164, chloroplastic OS=Anthurium amnicola GN=Os03g0767500_2 PE=4 SV=1"	VEQEYK(1)DR	2	0.76786	5	3	1	143.034	0.000438625	143.03	1	138.975	0.000591638	138.98	1	138.975	0.000591638	138.98_x000D_
Thioredoxin	0.0373371	Gene.17359::TRINITY_DN34400_c0_g1::g.17359::m.17359	254	K	Protein disulfide isomerase-like 2-2 OS=Anthurium amnicola GN=PDIL2-2_0 PE=3 SV=1	YK(1)DLAEK	2	0.5035	4	3	1	107.574	0.00394598	107.57	1	83.9477	0.0117476	83.948	1	87.4761	0.00969319	87.476_x000D_
Thioredoxin	0.0373371	Gene.17359::TRINITY_DN34400_c0_g1::g.17359::m.17359	233	K	Protein disulfide isomerase-like 2-2 OS=Anthurium amnicola GN=PDIL2-2_0 PE=3 SV=1	NLAPTYEK(1)VADAYK	2	1.0923	5	3	1	102.52	8.39e-06	102.52	1	105.191	6.52e-06	105.19	1	102.52	8.39e-06	102.52_x000D_
Thioredoxin	0.0373371	Gene.17359::TRINITY_DN34400_c0_g1::g.17359::m.17359	136	K	Protein disulfide isomerase-like 2-2 OS=Anthurium amnicola GN=PDIL2-2_0 PE=3 SV=1	VDCDDHK(1)SLCSK	3	-0.76277	3	3	1	71.5575	0.00111821	71.558	1	73.9271	0.00064336	73.927	1	57.4342	0.00394835	57.434_x000D_
Thioredoxin	0.0373371	Gene.17359::TRINITY_DN34400_c0_g1::g.17359::m.17359	276	K	Protein disulfide isomerase-like 2-2 OS=Anthurium amnicola GN=PDIL2-2_0 PE=3 SV=1	SNK(1)AGEDYDGGR	2	0.11494	3	3	1	65.3289	0.00743961	65.329	1	73.9271	0.00202267	73.927	1	74.1329	0.00189302	74.133_x000D_
Thioredoxin	0.0373371	Gene.17359::TRINITY_DN34400_c0_g1::g.17359::m.17359	375	K	Protein disulfide isomerase-like 2-2 OS=Anthurium amnicola GN=PDIL2-2_0 PE=3 SV=1	GADYAQK(1)EIDR	2	-0.12646	6	3	1	131.172	2.07e-06	131.17	1	138.236	1.36e-07	138.24	1	120.749	9.34e-06	120.75_x000D_
Thioredoxin	0.0373371	Gene.17359::TRINITY_DN34400_c0_g1::g.17359::m.17359	129	K	Protein disulfide isomerase-like 2-2 OS=Anthurium amnicola GN=PDIL2-2_0 PE=3 SV=1	SVLIAK(1)VDCDDHK	3	-0.33462	3	3	1	40.8801	0.025735	40.88	1	102.731	3.92e-07	102.73	1	84.2973	0.00014938	84.297_x000D_
Thioredoxin	0.0373371	Gene.8058::TRINITY_DN29024_c0_g1::g.8058::m.8058	52	K	Protein disulfide-isomerase (Fragment) OS=Anthurium amnicola GN=PDI_11 PE=3 SV=1	HDPPIVLAK(1)VDANDEANK	3	-0.5463	5	3	1	91.3172	3.34e-05	91.317	1	126.073	7.51e-11	126.07	1	98.0621	7.98e-07	98.062_x000D_
Thioredoxin	0.0373371	Gene.8058::TRINITY_DN29024_c0_g1::g.8058::m.8058	120	K	Protein disulfide-isomerase (Fragment) OS=Anthurium amnicola GN=PDI_11 PE=3 SV=1	SSEDVSK(1)HFNQK	3	1.0102	3	3	1	89.3005	0.00011809	89.301	1	110.077	6.49e-06	110.08	1	89.3005	0.00011809	89.301_x000D_
Thioredoxin	0.0373371	Gene.8058::TRINITY_DN29024_c0_g1::g.8058::m.8058	83	K	Protein disulfide-isomerase (Fragment) OS=Anthurium amnicola GN=PDI_11 PE=3 SV=1	NEGK(1)DIQEYK	2	0.25605	4	3	1	141.886	2.5e-07	141.89	1	178.53	6.26e-12	178.53	1	163.464	5.34e-09	163.46_x000D_
Thioredoxin	0.0373371	Gene.8058::TRINITY_DN29024_c0_g1::g.8058::m.8058	164	K	Protein disulfide-isomerase (Fragment) OS=Anthurium amnicola GN=PDI_11 PE=3 SV=1	SDYDFGHTSDAK(1)FLPR	3	-0.3502	5	3	1	191.776	4.51e-25	191.78	1	184.987	5.54e-24	184.99	1	197.471	2.18e-29	197.47_x000D_
Thioredoxin	0.0373371	Gene.8058::TRINITY_DN29024_c0_g1::g.8058::m.8058	102	K	Protein disulfide-isomerase (Fragment) OS=Anthurium amnicola GN=PDI_11 PE=3 SV=1	EAEGIVEYLK(1)K	2	1.0576	3	3	1	145.275	1.18e-07	145.28	1	156.581	5.95e-09	156.58	1	144.172	1.33e-07	144.17_x000D_
Thioredoxin	0.0373371	Gene.8058::TRINITY_DN29024_c0_g1::g.8058::m.8058	89	K	Protein disulfide-isomerase (Fragment) OS=Anthurium amnicola GN=PDI_11 PE=3 SV=1	DIQEYK(1)GPR	2	-0.16305	6	3	1	126.067	0.000151469	126.07	1	85.2904	0.00281345	85.29	1	111.455	0.000291897	111.46_x000D_
Thioredoxin	0.0373371	Gene.8058::TRINITY_DN29024_c0_g1::g.8058::m.8058	43	K	Protein disulfide-isomerase (Fragment) OS=Anthurium amnicola GN=PDI_11 PE=3 SV=1	AAAALSK(1)HDPPIVLAK	3	-0.03562	3	3	1	41.4224	0.0285505	41.422	1	85.4687	9.77e-05	85.469	1	79.3463	0.000159824	79.346_x000D_
Thioredoxin	0.0373371	Gene.8058::TRINITY_DN29024_c0_g1::g.8058::m.8058	150	K	Protein disulfide-isomerase (Fragment) OS=Anthurium amnicola GN=PDI_11 PE=3 SV=1	YITVAEK(1)LR	2	-0.60704	3	3	1	89.0474	0.00204637	89.047	1	89.0474	0.00204637	89.047	1	90.1504	0.00182116	90.15_x000D_
Thioredoxin	0.0373371	Gene.25331::TRINITY_DN38411_c1_g5::g.25331::m.25331	310	K	Protein disulfide-isomerase OS=Anthurium amnicola GN=PDI_6 PE=3 SV=1	SIYHDVAGNYK(1)GK	3	-0.25423	4	3	1	139.781	5.14e-10	139.78	1	147.327	2.29e-10	147.33	1	164.478	3.47e-14	164.48_x000D_
Thioredoxin	0.0373371	Gene.25331::TRINITY_DN38411_c1_g5::g.25331::m.25331	213	K	Protein disulfide-isomerase OS=Anthurium amnicola GN=PDI_6 PE=3 SV=1	SDYEFGHTLDAK(1)FLPR	3	-0.19565	5	3	1	194.773	2.58e-29	194.77	1	186.751	4.22e-24	186.75	1	222.448	1.28e-36	222.45_x000D_
Thioredoxin	0.0373371	Gene.25331::TRINITY_DN38411_c1_g5::g.25331::m.25331	138	K	Protein disulfide-isomerase OS=Anthurium amnicola GN=PDI_6 PE=3 SV=1	IVQEYK(1)GPR	2	2.9125	6	3	1	63.2161	0.000355449	93.649	1	111.061	0.000305231	111.06	1	111.455	0.000291897	111.46_x000D_
Thioredoxin	0.0373371	Gene.25331::TRINITY_DN38411_c1_g5::g.25331::m.25331	92	K	Protein disulfide-isomerase OS=Anthurium amnicola GN=PDI_6 PE=3 SV=1	AAAALSK(1)HDPPIVLAK	3	-0.03562	3	3	1	41.4224	0.0285505	41.422	1	85.4687	9.77e-05	85.469	1	79.3463	0.000159824	79.346_x000D_
Thioredoxin	0.0373371	Gene.25331::TRINITY_DN38411_c1_g5::g.25331::m.25331	119	K	Protein disulfide-isomerase OS=Anthurium amnicola GN=PDI_6 PE=3 SV=1	YEVK(1)GYPTLK	2	0.10552	5	3	1	105.46	0.000260197	105.46	1	98.1563	0.000449538	98.156	1	91.9612	0.00103713	91.961_x000D_
Thioredoxin	0.0373371	Gene.25331::TRINITY_DN38411_c1_g5::g.25331::m.25331	173	K	Protein disulfide-isomerase OS=Anthurium amnicola GN=PDI_6 PE=3 SV=1	SAEDASTLFDK(1)K	2	-2.0188	3	3	1	74.9873	0.00213062	74.987	1	118.866	3.78e-06	118.87	1	80.3118	0.00131617	80.312_x000D_
Thioredoxin	0.0373371	Gene.25331::TRINITY_DN38411_c1_g5::g.25331::m.25331	101	K	Protein disulfide-isomerase OS=Anthurium amnicola GN=PDI_6 PE=3 SV=1	HDPPIVLAK(1)VDANDEPNK	3	0.16484	4	3	1	102.895	5.62e-07	102.89	1	120.896	1.25e-10	120.9	1	118.48	1.48e-10	118.48_x000D_
Thioredoxin	0.0373371	Gene.25331::TRINITY_DN38411_c1_g5::g.25331::m.25331	125	K	Protein disulfide-isomerase OS=Anthurium amnicola GN=PDI_6 PE=3 SV=1	GYPTLK(1)ILK	2	0.58656	3	3	1	57.8586	0.0316214	57.859	1	62.5821	0.02441	62.582	1	50.8046	0.0638694	50.805_x000D_
Thioredoxin	0.0373371	Gene.25331::TRINITY_DN38411_c1_g5::g.25331::m.25331	132	K	Protein disulfide-isomerase OS=Anthurium amnicola GN=PDI_6 PE=3 SV=1	NEGK(1)IVQEYK	2	0.082403	3	3	1	115.287	2.72e-05	115.29	1	136.957	3.53e-07	136.96	1	88.1551	0.00168854	88.155_x000D_
Thioredoxin	0.0373371	Gene.25331::TRINITY_DN38411_c1_g5::g.25331::m.25331	223	K	Protein disulfide-isomerase OS=Anthurium amnicola GN=PDI_6 PE=3 SV=1	GDASVK(1)PPLVR	2	0.0019042	3	3	1	102.531	0.000171	102.53	1	96.7555	0.000247523	96.756	1	104.824	0.000140617	104.82_x000D_
Thioredoxin	0.0373371	Gene.25331::TRINITY_DN38411_c1_g5::g.25331::m.25331	473	K	Protein disulfide-isomerase OS=Anthurium amnicola GN=PDI_6 PE=3 SV=1	SASGK(1)LVQFDGGR	2	3.2047	3	3	1	98.9432	3.69e-05	98.943	1	98.582	3.77e-05	98.582	1	95.8537	3.07e-05	95.854_x000D_
Thioredoxin	0.0373371	Gene.3006::TRINITY_DN25375_c0_g2::g.3006::m.3006	128	K	Protein disulfide isomerase-like 2-2 OS=Anthurium amnicola GN=PDIL2-2_0 PE=3 SV=1	SVLIGK(1)VDCDEHK	2	0.3481	5	3	1	82.0687	0.000177689	82.069	1	96.4641	1.35e-05	96.464	1	145.815	2.68e-17	145.81_x000D_
SRP54-type protein, GTPase domain	0.0731256	Gene.17575::TRINITY_DN34543_c0_g1::g.17575::m.17575	135	K	SRP54 domain-containing protein/SRP54_N domain-containing protein OS=Cephalotus follicularis GN=CFOL_v3_29012 PE=4 SV=1	ISGK(1)IVDSLR	2	0.66864	3	3	1	66.2667	0.0157964	66.267	1	65.1792	0.0172155	65.179	1	66.2667	0.0157964	66.267_x000D_
SRP54-type protein, GTPase domain	0.0731256	Gene.26374::TRINITY_DN38884_c0_g1::g.26374::m.26374	390	K	"Signal recognition particle protein, chloroplastic (Fragment) OS=Anthurium amnicola GN=FFC_4 PE=3 SV=1"	GGAALSVK(1)EVSGK	2	1.1175	3	3	1	111.313	8.59e-06	111.31	1	71.8061	0.00250676	71.806	1	114.868	1.49e-06	114.87_x000D_
S1 RNA binding domain	0.0238074	Gene.8192::TRINITY_DN29099_c0_g2::g.8192::m.8192	373	K	"30S ribosomal protein S1, chloroplastic (Fragment) OS=Anthurium amnicola GN=RPS1_10 PE=4 SV=1"	LVFEK(1)ADEMAQAFR	2	-0.92974	3	3	1	153.392	3.31e-15	153.39	1	66.2152	0.00107292	66.215	1	143.925	1.72e-11	143.93_x000D_
S1 RNA binding domain	0.0238074	Gene.8192::TRINITY_DN29099_c0_g2::g.8192::m.8192	368	K	"30S ribosomal protein S1, chloroplastic (Fragment) OS=Anthurium amnicola GN=RPS1_10 PE=4 SV=1"	NPK(1)LVFEK	2	-0.080243	3	3	1	83.7828	0.00514648	83.783	1	69.3749	0.0186522	69.375	1	76.6045	0.0072388	76.605_x000D_
S1 RNA binding domain	0.0238074	Gene.13603::TRINITY_DN32332_c0_g1::g.13603::m.13603	111	K	"30S ribosomal protein S1, chloroplastic OS=Anthurium amnicola GN=RPS1_13 PE=4 SV=1"	LADWK(1)AAR	2	1.1544	3	3	1	59.5967	0.0118258	59.597	1	107.008	3.27e-05	107.01	1	67.8972	0.00624005	67.897_x000D_
S1 RNA binding domain	0.0238074	Gene.9564::TRINITY_DN29959_c0_g2::g.9564::m.9564	84	K	Eukaryotic translation initiation factor 2 subunit alpha OS=Anthurium amnicola GN=tif211_3 PE=4 SV=1	EK(1)GYIDLSK	2	-0.35513	3	3	1	63.6242	0.0228189	63.624	1	73.4995	0.0077422	73.499	1	72.434	0.00936897	72.434_x000D_
S1 RNA binding domain	0.0238074	Gene.9151::TRINITY_DN29700_c0_g4::g.9151::m.9151	482	K	"Elongation factor Ts, mitochondrial OS=Anthurium amnicola GN=tsf_12 PE=3 SV=1"	SSQSDGEK(1)EEDSR	2	0.32509	7	3	1	130.613	2.6e-07	130.61	1	198.228	4.45e-22	198.23	1	202.127	3.18e-22	202.13_x000D_
S1 RNA binding domain	0.0238074	Gene.9151::TRINITY_DN29700_c0_g4::g.9151::m.9151	266	K	"Elongation factor Ts, mitochondrial OS=Anthurium amnicola GN=tsf_12 PE=3 SV=1"	GQLLDGTVK(1)NLTR	2	0.22957	3	3	1	140.824	1.49e-09	140.82	1	104.696	2.37e-05	104.7	1	121.449	9.78e-07	121.45_x000D_
S1 RNA binding domain	0.0238074	Gene.9151::TRINITY_DN29700_c0_g4::g.9151::m.9151	257	K	"Elongation factor Ts, mitochondrial OS=Anthurium amnicola GN=tsf_12 PE=3 SV=1"	FVK(1)GQLLDGTVK	2	0.51796	4	3	1	120.872	2.08e-06	120.87	1	74.9873	0.00135476	74.987	1	114.721	3.06e-06	114.72_x000D_
Alpha amylase, C-terminal all-beta domain	0.0396951	Gene.26150::TRINITY_DN38780_c1_g1::g.26150::m.26150	194	K	"1,4-alpha-glucan-branching enzyme, chloroplastic/amyloplastic OS=Anthurium amnicola GN=SBE1_0 PE=4 SV=1"	GYHK(1)LWDSR	3	-0.19988	3	3	1	70.0564	0.00413459	70.056	1	78.0978	0.00136199	78.098	1	63.2161	0.00745634	63.216_x000D_
Alpha amylase, C-terminal all-beta domain	0.0396951	Gene.12584::TRINITY_DN31745_c0_g2::g.12584::m.12584	278	K	SBE OS=Colocasia esculenta PE=2 SV=1	YK(1)VVLNSDDK	2	0.31622	5	3	1	108.697	0.000176296	108.7	1	89.9003	0.00033659	89.9	1	81.5247	0.00282333	81.525_x000D_
Alpha amylase, C-terminal all-beta domain	0.0396951	Gene.12584::TRINITY_DN31745_c0_g2::g.12584::m.12584	141	K	SBE OS=Colocasia esculenta PE=2 SV=1	GIALHK(1)MIR	3	-0.18544	6	3	1	56.4338	0.0118051	60.91	1	68.3707	0.0155725	68.371	1	61.6789	0.000309977	99.139_x000D_
Phosphoglycerate kinase	0.0731256	Gene.25679::TRINITY_DN38558_c0_g1::g.25679::m.25679	77	K	Phosphoglycerate kinase OS=Macleaya cordata GN=BVC80_1795g51 PE=3 SV=1	YSLK(1)PLVPR	2	-0.28004	4	3	1	120.306	0.000171734	120.31	1	114.895	0.000190768	114.89	1	121.639	0.000167047	121.64_x000D_
Phosphoglycerate kinase	0.0731256	Gene.25679::TRINITY_DN38558_c0_g1::g.25679::m.25679	49	K	Phosphoglycerate kinase OS=Macleaya cordata GN=BVC80_1795g51 PE=3 SV=1	AAVPTIK(1)YLVGNGAR	2	1.6587	3	3	1	78.5055	0.000506138	78.505	1	49.1494	0.0173792	49.149	1	78.5055	0.000506138	78.505_x000D_
Phosphoglycerate kinase	0.0731256	Gene.25679::TRINITY_DN38558_c0_g1::g.25679::m.25679	10	K	Phosphoglycerate kinase OS=Macleaya cordata GN=BVC80_1795g51 PE=3 SV=1	SVGDLK(1)EADLK	2	-0.44446	6	3	1	107.966	9.9e-05	107.97	1	128.081	4.23e-06	128.08	1	93.3452	0.000431667	93.345_x000D_
Phosphoglycerate kinase	0.0731256	Gene.25679::TRINITY_DN38558_c0_g1::g.25679::m.25679	340	K	Phosphoglycerate kinase OS=Macleaya cordata GN=BVC80_1795g51 PE=3 SV=1	FAAGTDAIAK(1)K	2	3.7115	3	3	1	87.1843	0.0016724	87.184	1	88.5961	0.00144473	88.596	1	88.5961	0.00144473	88.596_x000D_
Phosphoglycerate kinase	0.0731256	Gene.26419::TRINITY_DN38904_c1_g3::g.26419::m.26419	27	K	Phosphoglycerate kinase OS=Cucumis melo GN=LOC103496286 PE=3 SV=1	SVGDLTEADLK(1)GK(1)R	2	-2.2424	3	3	1	113.527	3.94e-07	113.53	1	161.205	2.29e-14	161.21	1	137.796	3.62e-10	137.8_x000D_
Phosphoglycerate kinase	0.0731256	Gene.26419::TRINITY_DN38904_c1_g3::g.26419::m.26419	25	K	Phosphoglycerate kinase OS=Cucumis melo GN=LOC103496286 PE=3 SV=1	SVGDLTEADLK(1)GK(1)R	2	-2.2424	10	3	1	113.527	2.18e-09	135.02	1	161.205	2.29e-14	161.48	1	137.796	8.03e-14	166.7_x000D_
Phosphoglycerate kinase	0.0731256	Gene.26419::TRINITY_DN38904_c1_g3::g.26419::m.26419	350	K	Phosphoglycerate kinase OS=Cucumis melo GN=LOC103496286 PE=3 SV=1	FAIGTEAIAK(1)K	2	0.019238	6	3	1	131.819	2.55e-06	131.82	1	120.062	1.54e-05	120.06	1	99.2826	0.000336618	99.283_x000D_
Phosphoglycerate kinase	0.0731256	Gene.26419::TRINITY_DN38904_c1_g3::g.26419::m.26419	67	K	Phosphoglycerate kinase OS=Cucumis melo GN=LOC103496286 PE=3 SV=1	GAK(1)VILSSHLGR	3	-0.13376	9	3	1	59.1163	8.58e-07	128.54	1	104.593	1.35e-05	104.59	1	62.0879	2.67e-09	142.38_x000D_
Phosphoglycerate kinase	0.0731256	Gene.26419::TRINITY_DN38904_c1_g3::g.26419::m.26419	134	K	Phosphoglycerate kinase OS=Cucumis melo GN=LOC103496286 PE=3 SV=1	FYK(1)EEEKNDPEFAK	2	-0.19076	30	3	1	76.7209	1.88e-08	123.76	1	108.406	5.39e-29	217.48	1	113.696	3.22e-07	113.7_x000D_
Phosphoglycerate kinase	0.0731256	Gene.26419::TRINITY_DN38904_c1_g3::g.26419::m.26419	138	K	Phosphoglycerate kinase OS=Cucumis melo GN=LOC103496286 PE=3 SV=1	FYKEEEK(1)NDPEFAK	3	-0.90007	11	3	1	55.2579	3.67e-06	104.95	1	75.9343	2.49e-15	161.21	1	57.8855	2.82e-11	141_x000D_
Phosphoglycerate kinase	0.0731256	Gene.26419::TRINITY_DN38904_c1_g3::g.26419::m.26419	78	K	Phosphoglycerate kinase OS=Cucumis melo GN=LOC103496286 PE=3 SV=1	PK(1)GVTPK	2	-0.044399	4	3	1	101.601	0.00461704	101.6	1	94.1145	0.00582782	94.114	1	110.31	0.00363872	110.31_x000D_
Phosphoglycerate kinase	0.0731256	Gene.26419::TRINITY_DN38904_c1_g3::g.26419::m.26419	211	K	Phosphoglycerate kinase OS=Cucumis melo GN=LOC103496286 PE=3 SV=1	RPFAAIVGGSK(1)VSSK	3	0.6031	3	3	1	49.5946	0.0079804	49.595	1	63.6823	0.000246074	63.682	1	94.532	1.14e-05	94.532_x000D_
Phosphoglycerate kinase	0.0731256	Gene.26419::TRINITY_DN38904_c1_g3::g.26419::m.26419	59	K	Phosphoglycerate kinase OS=Cucumis melo GN=LOC103496286 PE=3 SV=1	AAIPTIK(1)YLTSK	2	0.10438	8	3	1	69.0301	0.00510783	69.03	1	78.7046	0.000920142	78.705	1	80.3185	0.000836543	80.318_x000D_
Phosphoglycerate kinase	0.0731256	Gene.26419::TRINITY_DN38904_c1_g3::g.26419::m.26419	145	K	Phosphoglycerate kinase OS=Cucumis melo GN=LOC103496286 PE=3 SV=1	NDPEFAK(1)K	2	-0.30369	13	3	1	91.318	0.000516168	91.318	1	79.474	0.000516168	79.474	1	84.7431	6.81e-05	115.57_x000D_
Phosphoglycerate kinase	0.0731256	Gene.26419::TRINITY_DN38904_c1_g3::g.26419::m.26419	351	K	Phosphoglycerate kinase OS=Cucumis melo GN=LOC103496286 PE=3 SV=1	K(1)LAELSGK	2	0.75969	3	3	1	86.1356	0.00701531	86.136	1	86.1356	0.00701531	86.136	1	66.5676	0.0374334	66.568_x000D_
