# Supplementary material for: Large-scale analysis of protein crotonylation reveals its diverse functions in Pinellia ternata
Source: BMC Plant Biol. 2022 Sep 23;22:457. doi: 10.1186/s12870-022-03835-y (PMC9502611; doi:10.1186/s12870-022-03835-y)
Supplement: Supplementary file 7 — Additional file 7: Supplementary Table S6. Annotation of the total proteins in the leaves of P. ternata. [file 12870_2022_3835_MOESM7_ESM.xlsx]

## Sheet: Annotation_Combine
Protein accession	Position	Amino acid	Protein description	Modified sequence	Charge	Mass error [ppm]	MS/MS Count	Num. of Rep.	Localization prob 1	Score diff 1	PEP 1	Score 1	Localization prob 2	Score diff 2	PEP 2	Score 2	Localization prob 3	Score diff 3	PEP 3	Score 3_x000D_	Subcellular localization	Biological Process	Cellular Component	Molecular Function	KEGG KO No.	KEGG Gene	KEGG pathway	Pfam ID	Domain description	KOG category	KOG NO.	KOG description
Gene.4117::TRINITY_DN26271_c1_g3::g.4117::m.4117	35	K	Pyruvate dehydrogenase E1 component subunit alpha OS=Anthurium amnicola GN=ODPA PE=4 SV=1	FAK(1)EHALK	2	1.024	4	3	1	94.3095	0.0020782	94.309	1	88.1361	0.00387759	88.136	1	94.3095	0.0020782	94.309_x000D_	cytoplasm				K00161	PDHA, pdhA; pyruvate dehydrogenase E1 component alpha subunit [EC:1.2.4.1]	map00010 Glycolysis / Gluconeogenesis; map00020 Citrate cycle (TCA cycle); map00620 Pyruvate metabolism; map01100 Metabolic pathways; map01110 Biosynthesis of secondary metabolites; map01200 Carbon metabolism			C	KOG0225	Pyruvate dehydrogenase E1, alpha subunit
Gene.10084::TRINITY_DN30300_c0_g1::g.10084::m.10084	115	K	Pyruvate dehydrogenase E1 component subunit alpha OS=Anthurium amnicola GN=ODPA PE=4 SV=1	LILSHEIASAAELK(1)DIEK	3	1.7056	3	3	1	192.162	4.42e-30	192.16	1	154.521	1.66e-21	154.52	1	114.549	1.86e-10	114.55_x000D_	cytoplasm				K00161	PDHA, pdhA; pyruvate dehydrogenase E1 component alpha subunit [EC:1.2.4.1]	map00010 Glycolysis / Gluconeogenesis; map00020 Citrate cycle (TCA cycle); map00620 Pyruvate metabolism; map01100 Metabolic pathways; map01110 Biosynthesis of secondary metabolites; map01200 Carbon metabolism			C	KOG0225	Pyruvate dehydrogenase E1, alpha subunit
Gene.10138::TRINITY_DN30331_c0_g2::g.10138::m.10138	186	K	Peptidyl-prolyl cis-trans isomerase (Fragment) OS=Anthurium amnicola GN=CYP20-2 PE=3 SV=1	ALCTGEK(1)GFGYK	2	0.22837	8	3	1	152.069	3.2e-10	152.07	1	139.858	3.28e-09	139.86	1	107.026	3.26e-05	107.03_x000D_	nucleus	GO:0000413 protein peptidyl-prolyl isomerization; GO:0006464 cellular protein modification process; GO:0006807 nitrogen compound metabolic process; GO:0008152 metabolic process; GO:0009987 cellular process; GO:0010275 NAD(P)H dehydrogenase complex assembly; GO:0016043 cellular component organization; GO:0018193 peptidyl-amino acid modification; GO:0018208 peptidyl-proline modification; GO:0019538…	GO:0005622 intracellular; GO:0005623 cell; GO:0005737 cytoplasm; GO:0009507 chloroplast; GO:0009532 plastid stroma; GO:0009533 chloroplast stromal thylakoid; GO:0009534 chloroplast thylakoid; GO:0009535 chloroplast thylakoid membrane; GO:0009536 plastid; GO:0009570 chloroplast stroma; GO:0009579 thylakoid; GO:0016020 membrane; GO:0031976 plastid thylakoid; GO:0031977 thylakoid lumen; GO:0031984 o…	GO:0003755 peptidyl-prolyl cis-trans isomerase activity; GO:0003824 catalytic activity; GO:0005488 binding; GO:0005515 protein binding; GO:0016853 isomerase activity; GO:0016859 cis-trans isomerase activity; GO:0019899 enzyme binding; GO:0019900 kinase binding; GO:0019901 protein kinase binding; GO:0043424 protein histidine kinase binding; GO:0140096 catalytic activity, acting on a protein;	K03768	PPIB, ppiB; peptidyl-prolyl cis-trans isomerase B (cyclophilin B) [EC:5.2.1.8]		PF00160	Cyclophilin type peptidyl-prolyl cis-trans isomerase/CLD	O	KOG0880	Peptidyl-prolyl cis-trans isomerase
Gene.10138::TRINITY_DN30331_c0_g2::g.10138::m.10138	191	K	Peptidyl-prolyl cis-trans isomerase (Fragment) OS=Anthurium amnicola GN=CYP20-2 PE=3 SV=1	GFGYK(1)GSSFHR	3	-0.14138	6	3	1	104.824	4.47e-05	104.82	1	111.855	1.27e-06	132.32	1	86.3444	0.000365636	86.344_x000D_	nucleus	GO:0000413 protein peptidyl-prolyl isomerization; GO:0006464 cellular protein modification process; GO:0006807 nitrogen compound metabolic process; GO:0008152 metabolic process; GO:0009987 cellular process; GO:0010275 NAD(P)H dehydrogenase complex assembly; GO:0016043 cellular component organization; GO:0018193 peptidyl-amino acid modification; GO:0018208 peptidyl-proline modification; GO:0019538…	GO:0005622 intracellular; GO:0005623 cell; GO:0005737 cytoplasm; GO:0009507 chloroplast; GO:0009532 plastid stroma; GO:0009533 chloroplast stromal thylakoid; GO:0009534 chloroplast thylakoid; GO:0009535 chloroplast thylakoid membrane; GO:0009536 plastid; GO:0009570 chloroplast stroma; GO:0009579 thylakoid; GO:0016020 membrane; GO:0031976 plastid thylakoid; GO:0031977 thylakoid lumen; GO:0031984 o…	GO:0003755 peptidyl-prolyl cis-trans isomerase activity; GO:0003824 catalytic activity; GO:0005488 binding; GO:0005515 protein binding; GO:0016853 isomerase activity; GO:0016859 cis-trans isomerase activity; GO:0019899 enzyme binding; GO:0019900 kinase binding; GO:0019901 protein kinase binding; GO:0043424 protein histidine kinase binding; GO:0140096 catalytic activity, acting on a protein;	K03768	PPIB, ppiB; peptidyl-prolyl cis-trans isomerase B (cyclophilin B) [EC:5.2.1.8]		PF00160	Cyclophilin type peptidyl-prolyl cis-trans isomerase/CLD	O	KOG0880	Peptidyl-prolyl cis-trans isomerase
Gene.10138::TRINITY_DN30331_c0_g2::g.10138::m.10138	211	K	Peptidyl-prolyl cis-trans isomerase (Fragment) OS=Anthurium amnicola GN=CYP20-2 PE=3 SV=1	DFMIQGGDFDK(1)GNGTGGK	2	0.38796	4	3	1	155.997	2.11e-21	156	1	154.494	5.24e-21	154.49	1	116.133	6.42e-23	172.37_x000D_	nucleus	GO:0000413 protein peptidyl-prolyl isomerization; GO:0006464 cellular protein modification process; GO:0006807 nitrogen compound metabolic process; GO:0008152 metabolic process; GO:0009987 cellular process; GO:0010275 NAD(P)H dehydrogenase complex assembly; GO:0016043 cellular component organization; GO:0018193 peptidyl-amino acid modification; GO:0018208 peptidyl-proline modification; GO:0019538…	GO:0005622 intracellular; GO:0005623 cell; GO:0005737 cytoplasm; GO:0009507 chloroplast; GO:0009532 plastid stroma; GO:0009533 chloroplast stromal thylakoid; GO:0009534 chloroplast thylakoid; GO:0009535 chloroplast thylakoid membrane; GO:0009536 plastid; GO:0009570 chloroplast stroma; GO:0009579 thylakoid; GO:0016020 membrane; GO:0031976 plastid thylakoid; GO:0031977 thylakoid lumen; GO:0031984 o…	GO:0003755 peptidyl-prolyl cis-trans isomerase activity; GO:0003824 catalytic activity; GO:0005488 binding; GO:0005515 protein binding; GO:0016853 isomerase activity; GO:0016859 cis-trans isomerase activity; GO:0019899 enzyme binding; GO:0019900 kinase binding; GO:0019901 protein kinase binding; GO:0043424 protein histidine kinase binding; GO:0140096 catalytic activity, acting on a protein;	K03768	PPIB, ppiB; peptidyl-prolyl cis-trans isomerase B (cyclophilin B) [EC:5.2.1.8]		PF00160	Cyclophilin type peptidyl-prolyl cis-trans isomerase/CLD	O	KOG0880	Peptidyl-prolyl cis-trans isomerase
Gene.10138::TRINITY_DN30331_c0_g2::g.10138::m.10138	218	K	Peptidyl-prolyl cis-trans isomerase (Fragment) OS=Anthurium amnicola GN=CYP20-2 PE=3 SV=1	GNGTGGK(1)SIYGR	2	-3.6579	8	3	1	45.2798	5.45e-05	101.56	1	78.3239	0.000939864	78.324	1	53.4477	3.21e-05	107.17_x000D_	nucleus	GO:0000413 protein peptidyl-prolyl isomerization; GO:0006464 cellular protein modification process; GO:0006807 nitrogen compound metabolic process; GO:0008152 metabolic process; GO:0009987 cellular process; GO:0010275 NAD(P)H dehydrogenase complex assembly; GO:0016043 cellular component organization; GO:0018193 peptidyl-amino acid modification; GO:0018208 peptidyl-proline modification; GO:0019538…	GO:0005622 intracellular; GO:0005623 cell; GO:0005737 cytoplasm; GO:0009507 chloroplast; GO:0009532 plastid stroma; GO:0009533 chloroplast stromal thylakoid; GO:0009534 chloroplast thylakoid; GO:0009535 chloroplast thylakoid membrane; GO:0009536 plastid; GO:0009570 chloroplast stroma; GO:0009579 thylakoid; GO:0016020 membrane; GO:0031976 plastid thylakoid; GO:0031977 thylakoid lumen; GO:0031984 o…	GO:0003755 peptidyl-prolyl cis-trans isomerase activity; GO:0003824 catalytic activity; GO:0005488 binding; GO:0005515 protein binding; GO:0016853 isomerase activity; GO:0016859 cis-trans isomerase activity; GO:0019899 enzyme binding; GO:0019900 kinase binding; GO:0019901 protein kinase binding; GO:0043424 protein histidine kinase binding; GO:0140096 catalytic activity, acting on a protein;	K03768	PPIB, ppiB; peptidyl-prolyl cis-trans isomerase B (cyclophilin B) [EC:5.2.1.8]		PF00160	Cyclophilin type peptidyl-prolyl cis-trans isomerase/CLD	O	KOG0880	Peptidyl-prolyl cis-trans isomerase
Gene.10138::TRINITY_DN30331_c0_g2::g.10138::m.10138	226	K	Peptidyl-prolyl cis-trans isomerase (Fragment) OS=Anthurium amnicola GN=CYP20-2 PE=3 SV=1	TFK(1)DENFK	2	0.35016	12	3	1	123.72	0.000830604	123.72	1	130.562	0.000798769	130.56	1	111.947	0.00100363	111.95_x000D_	nucleus	GO:0000413 protein peptidyl-prolyl isomerization; GO:0006464 cellular protein modification process; GO:0006807 nitrogen compound metabolic process; GO:0008152 metabolic process; GO:0009987 cellular process; GO:0010275 NAD(P)H dehydrogenase complex assembly; GO:0016043 cellular component organization; GO:0018193 peptidyl-amino acid modification; GO:0018208 peptidyl-proline modification; GO:0019538…	GO:0005622 intracellular; GO:0005623 cell; GO:0005737 cytoplasm; GO:0009507 chloroplast; GO:0009532 plastid stroma; GO:0009533 chloroplast stromal thylakoid; GO:0009534 chloroplast thylakoid; GO:0009535 chloroplast thylakoid membrane; GO:0009536 plastid; GO:0009570 chloroplast stroma; GO:0009579 thylakoid; GO:0016020 membrane; GO:0031976 plastid thylakoid; GO:0031977 thylakoid lumen; GO:0031984 o…	GO:0003755 peptidyl-prolyl cis-trans isomerase activity; GO:0003824 catalytic activity; GO:0005488 binding; GO:0005515 protein binding; GO:0016853 isomerase activity; GO:0016859 cis-trans isomerase activity; GO:0019899 enzyme binding; GO:0019900 kinase binding; GO:0019901 protein kinase binding; GO:0043424 protein histidine kinase binding; GO:0140096 catalytic activity, acting on a protein;	K03768	PPIB, ppiB; peptidyl-prolyl cis-trans isomerase B (cyclophilin B) [EC:5.2.1.8]		PF00160	Cyclophilin type peptidyl-prolyl cis-trans isomerase/CLD	O	KOG0880	Peptidyl-prolyl cis-trans isomerase
Gene.10138::TRINITY_DN30331_c0_g2::g.10138::m.10138	266	K	Peptidyl-prolyl cis-trans isomerase (Fragment) OS=Anthurium amnicola GN=CYP20-2 PE=3 SV=1	TPWLDK(1)R	2	0.031452	7	3	1	110.31	0.00572257	110.31	1	110.31	0.00572257	110.31	1	147.336	0.00176408	147.34_x000D_	nucleus	GO:0000413 protein peptidyl-prolyl isomerization; GO:0006464 cellular protein modification process; GO:0006807 nitrogen compound metabolic process; GO:0008152 metabolic process; GO:0009987 cellular process; GO:0010275 NAD(P)H dehydrogenase complex assembly; GO:0016043 cellular component organization; GO:0018193 peptidyl-amino acid modification; GO:0018208 peptidyl-proline modification; GO:0019538…	GO:0005622 intracellular; GO:0005623 cell; GO:0005737 cytoplasm; GO:0009507 chloroplast; GO:0009532 plastid stroma; GO:0009533 chloroplast stromal thylakoid; GO:0009534 chloroplast thylakoid; GO:0009535 chloroplast thylakoid membrane; GO:0009536 plastid; GO:0009570 chloroplast stroma; GO:0009579 thylakoid; GO:0016020 membrane; GO:0031976 plastid thylakoid; GO:0031977 thylakoid lumen; GO:0031984 o…	GO:0003755 peptidyl-prolyl cis-trans isomerase activity; GO:0003824 catalytic activity; GO:0005488 binding; GO:0005515 protein binding; GO:0016853 isomerase activity; GO:0016859 cis-trans isomerase activity; GO:0019899 enzyme binding; GO:0019900 kinase binding; GO:0019901 protein kinase binding; GO:0043424 protein histidine kinase binding; GO:0140096 catalytic activity, acting on a protein;	K03768	PPIB, ppiB; peptidyl-prolyl cis-trans isomerase B (cyclophilin B) [EC:5.2.1.8]		PF00160	Cyclophilin type peptidyl-prolyl cis-trans isomerase/CLD	O	KOG0880	Peptidyl-prolyl cis-trans isomerase
Gene.10183::TRINITY_DN30363_c0_g1::g.10183::m.10183	70	K	"Putative aconitate hydratase, cytoplasmic OS=Anthurium amnicola GN=Os08g0191100_4 PE=4 SV=1"	YK(1)SEGHDTVILAGAEYGSGSSR	3	-0.015647	3	3	1	140.592	1.53e-17	140.59	1	128.381	4.27e-12	128.38	1	140.592	1.53e-17	140.59_x000D_	cytoplasm	GO:0006082 organic acid metabolic process; GO:0006101 citrate metabolic process; GO:0006102 isocitrate metabolic process; GO:0006950 response to stress; GO:0006970 response to osmotic stress; GO:0008152 metabolic process; GO:0009605 response to external stimulus; GO:0009628 response to abiotic stimulus; GO:0009651 response to salt stress; GO:0009987 cellular process; GO:0009991 response to extrac…	GO:0005576 extracellular region; GO:0005622 intracellular; GO:0005623 cell; GO:0005737 cytoplasm; GO:0005739 mitochondrion; GO:0005773 vacuole; GO:0005829 cytosol; GO:0005886 plasma membrane; GO:0005911 cell-cell junction; GO:0009506 plasmodesma; GO:0016020 membrane; GO:0030054 cell junction; GO:0043226 organelle; GO:0043227 membrane-bounded organelle; GO:0043229 intracellular organelle; GO:00432…	GO:0003676 nucleic acid binding; GO:0003723 RNA binding; GO:0003729 mRNA binding; GO:0003824 catalytic activity; GO:0003994 aconitate hydratase activity; GO:0005488 binding; GO:0005507 copper ion binding; GO:0016829 lyase activity; GO:0016835 carbon-oxygen lyase activity; GO:0016836 hydro-lyase activity; GO:0043167 ion binding; GO:0043169 cation binding; GO:0046872 metal ion binding; GO:0046914 t…	K01681	ACO, acnA; aconitate hydratase [EC:4.2.1.3]	map00020 Citrate cycle (TCA cycle); map00630 Glyoxylate and dicarboxylate metabolism; map01100 Metabolic pathways; map01110 Biosynthesis of secondary metabolites; map01200 Carbon metabolism; map01210 2-Oxocarboxylic acid metabolism; map01230 Biosynthesis of amino acids	PF00694	Aconitase C-terminal domain	AJ	KOG0452	RNA-binding translational regulator IRP (aconitase superfamily)
Gene.10193::TRINITY_DN30367_c0_g1::g.10193::m.10193	70	K	60S ribosomal protein L6 (Fragment) OS=Anthurium amnicola GN=RPL6_10 PE=4 SV=1	APK(1)FYPADDVK	2	-2.0092	5	3	1	81.709	0.00162484	81.709	1	102.97	0.000165178	102.97	1	78.3239	0.00197195	78.324_x000D_	chloroplast				K02934	RP-L6e, RPL6; large subunit ribosomal protein L6e	map03010 Ribosome	PF03868	Ribosomal protein L6, N-terminal domain	J	KOG1694	60s ribosomal protein L6
Gene.10193::TRINITY_DN30367_c0_g1::g.10193::m.10193	166	K	60S ribosomal protein L6 (Fragment) OS=Anthurium amnicola GN=RPL6_10 PE=4 SV=1	FDDK(1)YFAK	2	-1.2524	3	3	1	59.1529	0.0374046	59.153	1	94.3095	0.0020782	94.309	1	86.6702	0.00430487	86.67_x000D_	chloroplast				K02934	RP-L6e, RPL6; large subunit ribosomal protein L6e	map03010 Ribosome	PF03868	Ribosomal protein L6, N-terminal domain	J	KOG1694	60s ribosomal protein L6
Gene.10193::TRINITY_DN30367_c0_g1::g.10193::m.10193	170	K	60S ribosomal protein L6 (Fragment) OS=Anthurium amnicola GN=RPL6_10 PE=4 SV=1	YFAK(1)DVQR	2	0.24415	3	3	1	105.136	0.00136408	105.14	1	85.1608	0.00474483	85.161	1	102.514	0.00150283	102.51_x000D_	chloroplast				K02934	RP-L6e, RPL6; large subunit ribosomal protein L6e	map03010 Ribosome	PF03868	Ribosomal protein L6, N-terminal domain	J	KOG1694	60s ribosomal protein L6
Gene.10197::TRINITY_DN30367_c0_g3::g.10197::m.10197	74	K	60S ribosomal protein L6 (Fragment) OS=Anthurium amnicola GN=RPL6_10 PE=4 SV=1	VPK(1)FYPADDVK	2	-0.35681	7	3	1	97.4631	0.000238148	97.463	1	122.344	8.23e-06	122.34	1	108.564	9.11e-05	108.56_x000D_	chloroplast				K02934	RP-L6e, RPL6; large subunit ribosomal protein L6e	map03010 Ribosome	PF03868	Ribosomal protein L6, N-terminal domain	J	KOG1694	60s ribosomal protein L6
Gene.15113::TRINITY_DN33196_c0_g1::g.15113::m.15113	176	K	60S ribosomal protein L6 (Fragment) OS=Anthurium amnicola GN=RPL6_10 PE=4 SV=1	FDDK(1)YFAK	2	-1.2524	3	3	1	59.1529	0.0374046	59.153	1	94.3095	0.0020782	94.309	1	86.6702	0.00430487	86.67_x000D_	chloroplast				K02934	RP-L6e, RPL6; large subunit ribosomal protein L6e	map03010 Ribosome	PF03868	Ribosomal protein L6, N-terminal domain	J	KOG1694	60s ribosomal protein L6
Gene.10202::TRINITY_DN30371_c1_g2::g.10202::m.10202	117	K	Chaperonin (Fragment) OS=Anthurium amnicola GN=groS_2 PE=4 SV=1	SAVK(1)FER	2	0.40545	6	3	1	80.4381	0.0137912	80.438	1	71.692	0.0260075	71.692	1	102.002	0.00457201	102_x000D_	chloroplast	GO:0006457 protein folding; GO:0006458 'de novo' protein folding; GO:0006950 response to stress; GO:0006986 response to unfolded protein; GO:0009987 cellular process; GO:0010033 response to organic substance; GO:0035966 response to topologically incorrect protein; GO:0042221 response to chemical; GO:0050896 response to stimulus; GO:0051084 'de novo' posttranslational protein folding; GO:0051085 c…	GO:0005622 intracellular; GO:0005623 cell; GO:0005737 cytoplasm; GO:0005739 mitochondrion; GO:0005759 mitochondrial matrix; GO:0009507 chloroplast; GO:0009526 plastid envelope; GO:0009532 plastid stroma; GO:0009536 plastid; GO:0009570 chloroplast stroma; GO:0009941 chloroplast envelope; GO:0031967 organelle envelope; GO:0031974 membrane-enclosed lumen; GO:0031975 envelope; GO:0043226 organelle; G…	GO:0005488 binding; GO:0005515 protein binding; GO:0019904 protein domain specific binding; GO:0043167 ion binding; GO:0043169 cation binding; GO:0046872 metal ion binding; GO:0051082 unfolded protein binding; GO:0051087 chaperone binding;	K04078	groES, HSPE1; chaperonin GroES		PF00166	Chaperonin 10 Kd subunit	O	KOG1641	Mitochondrial chaperonin
Gene.10202::TRINITY_DN30371_c1_g2::g.10202::m.10202	113	K	Chaperonin (Fragment) OS=Anthurium amnicola GN=groS_2 PE=4 SV=1	SSGGVLLPK(1)SAVK	2	1.3307	6	3	1	96.4641	4.26e-05	96.464	1	81.9037	0.000565231	81.904	1	92.0388	0.000160457	92.039_x000D_	chloroplast	GO:0006457 protein folding; GO:0006458 'de novo' protein folding; GO:0006950 response to stress; GO:0006986 response to unfolded protein; GO:0009987 cellular process; GO:0010033 response to organic substance; GO:0035966 response to topologically incorrect protein; GO:0042221 response to chemical; GO:0050896 response to stimulus; GO:0051084 'de novo' posttranslational protein folding; GO:0051085 c…	GO:0005622 intracellular; GO:0005623 cell; GO:0005737 cytoplasm; GO:0005739 mitochondrion; GO:0005759 mitochondrial matrix; GO:0009507 chloroplast; GO:0009526 plastid envelope; GO:0009532 plastid stroma; GO:0009536 plastid; GO:0009570 chloroplast stroma; GO:0009941 chloroplast envelope; GO:0031967 organelle envelope; GO:0031974 membrane-enclosed lumen; GO:0031975 envelope; GO:0043226 organelle; G…	GO:0005488 binding; GO:0005515 protein binding; GO:0019904 protein domain specific binding; GO:0043167 ion binding; GO:0043169 cation binding; GO:0046872 metal ion binding; GO:0051082 unfolded protein binding; GO:0051087 chaperone binding;	K04078	groES, HSPE1; chaperonin GroES		PF00166	Chaperonin 10 Kd subunit	O	KOG1641	Mitochondrial chaperonin
Gene.10202::TRINITY_DN30371_c1_g2::g.10202::m.10202	86	K	Chaperonin (Fragment) OS=Anthurium amnicola GN=groS_2 PE=4 SV=1	WEPSK(1)VAPQGDR	2	-2.8875	3	3	1	73.3864	0.00236336	73.386	1	63.1853	0.00879005	63.185	1	99.8441	6.14e-05	99.844_x000D_	chloroplast	GO:0006457 protein folding; GO:0006458 'de novo' protein folding; GO:0006950 response to stress; GO:0006986 response to unfolded protein; GO:0009987 cellular process; GO:0010033 response to organic substance; GO:0035966 response to topologically incorrect protein; GO:0042221 response to chemical; GO:0050896 response to stimulus; GO:0051084 'de novo' posttranslational protein folding; GO:0051085 c…	GO:0005622 intracellular; GO:0005623 cell; GO:0005737 cytoplasm; GO:0005739 mitochondrion; GO:0005759 mitochondrial matrix; GO:0009507 chloroplast; GO:0009526 plastid envelope; GO:0009532 plastid stroma; GO:0009536 plastid; GO:0009570 chloroplast stroma; GO:0009941 chloroplast envelope; GO:0031967 organelle envelope; GO:0031974 membrane-enclosed lumen; GO:0031975 envelope; GO:0043226 organelle; G…	GO:0005488 binding; GO:0005515 protein binding; GO:0019904 protein domain specific binding; GO:0043167 ion binding; GO:0043169 cation binding; GO:0046872 metal ion binding; GO:0051082 unfolded protein binding; GO:0051087 chaperone binding;	K04078	groES, HSPE1; chaperonin GroES		PF00166	Chaperonin 10 Kd subunit	O	KOG1641	Mitochondrial chaperonin
Gene.10235::TRINITY_DN30392_c0_g1::g.10235::m.10235	457	K	Photosystem II CP43 reaction center protein OS=Pinellia ternata GN=psbC PE=3 SV=1	AAAAGFEK(1)GIDR	2	1.9502	24	3	1	80.3118	2.86e-09	141.58	1	120.872	1.01e-06	127.56	1	74.9873	1.95e-05	110.31_x000D_	plasma membrane		GO:0005622 intracellular; GO:0005623 cell; GO:0005737 cytoplasm; GO:0009507 chloroplast; GO:0009521 photosystem; GO:0009523 photosystem II; GO:0009532 plastid stroma; GO:0009533 chloroplast stromal thylakoid; GO:0009534 chloroplast thylakoid; GO:0009535 chloroplast thylakoid membrane; GO:0009536 plastid; GO:0009539 photosystem II reaction center; GO:0009570 chloroplast stroma; GO:0009579 thylakoi…		K02705	psbC; photosystem II CP43 chlorophyll apoprotein	map00195 Photosynthesis; map01100 Metabolic pathways
Gene.10235::TRINITY_DN30392_c0_g1::g.10235::m.10235	382	K	Photosystem II CP43 reaction center protein OS=Pinellia ternata GN=psbC PE=3 SV=1	K(1)DIQPWQER	2	-0.23526	3	3	1	135.859	0.000176257	135.86	1	153.102	1.25e-05	153.1	1	148.321	5.79e-05	148.32_x000D_	plasma membrane		GO:0005622 intracellular; GO:0005623 cell; GO:0005737 cytoplasm; GO:0009507 chloroplast; GO:0009521 photosystem; GO:0009523 photosystem II; GO:0009532 plastid stroma; GO:0009533 chloroplast stromal thylakoid; GO:0009534 chloroplast thylakoid; GO:0009535 chloroplast thylakoid membrane; GO:0009536 plastid; GO:0009539 photosystem II reaction center; GO:0009570 chloroplast stroma; GO:0009579 thylakoi…		K02705	psbC; photosystem II CP43 chlorophyll apoprotein	map00195 Photosynthesis; map01100 Metabolic pathways
Gene.10235::TRINITY_DN30392_c0_g1::g.10235::m.10235	339	K	Photosystem II CP43 reaction center protein OS=Pinellia ternata GN=psbC PE=3 SV=1	LGANVGSAQGPTGLGK(1)YLMR	3	-0.20245	12	3	1	137.847	1.17e-43	211.4	1	224.893	1.31e-52	224.89	1	61.9589	3.47e-42	197.84_x000D_	plasma membrane		GO:0005622 intracellular; GO:0005623 cell; GO:0005737 cytoplasm; GO:0009507 chloroplast; GO:0009521 photosystem; GO:0009523 photosystem II; GO:0009532 plastid stroma; GO:0009533 chloroplast stromal thylakoid; GO:0009534 chloroplast thylakoid; GO:0009535 chloroplast thylakoid membrane; GO:0009536 plastid; GO:0009539 photosystem II reaction center; GO:0009570 chloroplast stroma; GO:0009579 thylakoi…		K02705	psbC; photosystem II CP43 chlorophyll apoprotein	map00195 Photosynthesis; map01100 Metabolic pathways
Gene.10258::TRINITY_DN30408_c0_g1::g.10258::m.10258	133	K	"ATP synthase subunit gamma, mitochondrial OS=Anthurium amnicola GN=ATPC_1 PE=3 SV=1"	ALYK(1)LTSGPEK	2	0.59954	6	3	1	118.278	1.11e-05	118.28	1	107.055	0.000111051	107.06	1	75.8194	0.00222875	75.819_x000D_	mitochondria		GO:0005618 cell wall; GO:0005622 intracellular; GO:0005623 cell; GO:0005634 nucleus; GO:0005730 nucleolus; GO:0005737 cytoplasm; GO:0005739 mitochondrion; GO:0005740 mitochondrial envelope; GO:0005743 mitochondrial inner membrane; GO:0005753 mitochondrial proton-transporting ATP synthase complex; GO:0009507 chloroplast; GO:0009536 plastid; GO:0016020 membrane; GO:0016469 proton-transporting two-s…	GO:0005488 binding; GO:0008270 zinc ion binding; GO:0043167 ion binding; GO:0043169 cation binding; GO:0046872 metal ion binding; GO:0046914 transition metal ion binding;	K02136	ATPeF1G, ATP5C1, ATP3; F-type H+-transporting ATPase subunit gamma	map00190 Oxidative phosphorylation; map01100 Metabolic pathways	PF00231	ATP synthase	C	KOG1531	F0F1-type ATP synthase, gamma subunit
Gene.10258::TRINITY_DN30408_c0_g1::g.10258::m.10258	72	K	"ATP synthase subunit gamma, mitochondrial OS=Anthurium amnicola GN=ATPC_1 PE=3 SV=1"	MVAASK(1)LR	2	-0.96295	7	3	1	116.371	0.000864804	116.37	1	95.7414	0.00186121	95.741	1	82.2787	0.000657991	102.51_x000D_	mitochondria		GO:0005618 cell wall; GO:0005622 intracellular; GO:0005623 cell; GO:0005634 nucleus; GO:0005730 nucleolus; GO:0005737 cytoplasm; GO:0005739 mitochondrion; GO:0005740 mitochondrial envelope; GO:0005743 mitochondrial inner membrane; GO:0005753 mitochondrial proton-transporting ATP synthase complex; GO:0009507 chloroplast; GO:0009536 plastid; GO:0016020 membrane; GO:0016469 proton-transporting two-s…	GO:0005488 binding; GO:0008270 zinc ion binding; GO:0043167 ion binding; GO:0043169 cation binding; GO:0046872 metal ion binding; GO:0046914 transition metal ion binding;	K02136	ATPeF1G, ATP5C1, ATP3; F-type H+-transporting ATPase subunit gamma	map00190 Oxidative phosphorylation; map01100 Metabolic pathways	PF00231	ATP synthase	C	KOG1531	F0F1-type ATP synthase, gamma subunit
Gene.10272::TRINITY_DN30418_c1_g2::g.10272::m.10272	13	K	T-complex protein 1 subunit zeta OS=Anthurium amnicola GN=CCT6 PE=3 SV=1	HK(1)FDVDTR	2	0.40572	4	3	1	119.68	0.000849404	119.68	1	132.875	0.000788004	132.88	1	105.524	0.00134353	105.52_x000D_	cytoplasm	GO:0006457 protein folding; GO:0006458 'de novo' protein folding; GO:0009987 cellular process; GO:0010035 response to inorganic substance; GO:0010038 response to metal ion; GO:0010043 response to zinc ion; GO:0042221 response to chemical; GO:0046686 response to cadmium ion; GO:0050896 response to stimulus; GO:0061077 chaperone-mediated protein folding;	GO:0005622 intracellular; GO:0005623 cell; GO:0005737 cytoplasm; GO:0005829 cytosol; GO:0005832 chaperonin-containing T-complex; GO:0016020 membrane; GO:0032991 protein-containing complex; GO:0101031 chaperone complex;	GO:0005488 binding; GO:0005515 protein binding; GO:0044183 protein folding chaperone; GO:0051082 unfolded protein binding;	K09498	CCT6; T-complex protein 1 subunit zeta				O	KOG0359	Chaperonin complex component, TCP-1 zeta subunit (CCT6)
Gene.10373::TRINITY_DN30482_c0_g3::g.10373::m.10373	304	K	Coatomer subunit alpha OS=Anthurium amnicola GN=Os09g0127800_1 PE=4 SV=1	TTTEGK(1)FSEALR	2	0.60872	4	3	1	114.721	3.06e-06	114.72	1	136.932	3.99e-09	136.93	1	54.1994	0.0121748	54.199_x000D_	cytoplasm	GO:0006810 transport; GO:0006886 intracellular protein transport; GO:0006888 endoplasmic reticulum to Golgi vesicle-mediated transport; GO:0006890 retrograde vesicle-mediated transport, Golgi to endoplasmic reticulum; GO:0006891 intra-Golgi vesicle-mediated transport; GO:0008104 protein localization; GO:0015031 protein transport; GO:0015833 peptide transport; GO:0016192 vesicle-mediated transport…	GO:0005622 intracellular; GO:0005623 cell; GO:0005737 cytoplasm; GO:0005794 Golgi apparatus; GO:0005798 Golgi-associated vesicle; GO:0005829 cytosol; GO:0005886 plasma membrane; GO:0012505 endomembrane system; GO:0012506 vesicle membrane; GO:0016020 membrane; GO:0030117 membrane coat; GO:0030120 vesicle coat; GO:0030126 COPI vesicle coat; GO:0030135 coated vesicle; GO:0030137 COPI-coated vesicle;…		K05236	COPA, RET1; coatomer subunit alpha				U	KOG0292	Vesicle coat complex COPI, alpha subunit
Gene.10395::TRINITY_DN30494_c0_g5::g.10395::m.10395	35	K	"Alpha-1,4 glucan phosphorylase OS=Anthurium amnicola GN=PHSL_5 PE=3 SV=1"	FADNEELQSEWK(1)AAK	2	-0.30216	6	3	1	270.072	1.95e-56	270.07	1	211.753	1.39e-30	211.75	1	281.934	1.98e-67	281.93_x000D_	cytoplasm		GO:0005622 intracellular; GO:0005623 cell; GO:0005737 cytoplasm; GO:0009501 amyloplast; GO:0009507 chloroplast; GO:0009536 plastid; GO:0043226 organelle; GO:0043227 membrane-bounded organelle; GO:0043229 intracellular organelle; GO:0043231 intracellular membrane-bounded organelle;		K00688	PYG, glgP; glycogen phosphorylase [EC:2.4.1.1]	map00500 Starch and sucrose metabolism; map01100 Metabolic pathways; map01110 Biosynthesis of secondary metabolites			G	KOG2099	Glycogen phosphorylase
Gene.10395::TRINITY_DN30494_c0_g5::g.10395::m.10395	44	K	"Alpha-1,4 glucan phosphorylase OS=Anthurium amnicola GN=PHSL_5 PE=3 SV=1"	LK(1)VADLIK	2	-0.10066	3	3	1	80.7549	0.00602905	80.755	1	76.1697	0.00736554	76.17	1	80.6884	0.00604844	80.688_x000D_	cytoplasm		GO:0005622 intracellular; GO:0005623 cell; GO:0005737 cytoplasm; GO:0009501 amyloplast; GO:0009507 chloroplast; GO:0009536 plastid; GO:0043226 organelle; GO:0043227 membrane-bounded organelle; GO:0043229 intracellular organelle; GO:0043231 intracellular membrane-bounded organelle;		K00688	PYG, glgP; glycogen phosphorylase [EC:2.4.1.1]	map00500 Starch and sucrose metabolism; map01100 Metabolic pathways; map01110 Biosynthesis of secondary metabolites			G	KOG2099	Glycogen phosphorylase
Gene.10395::TRINITY_DN30494_c0_g5::g.10395::m.10395	50	K	"Alpha-1,4 glucan phosphorylase OS=Anthurium amnicola GN=PHSL_5 PE=3 SV=1"	VADLIK(1)EK	2	1.5933	3	3	1	86.6702	0.00430487	86.67	1	56.9157	0.0415087	56.916	1	72.3251	0.0132399	72.325_x000D_	cytoplasm		GO:0005622 intracellular; GO:0005623 cell; GO:0005737 cytoplasm; GO:0009501 amyloplast; GO:0009507 chloroplast; GO:0009536 plastid; GO:0043226 organelle; GO:0043227 membrane-bounded organelle; GO:0043229 intracellular organelle; GO:0043231 intracellular membrane-bounded organelle;		K00688	PYG, glgP; glycogen phosphorylase [EC:2.4.1.1]	map00500 Starch and sucrose metabolism; map01100 Metabolic pathways; map01110 Biosynthesis of secondary metabolites			G	KOG2099	Glycogen phosphorylase
Gene.10395::TRINITY_DN30494_c0_g5::g.10395::m.10395	91	K	"Alpha-1,4 glucan phosphorylase OS=Anthurium amnicola GN=PHSL_5 PE=3 SV=1"	MK(1)EMTAEER	2	-0.25936	6	3	1	79.2014	0.00039136	94.692	1	69.6716	0.0135862	69.672	1	70.9415	0.00161388	81.017_x000D_	cytoplasm		GO:0005622 intracellular; GO:0005623 cell; GO:0005737 cytoplasm; GO:0009501 amyloplast; GO:0009507 chloroplast; GO:0009536 plastid; GO:0043226 organelle; GO:0043227 membrane-bounded organelle; GO:0043229 intracellular organelle; GO:0043231 intracellular membrane-bounded organelle;		K00688	PYG, glgP; glycogen phosphorylase [EC:2.4.1.1]	map00500 Starch and sucrose metabolism; map01100 Metabolic pathways; map01110 Biosynthesis of secondary metabolites			G	KOG2099	Glycogen phosphorylase
Gene.10474::TRINITY_DN30543_c0_g1::g.10474::m.10474	102	K	60S ribosomal protein L13a-4 OS=Anthurium amnicola GN=RPL13AD PE=3 SV=1	APAK(1)ILWR	2	-0.74956	6	3	1	113.412	0.000926133	113.41	1	107.895	0.00121804	107.9	1	98.6294	0.00170838	98.629_x000D_	cytoplasm	GO:0006412 translation; GO:0006518 peptide metabolic process; GO:0006807 nitrogen compound metabolic process; GO:0008152 metabolic process; GO:0009058 biosynthetic process; GO:0009059 macromolecule biosynthetic process; GO:0009987 cellular process; GO:0010467 gene expression; GO:0019538 protein metabolic process; GO:0034641 cellular nitrogen compound metabolic process; GO:0034645 cellular macromo…	GO:0005622 intracellular; GO:0005623 cell; GO:0005737 cytoplasm; GO:0005829 cytosol; GO:0005840 ribosome; GO:0005844 polysome; GO:0005911 cell-cell junction; GO:0009506 plasmodesma; GO:0015934 large ribosomal subunit; GO:0016020 membrane; GO:0022625 cytosolic large ribosomal subunit; GO:0022626 cytosolic ribosome; GO:0030054 cell junction; GO:0032991 protein-containing complex; GO:0042788 polysom…	GO:0003676 nucleic acid binding; GO:0003723 RNA binding; GO:0003729 mRNA binding; GO:0003735 structural constituent of ribosome; GO:0005198 structural molecule activity; GO:0005488 binding; GO:0097159 organic cyclic compound binding; GO:1901363 heterocyclic compound binding;	K02872	RP-L13Ae, RPL13A; large subunit ribosomal protein L13Ae	map03010 Ribosome			J	KOG3204	60S ribosomal protein L13a
Gene.10474::TRINITY_DN30543_c0_g1::g.10474::m.10474	115	K	60S ribosomal protein L13a-4 OS=Anthurium amnicola GN=RPL13AD PE=3 SV=1	GMIPHK(1)TK	2	-0.11332	5	3	1	51.1927	0.0304343	51.193	1	60.9103	0.0149655	60.91	1	51.3458	0.0300626	51.346_x000D_	cytoplasm	GO:0006412 translation; GO:0006518 peptide metabolic process; GO:0006807 nitrogen compound metabolic process; GO:0008152 metabolic process; GO:0009058 biosynthetic process; GO:0009059 macromolecule biosynthetic process; GO:0009987 cellular process; GO:0010467 gene expression; GO:0019538 protein metabolic process; GO:0034641 cellular nitrogen compound metabolic process; GO:0034645 cellular macromo…	GO:0005622 intracellular; GO:0005623 cell; GO:0005737 cytoplasm; GO:0005829 cytosol; GO:0005840 ribosome; GO:0005844 polysome; GO:0005911 cell-cell junction; GO:0009506 plasmodesma; GO:0015934 large ribosomal subunit; GO:0016020 membrane; GO:0022625 cytosolic large ribosomal subunit; GO:0022626 cytosolic ribosome; GO:0030054 cell junction; GO:0032991 protein-containing complex; GO:0042788 polysom…	GO:0003676 nucleic acid binding; GO:0003723 RNA binding; GO:0003729 mRNA binding; GO:0003735 structural constituent of ribosome; GO:0005198 structural molecule activity; GO:0005488 binding; GO:0097159 organic cyclic compound binding; GO:1901363 heterocyclic compound binding;	K02872	RP-L13Ae, RPL13A; large subunit ribosomal protein L13Ae	map03010 Ribosome			J	KOG3204	60S ribosomal protein L13a
Gene.10478::TRINITY_DN30545_c0_g3::g.10478::m.10478	341	K	Putative cinnamyl alcohol dehydrogenase 1 OS=Anthurium amnicola GN=CAD1_6 PE=3 SV=1	LIDK(0.001)DVK(0.999)YR	3	1.101	3	3	0.998753	29.0348	0.00831224	68.657	0.993248	21.6763	0.0555026	44.318	0.996588	24.6549	0.0438208	48.028_x000D_	cytoplasm	GO:0006725 cellular aromatic compound metabolic process; GO:0008152 metabolic process; GO:0009058 biosynthetic process; GO:0009698 phenylpropanoid metabolic process; GO:0009699 phenylpropanoid biosynthetic process; GO:0009808 lignin metabolic process; GO:0009809 lignin biosynthetic process; GO:0009987 cellular process; GO:0019438 aromatic compound biosynthetic process; GO:0019748 secondary metabo…	GO:0005622 intracellular; GO:0005623 cell; GO:0005737 cytoplasm; GO:0005829 cytosol;		K00083	CAD; cinnamyl-alcohol dehydrogenase [EC:1.1.1.195]	map00940 Phenylpropanoid biosynthesis; map01100 Metabolic pathways; map01110 Biosynthesis of secondary metabolites	PF08240	Alcohol dehydrogenase GroES-like domain	Q	KOG0023	Alcohol dehydrogenase, class V
Gene.10515::TRINITY_DN30566_c0_g2::g.10515::m.10515	215	K	asparagine synthetase [glutamine-hydrolyzing] 2 OS=Nelumbo nucifera GN=LOC104604125 PE=4 SV=1	EAFEK(1)AVIK	2	1.3682	3	3	1	54.9816	0.0212828	54.982	1	73.2332	0.00814873	73.233	1	68.3707	0.00513447	68.371_x000D_	cytoplasm	GO:0006082 organic acid metabolic process; GO:0006520 cellular amino acid metabolic process; GO:0006528 asparagine metabolic process; GO:0006529 asparagine biosynthetic process; GO:0006807 nitrogen compound metabolic process; GO:0006950 response to stress; GO:0006970 response to osmotic stress; GO:0006972 hyperosmotic response; GO:0008152 metabolic process; GO:0008652 cellular amino acid biosynth…	GO:0005622 intracellular; GO:0005623 cell; GO:0005737 cytoplasm; GO:0005829 cytosol; GO:0005911 cell-cell junction; GO:0009506 plasmodesma; GO:0030054 cell junction; GO:0055044 symplast;	GO:0003824 catalytic activity; GO:0004066 asparagine synthase (glutamine-hydrolyzing) activity; GO:0005488 binding; GO:0005515 protein binding; GO:0016874 ligase activity; GO:0016879 ligase activity, forming carbon-nitrogen bonds; GO:0016884 carbon-nitrogen ligase activity, with glutamine as amido-N-donor; GO:0042802 identical protein binding; GO:0042803 protein homodimerization activity; GO:0046…	K01953	asnB, ASNS; asparagine synthase (glutamine-hydrolysing) [EC:6.3.5.4]	map00250 Alanine, aspartate and glutamate metabolism; map01100 Metabolic pathways; map01110 Biosynthesis of secondary metabolites; map01230 Biosynthesis of amino acids	PF13537; PF00733	Glutamine amidotransferase domain; Asparagine synthase	E	KOG0571	Asparagine synthase (glutamine-hydrolyzing)
Gene.10542::TRINITY_DN30576_c0_g1::g.10542::m.10542	196	K	T-complex protein 1 subunit eta OS=Nelumbo nucifera GN=LOC104604289 PE=3 SV=1	SEK(1)ENAEVR	2	-0.27114	3	3	1	115.781	0.000187649	115.78	1	105.195	0.000503372	105.2	1	121.502	0.000167527	121.5_x000D_	chloroplast				K09499	CCT7; T-complex protein 1 subunit eta				O	KOG0361	Chaperonin complex component, TCP-1 eta subunit (CCT7)
Gene.26449::TRINITY_DN38919_c1_g2::g.26449::m.26449	291	K	Polyadenylate-binding protein (Fragment) OS=Anthurium amnicola GN=PAB2_7 PE=3 SV=1	FDDKEWYVGK(1)AQK	3	-0.83688	4	3	1	97.3763	1.41e-06	113.95	1	83.6938	1.6e-05	102.33	1	80.361	7.18e-05	92.781_x000D_	nucleus	GO:0006412 translation; GO:0006413 translational initiation; GO:0006417 regulation of translation; GO:0006446 regulation of translational initiation; GO:0006518 peptide metabolic process; GO:0006807 nitrogen compound metabolic process; GO:0006950 response to stress; GO:0006970 response to osmotic stress; GO:0008152 metabolic process; GO:0009058 biosynthetic process; GO:0009059 macromolecule biosy…	GO:0005622 intracellular; GO:0005623 cell; GO:0005737 cytoplasm; GO:0005829 cytosol;	GO:0003676 nucleic acid binding; GO:0003723 RNA binding; GO:0003729 mRNA binding; GO:0003743 translation initiation factor activity; GO:0005488 binding; GO:0008135 translation factor activity, RNA binding; GO:0097159 organic cyclic compound binding; GO:1901363 heterocyclic compound binding;	K13126	PABPC; polyadenylate-binding protein	map03013 RNA transport; map03015 mRNA surveillance pathway; map03018 RNA degradation	PF00076	RNA recognition motif. (a.k.a. RRM, RBD, or RNP domain)	AJ	KOG0123	Polyadenylate-binding protein (RRM superfamily)
Gene.26449::TRINITY_DN38919_c1_g2::g.26449::m.26449	285	K	Polyadenylate-binding protein (Fragment) OS=Anthurium amnicola GN=PAB2_7 PE=3 SV=1	FDDK(1)EWYVGK	2	-0.38626	6	3	1	133.912	4.16e-07	133.91	1	134.304	4.08e-07	134.3	1	170.521	1.35e-09	170.52_x000D_	nucleus	GO:0006412 translation; GO:0006413 translational initiation; GO:0006417 regulation of translation; GO:0006446 regulation of translational initiation; GO:0006518 peptide metabolic process; GO:0006807 nitrogen compound metabolic process; GO:0006950 response to stress; GO:0006970 response to osmotic stress; GO:0008152 metabolic process; GO:0009058 biosynthetic process; GO:0009059 macromolecule biosy…	GO:0005622 intracellular; GO:0005623 cell; GO:0005737 cytoplasm; GO:0005829 cytosol;	GO:0003676 nucleic acid binding; GO:0003723 RNA binding; GO:0003729 mRNA binding; GO:0003743 translation initiation factor activity; GO:0005488 binding; GO:0008135 translation factor activity, RNA binding; GO:0097159 organic cyclic compound binding; GO:1901363 heterocyclic compound binding;	K13126	PABPC; polyadenylate-binding protein	map03013 RNA transport; map03015 mRNA surveillance pathway; map03018 RNA degradation	PF00076	RNA recognition motif. (a.k.a. RRM, RBD, or RNP domain)	AJ	KOG0123	Polyadenylate-binding protein (RRM superfamily)
Gene.10562::TRINITY_DN30589_c1_g3::g.10562::m.10562	70	K	Polyadenylate-binding protein OS=Anthurium amnicola GN=PAB2_4 PE=3 SV=1	LK(1)ELFSEYGK	2	0.0089868	3	3	1	87.1843	0.00183684	87.184	1	84.4793	0.00231766	84.479	1	77.0624	0.00391791	77.062_x000D_	nucleus	GO:0006412 translation; GO:0006413 translational initiation; GO:0006417 regulation of translation; GO:0006446 regulation of translational initiation; GO:0006518 peptide metabolic process; GO:0006807 nitrogen compound metabolic process; GO:0006950 response to stress; GO:0006970 response to osmotic stress; GO:0008152 metabolic process; GO:0009058 biosynthetic process; GO:0009059 macromolecule biosy…	GO:0005622 intracellular; GO:0005623 cell; GO:0005737 cytoplasm; GO:0005829 cytosol;	GO:0003676 nucleic acid binding; GO:0003723 RNA binding; GO:0003729 mRNA binding; GO:0003743 translation initiation factor activity; GO:0005488 binding; GO:0008135 translation factor activity, RNA binding; GO:0097159 organic cyclic compound binding; GO:1901363 heterocyclic compound binding;	K13126	PABPC; polyadenylate-binding protein	map03013 RNA transport; map03015 mRNA surveillance pathway; map03018 RNA degradation	PF00076	RNA recognition motif. (a.k.a. RRM, RBD, or RNP domain)	AJ	KOG0123	Polyadenylate-binding protein (RRM superfamily)
Gene.26449::TRINITY_DN38919_c1_g2::g.26449::m.26449	335	K	Polyadenylate-binding protein (Fragment) OS=Anthurium amnicola GN=PAB2_7 PE=3 SV=1	NLDDSIDDEK(1)LK	2	1.7972	3	3	1	115.574	2.93e-06	115.57	1	128.565	2.99e-11	128.57	1	141.128	2.97e-09	141.13_x000D_	nucleus	GO:0006412 translation; GO:0006413 translational initiation; GO:0006417 regulation of translation; GO:0006446 regulation of translational initiation; GO:0006518 peptide metabolic process; GO:0006807 nitrogen compound metabolic process; GO:0006950 response to stress; GO:0006970 response to osmotic stress; GO:0008152 metabolic process; GO:0009058 biosynthetic process; GO:0009059 macromolecule biosy…	GO:0005622 intracellular; GO:0005623 cell; GO:0005737 cytoplasm; GO:0005829 cytosol;	GO:0003676 nucleic acid binding; GO:0003723 RNA binding; GO:0003729 mRNA binding; GO:0003743 translation initiation factor activity; GO:0005488 binding; GO:0008135 translation factor activity, RNA binding; GO:0097159 organic cyclic compound binding; GO:1901363 heterocyclic compound binding;	K13126	PABPC; polyadenylate-binding protein	map03013 RNA transport; map03015 mRNA surveillance pathway; map03018 RNA degradation	PF00076	RNA recognition motif. (a.k.a. RRM, RBD, or RNP domain)	AJ	KOG0123	Polyadenylate-binding protein (RRM superfamily)
Gene.10562::TRINITY_DN30589_c1_g3::g.10562::m.10562	38	K	Polyadenylate-binding protein OS=Anthurium amnicola GN=PAB2_4 PE=3 SV=1	TK(1)FEQNMK	2	-0.050868	9	3	1	99.1386	0.00073619	99.139	1	64.2681	0.00105874	93.143	1	111.947	0.000623239	111.95_x000D_	nucleus	GO:0006412 translation; GO:0006413 translational initiation; GO:0006417 regulation of translation; GO:0006446 regulation of translational initiation; GO:0006518 peptide metabolic process; GO:0006807 nitrogen compound metabolic process; GO:0006950 response to stress; GO:0006970 response to osmotic stress; GO:0008152 metabolic process; GO:0009058 biosynthetic process; GO:0009059 macromolecule biosy…	GO:0005622 intracellular; GO:0005623 cell; GO:0005737 cytoplasm; GO:0005829 cytosol;	GO:0003676 nucleic acid binding; GO:0003723 RNA binding; GO:0003729 mRNA binding; GO:0003743 translation initiation factor activity; GO:0005488 binding; GO:0008135 translation factor activity, RNA binding; GO:0097159 organic cyclic compound binding; GO:1901363 heterocyclic compound binding;	K13126	PABPC; polyadenylate-binding protein	map03013 RNA transport; map03015 mRNA surveillance pathway; map03018 RNA degradation	PF00076	RNA recognition motif. (a.k.a. RRM, RBD, or RNP domain)	AJ	KOG0123	Polyadenylate-binding protein (RRM superfamily)
Gene.10588::TRINITY_DN30599_c0_g2::g.10588::m.10588	100	K	Mannose-1-phosphate guanylyltransferase 1 OS=Anthurium amnicola GN=CYT1_13 PE=4 SV=1	VEK(1)FVEKPK	3	0.17254	3	3	1	75.4027	0.000409125	98.044	0.999785	36.6688	0.0108531	65.627	0.999974	45.8833	0.00312709	74.841_x000D_	cytoplasm	GO:0000271 polysaccharide biosynthetic process; GO:0000302 response to reactive oxygen species; GO:0001101 response to acid chemical; GO:0005975 carbohydrate metabolic process; GO:0005976 polysaccharide metabolic process; GO:0005996 monosaccharide metabolic process; GO:0006073 cellular glucan metabolic process; GO:0006082 organic acid metabolic process; GO:0006732 coenzyme metabolic process; GO:0…	GO:0005622 intracellular; GO:0005623 cell; GO:0005634 nucleus; GO:0005737 cytoplasm; GO:0005829 cytosol; GO:0043226 organelle; GO:0043227 membrane-bounded organelle; GO:0043229 intracellular organelle; GO:0043231 intracellular membrane-bounded organelle;	GO:0003824 catalytic activity; GO:0004475 mannose-1-phosphate guanylyltransferase activity; GO:0008905 mannose-phosphate guanylyltransferase activity; GO:0016740 transferase activity; GO:0016772 transferase activity, transferring phosphorus-containing groups; GO:0016779 nucleotidyltransferase activity; GO:0070568 guanylyltransferase activity;	K00966	GMPP; mannose-1-phosphate guanylyltransferase [EC:2.7.7.13]	map00051 Fructose and mannose metabolism; map00520 Amino sugar and nucleotide sugar metabolism; map01100 Metabolic pathways; map01110 Biosynthesis of secondary metabolites			M	KOG1322	GDP-mannose pyrophosphorylase/mannose-1-phosphate guanylyltransferase
Gene.10635::TRINITY_DN30619_c0_g4::g.10635::m.10635	137	K	Proteasome subunit beta type (Fragment) OS=Anthurium amnicola GN=PBB2_0 PE=3 SV=1	GYSFNK(1)GQTEVLSTK	2	0.29585	3	3	1	268.92	9.74e-56	268.92	1	159.345	1.28e-16	159.34	1	199.148	1.46e-28	199.15_x000D_	cytoplasm		GO:0000502 proteasome complex; GO:0005622 intracellular; GO:0005623 cell; GO:0005839 proteasome core complex; GO:0019774 proteasome core complex, beta-subunit complex; GO:0032991 protein-containing complex; GO:1902494 catalytic complex; GO:1905368 peptidase complex; GO:1905369 endopeptidase complex;		K02739	PSMB7; 20S proteasome subunit beta 2 [EC:3.4.25.1]	map03050 Proteasome	PF00227	Proteasome subunit	O	KOG0173	20S proteasome, regulatory subunit beta type PSMB7/PSMB10/PUP1
Gene.10669::TRINITY_DN30642_c0_g1::g.10669::m.10669	104	K	Transmembrane emp24 domain-containing protein A (Fragment) OS=Anthurium amnicola GN=empA_2 PE=3 SV=1	APK(1)AGIYK	2	0.41718	4	3	1	73.6646	0.0107826	73.665	1	76.4776	0.00727579	76.478	1	71.3794	0.0149748	71.379_x000D_	chloroplast				K20347	TMED2, EMP24; p24 family protein beta-1		PF01105	emp24/gp25L/p24 family/GOLD	U	KOG1692	Putative cargo transport protein EMP24 (p24 protein family)
Gene.10737::TRINITY_DN30688_c0_g3::g.10737::m.10737	215	K	Uncharacterized protein	SNLLK(1)SQR	2	1.2482	3	3	1	89.7522	0.000950213	89.752	1	52.4819	0.0623628	52.482	1	56.3783	0.0193772	56.378_x000D_	nucleus
Gene.10748::TRINITY_DN30693_c0_g2::g.10748::m.10748	210	K	Putative rhamnose biosynthetic enzyme 1 (Fragment) OS=Anthurium amnicola GN=RHM1_4 PE=4 SV=1	NFITK(1)ISR	2	0.032366	3	3	1	120.155	0.000847197	120.15	1	88.1769	0.0038657	88.177	1	81.9504	0.00568058	81.95_x000D_	chloroplast	GO:0006139 nucleobase-containing compound metabolic process; GO:0006725 cellular aromatic compound metabolic process; GO:0006793 phosphorus metabolic process; GO:0006807 nitrogen compound metabolic process; GO:0006810 transport; GO:0008152 metabolic process; GO:0009058 biosynthetic process; GO:0009225 nucleotide-sugar metabolic process; GO:0009226 nucleotide-sugar biosynthetic process; GO:0009812…	GO:0005622 intracellular; GO:0005623 cell; GO:0005737 cytoplasm; GO:0005829 cytosol; GO:0005911 cell-cell junction; GO:0009506 plasmodesma; GO:0030054 cell junction; GO:0055044 symplast;	GO:0003824 catalytic activity; GO:0010280 UDP-L-rhamnose synthase activity; GO:0016829 lyase activity; GO:0016835 carbon-oxygen lyase activity; GO:0016836 hydro-lyase activity; GO:0050377 UDP-glucose 4,6-dehydratase activity;	K12451	UER1; 3,5-epimerase/4-reductase [EC:5.1.3.- 1.1.1.-]	map00520 Amino sugar and nucleotide sugar metabolism; map01100 Metabolic pathways	PF04321	RmlD substrate binding domain	G	KOG0747	Putative NAD+-dependent epimerases
Gene.10751::TRINITY_DN30697_c0_g3::g.10751::m.10751	120	K	"Ornithine carbamoyltransferase, chloroplastic (Fragment) OS=Anthurium amnicola GN=ARGF_0 PE=3 SV=1"	ILHHAAEVK(1)ALLK	3	-0.80012	3	3	1	79.8861	0.000205415	79.886	1	60.5499	0.00247024	60.55	1	62.2875	0.002212	62.287_x000D_	chloroplast	GO:0000050 urea cycle; GO:0006082 organic acid metabolic process; GO:0006520 cellular amino acid metabolic process; GO:0006525 arginine metabolic process; GO:0006526 arginine biosynthetic process; GO:0006591 ornithine metabolic process; GO:0006807 nitrogen compound metabolic process; GO:0008152 metabolic process; GO:0008652 cellular amino acid biosynthetic process; GO:0009058 biosynthetic process…	GO:0005622 intracellular; GO:0005623 cell; GO:0005737 cytoplasm; GO:0009507 chloroplast; GO:0009532 plastid stroma; GO:0009536 plastid; GO:0009570 chloroplast stroma; GO:0043226 organelle; GO:0043227 membrane-bounded organelle; GO:0043229 intracellular organelle; GO:0043231 intracellular membrane-bounded organelle;	GO:0003824 catalytic activity; GO:0004585 ornithine carbamoyltransferase activity; GO:0016740 transferase activity; GO:0016741 transferase activity, transferring one-carbon groups; GO:0016743 carboxyl- or carbamoyltransferase activity;	K00611	OTC, argF, argI; ornithine carbamoyltransferase [EC:2.1.3.3]	map00220 Arginine biosynthesis; map01100 Metabolic pathways; map01110 Biosynthesis of secondary metabolites; map01230 Biosynthesis of amino acids	PF02729; PF00185	Aspartate/ornithine carbamoyltransferase, carbamoyl-P binding domain; Aspartate/ornithine carbamoyltransferase, Asp/Orn binding domain	E	KOG1504	Ornithine carbamoyltransferase OTC/ARG3
Gene.10769::TRINITY_DN30708_c0_g2::g.10769::m.10769	45	K	40S ribosomal protein S19-3 OS=Nelumbo nucifera GN=LOC104597979 PE=4 SV=1	SGK(1)IELPHWADIVK	3	-0.97672	3	3	1	112.173	5.17e-07	112.17	1	91.3551	3.7e-05	91.355	1	82.5294	0.000118306	82.529_x000D_	peroxisome	GO:0000028 ribosomal small subunit assembly; GO:0006996 organelle organization; GO:0009987 cellular process; GO:0016043 cellular component organization; GO:0022607 cellular component assembly; GO:0022613 ribonucleoprotein complex biogenesis; GO:0022618 ribonucleoprotein complex assembly; GO:0034622 cellular protein-containing complex assembly; GO:0042254 ribosome biogenesis; GO:0042255 ribosome a…	GO:0005622 intracellular; GO:0005623 cell; GO:0005737 cytoplasm; GO:0005829 cytosol; GO:0005840 ribosome; GO:0015935 small ribosomal subunit; GO:0022626 cytosolic ribosome; GO:0022627 cytosolic small ribosomal subunit; GO:0032991 protein-containing complex; GO:0043226 organelle; GO:0043228 non-membrane-bounded organelle; GO:0043229 intracellular organelle; GO:0043232 intracellular non-membrane-bo…	GO:0003735 structural constituent of ribosome; GO:0005198 structural molecule activity;	K02966	RP-S19e, RPS19; small subunit ribosomal protein S19e	map03010 Ribosome			J	KOG3411	40S ribosomal protein S19
Gene.108::TRINITY_DN22384_c1_g1::g.108::m.108	89	K	Fructose-bisphosphate aldolase OS=Brassica rapa subsp. pekinensis PE=3 SV=1	GILAADESTGSIAK(1)R	2	-0.1066	7	3	1	159.519	1.99e-16	159.52	1	158.519	2.14e-16	158.52	1	168.885	5.96e-17	168.89_x000D_	cytoplasm	GO:0000003 reproduction; GO:0003008 system process; GO:0003012 muscle system process; GO:0005975 carbohydrate metabolic process; GO:0005996 monosaccharide metabolic process; GO:0006000 fructose metabolic process; GO:0006082 organic acid metabolic process; GO:0006090 pyruvate metabolic process; GO:0006091 generation of precursor metabolites and energy; GO:0006096 glycolytic process; GO:0006139 nuc…	GO:0000228 nuclear chromosome; GO:0000785 chromatin; GO:0000790 nuclear chromatin; GO:0000792 heterochromatin; GO:0005576 extracellular region; GO:0005615 extracellular space; GO:0005622 intracellular; GO:0005623 cell; GO:0005634 nucleus; GO:0005694 chromosome; GO:0005720 nuclear heterochromatin; GO:0005737 cytoplasm; GO:0005739 mitochondrion; GO:0005829 cytosol; GO:0005856 cytoskeleton; GO:00059…	GO:0002020 protease binding; GO:0003824 catalytic activity; GO:0004332 fructose-bisphosphate aldolase activity; GO:0005488 binding; GO:0005515 protein binding; GO:0008092 cytoskeletal protein binding; GO:0016829 lyase activity; GO:0016830 carbon-carbon lyase activity; GO:0016832 aldehyde-lyase activity; GO:0019899 enzyme binding; GO:0030246 carbohydrate binding; GO:0036094 small molecule binding;…	K01623	ALDO; fructose-bisphosphate aldolase, class I [EC:4.1.2.13]	map00010 Glycolysis / Gluconeogenesis; map00030 Pentose phosphate pathway; map00051 Fructose and mannose metabolism; map00710 Carbon fixation in photosynthetic organisms; map01100 Metabolic pathways; map01110 Biosynthesis of secondary metabolites; map01200 Carbon metabolism; map01230 Biosynthesis of amino acids	PF00274	Fructose-bisphosphate aldolase class-I	G	KOG1557	Fructose-biphosphate aldolase
Gene.10807::TRINITY_DN30727_c0_g2::g.10807::m.10807	263	K	Mitochondrial outer membrane protein porin 5 (Fragment) OS=Anthurium amnicola GN=VDAC5_1 PE=4 SV=1	ALDK(1)HPR	2	0.81077	3	3	1	122.128	0.00316971	122.13	1	91.8534	0.00714441	91.853	1	62.5462	0.0488753	62.546_x000D_	cytoplasm				K15040	VDAC2; voltage-dependent anion channel protein 2				P	KOG3126	Porin/voltage-dependent anion-selective channel protein
Gene.10807::TRINITY_DN30727_c0_g2::g.10807::m.10807	192	K	Mitochondrial outer membrane protein porin 5 (Fragment) OS=Anthurium amnicola GN=VDAC5_1 PE=4 SV=1	ASYLQQLDAK(1)QK	2	-0.21161	4	3	1	131.691	3.56e-07	131.69	1	117.2	2.67e-06	117.2	1	145.294	1.96e-09	145.29_x000D_	cytoplasm				K15040	VDAC2; voltage-dependent anion channel protein 2				P	KOG3126	Porin/voltage-dependent anion-selective channel protein
Gene.10807::TRINITY_DN30727_c0_g2::g.10807::m.10807	62	K	Mitochondrial outer membrane protein porin 5 (Fragment) OS=Anthurium amnicola GN=VDAC5_1 PE=4 SV=1	FK(1)NTTVDIK	2	-0.22884	6	3	1	104.221	0.000536266	104.22	1	123.749	0.000159625	123.75	1	100.878	0.000649206	100.88_x000D_	cytoplasm				K15040	VDAC2; voltage-dependent anion channel protein 2				P	KOG3126	Porin/voltage-dependent anion-selective channel protein
Gene.10816::TRINITY_DN30735_c1_g3::g.10816::m.10816	138	K	2-dehydro-3-deoxyphosphooctonate aldolase OS=Vigna radiata var. radiata GN=LOC106758571 PE=3 SV=1	SSFDK(1)ANR	2	-0.76485	3	3	1	114.281	0.000880115	114.28	1	80.4381	0.00612139	80.438	1	101.431	0.00156014	101.43_x000D_	cytoplasm	GO:0000003 reproduction; GO:0000271 polysaccharide biosynthetic process; GO:0000902 cell morphogenesis; GO:0000904 cell morphogenesis involved in differentiation; GO:0003006 developmental process involved in reproduction; GO:0005975 carbohydrate metabolic process; GO:0005976 polysaccharide metabolic process; GO:0005996 monosaccharide metabolic process; GO:0008152 metabolic process; GO:0009058 bio…		GO:0003824 catalytic activity; GO:0008676 3-deoxy-8-phosphooctulonate synthase activity; GO:0016740 transferase activity; GO:0016765 transferase activity, transferring alkyl or aryl (other than methyl) groups;	K01627	kdsA; 2-dehydro-3-deoxyphosphooctonate aldolase (KDO 8-P synthase) [EC:2.5.1.55]	map01100 Metabolic pathways	PF00793	DAHP synthetase I family
Gene.10884::TRINITY_DN30777_c0_g2::g.10884::m.10884	172	K	Ubiquitin-like domain-containing CTD phosphatase (Fragment) OS=Anthurium amnicola GN=At4g06599_1 PE=4 SV=1	ASQYK(1)IK	2	0.62187	3	3	1	71.2957	0.0269984	71.296	1	77.2825	0.0156286	77.282	1	81.1187	0.0133949	81.119_x000D_	cytoplasm				K17618	UBLCP1; ubiquitin-like domain-containing CTD phosphatase 1 [EC:3.1.3.16]		PF00240	Ubiquitin family	K	KOG1872	Ubiquitin-specific protease
Gene.10895::TRINITY_DN30782_c0_g2::g.10895::m.10895	160	K	T-complex protein 1 subunit epsilon (Fragment) OS=Anthurium amnicola GN=At1g24510_0 PE=3 SV=1	HK(1)VDIDTVEK	2	1.9765	3	3	1	149.225	9.76e-08	149.23	1	172.127	4.37e-10	172.13	1	134.99	3.94e-07	134.99_x000D_	cytoplasm	GO:0006457 protein folding; GO:0006458 'de novo' protein folding; GO:0009987 cellular process; GO:0061077 chaperone-mediated protein folding;	GO:0005622 intracellular; GO:0005623 cell; GO:0005737 cytoplasm; GO:0005829 cytosol; GO:0005832 chaperonin-containing T-complex; GO:0005886 plasma membrane; GO:0005911 cell-cell junction; GO:0009506 plasmodesma; GO:0016020 membrane; GO:0030054 cell junction; GO:0032991 protein-containing complex; GO:0055044 symplast; GO:0071944 cell periphery; GO:0101031 chaperone complex;	GO:0005488 binding; GO:0005515 protein binding; GO:0044183 protein folding chaperone; GO:0051082 unfolded protein binding;	K09497	CCT5; T-complex protein 1 subunit epsilon				O	KOG0357	Chaperonin complex component, TCP-1 epsilon subunit (CCT5)
Gene.10895::TRINITY_DN30782_c0_g2::g.10895::m.10895	109	K	T-complex protein 1 subunit epsilon (Fragment) OS=Anthurium amnicola GN=At1g24510_0 PE=3 SV=1	VEGK(1)VGGK	2	0.56763	3	3	1	69.8246	0.0178272	69.825	1	61.9623	0.0322507	61.962	1	69.8246	0.0178272	69.825_x000D_	cytoplasm	GO:0006457 protein folding; GO:0006458 'de novo' protein folding; GO:0009987 cellular process; GO:0061077 chaperone-mediated protein folding;	GO:0005622 intracellular; GO:0005623 cell; GO:0005737 cytoplasm; GO:0005829 cytosol; GO:0005832 chaperonin-containing T-complex; GO:0005886 plasma membrane; GO:0005911 cell-cell junction; GO:0009506 plasmodesma; GO:0016020 membrane; GO:0030054 cell junction; GO:0032991 protein-containing complex; GO:0055044 symplast; GO:0071944 cell periphery; GO:0101031 chaperone complex;	GO:0005488 binding; GO:0005515 protein binding; GO:0044183 protein folding chaperone; GO:0051082 unfolded protein binding;	K09497	CCT5; T-complex protein 1 subunit epsilon				O	KOG0357	Chaperonin complex component, TCP-1 epsilon subunit (CCT5)
Gene.10958::TRINITY_DN30823_c0_g7::g.10958::m.10958	469	K	ATP synthase subunit alpha OS=Nelumbo nucifera GN=atp1 PE=3 SV=1	SFLEK(1)GGLTNER	2	1.6246	7	3	1	124.119	1.56e-06	124.12	1	138.894	3.51e-09	138.89	1	120.872	2.08e-06	120.87_x000D_	cytoplasm				K02132	ATPeF1A, ATP5A1, ATP1; F-type H+-transporting ATPase subunit alpha	map00190 Oxidative phosphorylation; map01100 Metabolic pathways	PF02874; PF00006; PF00306	ATP synthase alpha/beta family, beta-barrel domain; ATP synthase alpha/beta family, nucleotide-binding domain; ATP synthase alpha/beta chain, C terminal domain	C	KOG1353	F0F1-type ATP synthase, alpha subunit
Gene.10958::TRINITY_DN30823_c0_g7::g.10958::m.10958	367	K	ATP synthase subunit alpha OS=Nelumbo nucifera GN=atp1 PE=3 SV=1	VGSAAQLK(1)AMK	2	-0.80399	7	3	1	110.387	6.69e-05	110.39	1	64.2239	1.32e-06	132.25	1	86.4628	0.000497988	90.05_x000D_	cytoplasm				K02132	ATPeF1A, ATP5A1, ATP1; F-type H+-transporting ATPase subunit alpha	map00190 Oxidative phosphorylation; map01100 Metabolic pathways	PF02874; PF00006; PF00306	ATP synthase alpha/beta family, beta-barrel domain; ATP synthase alpha/beta family, nucleotide-binding domain; ATP synthase alpha/beta chain, C terminal domain	C	KOG1353	F0F1-type ATP synthase, alpha subunit
Gene.10974::TRINITY_DN30836_c0_g2::g.10974::m.10974	271	K	"Peroxisomal 2,4-dienoyl-CoA reductase OS=Anthurium amnicola GN=At3g12800_2 PE=4 SV=1"	YIPK(1)EEVR	2	-1.1469	6	3	1	81.2963	0.00587125	81.296	1	84.4978	0.00493808	84.498	1	71.3794	0.0149748	71.379_x000D_	cytoplasm		GO:0005622 intracellular; GO:0005623 cell; GO:0005737 cytoplasm; GO:0005773 vacuole; GO:0005774 vacuolar membrane; GO:0005777 peroxisome; GO:0016020 membrane; GO:0031090 organelle membrane; GO:0042579 microbody; GO:0043226 organelle; GO:0043227 membrane-bounded organelle; GO:0043229 intracellular organelle; GO:0043231 intracellular membrane-bounded organelle; GO:0098588 bounding membrane of organ…		K13237	DECR2; peroxisomal 2,4-dienoyl-CoA reductase [EC:1.3.1.34]	map04146 Peroxisome	PF13561	Enoyl-(Acyl carrier protein) reductase	Q	KOG0725	Reductases with broad range of substrate specificities
Gene.10977::TRINITY_DN30838_c0_g1::g.10977::m.10977	305	K	Putative NAD(P)H-dependent oxidoreductase 1 (Fragment) OS=Anthurium amnicola GN=Os10g0113000_1 PE=4 SV=1	HK(1)ISQIPQK	2	0.61353	4	3	1	104.221	0.000536266	104.22	1	108.431	0.000394047	108.43	1	82.4167	0.00340019	82.417_x000D_	mitochondria				K22374	DMAS1; 3''-deamino-3''-oxonicotianamine reductase [EC:1.1.1.285]		PF00248	Aldo/keto reductase family	S	KOG1577	Aldo/keto reductase family proteins
Gene.11009::TRINITY_DN30854_c1_g1::g.11009::m.11009	368	K	"Putative aarF domain-containing protein kinase At4g31390, chloroplastic (Fragment) OS=Anthurium amnicola GN=At4g31390_0 PE=4 SV=1"	VYK(1)ELSGSR	2	-0.74584	3	3	1	92.5385	0.00133357	92.538	1	75.509	0.00481056	75.509	1	87.7889	0.00230332	87.789_x000D_	mitochondria	GO:0001101 response to acid chemical; GO:0006091 generation of precursor metabolites and energy; GO:0006464 cellular protein modification process; GO:0006468 protein phosphorylation; GO:0006725 cellular aromatic compound metabolic process; GO:0006778 porphyrin-containing compound metabolic process; GO:0006787 porphyrin-containing compound catabolic process; GO:0006793 phosphorus metabolic process…	GO:0005622 intracellular; GO:0005623 cell; GO:0005737 cytoplasm; GO:0009507 chloroplast; GO:0009532 plastid stroma; GO:0009536 plastid; GO:0009570 chloroplast stroma; GO:0010287 plastoglobule; GO:0043226 organelle; GO:0043227 membrane-bounded organelle; GO:0043229 intracellular organelle; GO:0043231 intracellular membrane-bounded organelle;	GO:0003824 catalytic activity; GO:0004672 protein kinase activity; GO:0016301 kinase activity; GO:0016740 transferase activity; GO:0016772 transferase activity, transferring phosphorus-containing groups; GO:0016773 phosphotransferase activity, alcohol group as acceptor; GO:0140096 catalytic activity, acting on a protein;	K08869	ADCK, ABC1; aarF domain-containing kinase				J	KOG1235	Predicted unusual protein kinase
Gene.11049::TRINITY_DN30876_c0_g1::g.11049::m.11049	219	K	"Oxygen-evolving enhancer protein 3-2, chloroplastic OS=Anthurium amnicola GN=PSBQ2_3 PE=4 SV=1"	TPK(1)VYESYLYYER	2	-0.58705	4	3	1	182.996	3.72e-17	183	1	175.655	6.64e-17	175.66	1	191.058	5.24e-18	191.06_x000D_	nucleus	GO:0006091 generation of precursor metabolites and energy; GO:0008152 metabolic process; GO:0009767 photosynthetic electron transport chain; GO:0009987 cellular process; GO:0015979 photosynthesis; GO:0019684 photosynthesis, light reaction; GO:0022900 electron transport chain; GO:0044237 cellular metabolic process; GO:0055114 oxidation-reduction process;	GO:0005622 intracellular; GO:0005623 cell; GO:0005737 cytoplasm; GO:0009344 nitrite reductase complex [NAD(P)H]; GO:0009507 chloroplast; GO:0009534 chloroplast thylakoid; GO:0009535 chloroplast thylakoid membrane; GO:0009536 plastid; GO:0009543 chloroplast thylakoid lumen; GO:0009579 thylakoid; GO:0016020 membrane; GO:0031976 plastid thylakoid; GO:0031977 thylakoid lumen; GO:0031978 plastid thyla…	GO:0003824 catalytic activity; GO:0009055 electron transfer activity; GO:0016491 oxidoreductase activity; GO:0045156 electron transporter, transferring electrons within the cyclic electron transport pathway of photosynthesis activity;	K08901	psbQ; photosystem II oxygen-evolving enhancer protein 3	map00195 Photosynthesis
Gene.11081::TRINITY_DN30898_c0_g3::g.11081::m.11081	378	K	Chaperone protein YajL (Fragment) OS=Anthurium amnicola GN=yajL_2 PE=4 SV=1	HGLLK(1)GK	2	0.63545	3	3	1	86.8662	0.0100483	86.866	1	97.071	0.00512589	97.071	1	74.4152	0.0191985	74.415_x000D_	chloroplast	GO:0006081 cellular aldehyde metabolic process; GO:0006082 organic acid metabolic process; GO:0006089 lactate metabolic process; GO:0008152 metabolic process; GO:0009056 catabolic process; GO:0009058 biosynthetic process; GO:0009438 methylglyoxal metabolic process; GO:0009987 cellular process; GO:0010035 response to inorganic substance; GO:0010038 response to metal ion; GO:0016053 organic acid bi…	GO:0005622 intracellular; GO:0005623 cell; GO:0005634 nucleus; GO:0005737 cytoplasm; GO:0005773 vacuole; GO:0005774 vacuolar membrane; GO:0005829 cytosol; GO:0005886 plasma membrane; GO:0005911 cell-cell junction; GO:0009506 plasmodesma; GO:0009507 chloroplast; GO:0009532 plastid stroma; GO:0009536 plastid; GO:0009570 chloroplast stroma; GO:0016020 membrane; GO:0030054 cell junction; GO:0031090 o…	GO:0003824 catalytic activity; GO:0016829 lyase activity; GO:0016835 carbon-oxygen lyase activity; GO:0016836 hydro-lyase activity; GO:0019172 glyoxalase III activity;	K03152	thiJ; protein deglycase [EC:3.5.1.124]		PF01965	DJ-1/PfpI family	V	KOG2764	Putative transcriptional regulator DJ-1
Gene.11088::TRINITY_DN30902_c1_g3::g.11088::m.11088	111	K	Universal stress protein Sll1654 OS=Anthurium amnicola GN=sll1654 PE=4 SV=1	QAAATTTTLAK(1)K	2	0.12783	3	3	1	134.99	7.01e-09	134.99	1	116.238	4.44e-06	116.24	1	117.2	4.19e-06	117.2_x000D_	chloroplast
Gene.11184::TRINITY_DN30952_c0_g1::g.11184::m.11184	168	K	Sucrose synthase OS=Anthurium amnicola GN=SUS2_0 PE=3 SV=1	HLSSK(1)LFHDK	3	0.12984	6	3	1	81.6249	0.00089258	81.625	1	110.077	4.47e-05	110.08	1	88.5961	0.000513077	88.596_x000D_	mitochondria	GO:0001101 response to acid chemical; GO:0001666 response to hypoxia; GO:0006950 response to stress; GO:0006970 response to osmotic stress; GO:0009266 response to temperature stimulus; GO:0009409 response to cold; GO:0009413 response to flooding; GO:0009414 response to water deprivation; GO:0009415 response to water; GO:0009628 response to abiotic stimulus; GO:0009743 response to carbohydrate; GO…	GO:0005622 intracellular; GO:0005623 cell; GO:0005737 cytoplasm; GO:0005773 vacuole; GO:0005829 cytosol; GO:0005886 plasma membrane; GO:0005911 cell-cell junction; GO:0009506 plasmodesma; GO:0016020 membrane; GO:0030054 cell junction; GO:0043226 organelle; GO:0043227 membrane-bounded organelle; GO:0043229 intracellular organelle; GO:0043231 intracellular membrane-bounded organelle; GO:0055044 sym…	GO:0003824 catalytic activity; GO:0008194 UDP-glycosyltransferase activity; GO:0016157 sucrose synthase activity; GO:0016740 transferase activity; GO:0016757 transferase activity, transferring glycosyl groups; GO:0016758 transferase activity, transferring hexosyl groups; GO:0035251 UDP-glucosyltransferase activity; GO:0046527 glucosyltransferase activity;	K00695	E2.4.1.13; sucrose synthase [EC:2.4.1.13]	map00500 Starch and sucrose metabolism; map01100 Metabolic pathways			M	KOG0853	Glycosyltransferase
Gene.11184::TRINITY_DN30952_c0_g1::g.11184::m.11184	64	K	Sucrose synthase OS=Anthurium amnicola GN=SUS2_0 PE=3 SV=1	LK(1)ESAFGEVLR	2	1.9236	3	3	1	67.5191	0.00357625	67.519	1	78.3239	0.00197195	78.324	1	79.492	0.00185217	79.492_x000D_	mitochondria	GO:0001101 response to acid chemical; GO:0001666 response to hypoxia; GO:0006950 response to stress; GO:0006970 response to osmotic stress; GO:0009266 response to temperature stimulus; GO:0009409 response to cold; GO:0009413 response to flooding; GO:0009414 response to water deprivation; GO:0009415 response to water; GO:0009628 response to abiotic stimulus; GO:0009743 response to carbohydrate; GO…	GO:0005622 intracellular; GO:0005623 cell; GO:0005737 cytoplasm; GO:0005773 vacuole; GO:0005829 cytosol; GO:0005886 plasma membrane; GO:0005911 cell-cell junction; GO:0009506 plasmodesma; GO:0016020 membrane; GO:0030054 cell junction; GO:0043226 organelle; GO:0043227 membrane-bounded organelle; GO:0043229 intracellular organelle; GO:0043231 intracellular membrane-bounded organelle; GO:0055044 sym…	GO:0003824 catalytic activity; GO:0008194 UDP-glycosyltransferase activity; GO:0016157 sucrose synthase activity; GO:0016740 transferase activity; GO:0016757 transferase activity, transferring glycosyl groups; GO:0016758 transferase activity, transferring hexosyl groups; GO:0035251 UDP-glucosyltransferase activity; GO:0046527 glucosyltransferase activity;	K00695	E2.4.1.13; sucrose synthase [EC:2.4.1.13]	map00500 Starch and sucrose metabolism; map01100 Metabolic pathways			M	KOG0853	Glycosyltransferase
Gene.11195::TRINITY_DN30957_c0_g2::g.11195::m.11195	58	K	Translation initiation factor SUI1 OS=Macleaya cordata GN=BVC80_8751g18 PE=4 SV=1	EYSYNK(1)ILK	2	-0.31129	3	3	1	78.1127	0.00427894	78.113	1	78.1127	0.00427894	78.113	1	86.2052	0.00262666	86.205_x000D_	chloroplast				K03113	EIF1, SUI1; translation initiation factor 1	map03013 RNA transport	PF01253	Translation initiation factor SUI1	J	KOG1770	Translation initiation factor 1 (eIF-1/SUI1)
Gene.12282::TRINITY_DN31558_c0_g1::g.12282::m.12282	123	K	Small GTP-binding protein OS=Pisum sativum PE=2 SV=1	NIEQHASDNVNK(1)ILVGNK	3	1.1712	3	3	1	137.451	1.01e-15	137.45	1	129.11	4.6e-11	129.11	1	169.255	3.29e-22	169.25_x000D_	cytoplasm	GO:0002790 peptide secretion; GO:0006810 transport; GO:0006887 exocytosis; GO:0006904 vesicle docking involved in exocytosis; GO:0008104 protein localization; GO:0009306 protein secretion; GO:0009987 cellular process; GO:0015031 protein transport; GO:0015833 peptide transport; GO:0016192 vesicle-mediated transport; GO:0017157 regulation of exocytosis; GO:0022406 membrane docking; GO:0032879 regul…	GO:0005622 intracellular; GO:0005623 cell; GO:0005737 cytoplasm; GO:0005829 cytosol; GO:0005886 plasma membrane; GO:0016020 membrane; GO:0071944 cell periphery;		K07901	RAB8A, MEL; Ras-related protein Rab-8A	map04144 Endocytosis	PF00071	Ras family	U	KOG0078	GTP-binding protein SEC4, small G protein superfamily, and related Ras family GTP-binding proteins
Gene.22250::TRINITY_DN36959_c0_g3::g.22250::m.22250	129	K	14-3-3-like protein (Fragment) OS=Anthurium amnicola GN=1433_7 PE=3 SV=1	VFYLK(1)MK	2	-0.55145	10	3	1	75.3106	0.0164855	75.311	1	75.3106	0.0169595	75.311	1	75.3106	0.0169595	75.311_x000D_	nucleus				K06630	YWHAE; 14-3-3 protein epsilon		PF00244	14-3-3 protein	O	KOG0841	Multifunctional chaperone (14-3-3 family)
Gene.11199::TRINITY_DN30961_c1_g1::g.11199::m.11199	26	K	14-3-3-like protein (Fragment) OS=Anthurium amnicola GN=GBF_3 PE=3 SV=1	YLAEFK(1)TGADR	2	-0.21754	3	3	1	80.6901	0.00172932	80.69	1	122.326	8.24e-06	122.33	1	106.258	0.000121621	106.26_x000D_	mitochondria	GO:0010468 regulation of gene expression; GO:0019222 regulation of metabolic process; GO:0050789 regulation of biological process; GO:0060255 regulation of macromolecule metabolic process; GO:0065007 biological regulation;	GO:0005622 intracellular; GO:0005623 cell; GO:0005634 nucleus; GO:0005737 cytoplasm; GO:0043226 organelle; GO:0043227 membrane-bounded organelle; GO:0043229 intracellular organelle; GO:0043231 intracellular membrane-bounded organelle;	GO:0003676 nucleic acid binding; GO:0003677 DNA binding; GO:0005488 binding; GO:0044877 protein-containing complex binding; GO:0097159 organic cyclic compound binding; GO:1901363 heterocyclic compound binding;	K06630	YWHAE; 14-3-3 protein epsilon		PF00244	14-3-3 protein	O	KOG0841	Multifunctional chaperone (14-3-3 family)
Gene.11211::TRINITY_DN30965_c0_g1::g.11211::m.11211	95	K	universal stress protein PHOS34 OS=Nelumbo nucifera GN=LOC104605731 PE=4 SV=1	DHDMK(1)ER	2	0.2617	6	3	1	136.268	0.00279542	136.27	1	90.3084	0.00804398	90.308	1	94.1145	0.00582782	94.114_x000D_	cytoplasm							PF00582	Universal stress protein family
Gene.11211::TRINITY_DN30965_c0_g1::g.11211::m.11211	90	K	universal stress protein PHOS34 OS=Nelumbo nucifera GN=LOC104605731 PE=4 SV=1	IHIVK(1)DHDMK	3	-0.25805	13	3	1	90.0503	0.000160579	95.362	1	100.878	0.000120543	100.88	1	104.221	9.3e-05	104.22_x000D_	cytoplasm							PF00582	Universal stress protein family
Gene.11212::TRINITY_DN30966_c0_g1::g.11212::m.11212	89	K	Calmodulin (Fragment) OS=Anthurium amnicola GN=CALM1_1 PE=4 SV=1	MK(1)DTDSEEELK	2	-0.3665	10	3	1	141.581	6.72e-08	141.58	1	135.018	8.41e-09	151.7	1	151.699	1.92e-08	151.7_x000D_	mitochondria				K02183	CALM; calmodulin	map04016 MAPK signaling pathway - plant; map04070 Phosphatidylinositol signaling system; map04626 Plant-pathogen interaction	PF13499	EF-hand domain pair	T	KOG0027	Calmodulin and related proteins (EF-Hand superfamily)
Gene.11341::TRINITY_DN31037_c1_g1::g.11341::m.11341	395	K	B2 protein (Fragment) OS=Anthurium amnicola GN=B2_12 PE=4 SV=1	IAIK(1)ANYYK	2	-0.26284	3	3	1	69.8117	0.0133725	69.812	1	78.1916	0.00426283	78.192	1	80.1654	0.00385983	80.165_x000D_	nucleus				K03006	RPB1, POLR2A; DNA-directed RNA polymerase II subunit RPB1 [EC:2.7.7.6]	map03020 RNA polymerase	PF10539	Development and cell death domain
Gene.11421::TRINITY_DN31084_c0_g2::g.11421::m.11421	60	K	Ribosomal protein S25 OS=Zea mays GN=ZEAMMB73_Zm00001d049933 PE=4 SV=1	YK(1)QITPSVLSER	2	0.2995	4	3	1	100.376	5.92e-05	100.38	1	135.018	4.45e-09	135.02	1	120.872	2.08e-06	120.87_x000D_	nucleus				K02975	RP-S25e, RPS25; small subunit ribosomal protein S25e	map03010 Ribosome			J	KOG1767	40S ribosomal protein S25
Gene.11445::TRINITY_DN31096_c1_g1::g.11445::m.11445	148	K	Skp1/Ask1-like protein OS=Zantedeschia hybrid cultivar PE=2 SV=1	TFNIK(1)NDFTPEEEEEVRR	3	-0.21322	6	3	1	256.451	1.9e-63	256.45	1	81.8538	3.97e-22	171.98	1	267.377	4.08e-64	267.38_x000D_	cytoplasm				K03094	SKP1, CBF3D; S-phase kinase-associated protein 1	map04120 Ubiquitin mediated proteolysis; map04141 Protein processing in endoplasmic reticulum	PF03931; PF01466	Skp1 family, tetramerisation domain; Skp1 family, dimerisation domain	O	KOG1724	SCF ubiquitin ligase, Skp1 component
Gene.11448::TRINITY_DN31097_c0_g1::g.11448::m.11448	445	K	Lipoamide dehydrogenase 1 isoform 1 OS=Theobroma cacao GN=TCM_021331 PE=3 SV=1	TSFK(1)ANTK	2	0.31086	4	3	1	87.6395	0.00402235	87.639	1	150.362	0.000162354	150.36	1	138.062	0.000626056	138.06_x000D_	cytoplasm	GO:0006082 organic acid metabolic process; GO:0006084 acetyl-CoA metabolic process; GO:0006085 acetyl-CoA biosynthetic process; GO:0006086 acetyl-CoA biosynthetic process from pyruvate; GO:0006090 pyruvate metabolic process; GO:0006139 nucleobase-containing compound metabolic process; GO:0006163 purine nucleotide metabolic process; GO:0006164 purine nucleotide biosynthetic process; GO:0006637 acy…	GO:0005622 intracellular; GO:0005623 cell; GO:0005634 nucleus; GO:0005730 nucleolus; GO:0005737 cytoplasm; GO:0009507 chloroplast; GO:0009526 plastid envelope; GO:0009532 plastid stroma; GO:0009536 plastid; GO:0009570 chloroplast stroma; GO:0009941 chloroplast envelope; GO:0031967 organelle envelope; GO:0031974 membrane-enclosed lumen; GO:0031975 envelope; GO:0031981 nuclear lumen; GO:0043226 org…	GO:0003824 catalytic activity; GO:0004148 dihydrolipoyl dehydrogenase activity; GO:0016491 oxidoreductase activity; GO:0016651 oxidoreductase activity, acting on NAD(P)H; GO:0016667 oxidoreductase activity, acting on a sulfur group of donors; GO:0016668 oxidoreductase activity, acting on a sulfur group of donors, NAD(P) as acceptor;	K00382	DLD, lpd, pdhD; dihydrolipoamide dehydrogenase [EC:1.8.1.4]	map00010 Glycolysis / Gluconeogenesis; map00020 Citrate cycle (TCA cycle); map00260 Glycine, serine and threonine metabolism; map00280 Valine, leucine and isoleucine degradation; map00310 Lysine degradation; map00380 Tryptophan metabolism; map00620 Pyruvate metabolism; map00630 Glyoxylate and dicarboxylate metabolism; map00640 Propanoate metabolism; map01100 Metabolic pathways; map01110 Biosynthe…	PF07992; PF02852	Pyridine nucleotide-disulphide oxidoreductase; Pyridine nucleotide-disulphide oxidoreductase, dimerisation domain	C	KOG1335	Dihydrolipoamide dehydrogenase
Gene.11460::TRINITY_DN31106_c0_g3::g.11460::m.11460	167	K	Altered inheritance of mitochondria protein 32 (Fragment) OS=Anthurium amnicola GN=AIM32_2 PE=4 SV=1	FK(1)EEIEER	2	-0.064926	5	3	1	113.622	0.000914998	113.62	1	111.455	0.00102966	111.46	1	126.067	5.66e-08	126.07_x000D_	nucleus
Gene.11499::TRINITY_DN31135_c0_g1::g.11499::m.11499	42	K	60S ribosomal protein L31 (Fragment) OS=Anthurium amnicola GN=RPL31_3 PE=4 SV=1	EYTVNLHK(1)R	3	-0.30764	3	3	1	77.7321	0.00164124	77.732	1	53.4935	0.0182531	53.493	1	57.8586	0.0119124	57.859_x000D_	cytoplasm				K02910	RP-L31e, RPL31; large subunit ribosomal protein L31e	map03010 Ribosome			J	KOG0893	60S ribosomal protein L31
Gene.3113::TRINITY_DN25476_c0_g1::g.3113::m.3113	59	K	60S ribosomal protein L31 (Fragment) OS=Anthurium amnicola GN=RPL31_3 PE=4 SV=1	FAQK(1)AMGTTDVR	2	-1.0707	3	3	1	134.562	2e-09	134.56	1	136.698	4.05e-09	136.7	1	146.356	7.46e-10	146.36_x000D_	cytoplasm				K02910	RP-L31e, RPL31; large subunit ribosomal protein L31e	map03010 Ribosome			J	KOG0893	60S ribosomal protein L31
Gene.3113::TRINITY_DN25476_c0_g1::g.3113::m.3113	126	K	60S ribosomal protein L31 (Fragment) OS=Anthurium amnicola GN=RPL31_3 PE=4 SV=1	GLGTK(1)VIEEED	2	-1.9134	3	3	1	108.697	8.93e-05	108.7	1	108.697	8.93e-05	108.7	1	86.0142	0.00118338	86.014_x000D_	cytoplasm				K02910	RP-L31e, RPL31; large subunit ribosomal protein L31e	map03010 Ribosome			J	KOG0893	60S ribosomal protein L31
Gene.3113::TRINITY_DN25476_c0_g1::g.3113::m.3113	43	K	60S ribosomal protein L31 (Fragment) OS=Anthurium amnicola GN=RPL31_3 PE=4 SV=1	LHGCTFK(1)K	2	0.032323	7	3	1	60.6819	0.0059912	88.37	1	42.8692	0.00242942	101.72	1	101.721	0.00242942	101.72_x000D_	cytoplasm				K02910	RP-L31e, RPL31; large subunit ribosomal protein L31e	map03010 Ribosome			J	KOG0893	60S ribosomal protein L31
Gene.3113::TRINITY_DN25476_c0_g1::g.3113::m.3113	74	K	60S ribosomal protein L31 (Fragment) OS=Anthurium amnicola GN=RPL31_3 PE=4 SV=1	LNK(1)HIWSR	3	-0.25718	8	3	1	59.1529	0.0118975	59.153	1	55.0637	0.00772778	66.299	1	60.8918	0.0108828	60.892_x000D_	cytoplasm				K02910	RP-L31e, RPL31; large subunit ribosomal protein L31e	map03010 Ribosome			J	KOG0893	60S ribosomal protein L31
Gene.11535::TRINITY_DN31150_c0_g2::g.11535::m.11535	84	K	Histidinol dehydrogenase (Fragment) OS=Anthurium amnicola GN=hisD_8 PE=4 SV=1	VLSNVEK(1)AGLLSK	2	-1.2277	3	3	1	128.951	3.9e-07	128.95	1	146.77	7.86e-10	146.77	1	139.858	1.61e-09	139.86_x000D_	chloroplast
Gene.11543::TRINITY_DN31156_c0_g1::g.11543::m.11543	153	K	Rieske [2Fe-2S] iron-sulfur domain OS=Macleaya cordata GN=BVC80_8529g4 PE=4 SV=1	EWYPK(1)NPVLR	2	2.0495	3	3	1	70.0282	0.010888	70.028	1	80.6884	0.00296647	80.688	1	80.6884	0.00296647	80.688_x000D_	mitochondria							PF13806	Rieske-like [2Fe-2S] domain
Gene.11554::TRINITY_DN31160_c0_g2::g.11554::m.11554	129	K	Eukaryotic translation initiation factor 3 subunit B (Fragment) OS=Anthurium amnicola GN=TIF3B1_0 PE=3 SV=1	EK(1)TNAYK	2	0.3857	5	3	1	75.1092	0.0174633	75.109	1	75.1092	0.0174633	75.109	1	75.1092	0.0174633	75.109_x000D_	cytoplasm				K03253	EIF3B; translation initiation factor 3 subunit B	map03013 RNA transport	PF00076	RNA recognition motif. (a.k.a. RRM, RBD, or RNP domain)	J	KOG2314	Translation initiation factor 3, subunit b (eIF-3b)
Gene.11554::TRINITY_DN31160_c0_g2::g.11554::m.11554	134	K	Eukaryotic translation initiation factor 3 subunit B (Fragment) OS=Anthurium amnicola GN=TIF3B1_0 PE=3 SV=1	TNAYK(1)LDK	2	-0.93672	5	3	1	94.3095	0.0020782	94.309	1	71.6136	0.0145452	71.614	1	79.1482	0.00649737	79.148_x000D_	cytoplasm				K03253	EIF3B; translation initiation factor 3 subunit B	map03013 RNA transport	PF00076	RNA recognition motif. (a.k.a. RRM, RBD, or RNP domain)	J	KOG2314	Translation initiation factor 3, subunit b (eIF-3b)
Gene.11554::TRINITY_DN31160_c0_g2::g.11554::m.11554	181	K	Eukaryotic translation initiation factor 3 subunit B (Fragment) OS=Anthurium amnicola GN=TIF3B1_0 PE=3 SV=1	WLTDEK(1)AR	2	-1.2058	3	3	1	57.5896	0.0402725	57.59	1	79.474	0.00640241	79.474	1	61.6789	0.0327707	61.679_x000D_	cytoplasm				K03253	EIF3B; translation initiation factor 3 subunit B	map03013 RNA transport	PF00076	RNA recognition motif. (a.k.a. RRM, RBD, or RNP domain)	J	KOG2314	Translation initiation factor 3, subunit b (eIF-3b)
Gene.11555::TRINITY_DN31162_c0_g1::g.11555::m.11555	140	K	U2 small nuclear ribonucleoprotein B OS=Anthurium amnicola GN=U2B'' PE=4 SV=1	EEGTYTPK(1)EK	2	0.23075	3	3	1	100.878	0.000378977	100.88	1	96.1135	0.000502496	96.113	1	100.878	0.000378977	100.88_x000D_	chloroplast	GO:0000245 spliceosomal complex assembly; GO:0000354 cis assembly of pre-catalytic spliceosome; GO:0000375 RNA splicing, via transesterification reactions; GO:0000377 RNA splicing, via transesterification reactions with bulged adenosine as nucleophile; GO:0000398 mRNA splicing, via spliceosome; GO:0006139 nucleobase-containing compound metabolic process; GO:0006396 RNA processing; GO:0006397 mRNA…	GO:0001650 fibrillar center; GO:0005622 intracellular; GO:0005623 cell; GO:0005634 nucleus; GO:0005654 nucleoplasm; GO:0005681 spliceosomal complex; GO:0005684 U2-type spliceosomal complex; GO:0005685 U1 snRNP; GO:0005686 U2 snRNP; GO:0005730 nucleolus; GO:0005737 cytoplasm; GO:0015030 Cajal body; GO:0016604 nuclear body; GO:0016607 nuclear speck; GO:0030532 small nuclear ribonucleoprotein comple…	GO:0003676 nucleic acid binding; GO:0003723 RNA binding; GO:0005488 binding; GO:0017069 snRNA binding; GO:0030619 U1 snRNA binding; GO:0035613 RNA stem-loop binding; GO:0035614 snRNA stem-loop binding; GO:0097159 organic cyclic compound binding; GO:1901363 heterocyclic compound binding;	K11094	SNRPB2; U2 small nuclear ribonucleoprotein B''	map03040 Spliceosome	PF00076	RNA recognition motif. (a.k.a. RRM, RBD, or RNP domain)	A	KOG4206	Spliceosomal protein snRNP-U1A/U2B
Gene.11555::TRINITY_DN31162_c0_g1::g.11555::m.11555	124	K	U2 small nuclear ribonucleoprotein B OS=Anthurium amnicola GN=U2B'' PE=4 SV=1	IQYAK(1)TK	2	-0.090142	3	3	1	85.2117	0.0110117	85.212	1	77.2825	0.0156286	77.282	1	62.4642	0.0635105	62.464_x000D_	chloroplast	GO:0000245 spliceosomal complex assembly; GO:0000354 cis assembly of pre-catalytic spliceosome; GO:0000375 RNA splicing, via transesterification reactions; GO:0000377 RNA splicing, via transesterification reactions with bulged adenosine as nucleophile; GO:0000398 mRNA splicing, via spliceosome; GO:0006139 nucleobase-containing compound metabolic process; GO:0006396 RNA processing; GO:0006397 mRNA…	GO:0001650 fibrillar center; GO:0005622 intracellular; GO:0005623 cell; GO:0005634 nucleus; GO:0005654 nucleoplasm; GO:0005681 spliceosomal complex; GO:0005684 U2-type spliceosomal complex; GO:0005685 U1 snRNP; GO:0005686 U2 snRNP; GO:0005730 nucleolus; GO:0005737 cytoplasm; GO:0015030 Cajal body; GO:0016604 nuclear body; GO:0016607 nuclear speck; GO:0030532 small nuclear ribonucleoprotein comple…	GO:0003676 nucleic acid binding; GO:0003723 RNA binding; GO:0005488 binding; GO:0017069 snRNA binding; GO:0030619 U1 snRNA binding; GO:0035613 RNA stem-loop binding; GO:0035614 snRNA stem-loop binding; GO:0097159 organic cyclic compound binding; GO:1901363 heterocyclic compound binding;	K11094	SNRPB2; U2 small nuclear ribonucleoprotein B''	map03040 Spliceosome	PF00076	RNA recognition motif. (a.k.a. RRM, RBD, or RNP domain)	A	KOG4206	Spliceosomal protein snRNP-U1A/U2B
Gene.11653::TRINITY_DN31211_c0_g2::g.11653::m.11653	125	K	Importin subunit alpha OS=Anthurium amnicola GN=Os05g0155500_3 PE=3 SV=1	FVEFLK(1)R	2	-0.18715	3	3	1	89.3692	0.0135108	89.369	1	76.1344	0.0256303	76.134	1	101.691	0.00724524	101.69_x000D_	mitochondria	GO:0000003 reproduction; GO:0003006 developmental process involved in reproduction; GO:0006606 protein import into nucleus; GO:0006607 NLS-bearing protein import into nucleus; GO:0006810 transport; GO:0006886 intracellular protein transport; GO:0006913 nucleocytoplasmic transport; GO:0007275 multicellular organism development; GO:0007276 gamete generation; GO:0008104 protein localization; GO:0009…	GO:0005618 cell wall; GO:0005622 intracellular; GO:0005623 cell; GO:0005634 nucleus; GO:0005635 nuclear envelope; GO:0005643 nuclear pore; GO:0005654 nucleoplasm; GO:0005730 nucleolus; GO:0005737 cytoplasm; GO:0005829 cytosol; GO:0005911 cell-cell junction; GO:0009506 plasmodesma; GO:0012505 endomembrane system; GO:0030054 cell junction; GO:0030312 external encapsulating structure; GO:0031967 org…	GO:0005048 signal sequence binding; GO:0005215 transporter activity; GO:0005488 binding; GO:0008139 nuclear localization sequence binding; GO:0033218 amide binding; GO:0042277 peptide binding;	K15042	KPNA1_5_6; importin subunit alpha-5/6/7				U	KOG0166	Karyopherin (importin) alpha
Gene.11737::TRINITY_DN31244_c0_g2::g.11737::m.11737	4	K	"ATP synthase subunit g, mitochondrial OS=Anthurium amnicola GN=ATP5L_1 PE=4 SV=1"	ASK(1)LHQLQSK	2	0.36686	3	3	1	136.275	1.9e-07	136.27	1	111.793	4.98e-05	111.79	1	137.999	1.72e-07	138_x000D_	chloroplast				K02140	ATPeFG, ATP5L, ATP20; F-type H+-transporting ATPase subunit g	map00190 Oxidative phosphorylation; map01100 Metabolic pathways
Gene.11738::TRINITY_DN31246_c0_g1::g.11738::m.11738	167	K	Tubulin alpha chain OS=Triticum aestivum PE=3 SV=1	GHYTVGK(1)EIVDLCLDR	3	-0.56296	4	3	1	144.289	5.73e-13	144.29	1	134.14	1.21e-12	134.14	1	186.772	4.2e-24	186.77_x000D_	mitochondria		GO:0005622 intracellular; GO:0005623 cell; GO:0005856 cytoskeleton; GO:0043226 organelle; GO:0043228 non-membrane-bounded organelle; GO:0043229 intracellular organelle; GO:0043232 intracellular non-membrane-bounded organelle;		K07374	TUBA; tubulin alpha	map04145 Phagosome	PF00091	Tubulin/FtsZ family, GTPase domain	Z	KOG1376	Alpha tubulin
Gene.11738::TRINITY_DN31246_c0_g1::g.11738::m.11738	218	K	Tubulin alpha chain OS=Triticum aestivum PE=3 SV=1	LSVDYGK(1)K	2	0.057843	4	3	1	103.739	0.00226151	103.74	1	60.9103	0.0537556	60.91	1	91.318	0.00463965	91.318_x000D_	mitochondria		GO:0005622 intracellular; GO:0005623 cell; GO:0005856 cytoskeleton; GO:0043226 organelle; GO:0043228 non-membrane-bounded organelle; GO:0043229 intracellular organelle; GO:0043232 intracellular non-membrane-bounded organelle;		K07374	TUBA; tubulin alpha	map04145 Phagosome	PF00091	Tubulin/FtsZ family, GTPase domain	Z	KOG1376	Alpha tubulin
Gene.11781::TRINITY_DN31268_c0_g2::g.11781::m.11781	329	K	"enolase 1, chloroplastic-like OS=Nelumbo nucifera GN=LOC104600649 PE=3 SV=1"	LAK(1)YNQLLR	2	0.049605	7	3	1	136.797	0.00010641	136.8	1	133.235	0.000126259	133.23	1	144.122	6.22e-05	144.12_x000D_	chloroplast	GO:0000902 cell morphogenesis; GO:0000904 cell morphogenesis involved in differentiation; GO:0009653 anatomical structure morphogenesis; GO:0009719 response to endogenous stimulus; GO:0009725 response to hormone; GO:0009735 response to cytokinin; GO:0009888 tissue development; GO:0009987 cellular process; GO:0010026 trichome differentiation; GO:0010033 response to organic substance; GO:0010090 tr…	GO:0005622 intracellular; GO:0005623 cell; GO:0005737 cytoplasm; GO:0009507 chloroplast; GO:0009532 plastid stroma; GO:0009536 plastid; GO:0009570 chloroplast stroma; GO:0043226 organelle; GO:0043227 membrane-bounded organelle; GO:0043229 intracellular organelle; GO:0043231 intracellular membrane-bounded organelle;	GO:0003824 catalytic activity; GO:0004634 phosphopyruvate hydratase activity; GO:0016829 lyase activity; GO:0016835 carbon-oxygen lyase activity; GO:0016836 hydro-lyase activity;	K01689	ENO, eno; enolase [EC:4.2.1.11]	map00010 Glycolysis / Gluconeogenesis; map01100 Metabolic pathways; map01110 Biosynthesis of secondary metabolites; map01200 Carbon metabolism; map01230 Biosynthesis of amino acids; map03018 RNA degradation	PF03952; PF00113	Enolase, N-terminal domain; Enolase, C-terminal TIM barrel domain	G	KOG2670	Enolase
Gene.11801::TRINITY_DN31283_c1_g1::g.11801::m.11801	155	K	Sec-independent protein translocase protein TatA OS=Anthurium amnicola GN=tatA_3 PE=4 SV=1	EFK(1)TTLER	2	-1.1057	3	3	1	107.574	0.00123503	107.57	1	99.1355	0.0016816	99.136	1	83.9477	0.00509842	83.948_x000D_	chloroplast	GO:0006605 protein targeting; GO:0006612 protein targeting to membrane; GO:0006810 transport; GO:0006886 intracellular protein transport; GO:0006950 response to stress; GO:0008104 protein localization; GO:0009266 response to temperature stimulus; GO:0009409 response to cold; GO:0009628 response to abiotic stimulus; GO:0009889 regulation of biosynthetic process; GO:0010119 regulation of stomatal m…	GO:0005622 intracellular; GO:0005623 cell; GO:0005737 cytoplasm; GO:0005886 plasma membrane; GO:0009507 chloroplast; GO:0009526 plastid envelope; GO:0009534 chloroplast thylakoid; GO:0009535 chloroplast thylakoid membrane; GO:0009536 plastid; GO:0009579 thylakoid; GO:0009941 chloroplast envelope; GO:0016020 membrane; GO:0031967 organelle envelope; GO:0031975 envelope; GO:0031976 plastid thylakoid…	GO:0005215 transporter activity; GO:0008320 protein transmembrane transporter activity; GO:0009977 proton motive force dependent protein transmembrane transporter activity; GO:0015291 secondary active transmembrane transporter activity; GO:0015399 primary active transmembrane transporter activity; GO:0015450 P-P-bond-hydrolysis-driven protein transmembrane transporter activity; GO:0022804 active …
Gene.11810::TRINITY_DN31287_c0_g2::g.11810::m.11810	82	K	Chaperone protein DnaJ (Fragment) OS=Anthurium amnicola GN=dnaJ_63 PE=3 SV=1	STVTK(1)GEDIR	2	-0.97933	3	3	1	102.531	0.000336136	102.53	1	86.189	0.00202505	86.189	1	86.189	0.00202505	86.189_x000D_	nucleus				K03686	dnaJ; molecular chaperone DnaJ		PF00226; PF01556; PF00684	DnaJ domain; DnaJ C terminal domain; DnaJ central domain	O	KOG0715	Molecular chaperone (DnaJ superfamily)
Gene.11834::TRINITY_DN31300_c0_g1::g.11834::m.11834	53	K	Bifunctional protein FolD OS=Anthurium amnicola GN=folD_12 PE=3 SV=1	IIDGK(1)AIAQDIR	2	-0.96851	4	3	1	61.4227	6.48e-05	98.974	1	99.9412	6.1e-05	99.941	1	59.2475	0.00445589	59.248_x000D_	chloroplast	GO:0006082 organic acid metabolic process; GO:0006575 cellular modified amino acid metabolic process; GO:0006725 cellular aromatic compound metabolic process; GO:0006730 one-carbon metabolic process; GO:0006732 coenzyme metabolic process; GO:0006760 folic acid-containing compound metabolic process; GO:0006807 nitrogen compound metabolic process; GO:0008152 metabolic process; GO:0009987 cellular p…	GO:0005622 intracellular; GO:0005623 cell; GO:0005737 cytoplasm; GO:0005829 cytosol; GO:0009507 chloroplast; GO:0009536 plastid; GO:0043226 organelle; GO:0043227 membrane-bounded organelle; GO:0043229 intracellular organelle; GO:0043231 intracellular membrane-bounded organelle;	GO:0003824 catalytic activity; GO:0004477 methenyltetrahydrofolate cyclohydrolase activity; GO:0004488 methylenetetrahydrofolate dehydrogenase (NADP+) activity; GO:0016491 oxidoreductase activity; GO:0016645 oxidoreductase activity, acting on the CH-NH group of donors; GO:0016646 oxidoreductase activity, acting on the CH-NH group of donors, NAD or NADP as acceptor; GO:0016787 hydrolase activity; …				PF00763; PF02882	Tetrahydrofolate dehydrogenase/cyclohydrolase, catalytic domain; Tetrahydrofolate dehydrogenase/cyclohydrolase, NAD(P)-binding domain	H	KOG0089	Methylenetetrahydrofolate dehydrogenase/methylenetetrahydrofolate cyclohydrolase
Gene.16118::TRINITY_DN33737_c0_g1::g.16118::m.16118	71	K	40S ribosomal protein S3-2-like OS=Cicer arietinum GN=LOC101508129 PE=3 SV=1	ELTSVVQK(1)R	2	0.68163	5	3	1	96.6681	0.00124468	96.668	1	125.981	0.000238694	125.98	1	156.616	8.19e-06	156.62_x000D_	cytoplasm				K02985	RP-S3e, RPS3; small subunit ribosomal protein S3e	map03010 Ribosome	PF07650; PF00189	KH domain; Ribosomal protein S3, C-terminal domain	J	KOG3181	40S ribosomal protein S3
Gene.16118::TRINITY_DN33737_c0_g1::g.16118::m.16118	74	K	40S ribosomal protein S3-2-like OS=Cicer arietinum GN=LOC101508129 PE=3 SV=1	FK(1)FPENGVELYAEK	2	-0.0097447	4	3	1	103.875	7.44e-06	103.88	1	94.532	2.44e-05	94.532	1	102.649	8.3e-06	102.65_x000D_	cytoplasm				K02985	RP-S3e, RPS3; small subunit ribosomal protein S3e	map03010 Ribosome	PF07650; PF00189	KH domain; Ribosomal protein S3, C-terminal domain	J	KOG3181	40S ribosomal protein S3
Gene.16118::TRINITY_DN33737_c0_g1::g.16118::m.16118	58	K	40S ribosomal protein S3-2-like OS=Cicer arietinum GN=LOC101508129 PE=3 SV=1	TQNVLGEK(1)GR	2	0.27701	6	3	1	138.247	3.26e-07	138.25	1	110.522	0.000128992	110.52	1	106.003	0.000246126	106_x000D_	cytoplasm				K02985	RP-S3e, RPS3; small subunit ribosomal protein S3e	map03010 Ribosome	PF07650; PF00189	KH domain; Ribosomal protein S3, C-terminal domain	J	KOG3181	40S ribosomal protein S3
Gene.16118::TRINITY_DN33737_c0_g1::g.16118::m.16118	104	K	40S ribosomal protein S3-2-like OS=Cicer arietinum GN=LOC101508129 PE=3 SV=1	YK(1)LLGGLAVR	2	-0.12085	6	3	1	86.8981	0.00190368	86.898	1	68.657	0.0126773	68.657	1	76.2278	0.00372989	76.228_x000D_	cytoplasm				K02985	RP-S3e, RPS3; small subunit ribosomal protein S3e	map03010 Ribosome	PF07650; PF00189	KH domain; Ribosomal protein S3, C-terminal domain	J	KOG3181	40S ribosomal protein S3
Gene.11899::TRINITY_DN31343_c0_g1::g.11899::m.11899	143	K	Mitochondrial pyruvate carrier OS=Araucaria cunninghamii PE=3 SV=1	VQGYLAK(1)K	2	-0.10959	3	3	1	75.2127	0.0124914	75.213	1	61.9623	0.0507203	61.962	1	75.7382	0.0117815	75.738_x000D_	mitochondria				K22138	MPC1; mitochondrial pyruvate carrier 1				C	KOG1590	Uncharacterized conserved protein
Gene.11904::TRINITY_DN31345_c0_g2::g.11904::m.11904	274	K	"Putative ATP synthase subunit, mitochondrial (Fragment) OS=Anthurium amnicola GN=At2g21870_5 PE=4 SV=1"	REEFK(1)DEQMVDAK	3	-0.12345	12	3	1	91.812	1.18e-06	123.28	1	111.116	5.78e-07	111.12	1	91.812	1.35e-07	133.07_x000D_	cytoplasm	GO:0007275 multicellular organism development; GO:0009555 pollen development; GO:0032501 multicellular organismal process; GO:0032502 developmental process; GO:0048229 gametophyte development; GO:0048856 anatomical structure development;	GO:0005622 intracellular; GO:0005623 cell; GO:0005634 nucleus; GO:0005730 nucleolus; GO:0005737 cytoplasm; GO:0005739 mitochondrion; GO:0005740 mitochondrial envelope; GO:0005743 mitochondrial inner membrane; GO:0005753 mitochondrial proton-transporting ATP synthase complex; GO:0009507 chloroplast; GO:0009536 plastid; GO:0016020 membrane; GO:0016469 proton-transporting two-sector ATPase complex; …	GO:0005488 binding; GO:0005507 copper ion binding; GO:0008270 zinc ion binding; GO:0043167 ion binding; GO:0043169 cation binding; GO:0046872 metal ion binding; GO:0046914 transition metal ion binding; GO:0050897 cobalt ion binding;				PF00240	Ubiquitin family
Gene.11904::TRINITY_DN31345_c0_g2::g.11904::m.11904	257	K	"Putative ATP synthase subunit, mitochondrial (Fragment) OS=Anthurium amnicola GN=At2g21870_5 PE=4 SV=1"	EQLQELK(1)K	2	0.70869	3	3	1	102.514	0.00236348	102.51	1	114.281	0.00138415	114.28	1	101.542	0.00244436	101.54_x000D_	cytoplasm	GO:0007275 multicellular organism development; GO:0009555 pollen development; GO:0032501 multicellular organismal process; GO:0032502 developmental process; GO:0048229 gametophyte development; GO:0048856 anatomical structure development;	GO:0005622 intracellular; GO:0005623 cell; GO:0005634 nucleus; GO:0005730 nucleolus; GO:0005737 cytoplasm; GO:0005739 mitochondrion; GO:0005740 mitochondrial envelope; GO:0005743 mitochondrial inner membrane; GO:0005753 mitochondrial proton-transporting ATP synthase complex; GO:0009507 chloroplast; GO:0009536 plastid; GO:0016020 membrane; GO:0016469 proton-transporting two-sector ATPase complex; …	GO:0005488 binding; GO:0005507 copper ion binding; GO:0008270 zinc ion binding; GO:0043167 ion binding; GO:0043169 cation binding; GO:0046872 metal ion binding; GO:0046914 transition metal ion binding; GO:0050897 cobalt ion binding;				PF00240	Ubiquitin family
Gene.11904::TRINITY_DN31345_c0_g2::g.11904::m.11904	250	K	"Putative ATP synthase subunit, mitochondrial (Fragment) OS=Anthurium amnicola GN=At2g21870_5 PE=4 SV=1"	IAK(1)EQLQELK	2	-0.5571	3	3	1	166.141	3.82e-09	166.14	1	181.681	4.84e-12	181.68	1	156.581	9.24e-09	156.58_x000D_	cytoplasm	GO:0007275 multicellular organism development; GO:0009555 pollen development; GO:0032501 multicellular organismal process; GO:0032502 developmental process; GO:0048229 gametophyte development; GO:0048856 anatomical structure development;	GO:0005622 intracellular; GO:0005623 cell; GO:0005634 nucleus; GO:0005730 nucleolus; GO:0005737 cytoplasm; GO:0005739 mitochondrion; GO:0005740 mitochondrial envelope; GO:0005743 mitochondrial inner membrane; GO:0005753 mitochondrial proton-transporting ATP synthase complex; GO:0009507 chloroplast; GO:0009536 plastid; GO:0016020 membrane; GO:0016469 proton-transporting two-sector ATPase complex; …	GO:0005488 binding; GO:0005507 copper ion binding; GO:0008270 zinc ion binding; GO:0043167 ion binding; GO:0043169 cation binding; GO:0046872 metal ion binding; GO:0046914 transition metal ion binding; GO:0050897 cobalt ion binding;				PF00240	Ubiquitin family
Gene.11904::TRINITY_DN31345_c0_g2::g.11904::m.11904	154	K	"Putative ATP synthase subunit, mitochondrial (Fragment) OS=Anthurium amnicola GN=At2g21870_5 PE=4 SV=1"	IK(1)YTIEER	2	0.35883	3	3	1	83.9477	0.00509842	83.948	1	91.8667	0.00279021	91.867	1	74.3762	0.00947719	74.376_x000D_	cytoplasm	GO:0007275 multicellular organism development; GO:0009555 pollen development; GO:0032501 multicellular organismal process; GO:0032502 developmental process; GO:0048229 gametophyte development; GO:0048856 anatomical structure development;	GO:0005622 intracellular; GO:0005623 cell; GO:0005634 nucleus; GO:0005730 nucleolus; GO:0005737 cytoplasm; GO:0005739 mitochondrion; GO:0005740 mitochondrial envelope; GO:0005743 mitochondrial inner membrane; GO:0005753 mitochondrial proton-transporting ATP synthase complex; GO:0009507 chloroplast; GO:0009536 plastid; GO:0016020 membrane; GO:0016469 proton-transporting two-sector ATPase complex; …	GO:0005488 binding; GO:0005507 copper ion binding; GO:0008270 zinc ion binding; GO:0043167 ion binding; GO:0043169 cation binding; GO:0046872 metal ion binding; GO:0046914 transition metal ion binding; GO:0050897 cobalt ion binding;				PF00240	Ubiquitin family
Gene.11904::TRINITY_DN31345_c0_g2::g.11904::m.11904	14	K	"Putative ATP synthase subunit, mitochondrial (Fragment) OS=Anthurium amnicola GN=At2g21870_5 PE=4 SV=1"	LIFAGK(1)QLEDGR	2	0.13622	14	3	1	140.142	3.21e-09	140.14	1	110.582	7.58e-14	170.04	1	142.968	2.53e-09	142.97_x000D_	cytoplasm	GO:0007275 multicellular organism development; GO:0009555 pollen development; GO:0032501 multicellular organismal process; GO:0032502 developmental process; GO:0048229 gametophyte development; GO:0048856 anatomical structure development;	GO:0005622 intracellular; GO:0005623 cell; GO:0005634 nucleus; GO:0005730 nucleolus; GO:0005737 cytoplasm; GO:0005739 mitochondrion; GO:0005740 mitochondrial envelope; GO:0005743 mitochondrial inner membrane; GO:0005753 mitochondrial proton-transporting ATP synthase complex; GO:0009507 chloroplast; GO:0009536 plastid; GO:0016020 membrane; GO:0016469 proton-transporting two-sector ATPase complex; …	GO:0005488 binding; GO:0005507 copper ion binding; GO:0008270 zinc ion binding; GO:0043167 ion binding; GO:0043169 cation binding; GO:0046872 metal ion binding; GO:0046914 transition metal ion binding; GO:0050897 cobalt ion binding;				PF00240	Ubiquitin family
Gene.11907::TRINITY_DN31346_c1_g3::g.11907::m.11907	267	K	"Thioredoxin-like protein CDSP32, chloroplastic OS=Anthurium amnicola GN=CDSP32 PE=4 SV=1"	AMEK(1)VHEEEGIGPDR	2	-0.41051	6	3	1	137.166	2.46e-12	137.17	1	145.458	1.2e-12	145.46	1	165.896	3.05e-23	180.1_x000D_	chloroplast	GO:0001101 response to acid chemical; GO:0006950 response to stress; GO:0006979 response to oxidative stress; GO:0008152 metabolic process; GO:0009414 response to water deprivation; GO:0009415 response to water; GO:0009628 response to abiotic stimulus; GO:0009636 response to toxic substance; GO:0009987 cellular process; GO:0010035 response to inorganic substance; GO:0019725 cellular homeostasis; …	GO:0005622 intracellular; GO:0005623 cell; GO:0005737 cytoplasm; GO:0009507 chloroplast; GO:0009526 plastid envelope; GO:0009532 plastid stroma; GO:0009536 plastid; GO:0009570 chloroplast stroma; GO:0009941 chloroplast envelope; GO:0031967 organelle envelope; GO:0031975 envelope; GO:0043226 organelle; GO:0043227 membrane-bounded organelle; GO:0043229 intracellular organelle; GO:0043231 intracellu…	GO:0003824 catalytic activity; GO:0004791 thioredoxin-disulfide reductase activity; GO:0015035 protein disulfide oxidoreductase activity; GO:0015036 disulfide oxidoreductase activity; GO:0016209 antioxidant activity; GO:0016491 oxidoreductase activity; GO:0016651 oxidoreductase activity, acting on NAD(P)H; GO:0016667 oxidoreductase activity, acting on a sulfur group of donors; GO:0016668 oxidored…				PF00085	Thioredoxin	O	KOG0907	Thioredoxin
Gene.11907::TRINITY_DN31346_c1_g3::g.11907::m.11907	255	K	"Thioredoxin-like protein CDSP32, chloroplastic OS=Anthurium amnicola GN=CDSP32 PE=4 SV=1"	EGVVK(1)VPHFSFYR	3	-0.60758	3	3	1	70.4379	0.00100069	70.438	1	52.8915	0.0090369	52.891	1	54.2757	0.00634218	54.276_x000D_	chloroplast	GO:0001101 response to acid chemical; GO:0006950 response to stress; GO:0006979 response to oxidative stress; GO:0008152 metabolic process; GO:0009414 response to water deprivation; GO:0009415 response to water; GO:0009628 response to abiotic stimulus; GO:0009636 response to toxic substance; GO:0009987 cellular process; GO:0010035 response to inorganic substance; GO:0019725 cellular homeostasis; …	GO:0005622 intracellular; GO:0005623 cell; GO:0005737 cytoplasm; GO:0009507 chloroplast; GO:0009526 plastid envelope; GO:0009532 plastid stroma; GO:0009536 plastid; GO:0009570 chloroplast stroma; GO:0009941 chloroplast envelope; GO:0031967 organelle envelope; GO:0031975 envelope; GO:0043226 organelle; GO:0043227 membrane-bounded organelle; GO:0043229 intracellular organelle; GO:0043231 intracellu…	GO:0003824 catalytic activity; GO:0004791 thioredoxin-disulfide reductase activity; GO:0015035 protein disulfide oxidoreductase activity; GO:0015036 disulfide oxidoreductase activity; GO:0016209 antioxidant activity; GO:0016491 oxidoreductase activity; GO:0016651 oxidoreductase activity, acting on NAD(P)H; GO:0016667 oxidoreductase activity, acting on a sulfur group of donors; GO:0016668 oxidored…				PF00085	Thioredoxin	O	KOG0907	Thioredoxin
Gene.11907::TRINITY_DN31346_c1_g3::g.11907::m.11907	200	K	"Thioredoxin-like protein CDSP32, chloroplastic OS=Anthurium amnicola GN=CDSP32 PE=4 SV=1"	NK(1)LVVVEYAASDSPPSK	2	1.4529	4	3	1	151.439	1.88e-16	151.44	1	73.9837	0.00121447	73.984	1	212.954	1.4e-43	212.95_x000D_	chloroplast	GO:0001101 response to acid chemical; GO:0006950 response to stress; GO:0006979 response to oxidative stress; GO:0008152 metabolic process; GO:0009414 response to water deprivation; GO:0009415 response to water; GO:0009628 response to abiotic stimulus; GO:0009636 response to toxic substance; GO:0009987 cellular process; GO:0010035 response to inorganic substance; GO:0019725 cellular homeostasis; …	GO:0005622 intracellular; GO:0005623 cell; GO:0005737 cytoplasm; GO:0009507 chloroplast; GO:0009526 plastid envelope; GO:0009532 plastid stroma; GO:0009536 plastid; GO:0009570 chloroplast stroma; GO:0009941 chloroplast envelope; GO:0031967 organelle envelope; GO:0031975 envelope; GO:0043226 organelle; GO:0043227 membrane-bounded organelle; GO:0043229 intracellular organelle; GO:0043231 intracellu…	GO:0003824 catalytic activity; GO:0004791 thioredoxin-disulfide reductase activity; GO:0015035 protein disulfide oxidoreductase activity; GO:0015036 disulfide oxidoreductase activity; GO:0016209 antioxidant activity; GO:0016491 oxidoreductase activity; GO:0016651 oxidoreductase activity, acting on NAD(P)H; GO:0016667 oxidoreductase activity, acting on a sulfur group of donors; GO:0016668 oxidored…				PF00085	Thioredoxin	O	KOG0907	Thioredoxin
Gene.11907::TRINITY_DN31346_c1_g3::g.11907::m.11907	183	K	"Thioredoxin-like protein CDSP32, chloroplastic OS=Anthurium amnicola GN=CDSP32 PE=4 SV=1"	VQK(1)VHTVEEFEAALR	3	0.068776	6	3	1	219.516	4.11e-36	219.52	1	157.577	4.61e-17	157.58	1	226.645	1.64e-36	226.65_x000D_	chloroplast	GO:0001101 response to acid chemical; GO:0006950 response to stress; GO:0006979 response to oxidative stress; GO:0008152 metabolic process; GO:0009414 response to water deprivation; GO:0009415 response to water; GO:0009628 response to abiotic stimulus; GO:0009636 response to toxic substance; GO:0009987 cellular process; GO:0010035 response to inorganic substance; GO:0019725 cellular homeostasis; …	GO:0005622 intracellular; GO:0005623 cell; GO:0005737 cytoplasm; GO:0009507 chloroplast; GO:0009526 plastid envelope; GO:0009532 plastid stroma; GO:0009536 plastid; GO:0009570 chloroplast stroma; GO:0009941 chloroplast envelope; GO:0031967 organelle envelope; GO:0031975 envelope; GO:0043226 organelle; GO:0043227 membrane-bounded organelle; GO:0043229 intracellular organelle; GO:0043231 intracellu…	GO:0003824 catalytic activity; GO:0004791 thioredoxin-disulfide reductase activity; GO:0015035 protein disulfide oxidoreductase activity; GO:0015036 disulfide oxidoreductase activity; GO:0016209 antioxidant activity; GO:0016491 oxidoreductase activity; GO:0016651 oxidoreductase activity, acting on NAD(P)H; GO:0016667 oxidoreductase activity, acting on a sulfur group of donors; GO:0016668 oxidored…				PF00085	Thioredoxin	O	KOG0907	Thioredoxin
Gene.11913::TRINITY_DN31348_c0_g2::g.11913::m.11913	174	K	Vacuolar calcium ion transporter OS=Anthurium amnicola GN=VCX1_8 PE=3 SV=1	FLHDFHLK(1)TR	3	0.55536	5	3	1	67.2143	0.00463112	67.214	1	72.5312	0.00242432	72.531	1	77.0624	0.00114095	77.062_x000D_	chloroplast	GO:0006810 transport; GO:0006811 ion transport; GO:0006812 cation transport; GO:0006814 sodium ion transport; GO:0006816 calcium ion transport; GO:0015672 monovalent inorganic cation transport; GO:0030001 metal ion transport; GO:0034220 ion transmembrane transport; GO:0035725 sodium ion transmembrane transport; GO:0042592 homeostatic process; GO:0048878 chemical homeostasis; GO:0050801 ion homeos…		GO:0005215 transporter activity; GO:0005432 calcium:sodium antiporter activity; GO:0005488 binding; GO:0005509 calcium ion binding; GO:0008324 cation transmembrane transporter activity; GO:0015075 ion transmembrane transporter activity; GO:0015077 monovalent inorganic cation transmembrane transporter activity; GO:0015081 sodium ion transmembrane transporter activity; GO:0015085 calcium ion transm…				PF13499	EF-hand domain pair
Gene.11913::TRINITY_DN31348_c0_g2::g.11913::m.11913	154	K	Vacuolar calcium ion transporter OS=Anthurium amnicola GN=VCX1_8 PE=3 SV=1	WLAEAK(1)R	2	0.072438	3	3	1	89.3692	0.0135108	89.369	1	97.6019	0.00796763	97.602	1	77.7407	0.0241594	77.741_x000D_	chloroplast	GO:0006810 transport; GO:0006811 ion transport; GO:0006812 cation transport; GO:0006814 sodium ion transport; GO:0006816 calcium ion transport; GO:0015672 monovalent inorganic cation transport; GO:0030001 metal ion transport; GO:0034220 ion transmembrane transport; GO:0035725 sodium ion transmembrane transport; GO:0042592 homeostatic process; GO:0048878 chemical homeostasis; GO:0050801 ion homeos…		GO:0005215 transporter activity; GO:0005432 calcium:sodium antiporter activity; GO:0005488 binding; GO:0005509 calcium ion binding; GO:0008324 cation transmembrane transporter activity; GO:0015075 ion transmembrane transporter activity; GO:0015077 monovalent inorganic cation transmembrane transporter activity; GO:0015081 sodium ion transmembrane transporter activity; GO:0015085 calcium ion transm…				PF13499	EF-hand domain pair
Gene.11948::TRINITY_DN31373_c0_g4::g.11948::m.11948	44	K	60S ribosomal protein L11-1 OS=Zea mays GN=100193878 PE=2 SV=1	AAK(1)VLEQLSGQTPVFSK	3	-0.16565	3	3	1	120.627	1.85e-10	120.63	1	65.9493	0.00143717	65.949	1	93.2257	1.83e-05	93.226_x000D_	cytoplasm	GO:0000027 ribosomal large subunit assembly; GO:0006412 translation; GO:0006518 peptide metabolic process; GO:0006807 nitrogen compound metabolic process; GO:0006996 organelle organization; GO:0008152 metabolic process; GO:0009058 biosynthetic process; GO:0009059 macromolecule biosynthetic process; GO:0009987 cellular process; GO:0010467 gene expression; GO:0016043 cellular component organization…	GO:0005622 intracellular; GO:0005623 cell; GO:0005634 nucleus; GO:0005730 nucleolus; GO:0005737 cytoplasm; GO:0005773 vacuole; GO:0005829 cytosol; GO:0005840 ribosome; GO:0005911 cell-cell junction; GO:0009506 plasmodesma; GO:0009507 chloroplast; GO:0009536 plastid; GO:0015934 large ribosomal subunit; GO:0016020 membrane; GO:0022625 cytosolic large ribosomal subunit; GO:0022626 cytosolic ribosome…	GO:0003676 nucleic acid binding; GO:0003723 RNA binding; GO:0003729 mRNA binding; GO:0003735 structural constituent of ribosome; GO:0005198 structural molecule activity; GO:0005488 binding; GO:0097159 organic cyclic compound binding; GO:1901363 heterocyclic compound binding;	K02868	RP-L11e, RPL11; large subunit ribosomal protein L11e	map03010 Ribosome	PF00281; PF00673	Ribosomal protein L5; ribosomal L5P family C-terminus	J	KOG0397	60S ribosomal protein L11
Gene.11948::TRINITY_DN31373_c0_g4::g.11948::m.11948	96	K	60S ribosomal protein L11-1 OS=Zea mays GN=100193878 PE=2 SV=1	VK(1)EYELLR	2	0.54322	4	3	1	90.6009	0.00315918	90.601	1	97.4306	0.00177182	97.431	1	112.411	0.000979088	112.41_x000D_	cytoplasm	GO:0000027 ribosomal large subunit assembly; GO:0006412 translation; GO:0006518 peptide metabolic process; GO:0006807 nitrogen compound metabolic process; GO:0006996 organelle organization; GO:0008152 metabolic process; GO:0009058 biosynthetic process; GO:0009059 macromolecule biosynthetic process; GO:0009987 cellular process; GO:0010467 gene expression; GO:0016043 cellular component organization…	GO:0005622 intracellular; GO:0005623 cell; GO:0005634 nucleus; GO:0005730 nucleolus; GO:0005737 cytoplasm; GO:0005773 vacuole; GO:0005829 cytosol; GO:0005840 ribosome; GO:0005911 cell-cell junction; GO:0009506 plasmodesma; GO:0009507 chloroplast; GO:0009536 plastid; GO:0015934 large ribosomal subunit; GO:0016020 membrane; GO:0022625 cytosolic large ribosomal subunit; GO:0022626 cytosolic ribosome…	GO:0003676 nucleic acid binding; GO:0003723 RNA binding; GO:0003729 mRNA binding; GO:0003735 structural constituent of ribosome; GO:0005198 structural molecule activity; GO:0005488 binding; GO:0097159 organic cyclic compound binding; GO:1901363 heterocyclic compound binding;	K02868	RP-L11e, RPL11; large subunit ribosomal protein L11e	map03010 Ribosome	PF00281; PF00673	Ribosomal protein L5; ribosomal L5P family C-terminus	J	KOG0397	60S ribosomal protein L11
Gene.11948::TRINITY_DN31373_c0_g4::g.11948::m.11948	165	K	60S ribosomal protein L11-1 OS=Zea mays GN=100193878 PE=2 SV=1	LTK(1)EDAMK	2	0.53924	6	3	1	80.4381	0.00268016	80.438	1	60.8284	0.0185629	60.828	1	66.2702	0.000370624	120.31_x000D_	cytoplasm	GO:0000027 ribosomal large subunit assembly; GO:0006412 translation; GO:0006518 peptide metabolic process; GO:0006807 nitrogen compound metabolic process; GO:0006996 organelle organization; GO:0008152 metabolic process; GO:0009058 biosynthetic process; GO:0009059 macromolecule biosynthetic process; GO:0009987 cellular process; GO:0010467 gene expression; GO:0016043 cellular component organization…	GO:0005622 intracellular; GO:0005623 cell; GO:0005634 nucleus; GO:0005730 nucleolus; GO:0005737 cytoplasm; GO:0005773 vacuole; GO:0005829 cytosol; GO:0005840 ribosome; GO:0005911 cell-cell junction; GO:0009506 plasmodesma; GO:0009507 chloroplast; GO:0009536 plastid; GO:0015934 large ribosomal subunit; GO:0016020 membrane; GO:0022625 cytosolic large ribosomal subunit; GO:0022626 cytosolic ribosome…	GO:0003676 nucleic acid binding; GO:0003723 RNA binding; GO:0003729 mRNA binding; GO:0003735 structural constituent of ribosome; GO:0005198 structural molecule activity; GO:0005488 binding; GO:0097159 organic cyclic compound binding; GO:1901363 heterocyclic compound binding;	K02868	RP-L11e, RPL11; large subunit ribosomal protein L11e	map03010 Ribosome	PF00281; PF00673	Ribosomal protein L5; ribosomal L5P family C-terminus	J	KOG0397	60S ribosomal protein L11
Gene.11953::TRINITY_DN31375_c0_g2::g.11953::m.11953	73	K	Heterogeneous nuclear ribonucleoprotein 27C OS=Anthurium amnicola GN=Hrb27C_3 PE=4 SV=1	VLQDK(1)HTIDGR	3	0.00078394	3	3	1	93.3452	0.000137302	93.345	1	81.5247	0.000522831	81.525	1	83.1822	0.000468772	83.182_x000D_	nucleus	GO:0000003 reproduction; GO:0003006 developmental process involved in reproduction; GO:0006139 nucleobase-containing compound metabolic process; GO:0006378 mRNA polyadenylation; GO:0006379 mRNA cleavage; GO:0006396 RNA processing; GO:0006397 mRNA processing; GO:0006725 cellular aromatic compound metabolic process; GO:0006807 nitrogen compound metabolic process; GO:0007275 multicellular organism d…	GO:0005622 intracellular; GO:0005623 cell; GO:0005634 nucleus; GO:0005654 nucleoplasm; GO:0005737 cytoplasm; GO:0005829 cytosol; GO:0005849 mRNA cleavage factor complex; GO:0031974 membrane-enclosed lumen; GO:0031981 nuclear lumen; GO:0032991 protein-containing complex; GO:0043226 organelle; GO:0043227 membrane-bounded organelle; GO:0043229 intracellular organelle; GO:0043231 intracellular membra…	GO:0003676 nucleic acid binding; GO:0003723 RNA binding; GO:0003729 mRNA binding; GO:0003730 mRNA 3'-UTR binding; GO:0005488 binding; GO:0097159 organic cyclic compound binding; GO:1901363 heterocyclic compound binding;	K14411	MSI; RNA-binding protein Musashi	map03015 mRNA surveillance pathway	PF00076	RNA recognition motif. (a.k.a. RRM, RBD, or RNP domain)	A	KOG4205	RNA-binding protein musashi/mRNA cleavage and polyadenylation factor I complex, subunit HRP1
Gene.11958::TRINITY_DN31378_c0_g5::g.11958::m.11958	377	K	NEDD8-activating enzyme E1 catalytic subunit (Fragment) OS=Anthurium amnicola GN=ECR1_1 PE=4 SV=1	HPK(1)LLLSK	2	0.61814	3	3	1	81.9504	0.00568058	81.95	1	64.1911	0.0281619	64.191	1	81.525	0.00580459	81.525_x000D_	cytoplasm	GO:0006464 cellular protein modification process; GO:0006807 nitrogen compound metabolic process; GO:0008152 metabolic process; GO:0009987 cellular process; GO:0019538 protein metabolic process; GO:0032446 protein modification by small protein conjugation; GO:0036211 protein modification process; GO:0043170 macromolecule metabolic process; GO:0043412 macromolecule modification; GO:0044237 cellula…	GO:0005622 intracellular; GO:0005623 cell; GO:0005737 cytoplasm;	GO:0003824 catalytic activity; GO:0005488 binding; GO:0005515 protein binding; GO:0008641 ubiquitin-like modifier activating enzyme activity; GO:0016874 ligase activity; GO:0016877 ligase activity, forming carbon-sulfur bonds; GO:0019781 NEDD8 activating enzyme activity; GO:0046982 protein heterodimerization activity; GO:0046983 protein dimerization activity;	K10686	UBE1C, UBA3; ubiquitin-activating enzyme E1 C [EC:6.2.1.45]	map04120 Ubiquitin mediated proteolysis	PF00899; PF08825	ThiF family; E2 binding domain	O	KOG2015	NEDD8-activating complex, catalytic component UBA3
Gene.11975::TRINITY_DN31388_c0_g2::g.11975::m.11975	331	K	Selenium-binding protein 1 OS=Anthurium amnicola GN=SBP1_0 PE=4 SV=1	FFK(1)TSDESWNHEVAISVKPLK	4	0.3173	6	3	1	145.687	5.84e-25	164.94	1	149.384	3.12e-25	168.64	1	164.219	1.04e-33	178.32_x000D_	cytoplasm	GO:0000103 sulfate assimilation; GO:0000302 response to reactive oxygen species; GO:0000741 karyogamy; GO:0006790 sulfur compound metabolic process; GO:0006950 response to stress; GO:0006979 response to oxidative stress; GO:0006996 organelle organization; GO:0006997 nucleus organization; GO:0007275 multicellular organism development; GO:0008152 metabolic process; GO:0009553 embryo sac development…	GO:0005622 intracellular; GO:0005623 cell; GO:0005737 cytoplasm; GO:0005829 cytosol; GO:0005911 cell-cell junction; GO:0009506 plasmodesma; GO:0030054 cell junction; GO:0055044 symplast;		K17285	SELENBP1; methanethiol oxidase [EC:1.8.3.4]	map00920 Sulfur metabolism; map01100 Metabolic pathways			P	KOG0918	Selenium-binding protein
Gene.12008::TRINITY_DN31403_c1_g2::g.12008::m.12008	439	K	"Threonine synthase, chloroplastic (Fragment) OS=Anthurium amnicola GN=THRC_0 PE=4 SV=1"	TVVISTAHGLK(1)FAQSK	3	-0.44049	3	3	1	70.7831	0.000770436	70.783	1	114.627	2.05e-09	114.63	1	74.4284	0.000320461	74.428_x000D_	mitochondria		GO:0005622 intracellular; GO:0005623 cell; GO:0005737 cytoplasm; GO:0005829 cytosol; GO:0009507 chloroplast; GO:0009532 plastid stroma; GO:0009536 plastid; GO:0009570 chloroplast stroma; GO:0043226 organelle; GO:0043227 membrane-bounded organelle; GO:0043229 intracellular organelle; GO:0043231 intracellular membrane-bounded organelle;	GO:0003824 catalytic activity; GO:0004795 threonine synthase activity; GO:0005488 binding; GO:0008144 drug binding; GO:0016829 lyase activity; GO:0016835 carbon-oxygen lyase activity; GO:0016838 carbon-oxygen lyase activity, acting on phosphates; GO:0019842 vitamin binding; GO:0030170 pyridoxal phosphate binding; GO:0036094 small molecule binding; GO:0043167 ion binding; GO:0043168 anion binding;…	K01733	thrC; threonine synthase [EC:4.2.3.1]	map00260 Glycine, serine and threonine metabolism; map00750 Vitamin B6 metabolism; map01100 Metabolic pathways; map01110 Biosynthesis of secondary metabolites; map01230 Biosynthesis of amino acids
Gene.12030::TRINITY_DN31415_c0_g1::g.12030::m.12030	184	K	"Outer envelope pore protein 24, chloroplastic (Fragment) OS=Anthurium amnicola GN=OEP24 PE=4 SV=1"	NLK(1)LEWSR	2	-2.2902	5	3	1	68.0161	0.0211449	68.016	1	78.1489	0.00678864	78.149	1	54.9816	0.0147515	71.501_x000D_	chloroplast	GO:0006810 transport; GO:0006811 ion transport; GO:0006812 cation transport; GO:0032879 regulation of localization; GO:0034220 ion transmembrane transport; GO:0034762 regulation of transmembrane transport; GO:0034765 regulation of ion transmembrane transport; GO:0043269 regulation of ion transport; GO:0050789 regulation of biological process; GO:0051049 regulation of transport; GO:0051179 localiz…	GO:0005622 intracellular; GO:0005623 cell; GO:0005737 cytoplasm; GO:0005739 mitochondrion; GO:0009507 chloroplast; GO:0009513 etioplast; GO:0009526 plastid envelope; GO:0009527 plastid outer membrane; GO:0009536 plastid; GO:0009707 chloroplast outer membrane; GO:0009941 chloroplast envelope; GO:0016020 membrane; GO:0016021 integral component of membrane; GO:0019867 outer membrane; GO:0031090 orga…	GO:0005215 transporter activity; GO:0005216 ion channel activity; GO:0005244 voltage-gated ion channel activity; GO:0005261 cation channel activity; GO:0008324 cation transmembrane transporter activity; GO:0015075 ion transmembrane transporter activity; GO:0015267 channel activity; GO:0015288 porin activity; GO:0015318 inorganic molecular entity transmembrane transporter activity; GO:0022803 pass…
Gene.1208::TRINITY_DN23708_c1_g1::g.1208::m.1208	175	K	Acyl-protein thioesterase 2 OS=Anthurium amnicola GN=LYPLA2_0 PE=4 SV=1	NK(1)IDGSQECAR	2	0.49097	3	3	1	107.088	0.000110613	107.09	1	115.287	1.32e-05	115.29	1	93.8391	0.000381026	93.839_x000D_	chloroplast	GO:0000902 cell morphogenesis; GO:0000904 cell morphogenesis involved in differentiation; GO:0002084 protein depalmitoylation; GO:0006464 cellular protein modification process; GO:0006807 nitrogen compound metabolic process; GO:0006928 movement of cell or subcellular component; GO:0006935 chemotaxis; GO:0007275 multicellular organism development; GO:0007399 nervous system development; GO:0007409 …	GO:0005622 intracellular; GO:0005623 cell; GO:0005737 cytoplasm; GO:0005829 cytosol;	GO:0003824 catalytic activity; GO:0008474 palmitoyl-(protein) hydrolase activity; GO:0016787 hydrolase activity; GO:0016788 hydrolase activity, acting on ester bonds; GO:0016790 thiolester hydrolase activity; GO:0052689 carboxylic ester hydrolase activity; GO:0098599 palmitoyl hydrolase activity; GO:0140096 catalytic activity, acting on a protein;	K06130	LYPLA2; lysophospholipase II [EC:3.1.1.5]	map00564 Glycerophospholipid metabolism	PF02230	Phospholipase/Carboxylesterase	I	KOG2112	Lysophospholipase
Gene.1208::TRINITY_DN23708_c1_g1::g.1208::m.1208	205	K	Acyl-protein thioesterase 2 OS=Anthurium amnicola GN=LYPLA2_0 PE=4 SV=1	VDDVVQYK(1)HGVK	3	-0.4121	3	3	1	84.4793	0.000197527	84.479	1	110.077	6.49e-06	110.08	1	110.077	6.49e-06	110.08_x000D_	chloroplast	GO:0000902 cell morphogenesis; GO:0000904 cell morphogenesis involved in differentiation; GO:0002084 protein depalmitoylation; GO:0006464 cellular protein modification process; GO:0006807 nitrogen compound metabolic process; GO:0006928 movement of cell or subcellular component; GO:0006935 chemotaxis; GO:0007275 multicellular organism development; GO:0007399 nervous system development; GO:0007409 …	GO:0005622 intracellular; GO:0005623 cell; GO:0005737 cytoplasm; GO:0005829 cytosol;	GO:0003824 catalytic activity; GO:0008474 palmitoyl-(protein) hydrolase activity; GO:0016787 hydrolase activity; GO:0016788 hydrolase activity, acting on ester bonds; GO:0016790 thiolester hydrolase activity; GO:0052689 carboxylic ester hydrolase activity; GO:0098599 palmitoyl hydrolase activity; GO:0140096 catalytic activity, acting on a protein;	K06130	LYPLA2; lysophospholipase II [EC:3.1.1.5]	map00564 Glycerophospholipid metabolism	PF02230	Phospholipase/Carboxylesterase	I	KOG2112	Lysophospholipase
Gene.12095::TRINITY_DN31457_c0_g7::g.12095::m.12095	58	K	26S proteasome regulatory particle triple-A ATPase protein OS=Medicago truncatula GN=11446055 PE=3 SV=1	ILK(1)EELQR	2	0.381	3	3	1	101.542	0.00155425	101.54	1	108.807	0.00116977	108.81	1	116.051	0.000866295	116.05_x000D_	chloroplast	GO:0001678 cellular glucose homeostasis; GO:0006355 regulation of transcription, DNA-templated; GO:0006357 regulation of transcription by RNA polymerase II; GO:0006508 proteolysis; GO:0006511 ubiquitin-dependent protein catabolic process; GO:0006807 nitrogen compound metabolic process; GO:0006950 response to stress; GO:0007154 cell communication; GO:0007165 signal transduction; GO:0007275 multice…	GO:0000502 proteasome complex; GO:0005622 intracellular; GO:0005623 cell; GO:0005634 nucleus; GO:0005737 cytoplasm; GO:0005829 cytosol; GO:0005838 proteasome regulatory particle; GO:0005886 plasma membrane; GO:0008540 proteasome regulatory particle, base subcomplex; GO:0016020 membrane; GO:0022624 proteasome accessory complex; GO:0031595 nuclear proteasome complex; GO:0031597 cytosolic proteasome…	GO:0003824 catalytic activity; GO:0005488 binding; GO:0005515 protein binding; GO:0008134 transcription factor binding; GO:0016462 pyrophosphatase activity; GO:0016787 hydrolase activity; GO:0016817 hydrolase activity, acting on acid anhydrides; GO:0016818 hydrolase activity, acting on acid anhydrides, in phosphorus-containing anhydrides; GO:0016887 ATPase activity; GO:0017025 TBP-class protein b…	K03065	PSMC3, RPT5; 26S proteasome regulatory subunit T5	map03050 Proteasome	PF00004	ATPase family associated with various cellular activities (AAA)	O	KOG0652	26S proteasome regulatory complex, ATPase RPT5
Gene.12095::TRINITY_DN31457_c0_g7::g.12095::m.12095	72	K	26S proteasome regulatory particle triple-A ATPase protein OS=Medicago truncatula GN=11446055 PE=3 SV=1	TNLDLESYK(1)EK	2	0.15889	4	3	1	153.739	4.45e-09	153.74	1	145.311	7.47e-08	145.31	1	138.449	1.34e-07	138.45_x000D_	chloroplast	GO:0001678 cellular glucose homeostasis; GO:0006355 regulation of transcription, DNA-templated; GO:0006357 regulation of transcription by RNA polymerase II; GO:0006508 proteolysis; GO:0006511 ubiquitin-dependent protein catabolic process; GO:0006807 nitrogen compound metabolic process; GO:0006950 response to stress; GO:0007154 cell communication; GO:0007165 signal transduction; GO:0007275 multice…	GO:0000502 proteasome complex; GO:0005622 intracellular; GO:0005623 cell; GO:0005634 nucleus; GO:0005737 cytoplasm; GO:0005829 cytosol; GO:0005838 proteasome regulatory particle; GO:0005886 plasma membrane; GO:0008540 proteasome regulatory particle, base subcomplex; GO:0016020 membrane; GO:0022624 proteasome accessory complex; GO:0031595 nuclear proteasome complex; GO:0031597 cytosolic proteasome…	GO:0003824 catalytic activity; GO:0005488 binding; GO:0005515 protein binding; GO:0008134 transcription factor binding; GO:0016462 pyrophosphatase activity; GO:0016787 hydrolase activity; GO:0016817 hydrolase activity, acting on acid anhydrides; GO:0016818 hydrolase activity, acting on acid anhydrides, in phosphorus-containing anhydrides; GO:0016887 ATPase activity; GO:0017025 TBP-class protein b…	K03065	PSMC3, RPT5; 26S proteasome regulatory subunit T5	map03050 Proteasome	PF00004	ATPase family associated with various cellular activities (AAA)	O	KOG0652	26S proteasome regulatory complex, ATPase RPT5
Gene.1210::TRINITY_DN23708_c1_g3::g.1210::m.1210	13	K	Protein PEROXIN-4 OS=Anthurium amnicola GN=PEX4_4 PE=3 SV=1	EYK(1)EVQR	2	-0.39599	3	3	1	128.566	0.00316149	128.57	1	127.118	0.00316334	127.12	1	96.1904	0.0052248	96.19_x000D_	nucleus	GO:0006082 organic acid metabolic process; GO:0006464 cellular protein modification process; GO:0006605 protein targeting; GO:0006625 protein targeting to peroxisome; GO:0006629 lipid metabolic process; GO:0006631 fatty acid metabolic process; GO:0006635 fatty acid beta-oxidation; GO:0006807 nitrogen compound metabolic process; GO:0006810 transport; GO:0006886 intracellular protein transport; GO:…	GO:0005622 intracellular; GO:0005623 cell; GO:0005737 cytoplasm;	GO:0003824 catalytic activity; GO:0004842 ubiquitin-protein transferase activity; GO:0005488 binding; GO:0005515 protein binding; GO:0016740 transferase activity; GO:0019787 ubiquitin-like protein transferase activity; GO:0019899 enzyme binding; GO:0031625 ubiquitin protein ligase binding; GO:0044389 ubiquitin-like protein ligase binding; GO:0061630 ubiquitin protein ligase activity; GO:0061659 u…	K10689	PEX4; peroxin-4 [EC:2.3.2.23]		PF00179	Ubiquitin-conjugating enzyme	O	KOG0417	Ubiquitin-protein ligase
Gene.12104::TRINITY_DN31461_c0_g2::g.12104::m.12104	73	K	Stress-response ab barrel domain-containing protein up3 OS=Nicotiana attenuata GN=UP3 PE=4 SV=1	YATK(1)DDLAAYSAHPAHVSVVR	4	-0.30525	3	3	1	111.449	4.21e-08	111.45	1	75.8681	8.36e-05	75.868	1	108.08	9.01e-08	108.08_x000D_	cytoplasm	GO:0001101 response to acid chemical; GO:0002376 immune system process; GO:0006950 response to stress; GO:0006952 defense response; GO:0006955 immune response; GO:0009605 response to external stimulus; GO:0009607 response to biotic stimulus; GO:0009620 response to fungus; GO:0009719 response to endogenous stimulus; GO:0009725 response to hormone; GO:0009753 response to jasmonic acid; GO:0009814 d…	GO:0005622 intracellular; GO:0005623 cell; GO:0005737 cytoplasm; GO:0005777 peroxisome; GO:0005829 cytosol; GO:0009507 chloroplast; GO:0009532 plastid stroma; GO:0009536 plastid; GO:0009570 chloroplast stroma; GO:0042579 microbody; GO:0043226 organelle; GO:0043227 membrane-bounded organelle; GO:0043229 intracellular organelle; GO:0043231 intracellular membrane-bounded organelle;					PF07876	Stress responsive A/B Barrel Domain
Gene.12113::TRINITY_DN31467_c0_g3::g.12113::m.12113	138	K	Acyl-[acyl-carrier-protein]--UDP-N-acetylglucosamine O-acyltransferase (Fragment) OS=Anthurium amnicola GN=lpxA_7 PE=4 SV=1	RPIYYDEGLEK(1)TR	3	1.0135	3	3	1	118.522	6.63e-07	118.52	1	77.4203	0.000408758	77.42	1	108.579	8.15e-06	108.58_x000D_	chloroplast
Gene.12164::TRINITY_DN31489_c0_g1::g.12164::m.12164	84	K	non-symbiotic hemoglobin 2-like OS=Nelumbo nucifera GN=LOC104586188 PE=3 SV=1	EK(1)GEVVVAETTLK	2	-1.0708	3	3	1	120.206	1.08e-06	120.21	1	114.31	1.73e-06	114.31	1	119.631	1.12e-06	119.63_x000D_	cytoplasm	GO:0006082 organic acid metabolic process; GO:0006629 lipid metabolic process; GO:0006631 fatty acid metabolic process; GO:0006638 neutral lipid metabolic process; GO:0006639 acylglycerol metabolic process; GO:0006641 triglyceride metabolic process; GO:0006810 transport; GO:0008152 metabolic process; GO:0008610 lipid biosynthetic process; GO:0009058 biosynthetic process; GO:0009987 cellular proce…		GO:0005344 oxygen carrier activity; GO:0140104 molecular carrier activity;	K21893	NGB; neuroglobin		PF00042	Globin	C	KOG3378	Globins and related hemoproteins
Gene.12164::TRINITY_DN31489_c0_g1::g.12164::m.12164	69	K	non-symbiotic hemoglobin 2-like OS=Nelumbo nucifera GN=LOC104586188 PE=3 SV=1	SHAVK(1)VFK	2	0.68409	5	3	1	99.4417	0.0016654	99.442	1	107.574	0.00123503	107.57	1	107.693	0.00122873	107.69_x000D_	cytoplasm	GO:0006082 organic acid metabolic process; GO:0006629 lipid metabolic process; GO:0006631 fatty acid metabolic process; GO:0006638 neutral lipid metabolic process; GO:0006639 acylglycerol metabolic process; GO:0006641 triglyceride metabolic process; GO:0006810 transport; GO:0008152 metabolic process; GO:0008610 lipid biosynthetic process; GO:0009058 biosynthetic process; GO:0009987 cellular proce…		GO:0005344 oxygen carrier activity; GO:0140104 molecular carrier activity;	K21893	NGB; neuroglobin		PF00042	Globin	C	KOG3378	Globins and related hemoproteins
Gene.12166::TRINITY_DN31490_c1_g1::g.12166::m.12166	124	K	"ATP synthase delta chain, chloroplastic OS=Ananas comosus GN=ACMD2_00144 PE=3 SV=1"	FIDMSVK(1)K	2	-0.28311	7	3	1	93.1624	0.0014256	93.162	1	79.474	0.00107841	80.438	1	80.4381	0.00174327	91.318_x000D_	chloroplast	GO:0006091 generation of precursor metabolites and energy; GO:0006950 response to stress; GO:0006952 defense response; GO:0008152 metabolic process; GO:0009266 response to temperature stimulus; GO:0009409 response to cold; GO:0009605 response to external stimulus; GO:0009607 response to biotic stimulus; GO:0009617 response to bacterium; GO:0009628 response to abiotic stimulus; GO:0009719 response…	GO:0005622 intracellular; GO:0005623 cell; GO:0005737 cytoplasm; GO:0009507 chloroplast; GO:0009526 plastid envelope; GO:0009532 plastid stroma; GO:0009534 chloroplast thylakoid; GO:0009535 chloroplast thylakoid membrane; GO:0009536 plastid; GO:0009570 chloroplast stroma; GO:0009579 thylakoid; GO:0009941 chloroplast envelope; GO:0010287 plastoglobule; GO:0010319 stromule; GO:0016020 membrane; GO:…		K02113	ATPF1D, atpH; F-type H+-transporting ATPase subunit delta	map00190 Oxidative phosphorylation; map00195 Photosynthesis; map01100 Metabolic pathways			C	KOG1662	Mitochondrial F1F0-ATP synthase, subunit OSCP/ATP5
Gene.12166::TRINITY_DN31490_c1_g1::g.12166::m.12166	117	K	"ATP synthase delta chain, chloroplastic OS=Ananas comosus GN=ACMD2_00144 PE=3 SV=1"	YGSSGSK(1)FIDMSVK	2	-1.4072	4	3	1	151.223	8.99e-12	151.22	1	223.065	1.39e-30	223.06	1	196.675	1.39e-42	196.67_x000D_	chloroplast	GO:0006091 generation of precursor metabolites and energy; GO:0006950 response to stress; GO:0006952 defense response; GO:0008152 metabolic process; GO:0009266 response to temperature stimulus; GO:0009409 response to cold; GO:0009605 response to external stimulus; GO:0009607 response to biotic stimulus; GO:0009617 response to bacterium; GO:0009628 response to abiotic stimulus; GO:0009719 response…	GO:0005622 intracellular; GO:0005623 cell; GO:0005737 cytoplasm; GO:0009507 chloroplast; GO:0009526 plastid envelope; GO:0009532 plastid stroma; GO:0009534 chloroplast thylakoid; GO:0009535 chloroplast thylakoid membrane; GO:0009536 plastid; GO:0009570 chloroplast stroma; GO:0009579 thylakoid; GO:0009941 chloroplast envelope; GO:0010287 plastoglobule; GO:0010319 stromule; GO:0016020 membrane; GO:…		K02113	ATPF1D, atpH; F-type H+-transporting ATPase subunit delta	map00190 Oxidative phosphorylation; map00195 Photosynthesis; map01100 Metabolic pathways			C	KOG1662	Mitochondrial F1F0-ATP synthase, subunit OSCP/ATP5
Gene.12195::TRINITY_DN31509_c0_g6::g.12195::m.12195	160	K	"Fumarate hydratase 2, chloroplastic OS=Anthurium amnicola GN=FUM2_1 PE=3 SV=1"	RGEK(1)FVHPNDHVNR	4	1.0801	3	3	1	51.009	0.0127015	51.009	1	46.1561	0.0210223	46.156	1	44.9681	0.0195792	44.968_x000D_	mitochondria	GO:0000003 reproduction; GO:0003006 developmental process involved in reproduction; GO:0006082 organic acid metabolic process; GO:0006091 generation of precursor metabolites and energy; GO:0006099 tricarboxylic acid cycle; GO:0006101 citrate metabolic process; GO:0006106 fumarate metabolic process; GO:0006108 malate metabolic process; GO:0006950 response to stress; GO:0006970 response to osmotic …	GO:0005622 intracellular; GO:0005623 cell; GO:0005737 cytoplasm; GO:0005739 mitochondrion; GO:0043226 organelle; GO:0043227 membrane-bounded organelle; GO:0043229 intracellular organelle; GO:0043231 intracellular membrane-bounded organelle;	GO:0003824 catalytic activity; GO:0004333 fumarate hydratase activity; GO:0016829 lyase activity; GO:0016835 carbon-oxygen lyase activity; GO:0016836 hydro-lyase activity;	K01679	E4.2.1.2B, fumC, FH; fumarate hydratase, class II [EC:4.2.1.2]	map00020 Citrate cycle (TCA cycle); map00620 Pyruvate metabolism; map01100 Metabolic pathways; map01110 Biosynthesis of secondary metabolites; map01200 Carbon metabolism	PF00206; PF10415	Lyase; Fumarase C C-terminus	C	KOG1317	Fumarase
Gene.12232::TRINITY_DN31527_c0_g1::g.12232::m.12232	42	K	Adenylyl cyclase-associated protein OS=Anthurium amnicola GN=cap_2 PE=3 SV=1	DSVLHVK(1)GK	2	-0.22708	4	3	1	96.3419	0.000802455	96.342	1	107.788	0.000415789	107.79	1	119.68	0.000173935	119.68_x000D_	chloroplast	GO:0000902 cell morphogenesis; GO:0006996 organelle organization; GO:0007010 cytoskeleton organization; GO:0007015 actin filament organization; GO:0007154 cell communication; GO:0007163 establishment or maintenance of cell polarity; GO:0007165 signal transduction; GO:0008154 actin polymerization or depolymerization; GO:0009653 anatomical structure morphogenesis; GO:0009826 unidimensional cell gro…	GO:0005622 intracellular; GO:0005623 cell; GO:0005737 cytoplasm; GO:0005829 cytosol; GO:0005856 cytoskeleton; GO:0005938 cell cortex; GO:0015629 actin cytoskeleton; GO:0030863 cortical cytoskeleton; GO:0030864 cortical actin cytoskeleton; GO:0043226 organelle; GO:0043228 non-membrane-bounded organelle; GO:0043229 intracellular organelle; GO:0043232 intracellular non-membrane-bounded organelle; GO…	GO:0003779 actin binding; GO:0005488 binding; GO:0005515 protein binding; GO:0008092 cytoskeletal protein binding; GO:0008179 adenylate cyclase binding; GO:0019899 enzyme binding;	K17261	CAP1_2, SRV2; adenylyl cyclase-associated protein				TZ	KOG2675	Adenylate cyclase-associated protein (CAP/Srv2p)
Gene.12233::TRINITY_DN31527_c0_g5::g.12233::m.12233	63	K	Adenylyl cyclase-associated protein OS=Anthurium amnicola GN=cap_2 PE=3 SV=1	LSAAGEK(1)IGGK	2	1.4679	4	3	1	101.393	0.000186071	101.39	1	118.905	1.06e-05	118.9	1	119.274	1.04e-05	119.27_x000D_	chloroplast	GO:0000902 cell morphogenesis; GO:0006996 organelle organization; GO:0007010 cytoskeleton organization; GO:0007015 actin filament organization; GO:0007154 cell communication; GO:0007163 establishment or maintenance of cell polarity; GO:0007165 signal transduction; GO:0008154 actin polymerization or depolymerization; GO:0009653 anatomical structure morphogenesis; GO:0009826 unidimensional cell gro…	GO:0005622 intracellular; GO:0005623 cell; GO:0005737 cytoplasm; GO:0005829 cytosol; GO:0005856 cytoskeleton; GO:0005938 cell cortex; GO:0015629 actin cytoskeleton; GO:0030863 cortical cytoskeleton; GO:0030864 cortical actin cytoskeleton; GO:0043226 organelle; GO:0043228 non-membrane-bounded organelle; GO:0043229 intracellular organelle; GO:0043232 intracellular non-membrane-bounded organelle; GO…	GO:0003779 actin binding; GO:0005488 binding; GO:0005515 protein binding; GO:0008092 cytoskeletal protein binding; GO:0008179 adenylate cyclase binding; GO:0019899 enzyme binding;	K17261	CAP1_2, SRV2; adenylyl cyclase-associated protein				TZ	KOG2675	Adenylate cyclase-associated protein (CAP/Srv2p)
Gene.12233::TRINITY_DN31527_c0_g5::g.12233::m.12233	179	K	Adenylyl cyclase-associated protein OS=Anthurium amnicola GN=cap_2 PE=3 SV=1	NK(1)DADHVEWAK	3	-0.3845	4	3	1	57.4342	0.00240707	69.721	1	89.3005	0.00026922	89.301	1	65.1792	0.00375278	65.179_x000D_	chloroplast	GO:0000902 cell morphogenesis; GO:0006996 organelle organization; GO:0007010 cytoskeleton organization; GO:0007015 actin filament organization; GO:0007154 cell communication; GO:0007163 establishment or maintenance of cell polarity; GO:0007165 signal transduction; GO:0008154 actin polymerization or depolymerization; GO:0009653 anatomical structure morphogenesis; GO:0009826 unidimensional cell gro…	GO:0005622 intracellular; GO:0005623 cell; GO:0005737 cytoplasm; GO:0005829 cytosol; GO:0005856 cytoskeleton; GO:0005938 cell cortex; GO:0015629 actin cytoskeleton; GO:0030863 cortical cytoskeleton; GO:0030864 cortical actin cytoskeleton; GO:0043226 organelle; GO:0043228 non-membrane-bounded organelle; GO:0043229 intracellular organelle; GO:0043232 intracellular non-membrane-bounded organelle; GO…	GO:0003779 actin binding; GO:0005488 binding; GO:0005515 protein binding; GO:0008092 cytoskeletal protein binding; GO:0008179 adenylate cyclase binding; GO:0019899 enzyme binding;	K17261	CAP1_2, SRV2; adenylyl cyclase-associated protein				TZ	KOG2675	Adenylate cyclase-associated protein (CAP/Srv2p)
Gene.12364::TRINITY_DN31615_c0_g1::g.12364::m.12364	195	K	Putative receptor-like protein kinase At5g15080 (Fragment) OS=Anthurium amnicola GN=At5g15080_1 PE=4 SV=1	PYATDPK(1)R	2	-0.10157	3	3	1	66.073	0.0388604	66.073	1	69.1978	0.0331407	69.198	1	80.2291	0.0138279	80.229_x000D_	cytoplasm							PF00069	Protein kinase domain	T	KOG1187	Serine/threonine protein kinase
Gene.12382::TRINITY_DN31626_c1_g1::g.12382::m.12382	75	K	Guanosine nucleotide diphosphate dissociation inhibitor (Fragment) OS=Anthurium amnicola GN=Gdi1_1 PE=3 SV=1	MK(1)LYAESLAR	2	0.72334	4	3	1	56.9362	0.0204422	56.936	1	68.5357	0.0128355	68.536	1	45.8289	0.0250198	59.198_x000D_	mitochondria				K17255	GDI1_2; Rab GDP dissociation inhibitor				O	KOG1439	RAB proteins geranylgeranyltransferase component A (RAB escort protein)
Gene.12385::TRINITY_DN31628_c0_g1::g.12385::m.12385	250	K	Thioredoxin reductase OS=Anthurium amnicola GN=NTR2_4 PE=3 SV=1	ASK(1)IMQAR	2	-1.2788	4	3	1	64.4204	0.0209204	64.42	1	78.1489	0.00678864	78.149	1	54.9816	0.0212361	54.982_x000D_	chloroplast	GO:0008152 metabolic process; GO:0009636 response to toxic substance; GO:0009987 cellular process; GO:0042221 response to chemical; GO:0048518 positive regulation of biological process; GO:0048522 positive regulation of cellular process; GO:0050789 regulation of biological process; GO:0050794 regulation of cellular process; GO:0050896 response to stimulus; GO:0051302 regulation of cell division; …	GO:0005622 intracellular; GO:0005623 cell; GO:0005737 cytoplasm; GO:0005739 mitochondrion; GO:0005829 cytosol; GO:0009507 chloroplast; GO:0009526 plastid envelope; GO:0009536 plastid; GO:0009941 chloroplast envelope; GO:0031967 organelle envelope; GO:0031975 envelope; GO:0043226 organelle; GO:0043227 membrane-bounded organelle; GO:0043229 intracellular organelle; GO:0043231 intracellular membrane…	GO:0003824 catalytic activity; GO:0004791 thioredoxin-disulfide reductase activity; GO:0015036 disulfide oxidoreductase activity; GO:0016209 antioxidant activity; GO:0016491 oxidoreductase activity; GO:0016651 oxidoreductase activity, acting on NAD(P)H; GO:0016667 oxidoreductase activity, acting on a sulfur group of donors; GO:0016668 oxidoreductase activity, acting on a sulfur group of donors, N…	K00384	trxB, TRR; thioredoxin reductase (NADPH) [EC:1.8.1.9]	map00450 Selenocompound metabolism	PF07992	Pyridine nucleotide-disulphide oxidoreductase	O	KOG0404	Thioredoxin reductase
Gene.12506::TRINITY_DN31702_c0_g1::g.12506::m.12506	219	K	Putative ribose-5-phosphate isomerase OS=Anthurium amnicola GN=At2g01290_6 PE=3 SV=1	EEGCEAK(1)LR	2	-0.40893	6	3	1	101.646	0.000623264	101.65	1	91.0872	2.37e-09	128.06	1	113.622	0.000218698	113.62_x000D_	chloroplast	GO:0005975 carbohydrate metabolic process; GO:0006950 response to stress; GO:0006952 defense response; GO:0008152 metabolic process; GO:0009058 biosynthetic process; GO:0009605 response to external stimulus; GO:0009607 response to biotic stimulus; GO:0009617 response to bacterium; GO:0009719 response to endogenous stimulus; GO:0009725 response to hormone; GO:0009735 response to cytokinin; GO:0009…	GO:0005622 intracellular; GO:0005623 cell; GO:0005737 cytoplasm; GO:0009507 chloroplast; GO:0009526 plastid envelope; GO:0009532 plastid stroma; GO:0009534 chloroplast thylakoid; GO:0009535 chloroplast thylakoid membrane; GO:0009536 plastid; GO:0009570 chloroplast stroma; GO:0009579 thylakoid; GO:0009941 chloroplast envelope; GO:0016020 membrane; GO:0031967 organelle envelope; GO:0031975 envelope…		K01807	rpiA; ribose 5-phosphate isomerase A [EC:5.3.1.6]	map00030 Pentose phosphate pathway; map00710 Carbon fixation in photosynthetic organisms; map01100 Metabolic pathways; map01110 Biosynthesis of secondary metabolites; map01200 Carbon metabolism; map01230 Biosynthesis of amino acids			G	KOG3075	Ribose 5-phosphate isomerase
Gene.12506::TRINITY_DN31702_c0_g1::g.12506::m.12506	162	K	Putative ribose-5-phosphate isomerase OS=Anthurium amnicola GN=At2g01290_6 PE=3 SV=1	EK(1)MVEAASDK	2	-1.3986	8	3	1	64.6401	0.000140525	110.08	1	75.8194	0.00049949	96.229	1	64.1212	0.000218849	107.06_x000D_	chloroplast	GO:0005975 carbohydrate metabolic process; GO:0006950 response to stress; GO:0006952 defense response; GO:0008152 metabolic process; GO:0009058 biosynthetic process; GO:0009605 response to external stimulus; GO:0009607 response to biotic stimulus; GO:0009617 response to bacterium; GO:0009719 response to endogenous stimulus; GO:0009725 response to hormone; GO:0009735 response to cytokinin; GO:0009…	GO:0005622 intracellular; GO:0005623 cell; GO:0005737 cytoplasm; GO:0009507 chloroplast; GO:0009526 plastid envelope; GO:0009532 plastid stroma; GO:0009534 chloroplast thylakoid; GO:0009535 chloroplast thylakoid membrane; GO:0009536 plastid; GO:0009570 chloroplast stroma; GO:0009579 thylakoid; GO:0009941 chloroplast envelope; GO:0016020 membrane; GO:0031967 organelle envelope; GO:0031975 envelope…		K01807	rpiA; ribose 5-phosphate isomerase A [EC:5.3.1.6]	map00030 Pentose phosphate pathway; map00710 Carbon fixation in photosynthetic organisms; map01100 Metabolic pathways; map01110 Biosynthesis of secondary metabolites; map01200 Carbon metabolism; map01230 Biosynthesis of amino acids			G	KOG3075	Ribose 5-phosphate isomerase
Gene.12506::TRINITY_DN31702_c0_g1::g.12506::m.12506	112	K	Putative ribose-5-phosphate isomerase OS=Anthurium amnicola GN=At2g01290_6 PE=3 SV=1	LADIVGVPTSK(1)R	2	-0.05428	4	3	1	83.5305	0.00105395	83.53	1	83.2035	0.00108059	83.204	1	64.8267	0.0121977	64.827_x000D_	chloroplast	GO:0005975 carbohydrate metabolic process; GO:0006950 response to stress; GO:0006952 defense response; GO:0008152 metabolic process; GO:0009058 biosynthetic process; GO:0009605 response to external stimulus; GO:0009607 response to biotic stimulus; GO:0009617 response to bacterium; GO:0009719 response to endogenous stimulus; GO:0009725 response to hormone; GO:0009735 response to cytokinin; GO:0009…	GO:0005622 intracellular; GO:0005623 cell; GO:0005737 cytoplasm; GO:0009507 chloroplast; GO:0009526 plastid envelope; GO:0009532 plastid stroma; GO:0009534 chloroplast thylakoid; GO:0009535 chloroplast thylakoid membrane; GO:0009536 plastid; GO:0009570 chloroplast stroma; GO:0009579 thylakoid; GO:0009941 chloroplast envelope; GO:0016020 membrane; GO:0031967 organelle envelope; GO:0031975 envelope…		K01807	rpiA; ribose 5-phosphate isomerase A [EC:5.3.1.6]	map00030 Pentose phosphate pathway; map00710 Carbon fixation in photosynthetic organisms; map01100 Metabolic pathways; map01110 Biosynthesis of secondary metabolites; map01200 Carbon metabolism; map01230 Biosynthesis of amino acids			G	KOG3075	Ribose 5-phosphate isomerase
Gene.12506::TRINITY_DN31702_c0_g1::g.12506::m.12506	212	K	Putative ribose-5-phosphate isomerase OS=Anthurium amnicola GN=At2g01290_6 PE=3 SV=1	LQELFK(1)EEGCEAK	2	-0.69822	4	3	1	109.835	1.2e-05	109.83	1	156.243	2.16e-13	156.24	1	186.565	2.31e-17	186.56_x000D_	chloroplast	GO:0005975 carbohydrate metabolic process; GO:0006950 response to stress; GO:0006952 defense response; GO:0008152 metabolic process; GO:0009058 biosynthetic process; GO:0009605 response to external stimulus; GO:0009607 response to biotic stimulus; GO:0009617 response to bacterium; GO:0009719 response to endogenous stimulus; GO:0009725 response to hormone; GO:0009735 response to cytokinin; GO:0009…	GO:0005622 intracellular; GO:0005623 cell; GO:0005737 cytoplasm; GO:0009507 chloroplast; GO:0009526 plastid envelope; GO:0009532 plastid stroma; GO:0009534 chloroplast thylakoid; GO:0009535 chloroplast thylakoid membrane; GO:0009536 plastid; GO:0009570 chloroplast stroma; GO:0009579 thylakoid; GO:0009941 chloroplast envelope; GO:0016020 membrane; GO:0031967 organelle envelope; GO:0031975 envelope…		K01807	rpiA; ribose 5-phosphate isomerase A [EC:5.3.1.6]	map00030 Pentose phosphate pathway; map00710 Carbon fixation in photosynthetic organisms; map01100 Metabolic pathways; map01110 Biosynthesis of secondary metabolites; map01200 Carbon metabolism; map01230 Biosynthesis of amino acids			G	KOG3075	Ribose 5-phosphate isomerase
Gene.12506::TRINITY_DN31702_c0_g1::g.12506::m.12506	67	K	Putative ribose-5-phosphate isomerase OS=Anthurium amnicola GN=At2g01290_6 PE=3 SV=1	QAASK(1)AVEYVK	2	0.023434	5	3	1	80.6901	0.00172932	80.69	1	130.563	2.5e-06	130.56	1	80.1699	0.00178266	80.17_x000D_	chloroplast	GO:0005975 carbohydrate metabolic process; GO:0006950 response to stress; GO:0006952 defense response; GO:0008152 metabolic process; GO:0009058 biosynthetic process; GO:0009605 response to external stimulus; GO:0009607 response to biotic stimulus; GO:0009617 response to bacterium; GO:0009719 response to endogenous stimulus; GO:0009725 response to hormone; GO:0009735 response to cytokinin; GO:0009…	GO:0005622 intracellular; GO:0005623 cell; GO:0005737 cytoplasm; GO:0009507 chloroplast; GO:0009526 plastid envelope; GO:0009532 plastid stroma; GO:0009534 chloroplast thylakoid; GO:0009535 chloroplast thylakoid membrane; GO:0009536 plastid; GO:0009570 chloroplast stroma; GO:0009579 thylakoid; GO:0009941 chloroplast envelope; GO:0016020 membrane; GO:0031967 organelle envelope; GO:0031975 envelope…		K01807	rpiA; ribose 5-phosphate isomerase A [EC:5.3.1.6]	map00030 Pentose phosphate pathway; map00710 Carbon fixation in photosynthetic organisms; map01100 Metabolic pathways; map01110 Biosynthesis of secondary metabolites; map01200 Carbon metabolism; map01230 Biosynthesis of amino acids			G	KOG3075	Ribose 5-phosphate isomerase
Gene.12520::TRINITY_DN31711_c0_g1::g.12520::m.12520	86	K	Putative DNA/RNA-binding protein Alba-like protein OS=Helianthus annuus GN=HannXRQ_Chr06g0180281 PE=4 SV=1	TSTVDMK(1)DESR	2	0.40152	8	3	1	90.6891	1.22e-06	130.16	1	130.098	2.82e-06	130.1	1	134.977	1.65e-07	134.98_x000D_	chloroplast		GO:0005622 intracellular; GO:0005623 cell; GO:0005737 cytoplasm; GO:0005829 cytosol;
Gene.12547::TRINITY_DN31724_c0_g4::g.12547::m.12547	123	K	"3-oxoacyl-[acyl-carrier-protein] synthase I, chloroplastic (Fragment) OS=Anthurium amnicola GN=KAS1_3 PE=4 SV=1"	ALESAGLPVGSAALEK(1)VDK	2	0.57923	3	3	1	51.6838	0.0289822	51.684	1	66.7019	0.00385083	66.702	1	73.7604	0.00112613	73.76_x000D_	chloroplast				K09458	fabF, OXSM, CEM1; 3-oxoacyl-[acyl-carrier-protein] synthase II [EC:2.3.1.179]	map00061 Fatty acid biosynthesis; map00780 Biotin metabolism; map01100 Metabolic pathways; map01212 Fatty acid metabolism	PF00109; PF02801	Beta-ketoacyl synthase, N-terminal domain; Beta-ketoacyl synthase, C-terminal domain	IQ	KOG1394	3-oxoacyl-(acyl-carrier-protein) synthase (I and II)
Gene.12547::TRINITY_DN31724_c0_g4::g.12547::m.12547	68	K	"3-oxoacyl-[acyl-carrier-protein] synthase I, chloroplastic (Fragment) OS=Anthurium amnicola GN=KAS1_3 PE=4 SV=1"	FDASK(1)FPTR	2	-0.51297	3	3	1	135.634	0.000113432	135.63	1	115.781	0.000187649	115.78	1	130.412	0.000136186	130.41_x000D_	chloroplast				K09458	fabF, OXSM, CEM1; 3-oxoacyl-[acyl-carrier-protein] synthase II [EC:2.3.1.179]	map00061 Fatty acid biosynthesis; map00780 Biotin metabolism; map01100 Metabolic pathways; map01212 Fatty acid metabolism	PF00109; PF02801	Beta-ketoacyl synthase, N-terminal domain; Beta-ketoacyl synthase, C-terminal domain	IQ	KOG1394	3-oxoacyl-(acyl-carrier-protein) synthase (I and II)
Gene.12547::TRINITY_DN31724_c0_g4::g.12547::m.12547	81	K	"3-oxoacyl-[acyl-carrier-protein] synthase I, chloroplastic (Fragment) OS=Anthurium amnicola GN=KAS1_3 PE=4 SV=1"	GFK(1)SDGYIDGK	2	0.58458	9	3	1	62.3383	0.000233964	97.779	1	69.5541	0.00772272	69.554	1	57.4014	0.00109147	86.911_x000D_	chloroplast				K09458	fabF, OXSM, CEM1; 3-oxoacyl-[acyl-carrier-protein] synthase II [EC:2.3.1.179]	map00061 Fatty acid biosynthesis; map00780 Biotin metabolism; map01100 Metabolic pathways; map01212 Fatty acid metabolism	PF00109; PF02801	Beta-ketoacyl synthase, N-terminal domain; Beta-ketoacyl synthase, C-terminal domain	IQ	KOG1394	3-oxoacyl-(acyl-carrier-protein) synthase (I and II)
Gene.12547::TRINITY_DN31724_c0_g4::g.12547::m.12547	358	K	"3-oxoacyl-[acyl-carrier-protein] synthase I, chloroplastic (Fragment) OS=Anthurium amnicola GN=KAS1_3 PE=4 SV=1"	NTSEIK(1)INATK	2	0.035191	3	3	1	71.2192	0.00268217	71.219	1	105.133	0.000136515	105.13	1	87.0258	0.000305106	87.026_x000D_	chloroplast				K09458	fabF, OXSM, CEM1; 3-oxoacyl-[acyl-carrier-protein] synthase II [EC:2.3.1.179]	map00061 Fatty acid biosynthesis; map00780 Biotin metabolism; map01100 Metabolic pathways; map01212 Fatty acid metabolism	PF00109; PF02801	Beta-ketoacyl synthase, N-terminal domain; Beta-ketoacyl synthase, C-terminal domain	IQ	KOG1394	3-oxoacyl-(acyl-carrier-protein) synthase (I and II)
Gene.12547::TRINITY_DN31724_c0_g4::g.12547::m.12547	253	K	"3-oxoacyl-[acyl-carrier-protein] synthase I, chloroplastic (Fragment) OS=Anthurium amnicola GN=KAS1_3 PE=4 SV=1"	TASRPWDK(1)DR	3	-0.48177	4	3	1	52.2469	0.0279522	52.247	1	68.5357	0.00704921	68.536	1	52.2469	0.0279522	52.247_x000D_	chloroplast				K09458	fabF, OXSM, CEM1; 3-oxoacyl-[acyl-carrier-protein] synthase II [EC:2.3.1.179]	map00061 Fatty acid biosynthesis; map00780 Biotin metabolism; map01100 Metabolic pathways; map01212 Fatty acid metabolism	PF00109; PF02801	Beta-ketoacyl synthase, N-terminal domain; Beta-ketoacyl synthase, C-terminal domain	IQ	KOG1394	3-oxoacyl-(acyl-carrier-protein) synthase (I and II)
Gene.12547::TRINITY_DN31724_c0_g4::g.12547::m.12547	352	K	"3-oxoacyl-[acyl-carrier-protein] synthase I, chloroplastic (Fragment) OS=Anthurium amnicola GN=KAS1_3 PE=4 SV=1"	VFK(1)NTSEIK	2	1.846	5	3	1	79.1482	0.00406752	79.148	1	123.355	0.00016101	123.35	1	82.2868	0.0034267	82.287_x000D_	chloroplast				K09458	fabF, OXSM, CEM1; 3-oxoacyl-[acyl-carrier-protein] synthase II [EC:2.3.1.179]	map00061 Fatty acid biosynthesis; map00780 Biotin metabolism; map01100 Metabolic pathways; map01212 Fatty acid metabolism	PF00109; PF02801	Beta-ketoacyl synthase, N-terminal domain; Beta-ketoacyl synthase, C-terminal domain	IQ	KOG1394	3-oxoacyl-(acyl-carrier-protein) synthase (I and II)
Gene.12584::TRINITY_DN31745_c0_g2::g.12584::m.12584	141	K	SBE OS=Colocasia esculenta PE=2 SV=1	GIALHK(1)MIR	3	-0.18544	6	3	1	56.4338	0.0118051	60.91	1	68.3707	0.0155725	68.371	1	61.6789	0.000309977	99.139_x000D_	cytoplasm	GO:0001678 cellular glucose homeostasis; GO:0005975 carbohydrate metabolic process; GO:0005976 polysaccharide metabolic process; GO:0005982 starch metabolic process; GO:0006073 cellular glucan metabolic process; GO:0008152 metabolic process; GO:0009058 biosynthetic process; GO:0009059 macromolecule biosynthetic process; GO:0009314 response to radiation; GO:0009416 response to light stimulus; GO:0…	GO:0005622 intracellular; GO:0005623 cell; GO:0005737 cytoplasm; GO:0009507 chloroplast; GO:0009532 plastid stroma; GO:0009536 plastid; GO:0009570 chloroplast stroma; GO:0043226 organelle; GO:0043227 membrane-bounded organelle; GO:0043229 intracellular organelle; GO:0043231 intracellular membrane-bounded organelle;	GO:0003824 catalytic activity; GO:0003844 1,4-alpha-glucan branching enzyme activity; GO:0016740 transferase activity; GO:0016757 transferase activity, transferring glycosyl groups; GO:0016758 transferase activity, transferring hexosyl groups;	K00700	GBE1, glgB; 1,4-alpha-glucan branching enzyme [EC:2.4.1.18]	map00500 Starch and sucrose metabolism; map01100 Metabolic pathways; map01110 Biosynthesis of secondary metabolites	PF02806	Alpha amylase, C-terminal all-beta domain	G	KOG0470	1,4-alpha-glucan branching enzyme/starch branching enzyme II
Gene.12584::TRINITY_DN31745_c0_g2::g.12584::m.12584	278	K	SBE OS=Colocasia esculenta PE=2 SV=1	YK(1)VVLNSDDK	2	0.31622	5	3	1	108.697	0.000176296	108.7	1	89.9003	0.00033659	89.9	1	81.5247	0.00282333	81.525_x000D_	cytoplasm	GO:0001678 cellular glucose homeostasis; GO:0005975 carbohydrate metabolic process; GO:0005976 polysaccharide metabolic process; GO:0005982 starch metabolic process; GO:0006073 cellular glucan metabolic process; GO:0008152 metabolic process; GO:0009058 biosynthetic process; GO:0009059 macromolecule biosynthetic process; GO:0009314 response to radiation; GO:0009416 response to light stimulus; GO:0…	GO:0005622 intracellular; GO:0005623 cell; GO:0005737 cytoplasm; GO:0009507 chloroplast; GO:0009532 plastid stroma; GO:0009536 plastid; GO:0009570 chloroplast stroma; GO:0043226 organelle; GO:0043227 membrane-bounded organelle; GO:0043229 intracellular organelle; GO:0043231 intracellular membrane-bounded organelle;	GO:0003824 catalytic activity; GO:0003844 1,4-alpha-glucan branching enzyme activity; GO:0016740 transferase activity; GO:0016757 transferase activity, transferring glycosyl groups; GO:0016758 transferase activity, transferring hexosyl groups;	K00700	GBE1, glgB; 1,4-alpha-glucan branching enzyme [EC:2.4.1.18]	map00500 Starch and sucrose metabolism; map01100 Metabolic pathways; map01110 Biosynthesis of secondary metabolites	PF02806	Alpha amylase, C-terminal all-beta domain	G	KOG0470	1,4-alpha-glucan branching enzyme/starch branching enzyme II
Gene.12587::TRINITY_DN31746_c1_g1::g.12587::m.12587	11	K	40S ribosomal protein S4 OS=Anthurium amnicola GN=RPS4_1 PE=3 SV=1	IKDEEAK(1)FK	2	0.003458	4	3	1	80.6437	0.00762725	110.39	1	83.9432	0.00503511	113.69	1	64.6193	0.022351	94.363_x000D_	cytoplasm				K02987	RP-S4e, RPS4; small subunit ribosomal protein S4e	map03010 Ribosome			J	KOG0378	40S ribosomal protein S4
Gene.12590::TRINITY_DN31748_c0_g2::g.12590::m.12590	290	K	NADP-dependent D-sorbitol-6-phosphate dehydrogenase (Fragment) OS=Anthurium amnicola GN=S6PDH_1 PE=4 SV=1	NTVVIPK(1)TSR	2	0.0053828	3	3	1	76.8433	0.00362455	76.843	1	46.7962	0.0547289	46.796	1	68.7856	0.0125094	68.786_x000D_	cytoplasm				K00011	AKR1B; aldehyde reductase [EC:1.1.1.21]	map00040 Pentose and glucuronate interconversions; map00051 Fructose and mannose metabolism; map00052 Galactose metabolism; map00561 Glycerolipid metabolism; map00790 Folate biosynthesis; map01100 Metabolic pathways	PF00248	Aldo/keto reductase family	S	KOG1577	Aldo/keto reductase family proteins
Gene.12641::TRINITY_DN31775_c0_g1::g.12641::m.12641	128	K	Ribosomal protein L28e OS=Macleaya cordata GN=BVC80_209g228 PE=4 SV=1	AVVNQVADNHYRPDLK(1)EAALAR	4	-0.27671	4	3	1	106.42	8.36e-08	106.42	1	119.269	1.1e-11	119.27	1	102.45	1.25e-07	102.45_x000D_	cytoplasm	GO:0006412 translation; GO:0006518 peptide metabolic process; GO:0006807 nitrogen compound metabolic process; GO:0008152 metabolic process; GO:0009058 biosynthetic process; GO:0009059 macromolecule biosynthetic process; GO:0009719 response to endogenous stimulus; GO:0009725 response to hormone; GO:0009735 response to cytokinin; GO:0009987 cellular process; GO:0010033 response to organic substance…	GO:0005618 cell wall; GO:0005622 intracellular; GO:0005623 cell; GO:0005737 cytoplasm; GO:0005829 cytosol; GO:0005840 ribosome; GO:0005886 plasma membrane; GO:0005911 cell-cell junction; GO:0009506 plasmodesma; GO:0009507 chloroplast; GO:0009536 plastid; GO:0015934 large ribosomal subunit; GO:0016020 membrane; GO:0022625 cytosolic large ribosomal subunit; GO:0022626 cytosolic ribosome; GO:0030054…	GO:0003735 structural constituent of ribosome; GO:0005198 structural molecule activity;	K02903	RP-L28e, RPL28; large subunit ribosomal protein L28e	map03010 Ribosome			J	KOG3412	60S ribosomal protein L28
Gene.12641::TRINITY_DN31775_c0_g1::g.12641::m.12641	59	K	Ribosomal protein L28e OS=Macleaya cordata GN=BVC80_209g228 PE=4 SV=1	NNLYNVNSFK(1)HSGLANK	3	-0.59798	5	3	1	138.049	1.48e-15	138.05	1	130.295	5.01e-11	130.29	1	121.815	1.68e-10	121.82_x000D_	cytoplasm	GO:0006412 translation; GO:0006518 peptide metabolic process; GO:0006807 nitrogen compound metabolic process; GO:0008152 metabolic process; GO:0009058 biosynthetic process; GO:0009059 macromolecule biosynthetic process; GO:0009719 response to endogenous stimulus; GO:0009725 response to hormone; GO:0009735 response to cytokinin; GO:0009987 cellular process; GO:0010033 response to organic substance…	GO:0005618 cell wall; GO:0005622 intracellular; GO:0005623 cell; GO:0005737 cytoplasm; GO:0005829 cytosol; GO:0005840 ribosome; GO:0005886 plasma membrane; GO:0005911 cell-cell junction; GO:0009506 plasmodesma; GO:0009507 chloroplast; GO:0009536 plastid; GO:0015934 large ribosomal subunit; GO:0016020 membrane; GO:0022625 cytosolic large ribosomal subunit; GO:0022626 cytosolic ribosome; GO:0030054…	GO:0003735 structural constituent of ribosome; GO:0005198 structural molecule activity;	K02903	RP-L28e, RPL28; large subunit ribosomal protein L28e	map03010 Ribosome			J	KOG3412	60S ribosomal protein L28
Gene.12641::TRINITY_DN31775_c0_g1::g.12641::m.12641	112	K	Ribosomal protein L28e OS=Macleaya cordata GN=BVC80_209g228 PE=4 SV=1	MAK(1)AVVNQVADNHYRPDLK	3	-0.46825	3	3	1	53.7676	0.0029599	53.768	1	85.0865	7.7e-05	85.087	1	142.258	6.17e-16	142.26_x000D_	cytoplasm	GO:0006412 translation; GO:0006518 peptide metabolic process; GO:0006807 nitrogen compound metabolic process; GO:0008152 metabolic process; GO:0009058 biosynthetic process; GO:0009059 macromolecule biosynthetic process; GO:0009719 response to endogenous stimulus; GO:0009725 response to hormone; GO:0009735 response to cytokinin; GO:0009987 cellular process; GO:0010033 response to organic substance…	GO:0005618 cell wall; GO:0005622 intracellular; GO:0005623 cell; GO:0005737 cytoplasm; GO:0005829 cytosol; GO:0005840 ribosome; GO:0005886 plasma membrane; GO:0005911 cell-cell junction; GO:0009506 plasmodesma; GO:0009507 chloroplast; GO:0009536 plastid; GO:0015934 large ribosomal subunit; GO:0016020 membrane; GO:0022625 cytosolic large ribosomal subunit; GO:0022626 cytosolic ribosome; GO:0030054…	GO:0003735 structural constituent of ribosome; GO:0005198 structural molecule activity;	K02903	RP-L28e, RPL28; large subunit ribosomal protein L28e	map03010 Ribosome			J	KOG3412	60S ribosomal protein L28
Gene.12655::TRINITY_DN31783_c2_g1::g.12655::m.12655	50	K	40S ribosomal protein S10 (Fragment) OS=Anthurium amnicola GN=RPS10_2 PE=4 SV=1	KDFNLPK(1)HPEIDVPNLQVIK	4	0.49708	6	3	0.99955	33.4704	3.59e-07	98.175	0.982364	17.4587	0.00108207	67.227	0.997587	26.1635	2.12e-07	104.84_x000D_	chloroplast	GO:0000028 ribosomal small subunit assembly; GO:0001763 morphogenesis of a branching structure; GO:0006996 organelle organization; GO:0007275 multicellular organism development; GO:0009653 anatomical structure morphogenesis; GO:0009888 tissue development; GO:0009933 meristem structural organization; GO:0009987 cellular process; GO:0010014 meristem initiation; GO:0010016 shoot system morphogenesis…	GO:0005618 cell wall; GO:0005622 intracellular; GO:0005623 cell; GO:0005737 cytoplasm; GO:0005829 cytosol; GO:0005840 ribosome; GO:0005844 polysome; GO:0009507 chloroplast; GO:0009536 plastid; GO:0015935 small ribosomal subunit; GO:0016020 membrane; GO:0022626 cytosolic ribosome; GO:0022627 cytosolic small ribosomal subunit; GO:0030312 external encapsulating structure; GO:0032991 protein-containi…	GO:0003676 nucleic acid binding; GO:0003723 RNA binding; GO:0003729 mRNA binding; GO:0003735 structural constituent of ribosome; GO:0005198 structural molecule activity; GO:0005488 binding; GO:0097159 organic cyclic compound binding; GO:1901363 heterocyclic compound binding;	K02947	RP-S10e, RPS10; small subunit ribosomal protein S10e	map03010 Ribosome	PF03501	Plectin/S10 domain	J	KOG3344	40s ribosomal protein s10
Gene.12684::TRINITY_DN31799_c1_g2::g.12684::m.12684	182	K	"Glutamate-1-semialdehyde 2,1-aminomutase, chloroplastic (Fragment) OS=Anthurium amnicola GN=GSA_1 PE=3 SV=1"	SDTAK(1)FAR	2	3.6654	6	3	1	146.584	0.000304772	146.58	1	160.63	3.04e-05	160.63	1	93.4285	0.000624812	93.429_x000D_	cytoplasm		GO:0005576 extracellular region; GO:0005622 intracellular; GO:0005623 cell; GO:0005737 cytoplasm; GO:0009507 chloroplast; GO:0009526 plastid envelope; GO:0009532 plastid stroma; GO:0009536 plastid; GO:0009570 chloroplast stroma; GO:0009941 chloroplast envelope; GO:0031967 organelle envelope; GO:0031975 envelope; GO:0043226 organelle; GO:0043227 membrane-bounded organelle; GO:0043229 intracellular…		K01845	hemL; glutamate-1-semialdehyde 2,1-aminomutase [EC:5.4.3.8]	map00860 Porphyrin and chlorophyll metabolism; map01100 Metabolic pathways; map01110 Biosynthesis of secondary metabolites	PF00202	Aminotransferase class-III	E	KOG1401	Acetylornithine aminotransferase
Gene.12699::TRINITY_DN31804_c0_g5::g.12699::m.12699	345	K	Ubiquitin-activating enzyme E1 1 OS=Anthurium amnicola GN=UBA1_7 PE=3 SV=1	AK(1)FIAGR	2	1.2809	3	3	1	97.4727	0.00508076	97.473	1	88.0288	0.00937135	88.029	1	41.892	0.0648133	41.892_x000D_	cytoplasm	GO:0006464 cellular protein modification process; GO:0006807 nitrogen compound metabolic process; GO:0006950 response to stress; GO:0006974 cellular response to DNA damage stimulus; GO:0008152 metabolic process; GO:0009605 response to external stimulus; GO:0009607 response to biotic stimulus; GO:0009987 cellular process; GO:0010035 response to inorganic substance; GO:0010038 response to metal ion…	GO:0005622 intracellular; GO:0005623 cell; GO:0005634 nucleus; GO:0005737 cytoplasm; GO:0005829 cytosol; GO:0005886 plasma membrane; GO:0005911 cell-cell junction; GO:0009506 plasmodesma; GO:0016020 membrane; GO:0030054 cell junction; GO:0043226 organelle; GO:0043227 membrane-bounded organelle; GO:0043229 intracellular organelle; GO:0043231 intracellular membrane-bounded organelle; GO:0055044 sym…	GO:0003824 catalytic activity; GO:0004842 ubiquitin-protein transferase activity; GO:0016740 transferase activity; GO:0019787 ubiquitin-like protein transferase activity; GO:0140096 catalytic activity, acting on a protein;	K03178	UBE1, UBA1; ubiquitin-activating enzyme E1 [EC:6.2.1.45]	map04120 Ubiquitin mediated proteolysis	PF00899; PF10585	ThiF family; Ubiquitin-activating enzyme active site	O	KOG2012	Ubiquitin activating enzyme UBA1
Gene.12716::TRINITY_DN31809_c0_g5::g.12716::m.12716	49	K	60S ribosomal protein L23A OS=Anthurium amnicola GN=RPL23A_3 PE=3 SV=1	TSVTFHRPK(1)TLK	3	0.36864	4	3	1	89.1886	0.000207081	89.189	1	129.343	4.01e-07	129.34	1	61.235	0.00550224	61.235_x000D_	cytoplasm				K02893	RP-L23Ae, RPL23A; large subunit ribosomal protein L23Ae	map03010 Ribosome			J	KOG1751	60s ribosomal protein L23
Gene.12746::TRINITY_DN31827_c0_g1::g.12746::m.12746	110	K	"gamma carbonic anhydrase 1, mitochondrial OS=Nelumbo nucifera GN=LOC104601832 PE=4 SV=1"	IGSGTNIQDNSLVHVAK(1)SNLAGK	3	2.3497	3	3	1	62.6125	0.000527216	62.613	1	172.747	3.05e-27	172.75	1	81.4796	2.19e-05	81.48_x000D_	cytoplasm	GO:0008152 metabolic process; GO:0009719 response to endogenous stimulus; GO:0009725 response to hormone; GO:0009735 response to cytokinin; GO:0009853 photorespiration; GO:0009987 cellular process; GO:0010033 response to organic substance; GO:0016043 cellular component organization; GO:0022607 cellular component assembly; GO:0042221 response to chemical; GO:0043094 cellular metabolic compound sal…	GO:0005622 intracellular; GO:0005623 cell; GO:0005737 cytoplasm; GO:0005739 mitochondrion; GO:0005740 mitochondrial envelope; GO:0005743 mitochondrial inner membrane; GO:0005746 mitochondrial respirasome; GO:0005747 mitochondrial respiratory chain complex I; GO:0016020 membrane; GO:0019866 organelle inner membrane; GO:0030964 NADH dehydrogenase complex; GO:0031090 organelle membrane; GO:0031966 m…	GO:0003824 catalytic activity; GO:0004089 carbonate dehydratase activity; GO:0016829 lyase activity; GO:0016835 carbon-oxygen lyase activity; GO:0016836 hydro-lyase activity;	K01726	GAMMACA; gamma-carbonic anhydrase [EC:4.2.1.-]
Gene.12863::TRINITY_DN31898_c0_g4::g.12863::m.12863	280	K	Annexin (Fragment) OS=Anthurium amnicola GN=ANX4_3 PE=3 SV=1	AIK(1)EIYQQR	2	0.47241	3	3	1	147.199	4.36e-05	147.2	1	135.711	0.000112963	135.71	1	155.844	5.46e-06	155.84_x000D_	cytoskeleton	GO:0001101 response to acid chemical; GO:0006950 response to stress; GO:0006970 response to osmotic stress; GO:0009266 response to temperature stimulus; GO:0009408 response to heat; GO:0009409 response to cold; GO:0009414 response to water deprivation; GO:0009415 response to water; GO:0009628 response to abiotic stimulus; GO:0009651 response to salt stress; GO:0010035 response to inorganic substa…			K17098	ANNAT; annexin D				U	KOG0819	Annexin
Gene.12863::TRINITY_DN31898_c0_g4::g.12863::m.12863	182	K	Annexin (Fragment) OS=Anthurium amnicola GN=ANX4_3 PE=3 SV=1	EK(1)VFNHEEIIR	3	0.46396	3	3	1	81.9197	0.00050995	81.92	1	89.3005	0.00026922	89.301	1	77.1237	0.000666371	77.124_x000D_	cytoskeleton	GO:0001101 response to acid chemical; GO:0006950 response to stress; GO:0006970 response to osmotic stress; GO:0009266 response to temperature stimulus; GO:0009408 response to heat; GO:0009409 response to cold; GO:0009414 response to water deprivation; GO:0009415 response to water; GO:0009628 response to abiotic stimulus; GO:0009651 response to salt stress; GO:0010035 response to inorganic substa…			K17098	ANNAT; annexin D				U	KOG0819	Annexin
Gene.12863::TRINITY_DN31898_c0_g4::g.12863::m.12863	58	K	Annexin (Fragment) OS=Anthurium amnicola GN=ANX4_3 PE=3 SV=1	FK(1)EDLIK	2	0.63332	5	3	1	82.2787	0.0127195	82.279	1	91.8534	0.00714441	91.853	1	80.4381	0.0137912	80.438_x000D_	cytoskeleton	GO:0001101 response to acid chemical; GO:0006950 response to stress; GO:0006970 response to osmotic stress; GO:0009266 response to temperature stimulus; GO:0009408 response to heat; GO:0009409 response to cold; GO:0009414 response to water deprivation; GO:0009415 response to water; GO:0009628 response to abiotic stimulus; GO:0009651 response to salt stress; GO:0010035 response to inorganic substa…			K17098	ANNAT; annexin D				U	KOG0819	Annexin
Gene.12863::TRINITY_DN31898_c0_g4::g.12863::m.12863	248	K	Annexin (Fragment) OS=Anthurium amnicola GN=ANX4_3 PE=3 SV=1	YFEK(1)VLR	2	-0.83938	4	3	1	109.012	0.00378445	109.01	1	87.3226	0.00978257	87.323	1	138.549	0.00245046	138.55_x000D_	cytoskeleton	GO:0001101 response to acid chemical; GO:0006950 response to stress; GO:0006970 response to osmotic stress; GO:0009266 response to temperature stimulus; GO:0009408 response to heat; GO:0009409 response to cold; GO:0009414 response to water deprivation; GO:0009415 response to water; GO:0009628 response to abiotic stimulus; GO:0009651 response to salt stress; GO:0010035 response to inorganic substa…			K17098	ANNAT; annexin D				U	KOG0819	Annexin
Gene.12876::TRINITY_DN31909_c1_g1::g.12876::m.12876	93	K	F7O18.2 protein OS=Theobroma cacao GN=TCM_026242 PE=4 SV=1	SEK(1)EEPVLVVADR	2	0.22438	3	3	1	127.355	1.52e-11	127.36	1	125.217	6.83e-07	125.22	1	115.682	1.43e-06	115.68_x000D_	cytoplasm	GO:0009987 cellular process; GO:0016043 cellular component organization; GO:0022607 cellular component assembly; GO:0034622 cellular protein-containing complex assembly; GO:0043933 protein-containing complex subunit organization; GO:0044085 cellular component biogenesis; GO:0065003 protein-containing complex assembly; GO:0071840 cellular component organization or biogenesis; GO:0110102 chloroplas…	GO:0005622 intracellular; GO:0005623 cell; GO:0005737 cytoplasm; GO:0009507 chloroplast; GO:0009532 plastid stroma; GO:0009536 plastid; GO:0009570 chloroplast stroma; GO:0043226 organelle; GO:0043227 membrane-bounded organelle; GO:0043229 intracellular organelle; GO:0043231 intracellular membrane-bounded organelle;
Gene.12894::TRINITY_DN31918_c0_g1::g.12894::m.12894	31	K	Putative ribosomal S23 protein OS=Wolffia arrhiza PE=2 SV=1	SHLGNEWK(1)K	2	0.32299	4	3	1	131.087	0.000210444	131.09	1	76.3452	0.00174791	76.345	1	132.319	0.000203632	132.32_x000D_	cytoplasm				K02973	RP-S23e, RPS23; small subunit ribosomal protein S23e	map03010 Ribosome			J	KOG1749	40S ribosomal protein S23
Gene.12960::TRINITY_DN31951_c0_g1::g.12960::m.12960	54	K	Inositol-3-phosphate synthase OS=Anthurium amnicola GN=TUR1_1 PE=4 SV=1	SVQYQFK(1)TDTR	2	-2.0983	3	3	1	108.564	9.11e-05	108.56	1	119.743	1e-05	119.74	1	123.948	7.11e-06	123.95_x000D_	cytoplasm	GO:0000003 reproduction; GO:0000302 response to reactive oxygen species; GO:0002252 immune effector process; GO:0002376 immune system process; GO:0003006 developmental process involved in reproduction; GO:0005975 carbohydrate metabolic process; GO:0006020 inositol metabolic process; GO:0006021 inositol biosynthetic process; GO:0006066 alcohol metabolic process; GO:0006575 cellular modified amino …	GO:0005622 intracellular; GO:0005623 cell; GO:0005634 nucleus; GO:0005737 cytoplasm; GO:0043226 organelle; GO:0043227 membrane-bounded organelle; GO:0043229 intracellular organelle; GO:0043231 intracellular membrane-bounded organelle;	GO:0003824 catalytic activity; GO:0004512 inositol-3-phosphate synthase activity; GO:0016853 isomerase activity; GO:0016872 intramolecular lyase activity;	K01858	INO1, ISYNA1; myo-inositol-1-phosphate synthase [EC:5.5.1.4]	map00562 Inositol phosphate metabolism; map01100 Metabolic pathways			I	KOG0693	Myo-inositol-1-phosphate synthase
Gene.12972::TRINITY_DN31960_c1_g1::g.12972::m.12972	33	K	Ubiquitin (Fragment) OS=Vernicia fordii GN=UBQ PE=2 SV=1	IQDK(1)EGIPPDQQR	2	0.40741	14	3	1	130.613	2.6e-07	130.61	1	121.449	9.78e-07	121.45	1	143.939	1.12e-09	143.94_x000D_	cytoplasm	GO:0000122 negative regulation of transcription by RNA polymerase II; GO:0000165 MAPK cascade; GO:0000187 activation of MAPK activity; GO:0000209 protein polyubiquitination; GO:0000715 nucleotide-excision repair, DNA damage recognition; GO:0000731 DNA synthesis involved in DNA repair; GO:0000902 cell morphogenesis; GO:0001666 response to hypoxia; GO:0001932 regulation of protein phosphorylation; …	GO:0005622 intracellular; GO:0005623 cell; GO:0005634 nucleus; GO:0005654 nucleoplasm; GO:0005737 cytoplasm; GO:0005739 mitochondrion; GO:0005740 mitochondrial envelope; GO:0005741 mitochondrial outer membrane; GO:0005768 endosome; GO:0005783 endoplasmic reticulum; GO:0005789 endoplasmic reticulum membrane; GO:0005829 cytosol; GO:0005886 plasma membrane; GO:0010008 endosome membrane; GO:0012505 e…		K08770	UBC; ubiquitin C		PF00240	Ubiquitin family	O	KOG0001	Ubiquitin and ubiquitin-like proteins
Gene.12972::TRINITY_DN31960_c1_g1::g.12972::m.12972	124	K	Ubiquitin (Fragment) OS=Vernicia fordii GN=UBQ PE=2 SV=1	LIFAGK(1)QLDDGR	2	0.28089	3	3	1	127.174	1.08e-06	127.17	1	105.649	3.81e-05	105.65	1	120.551	2.13e-06	120.55_x000D_	cytoplasm	GO:0000122 negative regulation of transcription by RNA polymerase II; GO:0000165 MAPK cascade; GO:0000187 activation of MAPK activity; GO:0000209 protein polyubiquitination; GO:0000715 nucleotide-excision repair, DNA damage recognition; GO:0000731 DNA synthesis involved in DNA repair; GO:0000902 cell morphogenesis; GO:0001666 response to hypoxia; GO:0001932 regulation of protein phosphorylation; …	GO:0005622 intracellular; GO:0005623 cell; GO:0005634 nucleus; GO:0005654 nucleoplasm; GO:0005737 cytoplasm; GO:0005739 mitochondrion; GO:0005740 mitochondrial envelope; GO:0005741 mitochondrial outer membrane; GO:0005768 endosome; GO:0005783 endoplasmic reticulum; GO:0005789 endoplasmic reticulum membrane; GO:0005829 cytosol; GO:0005886 plasma membrane; GO:0010008 endosome membrane; GO:0012505 e…		K08770	UBC; ubiquitin C		PF00240	Ubiquitin family	O	KOG0001	Ubiquitin and ubiquitin-like proteins
Gene.12972::TRINITY_DN31960_c1_g1::g.12972::m.12972	6	K	Ubiquitin (Fragment) OS=Vernicia fordii GN=UBQ PE=2 SV=1	MQIFVK(1)TLTGK	2	-0.16977	14	3	1	128.88	4.5e-08	142.08	1	145.226	8.12e-10	164.9	1	136.957	4.5e-08	142.08_x000D_	cytoplasm	GO:0000122 negative regulation of transcription by RNA polymerase II; GO:0000165 MAPK cascade; GO:0000187 activation of MAPK activity; GO:0000209 protein polyubiquitination; GO:0000715 nucleotide-excision repair, DNA damage recognition; GO:0000731 DNA synthesis involved in DNA repair; GO:0000902 cell morphogenesis; GO:0001666 response to hypoxia; GO:0001932 regulation of protein phosphorylation; …	GO:0005622 intracellular; GO:0005623 cell; GO:0005634 nucleus; GO:0005654 nucleoplasm; GO:0005737 cytoplasm; GO:0005739 mitochondrion; GO:0005740 mitochondrial envelope; GO:0005741 mitochondrial outer membrane; GO:0005768 endosome; GO:0005783 endoplasmic reticulum; GO:0005789 endoplasmic reticulum membrane; GO:0005829 cytosol; GO:0005886 plasma membrane; GO:0010008 endosome membrane; GO:0012505 e…		K08770	UBC; ubiquitin C		PF00240	Ubiquitin family	O	KOG0001	Ubiquitin and ubiquitin-like proteins
Gene.12973::TRINITY_DN31960_c1_g2::g.12973::m.12973	211	K	ABC transporter E family member 2 OS=Anthurium amnicola GN=ABCE2_1 PE=4 SV=1	AVQGNVGQVLDQK(1)DER	2	0.26492	3	3	1	266.452	1.1e-55	266.45	1	172.913	4.59e-23	172.91	1	243.036	7.09e-45	243.04_x000D_	chloroplast	GO:0000054 ribosomal subunit export from nucleus; GO:0006403 RNA localization; GO:0006405 RNA export from nucleus; GO:0006412 translation; GO:0006413 translational initiation; GO:0006415 translational termination; GO:0006518 peptide metabolic process; GO:0006611 protein export from nucleus; GO:0006807 nitrogen compound metabolic process; GO:0006810 transport; GO:0006886 intracellular protein tran…		GO:0000166 nucleotide binding; GO:0005215 transporter activity; GO:0005488 binding; GO:0005506 iron ion binding; GO:0005524 ATP binding; GO:0008144 drug binding; GO:0017076 purine nucleotide binding; GO:0030554 adenyl nucleotide binding; GO:0032553 ribonucleotide binding; GO:0032555 purine ribonucleotide binding; GO:0032559 adenyl ribonucleotide binding; GO:0035639 purine ribonucleoside triphosph…	K06174	ABCE1, Rli1; ATP-binding cassette, sub-family E, member 1		PF00037; PF00005	4Fe-4S binding domain; ABC transporter	A	KOG0063	RNAse L inhibitor, ABC superfamily
Gene.12973::TRINITY_DN31960_c1_g2::g.12973::m.12973	445	K	ABC transporter E family member 2 OS=Anthurium amnicola GN=ABCE2_1 PE=4 SV=1	ISPK(1)FEHSVR	3	-0.68179	4	3	1	79.659	0.0009996	79.659	1	61.3438	0.00706773	61.344	1	93.0956	0.000268132	93.096_x000D_	chloroplast	GO:0000054 ribosomal subunit export from nucleus; GO:0006403 RNA localization; GO:0006405 RNA export from nucleus; GO:0006412 translation; GO:0006413 translational initiation; GO:0006415 translational termination; GO:0006518 peptide metabolic process; GO:0006611 protein export from nucleus; GO:0006807 nitrogen compound metabolic process; GO:0006810 transport; GO:0006886 intracellular protein tran…		GO:0000166 nucleotide binding; GO:0005215 transporter activity; GO:0005488 binding; GO:0005506 iron ion binding; GO:0005524 ATP binding; GO:0008144 drug binding; GO:0017076 purine nucleotide binding; GO:0030554 adenyl nucleotide binding; GO:0032553 ribonucleotide binding; GO:0032555 purine ribonucleotide binding; GO:0032559 adenyl ribonucleotide binding; GO:0035639 purine ribonucleoside triphosph…	K06174	ABCE1, Rli1; ATP-binding cassette, sub-family E, member 1		PF00037; PF00005	4Fe-4S binding domain; ABC transporter	A	KOG0063	RNAse L inhibitor, ABC superfamily
Gene.12973::TRINITY_DN31960_c1_g2::g.12973::m.12973	457	K	ABC transporter E family member 2 OS=Anthurium amnicola GN=ABCE2_1 PE=4 SV=1	LLLHQK(1)IR	3	0.034122	4	3	1	113.499	0.000921497	113.5	1	60.6819	0.00197858	80.098	1	74.255	0.00308516	74.255_x000D_	chloroplast	GO:0000054 ribosomal subunit export from nucleus; GO:0006403 RNA localization; GO:0006405 RNA export from nucleus; GO:0006412 translation; GO:0006413 translational initiation; GO:0006415 translational termination; GO:0006518 peptide metabolic process; GO:0006611 protein export from nucleus; GO:0006807 nitrogen compound metabolic process; GO:0006810 transport; GO:0006886 intracellular protein tran…		GO:0000166 nucleotide binding; GO:0005215 transporter activity; GO:0005488 binding; GO:0005506 iron ion binding; GO:0005524 ATP binding; GO:0008144 drug binding; GO:0017076 purine nucleotide binding; GO:0030554 adenyl nucleotide binding; GO:0032553 ribonucleotide binding; GO:0032555 purine ribonucleotide binding; GO:0032559 adenyl ribonucleotide binding; GO:0035639 purine ribonucleoside triphosph…	K06174	ABCE1, Rli1; ATP-binding cassette, sub-family E, member 1		PF00037; PF00005	4Fe-4S binding domain; ABC transporter	A	KOG0063	RNAse L inhibitor, ABC superfamily
Gene.12973::TRINITY_DN31960_c1_g2::g.12973::m.12973	141	K	ABC transporter E family member 2 OS=Anthurium amnicola GN=ABCE2_1 PE=4 SV=1	STALK(1)VLAGK	2	0.0061135	3	3	1	75.197	0.00414322	75.197	1	64.6915	0.0178518	64.692	1	85.8073	0.00209037	85.807_x000D_	chloroplast	GO:0000054 ribosomal subunit export from nucleus; GO:0006403 RNA localization; GO:0006405 RNA export from nucleus; GO:0006412 translation; GO:0006413 translational initiation; GO:0006415 translational termination; GO:0006518 peptide metabolic process; GO:0006611 protein export from nucleus; GO:0006807 nitrogen compound metabolic process; GO:0006810 transport; GO:0006886 intracellular protein tran…		GO:0000166 nucleotide binding; GO:0005215 transporter activity; GO:0005488 binding; GO:0005506 iron ion binding; GO:0005524 ATP binding; GO:0008144 drug binding; GO:0017076 purine nucleotide binding; GO:0030554 adenyl nucleotide binding; GO:0032553 ribonucleotide binding; GO:0032555 purine ribonucleotide binding; GO:0032559 adenyl ribonucleotide binding; GO:0035639 purine ribonucleoside triphosph…	K06174	ABCE1, Rli1; ATP-binding cassette, sub-family E, member 1		PF00037; PF00005	4Fe-4S binding domain; ABC transporter	A	KOG0063	RNAse L inhibitor, ABC superfamily
Gene.13975::TRINITY_DN32530_c0_g1::g.13975::m.13975	44	K	60S ribosomal protein L13 OS=Oryza barthii PE=3 SV=1	AVK(1)IFPR	2	0.042221	3	3	1	64.8033	0.0432319	64.803	1	70.9125	0.0279566	70.912	1	81.3812	0.0132421	81.381_x000D_	chloroplast				K02873	RP-L13e, RPL13; large subunit ribosomal protein L13e	map03010 Ribosome			J	KOG3295	60S Ribosomal protein L13
Gene.13016::TRINITY_DN31985_c0_g1::g.13016::m.13016	14	K	60S ribosomal protein L13 OS=Elaeis guineensis var. tenera PE=2 SV=1	HNNVVPNAHFK(1)K	3	0.029575	3	3	1	94.7673	3.32e-05	94.767	1	71.1532	0.00142033	71.153	1	81.6249	0.000289648	81.625_x000D_	chloroplast				K02873	RP-L13e, RPL13; large subunit ribosomal protein L13e	map03010 Ribosome			J	KOG3295	60S Ribosomal protein L13
Gene.13054::TRINITY_DN32008_c0_g1::g.13054::m.13054	170	K	"nifU-like protein 1, chloroplastic OS=Nelumbo nucifera GN=LOC104607064 PE=4 SV=1"	FGDAVK(1)EIR	2	0.092767	3	3	1	107.788	0.000415789	107.79	1	96.3419	0.000802455	96.342	1	85.3546	0.00280033	85.355_x000D_	chloroplast		GO:0005622 intracellular; GO:0005623 cell; GO:0005737 cytoplasm; GO:0009507 chloroplast; GO:0009536 plastid; GO:0043226 organelle; GO:0043227 membrane-bounded organelle; GO:0043229 intracellular organelle; GO:0043231 intracellular membrane-bounded organelle;	GO:0005198 structural molecule activity;	K22074	NFU1, HIRIP5; NFU1 iron-sulfur cluster scaffold homolog, mitochondrial				O	KOG2358	NifU-like domain-containing proteins
Gene.23355::TRINITY_DN37488_c0_g3::g.23355::m.23355	52	K	40S ribosomal protein S17-like OS=Nelumbo nucifera GN=LOC104601439 PE=3 SV=1	GISLK(1)LQEEER	2	-0.021545	5	3	1	143.974	8.63e-08	143.97	1	71.268	0.00612608	71.268	1	107.092	0.000110566	107.09_x000D_	cytoplasm	GO:0000028 ribosomal small subunit assembly; GO:0006996 organelle organization; GO:0009987 cellular process; GO:0016043 cellular component organization; GO:0022607 cellular component assembly; GO:0022613 ribonucleoprotein complex biogenesis; GO:0022618 ribonucleoprotein complex assembly; GO:0034622 cellular protein-containing complex assembly; GO:0042254 ribosome biogenesis; GO:0042255 ribosome a…	GO:0005622 intracellular; GO:0005623 cell; GO:0005737 cytoplasm; GO:0005829 cytosol; GO:0005840 ribosome; GO:0015935 small ribosomal subunit; GO:0022626 cytosolic ribosome; GO:0022627 cytosolic small ribosomal subunit; GO:0032991 protein-containing complex; GO:0043226 organelle; GO:0043228 non-membrane-bounded organelle; GO:0043229 intracellular organelle; GO:0043232 intracellular non-membrane-bo…	GO:0003676 nucleic acid binding; GO:0003723 RNA binding; GO:0003729 mRNA binding; GO:0005488 binding; GO:0097159 organic cyclic compound binding; GO:1901363 heterocyclic compound binding;	K02962	RP-S17e, RPS17; small subunit ribosomal protein S17e	map03010 Ribosome			J	KOG0187	40S ribosomal protein S17
Gene.23355::TRINITY_DN37488_c0_g3::g.23355::m.23355	39	K	40S ribosomal protein S17-like OS=Nelumbo nucifera GN=LOC104601439 PE=3 SV=1	IAGFSTHLMK(1)R	3	-0.37484	7	3	1	128.88	5.77e-06	128.88	1	103.083	6.17e-05	103.08	1	90.9131	0.000256567	99.539_x000D_	cytoplasm	GO:0000028 ribosomal small subunit assembly; GO:0006996 organelle organization; GO:0009987 cellular process; GO:0016043 cellular component organization; GO:0022607 cellular component assembly; GO:0022613 ribonucleoprotein complex biogenesis; GO:0022618 ribonucleoprotein complex assembly; GO:0034622 cellular protein-containing complex assembly; GO:0042254 ribosome biogenesis; GO:0042255 ribosome a…	GO:0005622 intracellular; GO:0005623 cell; GO:0005737 cytoplasm; GO:0005829 cytosol; GO:0005840 ribosome; GO:0015935 small ribosomal subunit; GO:0022626 cytosolic ribosome; GO:0022627 cytosolic small ribosomal subunit; GO:0032991 protein-containing complex; GO:0043226 organelle; GO:0043228 non-membrane-bounded organelle; GO:0043229 intracellular organelle; GO:0043232 intracellular non-membrane-bo…	GO:0003676 nucleic acid binding; GO:0003723 RNA binding; GO:0003729 mRNA binding; GO:0005488 binding; GO:0097159 organic cyclic compound binding; GO:1901363 heterocyclic compound binding;	K02962	RP-S17e, RPS17; small subunit ribosomal protein S17e	map03010 Ribosome			J	KOG0187	40S ribosomal protein S17
Gene.23355::TRINITY_DN37488_c0_g3::g.23355::m.23355	29	K	40S ribosomal protein S17-like OS=Nelumbo nucifera GN=LOC104601439 PE=3 SV=1	NK(1)IAGFSTHLMK	3	0.52075	6	3	1	62.0879	0.0030158	62.088	1	45.2798	0.0118097	51.726	1	69.0301	0.00162467	69.03_x000D_	cytoplasm	GO:0000028 ribosomal small subunit assembly; GO:0006996 organelle organization; GO:0009987 cellular process; GO:0016043 cellular component organization; GO:0022607 cellular component assembly; GO:0022613 ribonucleoprotein complex biogenesis; GO:0022618 ribonucleoprotein complex assembly; GO:0034622 cellular protein-containing complex assembly; GO:0042254 ribosome biogenesis; GO:0042255 ribosome a…	GO:0005622 intracellular; GO:0005623 cell; GO:0005737 cytoplasm; GO:0005829 cytosol; GO:0005840 ribosome; GO:0015935 small ribosomal subunit; GO:0022626 cytosolic ribosome; GO:0022627 cytosolic small ribosomal subunit; GO:0032991 protein-containing complex; GO:0043226 organelle; GO:0043228 non-membrane-bounded organelle; GO:0043229 intracellular organelle; GO:0043232 intracellular non-membrane-bo…	GO:0003676 nucleic acid binding; GO:0003723 RNA binding; GO:0003729 mRNA binding; GO:0005488 binding; GO:0097159 organic cyclic compound binding; GO:1901363 heterocyclic compound binding;	K02962	RP-S17e, RPS17; small subunit ribosomal protein S17e	map03010 Ribosome			J	KOG0187	40S ribosomal protein S17
Gene.13314::TRINITY_DN32167_c0_g2::g.13314::m.13314	36	K	"Oxygen-evolving enhancer protein 3-2, chloroplastic OS=Anthurium amnicola GN=PSBQ2_1 PE=4 SV=1"	DVDLPLK(1)ER	2	0.19044	6	3	1	104.048	0.000542137	104.05	1	79.1602	0.00406508	79.16	1	86.8816	0.00248857	86.882_x000D_	cytoplasm		GO:0005576 extracellular region; GO:0005622 intracellular; GO:0005623 cell; GO:0005737 cytoplasm; GO:0009507 chloroplast; GO:0009532 plastid stroma; GO:0009534 chloroplast thylakoid; GO:0009535 chloroplast thylakoid membrane; GO:0009536 plastid; GO:0009570 chloroplast stroma; GO:0009579 thylakoid; GO:0016020 membrane; GO:0031976 plastid thylakoid; GO:0031977 thylakoid lumen; GO:0031984 organelle …		K08901	psbQ; photosystem II oxygen-evolving enhancer protein 3	map00195 Photosynthesis
Gene.13314::TRINITY_DN32167_c0_g2::g.13314::m.13314	124	K	"Oxygen-evolving enhancer protein 3-2, chloroplastic OS=Anthurium amnicola GN=PSBQ2_1 PE=4 SV=1"	ISDLDHAAK(1)IK	3	-0.0070857	15	3	1	84.4793	4.94e-09	153.34	1	71.1532	2.75e-05	108.9	1	66.2667	3.9e-06	116.55_x000D_	cytoplasm		GO:0005576 extracellular region; GO:0005622 intracellular; GO:0005623 cell; GO:0005737 cytoplasm; GO:0009507 chloroplast; GO:0009532 plastid stroma; GO:0009534 chloroplast thylakoid; GO:0009535 chloroplast thylakoid membrane; GO:0009536 plastid; GO:0009570 chloroplast stroma; GO:0009579 thylakoid; GO:0016020 membrane; GO:0031976 plastid thylakoid; GO:0031977 thylakoid lumen; GO:0031984 organelle …		K08901	psbQ; photosystem II oxygen-evolving enhancer protein 3	map00195 Photosynthesis
Gene.13314::TRINITY_DN32167_c0_g2::g.13314::m.13314	139	K	"Oxygen-evolving enhancer protein 3-2, chloroplastic OS=Anthurium amnicola GN=PSBQ2_1 PE=4 SV=1"	YYAETK(1)SALDDVLAK	3	-0.16217	5	3	1	133.47	3.17e-17	162.37	1	179.145	7.51e-23	179.14	1	143.925	1.43e-12	143.93_x000D_	cytoplasm		GO:0005576 extracellular region; GO:0005622 intracellular; GO:0005623 cell; GO:0005737 cytoplasm; GO:0009507 chloroplast; GO:0009532 plastid stroma; GO:0009534 chloroplast thylakoid; GO:0009535 chloroplast thylakoid membrane; GO:0009536 plastid; GO:0009570 chloroplast stroma; GO:0009579 thylakoid; GO:0016020 membrane; GO:0031976 plastid thylakoid; GO:0031977 thylakoid lumen; GO:0031984 organelle …		K08901	psbQ; photosystem II oxygen-evolving enhancer protein 3	map00195 Photosynthesis
Gene.13318::TRINITY_DN32169_c0_g2::g.13318::m.13318	64	K	Proteasome subunit alpha type (Fragment) OS=Anthurium amnicola GN=PAD1_0 PE=3 SV=1	EFLEK(1)NYK	2	-0.068624	3	3	1	130.272	0.00080012	130.27	1	93.3738	0.00235093	93.374	1	117.399	0.000860021	117.4_x000D_	chloroplast	GO:0006508 proteolysis; GO:0006511 ubiquitin-dependent protein catabolic process; GO:0006807 nitrogen compound metabolic process; GO:0008152 metabolic process; GO:0009056 catabolic process; GO:0009057 macromolecule catabolic process; GO:0009987 cellular process; GO:0019538 protein metabolic process; GO:0019941 modification-dependent protein catabolic process; GO:0030163 protein catabolic process;…	GO:0000502 proteasome complex; GO:0005622 intracellular; GO:0005623 cell; GO:0005634 nucleus; GO:0005737 cytoplasm; GO:0005773 vacuole; GO:0005774 vacuolar membrane; GO:0005819 spindle; GO:0005829 cytosol; GO:0005839 proteasome core complex; GO:0005840 ribosome; GO:0005856 cytoskeleton; GO:0009507 chloroplast; GO:0009524 phragmoplast; GO:0009536 plastid; GO:0015630 microtubule cytoskeleton; GO:00…		K02731	PSMA7; 20S proteasome subunit alpha 4 [EC:3.4.25.1]	map03050 Proteasome	PF00227	Proteasome subunit	O	KOG0183	20S proteasome, regulatory subunit alpha type PSMA7/PRE6
Gene.13318::TRINITY_DN32169_c0_g2::g.13318::m.13318	67	K	Proteasome subunit alpha type (Fragment) OS=Anthurium amnicola GN=PAD1_0 PE=3 SV=1	NYK(1)ETSGQETVK	2	0.50468	6	3	1	108.997	2.47e-05	109	1	111.793	1.35e-05	111.79	1	122.459	1.83e-06	122.46_x000D_	chloroplast	GO:0006508 proteolysis; GO:0006511 ubiquitin-dependent protein catabolic process; GO:0006807 nitrogen compound metabolic process; GO:0008152 metabolic process; GO:0009056 catabolic process; GO:0009057 macromolecule catabolic process; GO:0009987 cellular process; GO:0019538 protein metabolic process; GO:0019941 modification-dependent protein catabolic process; GO:0030163 protein catabolic process;…	GO:0000502 proteasome complex; GO:0005622 intracellular; GO:0005623 cell; GO:0005634 nucleus; GO:0005737 cytoplasm; GO:0005773 vacuole; GO:0005774 vacuolar membrane; GO:0005819 spindle; GO:0005829 cytosol; GO:0005839 proteasome core complex; GO:0005840 ribosome; GO:0005856 cytoskeleton; GO:0009507 chloroplast; GO:0009524 phragmoplast; GO:0009536 plastid; GO:0015630 microtubule cytoskeleton; GO:00…		K02731	PSMA7; 20S proteasome subunit alpha 4 [EC:3.4.25.1]	map03050 Proteasome	PF00227	Proteasome subunit	O	KOG0183	20S proteasome, regulatory subunit alpha type PSMA7/PRE6
Gene.13333::TRINITY_DN32180_c0_g4::g.13333::m.13333	181	K	Proteasome subunit alpha type (Fragment) OS=Anthurium amnicola GN=PAF2 PE=3 SV=1	FESFDK(1)YSSEELTK	2	0.31891	3	3	1	133.477	1.49e-09	133.48	1	145.493	3.28e-11	145.49	1	155.092	6.9e-15	155.09_x000D_	cytoplasm	GO:0006807 nitrogen compound metabolic process; GO:0008152 metabolic process; GO:0009056 catabolic process; GO:0009057 macromolecule catabolic process; GO:0019538 protein metabolic process; GO:0030163 protein catabolic process; GO:0042221 response to chemical; GO:0043170 macromolecule metabolic process; GO:0044238 primary metabolic process; GO:0046685 response to arsenic-containing substance; GO:…	GO:0000502 proteasome complex; GO:0005622 intracellular; GO:0005623 cell; GO:0005737 cytoplasm; GO:0005829 cytosol; GO:0005839 proteasome core complex; GO:0005886 plasma membrane; GO:0005911 cell-cell junction; GO:0009506 plasmodesma; GO:0016020 membrane; GO:0019773 proteasome core complex, alpha-subunit complex; GO:0030054 cell junction; GO:0032991 protein-containing complex; GO:0055044 symplast…		K02725	PSMA1; 20S proteasome subunit alpha 6 [EC:3.4.25.1]	map03050 Proteasome	PF10584; PF00227	Proteasome subunit A N-terminal signature; Proteasome subunit	O	KOG0863	20S proteasome, regulatory subunit alpha type PSMA1/PRE5
Gene.13429::TRINITY_DN32233_c0_g1::g.13429::m.13429	11	K	T-complex protein 1 subunit beta OS=Anthurium amnicola GN=CCT2_0 PE=3 SV=1	TMDNK(1)QDPEK	2	-0.33333	3	3	1	99.752	0.000178713	99.752	1	52.2469	0.0508967	52.247	1	113.379	2.4e-05	113.38_x000D_	cytoplasm				K09494	CCT2; T-complex protein 1 subunit beta				O	KOG0363	Chaperonin complex component, TCP-1 beta subunit (CCT2)
Gene.13429::TRINITY_DN32233_c0_g1::g.13429::m.13429	134	K	T-complex protein 1 subunit beta OS=Anthurium amnicola GN=CCT2_0 PE=3 SV=1	VAQIETAEK(1)EK	2	1.7134	4	3	1	119.386	1.03e-05	119.39	1	134.99	1.64e-07	134.99	1	130.563	2.5e-06	130.56_x000D_	cytoplasm				K09494	CCT2; T-complex protein 1 subunit beta				O	KOG0363	Chaperonin complex component, TCP-1 beta subunit (CCT2)
Gene.13432::TRINITY_DN32234_c0_g1::g.13432::m.13432	136	K	Ascorbate peroxidase OS=Anthurium andraeanum PE=2 SV=1	LPDATK(1)GSDHLR	3	-0.58923	3	3	1	107.088	1.03e-05	107.09	1	117.792	8.18e-07	117.79	1	107.088	1.03e-05	107.09_x000D_	mitochondria	GO:0000003 reproduction; GO:0000302 response to reactive oxygen species; GO:0003006 developmental process involved in reproduction; GO:0006950 response to stress; GO:0006970 response to osmotic stress; GO:0006979 response to oxidative stress; GO:0007275 multicellular organism development; GO:0008152 metabolic process; GO:0009056 catabolic process; GO:0009266 response to temperature stimulus; GO:0…	GO:0005618 cell wall; GO:0005622 intracellular; GO:0005623 cell; GO:0005737 cytoplasm; GO:0005794 Golgi apparatus; GO:0005829 cytosol; GO:0005886 plasma membrane; GO:0005911 cell-cell junction; GO:0009506 plasmodesma; GO:0009507 chloroplast; GO:0009532 plastid stroma; GO:0009536 plastid; GO:0009570 chloroplast stroma; GO:0012505 endomembrane system; GO:0016020 membrane; GO:0030054 cell junction; …	GO:0003824 catalytic activity; GO:0004130 cytochrome-c peroxidase activity; GO:0004601 peroxidase activity; GO:0016209 antioxidant activity; GO:0016491 oxidoreductase activity; GO:0016684 oxidoreductase activity, acting on peroxide as acceptor; GO:0016688 L-ascorbate peroxidase activity;	K00434	E1.11.1.11; L-ascorbate peroxidase [EC:1.11.1.11]	map00053 Ascorbate and aldarate metabolism; map00480 Glutathione metabolism; map01100 Metabolic pathways	PF00141	Peroxidase
Gene.13432::TRINITY_DN32234_c0_g1::g.13432::m.13432	14	K	Ascorbate peroxidase OS=Anthurium andraeanum PE=2 SV=1	SYPAVSEEYLK(1)AVDK	2	0.71101	4	3	1	107.825	3.21e-06	107.82	1	135.466	8.54e-12	135.47	1	107.825	3.21e-06	107.82_x000D_	mitochondria	GO:0000003 reproduction; GO:0000302 response to reactive oxygen species; GO:0003006 developmental process involved in reproduction; GO:0006950 response to stress; GO:0006970 response to osmotic stress; GO:0006979 response to oxidative stress; GO:0007275 multicellular organism development; GO:0008152 metabolic process; GO:0009056 catabolic process; GO:0009266 response to temperature stimulus; GO:0…	GO:0005618 cell wall; GO:0005622 intracellular; GO:0005623 cell; GO:0005737 cytoplasm; GO:0005794 Golgi apparatus; GO:0005829 cytosol; GO:0005886 plasma membrane; GO:0005911 cell-cell junction; GO:0009506 plasmodesma; GO:0009507 chloroplast; GO:0009532 plastid stroma; GO:0009536 plastid; GO:0009570 chloroplast stroma; GO:0012505 endomembrane system; GO:0016020 membrane; GO:0030054 cell junction; …	GO:0003824 catalytic activity; GO:0004130 cytochrome-c peroxidase activity; GO:0004601 peroxidase activity; GO:0016209 antioxidant activity; GO:0016491 oxidoreductase activity; GO:0016684 oxidoreductase activity, acting on peroxide as acceptor; GO:0016688 L-ascorbate peroxidase activity;	K00434	E1.11.1.11; L-ascorbate peroxidase [EC:1.11.1.11]	map00053 Ascorbate and aldarate metabolism; map00480 Glutathione metabolism; map01100 Metabolic pathways	PF00141	Peroxidase
Gene.13483::TRINITY_DN32264_c0_g1::g.13483::m.13483	18	K	Protein MOS2 (Fragment) OS=Anthurium amnicola GN=MOS2_1 PE=4 SV=1	FK(1)DDIER	2	0.47081	3	3	1	98.9966	0.00490957	98.997	1	92.4704	0.00678516	92.47	1	89.0462	0.00877895	89.046_x000D_	nucleus	GO:0002218 activation of innate immune response; GO:0002253 activation of immune response; GO:0002376 immune system process; GO:0002682 regulation of immune system process; GO:0002684 positive regulation of immune system process; GO:0006950 response to stress; GO:0006952 defense response; GO:0007154 cell communication; GO:0007165 signal transduction; GO:0009605 response to external stimulus; GO:0…	GO:0005622 intracellular; GO:0005623 cell; GO:0005634 nucleus; GO:0043226 organelle; GO:0043227 membrane-bounded organelle; GO:0043229 intracellular organelle; GO:0043231 intracellular membrane-bounded organelle;	GO:0003676 nucleic acid binding; GO:0003723 RNA binding; GO:0005488 binding; GO:0097159 organic cyclic compound binding; GO:1901363 heterocyclic compound binding;	K13101	GPKOW; G patch domain and KOW motifs-containing protein		PF12656	DExH-box splicing factor binding site	K	KOG4315	G-patch nucleic acid binding protein
Gene.13536::TRINITY_DN32296_c0_g2::g.13536::m.13536	219	K	ATP-dependent Clp protease proteolytic subunit (Fragment) OS=Anthurium amnicola GN=CLPP4 PE=3 SV=1	EIMHNK(1)DNITK	3	0.016909	8	3	1	56.0867	0.00378409	64.64	1	96.9456	7.79e-05	96.946	1	55.2612	6.48e-05	99.539_x000D_	chloroplast	GO:0006996 organelle organization; GO:0009657 plastid organization; GO:0009658 chloroplast organization; GO:0009987 cellular process; GO:0016043 cellular component organization; GO:0040034 regulation of development, heterochronic; GO:0048506 regulation of timing of meristematic phase transition; GO:0048509 regulation of meristem development; GO:0048510 regulation of timing of transition from vege…	GO:0005622 intracellular; GO:0005623 cell; GO:0005737 cytoplasm; GO:0009368 endopeptidase Clp complex; GO:0009507 chloroplast; GO:0009526 plastid envelope; GO:0009532 plastid stroma; GO:0009534 chloroplast thylakoid; GO:0009535 chloroplast thylakoid membrane; GO:0009536 plastid; GO:0009570 chloroplast stroma; GO:0009579 thylakoid; GO:0009840 chloroplastic endopeptidase Clp complex; GO:0009941 chl…		K01358	clpP, CLPP; ATP-dependent Clp protease, protease subunit [EC:3.4.21.92]		PF00574	Clp protease	O	KOG0840	ATP-dependent Clp protease, proteolytic subunit
Gene.13536::TRINITY_DN32296_c0_g2::g.13536::m.13536	288	K	ATP-dependent Clp protease proteolytic subunit (Fragment) OS=Anthurium amnicola GN=CLPP4 PE=3 SV=1	LNYEEISK(1)DPR	2	0.05106	5	3	1	150.142	3.27e-08	150.14	1	132.502	1.14e-06	132.5	1	160.221	2.94e-09	160.22_x000D_	chloroplast	GO:0006996 organelle organization; GO:0009657 plastid organization; GO:0009658 chloroplast organization; GO:0009987 cellular process; GO:0016043 cellular component organization; GO:0040034 regulation of development, heterochronic; GO:0048506 regulation of timing of meristematic phase transition; GO:0048509 regulation of meristem development; GO:0048510 regulation of timing of transition from vege…	GO:0005622 intracellular; GO:0005623 cell; GO:0005737 cytoplasm; GO:0009368 endopeptidase Clp complex; GO:0009507 chloroplast; GO:0009526 plastid envelope; GO:0009532 plastid stroma; GO:0009534 chloroplast thylakoid; GO:0009535 chloroplast thylakoid membrane; GO:0009536 plastid; GO:0009570 chloroplast stroma; GO:0009579 thylakoid; GO:0009840 chloroplastic endopeptidase Clp complex; GO:0009941 chl…		K01358	clpP, CLPP; ATP-dependent Clp protease, protease subunit [EC:3.4.21.92]		PF00574	Clp protease	O	KOG0840	ATP-dependent Clp protease, proteolytic subunit
Gene.13536::TRINITY_DN32296_c0_g2::g.13536::m.13536	239	K	ATP-dependent Clp protease proteolytic subunit (Fragment) OS=Anthurium amnicola GN=CLPP4 PE=3 SV=1	TYEQVQK(1)DIDRDR	3	0.21669	8	3	1	140.142	1.2e-07	140.14	1	73.9271	2.53e-12	178.71	1	151.976	1.68e-08	151.98_x000D_	chloroplast	GO:0006996 organelle organization; GO:0009657 plastid organization; GO:0009658 chloroplast organization; GO:0009987 cellular process; GO:0016043 cellular component organization; GO:0040034 regulation of development, heterochronic; GO:0048506 regulation of timing of meristematic phase transition; GO:0048509 regulation of meristem development; GO:0048510 regulation of timing of transition from vege…	GO:0005622 intracellular; GO:0005623 cell; GO:0005737 cytoplasm; GO:0009368 endopeptidase Clp complex; GO:0009507 chloroplast; GO:0009526 plastid envelope; GO:0009532 plastid stroma; GO:0009534 chloroplast thylakoid; GO:0009535 chloroplast thylakoid membrane; GO:0009536 plastid; GO:0009570 chloroplast stroma; GO:0009579 thylakoid; GO:0009840 chloroplastic endopeptidase Clp complex; GO:0009941 chl…		K01358	clpP, CLPP; ATP-dependent Clp protease, protease subunit [EC:3.4.21.92]		PF00574	Clp protease	O	KOG0840	ATP-dependent Clp protease, proteolytic subunit
Gene.13536::TRINITY_DN32296_c0_g2::g.13536::m.13536	280	K	ATP-dependent Clp protease proteolytic subunit (Fragment) OS=Anthurium amnicola GN=CLPP4 PE=3 SV=1	VKPK(1)LNYEEISK	3	0.37443	4	3	0.999248	31.235	9.91e-08	132.79	0.9367	11.7019	0.0355805	47.31	0.999798	36.9355	1.28e-13	164.11_x000D_	chloroplast	GO:0006996 organelle organization; GO:0009657 plastid organization; GO:0009658 chloroplast organization; GO:0009987 cellular process; GO:0016043 cellular component organization; GO:0040034 regulation of development, heterochronic; GO:0048506 regulation of timing of meristematic phase transition; GO:0048509 regulation of meristem development; GO:0048510 regulation of timing of transition from vege…	GO:0005622 intracellular; GO:0005623 cell; GO:0005737 cytoplasm; GO:0009368 endopeptidase Clp complex; GO:0009507 chloroplast; GO:0009526 plastid envelope; GO:0009532 plastid stroma; GO:0009534 chloroplast thylakoid; GO:0009535 chloroplast thylakoid membrane; GO:0009536 plastid; GO:0009570 chloroplast stroma; GO:0009579 thylakoid; GO:0009840 chloroplastic endopeptidase Clp complex; GO:0009941 chl…		K01358	clpP, CLPP; ATP-dependent Clp protease, protease subunit [EC:3.4.21.92]		PF00574	Clp protease	O	KOG0840	ATP-dependent Clp protease, proteolytic subunit
Gene.13547::TRINITY_DN32303_c1_g2::g.13547::m.13547	434	K	2-isopropylmalate synthase B (Fragment) OS=Anthurium amnicola GN=IPMSB_6 PE=3 SV=1	ELDDVFK(1)R	2	-0.16919	4	3	1	107.008	0.00198949	107.01	1	75.0433	0.01298	75.043	1	124.08	0.00130365	124.08_x000D_	chloroplast	GO:0001101 response to acid chemical; GO:0006082 organic acid metabolic process; GO:0006520 cellular amino acid metabolic process; GO:0006551 leucine metabolic process; GO:0006790 sulfur compound metabolic process; GO:0006807 nitrogen compound metabolic process; GO:0006950 response to stress; GO:0008152 metabolic process; GO:0008652 cellular amino acid biosynthetic process; GO:0009058 biosyntheti…	GO:0005622 intracellular; GO:0005623 cell; GO:0005737 cytoplasm; GO:0009507 chloroplast; GO:0009526 plastid envelope; GO:0009532 plastid stroma; GO:0009536 plastid; GO:0009570 chloroplast stroma; GO:0009941 chloroplast envelope; GO:0031967 organelle envelope; GO:0031975 envelope; GO:0043226 organelle; GO:0043227 membrane-bounded organelle; GO:0043229 intracellular organelle; GO:0043231 intracellu…	GO:0003824 catalytic activity; GO:0003852 2-isopropylmalate synthase activity; GO:0010177 2-(2'-methylthio)ethylmalate synthase activity; GO:0016740 transferase activity; GO:0016746 transferase activity, transferring acyl groups; GO:0046912 transferase activity, transferring acyl groups, acyl groups converted into alkyl on transfer;	K01649	leuA, IMS; 2-isopropylmalate synthase [EC:2.3.3.13]	map00290 Valine, leucine and isoleucine biosynthesis; map00620 Pyruvate metabolism; map01100 Metabolic pathways; map01110 Biosynthesis of secondary metabolites; map01210 2-Oxocarboxylic acid metabolism; map01230 Biosynthesis of amino acids	PF00682; PF08502	HMGL-like; LeuA allosteric (dimerisation) domain	E	KOG2367	Alpha-isopropylmalate synthase/homocitrate synthase
Gene.13547::TRINITY_DN32303_c1_g2::g.13547::m.13547	437	K	2-isopropylmalate synthase B (Fragment) OS=Anthurium amnicola GN=IPMSB_6 PE=3 SV=1	FK(1)EVAEK	2	1.351	4	3	1	80.2187	0.0139189	80.219	1	99.1386	0.00489362	99.139	1	87.6395	0.00959803	87.639_x000D_	chloroplast	GO:0001101 response to acid chemical; GO:0006082 organic acid metabolic process; GO:0006520 cellular amino acid metabolic process; GO:0006551 leucine metabolic process; GO:0006790 sulfur compound metabolic process; GO:0006807 nitrogen compound metabolic process; GO:0006950 response to stress; GO:0008152 metabolic process; GO:0008652 cellular amino acid biosynthetic process; GO:0009058 biosyntheti…	GO:0005622 intracellular; GO:0005623 cell; GO:0005737 cytoplasm; GO:0009507 chloroplast; GO:0009526 plastid envelope; GO:0009532 plastid stroma; GO:0009536 plastid; GO:0009570 chloroplast stroma; GO:0009941 chloroplast envelope; GO:0031967 organelle envelope; GO:0031975 envelope; GO:0043226 organelle; GO:0043227 membrane-bounded organelle; GO:0043229 intracellular organelle; GO:0043231 intracellu…	GO:0003824 catalytic activity; GO:0003852 2-isopropylmalate synthase activity; GO:0010177 2-(2'-methylthio)ethylmalate synthase activity; GO:0016740 transferase activity; GO:0016746 transferase activity, transferring acyl groups; GO:0046912 transferase activity, transferring acyl groups, acyl groups converted into alkyl on transfer;	K01649	leuA, IMS; 2-isopropylmalate synthase [EC:2.3.3.13]	map00290 Valine, leucine and isoleucine biosynthesis; map00620 Pyruvate metabolism; map01100 Metabolic pathways; map01110 Biosynthesis of secondary metabolites; map01210 2-Oxocarboxylic acid metabolism; map01230 Biosynthesis of amino acids	PF00682; PF08502	HMGL-like; LeuA allosteric (dimerisation) domain	E	KOG2367	Alpha-isopropylmalate synthase/homocitrate synthase
Gene.13547::TRINITY_DN32303_c1_g2::g.13547::m.13547	406	K	2-isopropylmalate synthase B (Fragment) OS=Anthurium amnicola GN=IPMSB_6 PE=3 SV=1	SSESGIVLGK(1)LSGR	2	2.515	3	3	1	125.727	2.77e-08	125.73	1	106.14	5.85e-06	106.14	1	124.163	3.29e-08	124.16_x000D_	chloroplast	GO:0001101 response to acid chemical; GO:0006082 organic acid metabolic process; GO:0006520 cellular amino acid metabolic process; GO:0006551 leucine metabolic process; GO:0006790 sulfur compound metabolic process; GO:0006807 nitrogen compound metabolic process; GO:0006950 response to stress; GO:0008152 metabolic process; GO:0008652 cellular amino acid biosynthetic process; GO:0009058 biosyntheti…	GO:0005622 intracellular; GO:0005623 cell; GO:0005737 cytoplasm; GO:0009507 chloroplast; GO:0009526 plastid envelope; GO:0009532 plastid stroma; GO:0009536 plastid; GO:0009570 chloroplast stroma; GO:0009941 chloroplast envelope; GO:0031967 organelle envelope; GO:0031975 envelope; GO:0043226 organelle; GO:0043227 membrane-bounded organelle; GO:0043229 intracellular organelle; GO:0043231 intracellu…	GO:0003824 catalytic activity; GO:0003852 2-isopropylmalate synthase activity; GO:0010177 2-(2'-methylthio)ethylmalate synthase activity; GO:0016740 transferase activity; GO:0016746 transferase activity, transferring acyl groups; GO:0046912 transferase activity, transferring acyl groups, acyl groups converted into alkyl on transfer;	K01649	leuA, IMS; 2-isopropylmalate synthase [EC:2.3.3.13]	map00290 Valine, leucine and isoleucine biosynthesis; map00620 Pyruvate metabolism; map01100 Metabolic pathways; map01110 Biosynthesis of secondary metabolites; map01210 2-Oxocarboxylic acid metabolism; map01230 Biosynthesis of amino acids	PF00682; PF08502	HMGL-like; LeuA allosteric (dimerisation) domain	E	KOG2367	Alpha-isopropylmalate synthase/homocitrate synthase
Gene.13603::TRINITY_DN32332_c0_g1::g.13603::m.13603	111	K	"30S ribosomal protein S1, chloroplastic OS=Anthurium amnicola GN=RPS1_13 PE=4 SV=1"	LADWK(1)AAR	2	1.1544	3	3	1	59.5967	0.0118258	59.597	1	107.008	3.27e-05	107.01	1	67.8972	0.00624005	67.897_x000D_	chloroplast							PF00575	S1 RNA binding domain
Gene.13616::TRINITY_DN32339_c0_g2::g.13616::m.13616	189	K	"ADP,ATP carrier protein, mitochondrial (Fragment) OS=Anthurium amnicola GN=ANT_1 PE=3 SV=1"	DK(1)DGYWK	2	-0.76072	7	3	1	74.4861	0.0190211	111.46	1	98.9036	0.00492002	98.904	1	72.9679	0.0148829	74.464_x000D_	chloroplast				K05863	SLC25A4S, ANT; solute carrier family 25 (mitochondrial adenine nucleotide translocator), member 4/5/6/31				C	KOG0749	Mitochondrial ADP/ATP carrier proteins
Gene.13616::TRINITY_DN32339_c0_g2::g.13616::m.13616	229	K	"ADP,ATP carrier protein, mitochondrial (Fragment) OS=Anthurium amnicola GN=ANT_1 PE=3 SV=1"	LANDAK(1)AAK	2	-1.3786	3	3	1	85.3546	0.00280033	85.355	1	96.3419	0.000802455	96.342	1	66.9202	0.0177869	66.92_x000D_	chloroplast				K05863	SLC25A4S, ANT; solute carrier family 25 (mitochondrial adenine nucleotide translocator), member 4/5/6/31				C	KOG0749	Mitochondrial ADP/ATP carrier proteins
Gene.13617::TRINITY_DN32339_c0_g4::g.13617::m.13617	133	K	"ADP,ATP carrier protein 1, mitochondrial OS=Cucumis melo GN=LOC103487876 PE=3 SV=1"	LQLIVLGK(1)K	2	-0.49688	4	3	1	97.4306	0.00120417	97.431	1	93.6488	0.00174075	93.649	1	98.582	0.001143	98.582_x000D_	chloroplast		GO:0005622 intracellular; GO:0005623 cell; GO:0005737 cytoplasm; GO:0005739 mitochondrion; GO:0005740 mitochondrial envelope; GO:0005743 mitochondrial inner membrane; GO:0016020 membrane; GO:0019866 organelle inner membrane; GO:0031090 organelle membrane; GO:0031966 mitochondrial membrane; GO:0031967 organelle envelope; GO:0031975 envelope; GO:0043226 organelle; GO:0043227 membrane-bounded organe…		K05863	SLC25A4S, ANT; solute carrier family 25 (mitochondrial adenine nucleotide translocator), member 4/5/6/31				C	KOG0749	Mitochondrial ADP/ATP carrier proteins
Gene.13617::TRINITY_DN32339_c0_g4::g.13617::m.13617	100	K	"ADP,ATP carrier protein 1, mitochondrial OS=Cucumis melo GN=LOC103487876 PE=3 SV=1"	NEGAK(1)SLFK	2	0.4207	5	3	1	86.8981	0.0024852	86.898	1	73.4995	0.0077422	73.499	1	73.4995	0.0077422	73.499_x000D_	chloroplast		GO:0005622 intracellular; GO:0005623 cell; GO:0005737 cytoplasm; GO:0005739 mitochondrion; GO:0005740 mitochondrial envelope; GO:0005743 mitochondrial inner membrane; GO:0016020 membrane; GO:0019866 organelle inner membrane; GO:0031090 organelle membrane; GO:0031966 mitochondrial membrane; GO:0031967 organelle envelope; GO:0031975 envelope; GO:0043226 organelle; GO:0043227 membrane-bounded organe…		K05863	SLC25A4S, ANT; solute carrier family 25 (mitochondrial adenine nucleotide translocator), member 4/5/6/31				C	KOG0749	Mitochondrial ADP/ATP carrier proteins
Gene.13617::TRINITY_DN32339_c0_g4::g.13617::m.13617	104	K	"ADP,ATP carrier protein 1, mitochondrial OS=Cucumis melo GN=LOC103487876 PE=3 SV=1"	SLFK(1)GAGANILR	2	-0.21821	5	3	1	129.742	6.67e-07	129.74	1	122.699	1.79e-06	122.7	1	138.449	3.62e-09	138.45_x000D_	chloroplast		GO:0005622 intracellular; GO:0005623 cell; GO:0005737 cytoplasm; GO:0005739 mitochondrion; GO:0005740 mitochondrial envelope; GO:0005743 mitochondrial inner membrane; GO:0016020 membrane; GO:0019866 organelle inner membrane; GO:0031090 organelle membrane; GO:0031966 mitochondrial membrane; GO:0031967 organelle envelope; GO:0031975 envelope; GO:0043226 organelle; GO:0043227 membrane-bounded organe…		K05863	SLC25A4S, ANT; solute carrier family 25 (mitochondrial adenine nucleotide translocator), member 4/5/6/31				C	KOG0749	Mitochondrial ADP/ATP carrier proteins
Gene.13646::TRINITY_DN32353_c0_g1::g.13646::m.13646	11	K	Eukaryotic translation initiation factor 5A-2 (Fragment) OS=Anthurium amnicola GN=EIF-5A2 PE=4 SV=1	SDEEHHFESK(1)ADAGASK	3	-0.033608	7	3	1	226.648	1.12e-44	226.65	1	255.189	6.48e-64	255.19	1	228.455	6.92e-45	228.46_x000D_	cytoplasm				K03263	EIF5A; translation initiation factor 5A		PF01287	Eukaryotic elongation factor 5A hypusine, DNA-binding OB fold	J	KOG3271	Translation initiation factor 5A (eIF-5A)
Gene.13686::TRINITY_DN32377_c0_g1::g.13686::m.13686	109	K	60S ribosomal protein L14-1 (Fragment) OS=Anthurium amnicola GN=RPL14A_0 PE=4 SV=1	FK(1)VMLAK	2	0.28371	16	3	1	91.9062	0.0018351	105.39	1	91.9062	0.00311459	91.906	1	81.2967	0.00311459	91.906_x000D_	cytoplasm	GO:0006412 translation; GO:0006518 peptide metabolic process; GO:0006807 nitrogen compound metabolic process; GO:0008152 metabolic process; GO:0009058 biosynthetic process; GO:0009059 macromolecule biosynthetic process; GO:0009987 cellular process; GO:0010467 gene expression; GO:0019538 protein metabolic process; GO:0022613 ribonucleoprotein complex biogenesis; GO:0034641 cellular nitrogen compou…	GO:0005622 intracellular; GO:0005623 cell; GO:0005634 nucleus; GO:0005730 nucleolus; GO:0005737 cytoplasm; GO:0005773 vacuole; GO:0005774 vacuolar membrane; GO:0005783 endoplasmic reticulum; GO:0005829 cytosol; GO:0005840 ribosome; GO:0005844 polysome; GO:0005911 cell-cell junction; GO:0009506 plasmodesma; GO:0009507 chloroplast; GO:0009536 plastid; GO:0012505 endomembrane system; GO:0015934 larg…	GO:0003676 nucleic acid binding; GO:0003723 RNA binding; GO:0003729 mRNA binding; GO:0003735 structural constituent of ribosome; GO:0005198 structural molecule activity; GO:0005488 binding; GO:0097159 organic cyclic compound binding; GO:1901363 heterocyclic compound binding;	K02875	RP-L14e, RPL14; large subunit ribosomal protein L14e	map03010 Ribosome			J	KOG3421	60S ribosomal protein L14
Gene.13686::TRINITY_DN32377_c0_g1::g.13686::m.13686	114	K	60S ribosomal protein L14-1 (Fragment) OS=Anthurium amnicola GN=RPL14A_0 PE=4 SV=1	VMLAK(1)IK	2	-0.78911	3	3	1	67.0348	0.0376522	67.035	1	71.9493	0.0253642	71.949	1	62.7143	0.0484551	62.714_x000D_	cytoplasm	GO:0006412 translation; GO:0006518 peptide metabolic process; GO:0006807 nitrogen compound metabolic process; GO:0008152 metabolic process; GO:0009058 biosynthetic process; GO:0009059 macromolecule biosynthetic process; GO:0009987 cellular process; GO:0010467 gene expression; GO:0019538 protein metabolic process; GO:0022613 ribonucleoprotein complex biogenesis; GO:0034641 cellular nitrogen compou…	GO:0005622 intracellular; GO:0005623 cell; GO:0005634 nucleus; GO:0005730 nucleolus; GO:0005737 cytoplasm; GO:0005773 vacuole; GO:0005774 vacuolar membrane; GO:0005783 endoplasmic reticulum; GO:0005829 cytosol; GO:0005840 ribosome; GO:0005844 polysome; GO:0005911 cell-cell junction; GO:0009506 plasmodesma; GO:0009507 chloroplast; GO:0009536 plastid; GO:0012505 endomembrane system; GO:0015934 larg…	GO:0003676 nucleic acid binding; GO:0003723 RNA binding; GO:0003729 mRNA binding; GO:0003735 structural constituent of ribosome; GO:0005198 structural molecule activity; GO:0005488 binding; GO:0097159 organic cyclic compound binding; GO:1901363 heterocyclic compound binding;	K02875	RP-L14e, RPL14; large subunit ribosomal protein L14e	map03010 Ribosome			J	KOG3421	60S ribosomal protein L14
Gene.13686::TRINITY_DN32377_c0_g1::g.13686::m.13686	83	K	60S ribosomal protein L14-1 (Fragment) OS=Anthurium amnicola GN=RPL14A_0 PE=4 SV=1	NK(1)WESSSWGR	2	-0.97632	9	3	1	44.5638	4.61e-06	130.98	1	115.574	2.68e-05	115.57	1	130.006	6.02e-06	130.01_x000D_	cytoplasm	GO:0006412 translation; GO:0006518 peptide metabolic process; GO:0006807 nitrogen compound metabolic process; GO:0008152 metabolic process; GO:0009058 biosynthetic process; GO:0009059 macromolecule biosynthetic process; GO:0009987 cellular process; GO:0010467 gene expression; GO:0019538 protein metabolic process; GO:0022613 ribonucleoprotein complex biogenesis; GO:0034641 cellular nitrogen compou…	GO:0005622 intracellular; GO:0005623 cell; GO:0005634 nucleus; GO:0005730 nucleolus; GO:0005737 cytoplasm; GO:0005773 vacuole; GO:0005774 vacuolar membrane; GO:0005783 endoplasmic reticulum; GO:0005829 cytosol; GO:0005840 ribosome; GO:0005844 polysome; GO:0005911 cell-cell junction; GO:0009506 plasmodesma; GO:0009507 chloroplast; GO:0009536 plastid; GO:0012505 endomembrane system; GO:0015934 larg…	GO:0003676 nucleic acid binding; GO:0003723 RNA binding; GO:0003729 mRNA binding; GO:0003735 structural constituent of ribosome; GO:0005198 structural molecule activity; GO:0005488 binding; GO:0097159 organic cyclic compound binding; GO:1901363 heterocyclic compound binding;	K02875	RP-L14e, RPL14; large subunit ribosomal protein L14e	map03010 Ribosome			J	KOG3421	60S ribosomal protein L14
Gene.13686::TRINITY_DN32377_c0_g1::g.13686::m.13686	19	K	60S ribosomal protein L14-1 (Fragment) OS=Anthurium amnicola GN=RPL14A_0 PE=4 SV=1	VALVNYGK(1)EYGR	2	0.052352	3	3	1	120.574	2.13e-06	120.57	1	105.649	3.81e-05	105.65	1	118.866	2.4e-06	118.87_x000D_	cytoplasm	GO:0006412 translation; GO:0006518 peptide metabolic process; GO:0006807 nitrogen compound metabolic process; GO:0008152 metabolic process; GO:0009058 biosynthetic process; GO:0009059 macromolecule biosynthetic process; GO:0009987 cellular process; GO:0010467 gene expression; GO:0019538 protein metabolic process; GO:0022613 ribonucleoprotein complex biogenesis; GO:0034641 cellular nitrogen compou…	GO:0005622 intracellular; GO:0005623 cell; GO:0005634 nucleus; GO:0005730 nucleolus; GO:0005737 cytoplasm; GO:0005773 vacuole; GO:0005774 vacuolar membrane; GO:0005783 endoplasmic reticulum; GO:0005829 cytosol; GO:0005840 ribosome; GO:0005844 polysome; GO:0005911 cell-cell junction; GO:0009506 plasmodesma; GO:0009507 chloroplast; GO:0009536 plastid; GO:0012505 endomembrane system; GO:0015934 larg…	GO:0003676 nucleic acid binding; GO:0003723 RNA binding; GO:0003729 mRNA binding; GO:0003735 structural constituent of ribosome; GO:0005198 structural molecule activity; GO:0005488 binding; GO:0097159 organic cyclic compound binding; GO:1901363 heterocyclic compound binding;	K02875	RP-L14e, RPL14; large subunit ribosomal protein L14e	map03010 Ribosome			J	KOG3421	60S ribosomal protein L14
Gene.13689::TRINITY_DN32379_c0_g1::g.13689::m.13689	205	K	40S ribosomal protein S6 (Fragment) OS=Anthurium amnicola GN=rps6_7 PE=4 SV=1	AK(1)SDAAEYQK	2	-0.00365	3	3	1	110.077	0.000140515	110.08	1	77.0624	0.00358705	77.062	1	94.7673	0.000556877	94.767_x000D_	nucleus				K02991	RP-S6e, RPS6; small subunit ribosomal protein S6e	map03010 Ribosome			J	KOG1646	40S ribosomal protein S6
Gene.13689::TRINITY_DN32379_c0_g1::g.13689::m.13689	213	K	40S ribosomal protein S6 (Fragment) OS=Anthurium amnicola GN=rps6_7 PE=4 SV=1	SDAAEYQK(1)LLAAR	2	-0.61876	3	3	1	210.639	4.03e-23	210.64	1	164.683	1.07e-13	164.68	1	187.112	2.09e-17	187.11_x000D_	nucleus				K02991	RP-S6e, RPS6; small subunit ribosomal protein S6e	map03010 Ribosome			J	KOG1646	40S ribosomal protein S6
Gene.13689::TRINITY_DN32379_c0_g1::g.13689::m.13689	49	K	40S ribosomal protein S6 (Fragment) OS=Anthurium amnicola GN=rps6_7 PE=4 SV=1	GYVFK(1)ITGGCDK	2	0.69809	4	3	1	69.2288	0.00498264	69.229	1	120.574	2.13e-06	120.57	1	85.5541	0.000565333	85.554_x000D_	nucleus				K02991	RP-S6e, RPS6; small subunit ribosomal protein S6e	map03010 Ribosome			J	KOG1646	40S ribosomal protein S6
Gene.13689::TRINITY_DN32379_c0_g1::g.13689::m.13689	21	K	40S ribosomal protein S6 (Fragment) OS=Anthurium amnicola GN=rps6_7 PE=4 SV=1	LEIDDEQK(1)LR	2	1.2721	5	3	1	105.523	0.000258579	105.52	1	98.6784	6.07e-05	107.09	1	128.035	8.86e-06	128.03_x000D_	nucleus				K02991	RP-S6e, RPS6; small subunit ribosomal protein S6e	map03010 Ribosome			J	KOG1646	40S ribosomal protein S6
Gene.13689::TRINITY_DN32379_c0_g1::g.13689::m.13689	149	K	40S ribosomal protein S6 (Fragment) OS=Anthurium amnicola GN=rps6_7 PE=4 SV=1	LFNLSK(1)EDDVRK	3	0.01514	4	3	1	96.6043	0.000249526	96.604	1	164.038	1.29e-13	164.04	1	124.124	6.99e-06	124.12_x000D_	nucleus				K02991	RP-S6e, RPS6; small subunit ribosomal protein S6e	map03010 Ribosome			J	KOG1646	40S ribosomal protein S6
Gene.13689::TRINITY_DN32379_c0_g1::g.13689::m.13689	167	K	40S ribosomal protein S6 (Fragment) OS=Anthurium amnicola GN=rps6_7 PE=4 SV=1	TFTTK(1)TGK	2	1.4722	3	3	1	65.2243	0.00719328	65.224	1	56.4315	0.042397	56.432	1	66.6919	0.00666991	66.692_x000D_	nucleus				K02991	RP-S6e, RPS6; small subunit ribosomal protein S6e	map03010 Ribosome			J	KOG1646	40S ribosomal protein S6
Gene.13696::TRINITY_DN32383_c0_g2::g.13696::m.13696	36	K	elongation factor 2-like OS=Nicotiana tabacum GN=LOC107805110 PE=4 SV=1	SK(1)ILSEEFGWDK	2	-0.25012	5	3	1	107.994	2.87e-05	107.99	1	90.6885	0.000299365	90.689	1	110.379	1.92e-05	110.38_x000D_	cytoplasm				K03234	EEF2; elongation factor 2		PF03764; PF00679	Elongation factor G, domain IV; Elongation factor G C-terminus	J	KOG0469	Elongation factor 2
Gene.13696::TRINITY_DN32383_c0_g2::g.13696::m.13696	140	K	elongation factor 2-like OS=Nicotiana tabacum GN=LOC107805110 PE=4 SV=1	VIYASQLTAK(1)PR	2	0.18842	3	3	1	69.0301	0.00209681	69.03	1	161.989	2.9e-13	161.99	1	125.542	1.34e-06	125.54_x000D_	cytoplasm				K03234	EEF2; elongation factor 2		PF03764; PF00679	Elongation factor G, domain IV; Elongation factor G C-terminus	J	KOG0469	Elongation factor 2
Gene.13717::TRINITY_DN32396_c0_g2::g.13717::m.13717	166	K	DNA double-strand break repair Rad50 ATPase (Fragment) OS=Anthurium amnicola GN=rad50_8 PE=4 SV=1	LQHDLVVAESDK(1)DEAVDEAR	3	-2.4386	3	3	1	132.827	1.76e-12	132.83	1	106.42	1.81e-07	106.42	1	104.951	2.14e-07	104.95_x000D_	mitochondria
Gene.13739::TRINITY_DN32404_c0_g1::g.13739::m.13739	105	K	Ketol-acid reductoisomerase OS=Nelumbo nucifera GN=LOC104612146 PE=3 SV=1	ISLAGHDEFIVK(1)GGR	3	0.33501	3	3	1	169.395	1.05e-17	169.4	1	106.3	1.26e-06	106.3	1	89.5064	5.5e-05	89.506_x000D_	chloroplast				K00053	ilvC; ketol-acid reductoisomerase [EC:1.1.1.86]	map00290 Valine, leucine and isoleucine biosynthesis; map00770 Pantothenate and CoA biosynthesis; map01100 Metabolic pathways; map01110 Biosynthesis of secondary metabolites; map01210 2-Oxocarboxylic acid metabolism; map01230 Biosynthesis of amino acids
Gene.13739::TRINITY_DN32404_c0_g1::g.13739::m.13739	148	K	Ketol-acid reductoisomerase OS=Nelumbo nucifera GN=LOC104612146 PE=3 SV=1	DSLAEAK(1)SDIVVK	2	0.30784	3	3	1	115.064	1.48e-06	115.06	1	150.265	3.71e-10	150.26	1	134.399	2.25e-09	134.4_x000D_	chloroplast				K00053	ilvC; ketol-acid reductoisomerase [EC:1.1.1.86]	map00290 Valine, leucine and isoleucine biosynthesis; map00770 Pantothenate and CoA biosynthesis; map01100 Metabolic pathways; map01110 Biosynthesis of secondary metabolites; map01210 2-Oxocarboxylic acid metabolism; map01230 Biosynthesis of amino acids
Gene.13739::TRINITY_DN32404_c0_g1::g.13739::m.13739	122	K	Ketol-acid reductoisomerase OS=Nelumbo nucifera GN=LOC104612146 PE=3 SV=1	GVK(1)QIGVIGWGSQGPAQAQNLR	3	0.80699	3	3	1	193.063	6.82e-43	193.06	1	142.431	1.31e-17	142.43	1	150.689	3.24e-18	150.69_x000D_	chloroplast				K00053	ilvC; ketol-acid reductoisomerase [EC:1.1.1.86]	map00290 Valine, leucine and isoleucine biosynthesis; map00770 Pantothenate and CoA biosynthesis; map01100 Metabolic pathways; map01110 Biosynthesis of secondary metabolites; map01210 2-Oxocarboxylic acid metabolism; map01230 Biosynthesis of amino acids
Gene.13773::TRINITY_DN32422_c0_g1::g.13773::m.13773	134	K	Protein IN2-1 B OS=Anthurium amnicola GN=GSTZ5_1 PE=4 SV=1	LVPIDLQDRPSWYK(1)EK	3	0.46344	3	3	1	74.4284	0.000553315	74.428	1	74.1408	0.000614604	74.141	1	82.5896	0.000219143	82.59_x000D_	chloroplast	GO:0006464 cellular protein modification process; GO:0006518 peptide metabolic process; GO:0006575 cellular modified amino acid metabolic process; GO:0006749 glutathione metabolic process; GO:0006790 sulfur compound metabolic process; GO:0006807 nitrogen compound metabolic process; GO:0008152 metabolic process; GO:0009987 cellular process; GO:0010035 response to inorganic substance; GO:0010038 re…	GO:0005622 intracellular; GO:0005623 cell; GO:0005737 cytoplasm; GO:0005829 cytosol; GO:0009507 chloroplast; GO:0009532 plastid stroma; GO:0009536 plastid; GO:0009570 chloroplast stroma; GO:0043226 organelle; GO:0043227 membrane-bounded organelle; GO:0043229 intracellular organelle; GO:0043231 intracellular membrane-bounded organelle;	GO:0003824 catalytic activity; GO:0004364 glutathione transferase activity; GO:0016740 transferase activity; GO:0016765 transferase activity, transferring alkyl or aryl (other than methyl) groups;	K00799	GST, gst; glutathione S-transferase [EC:2.5.1.18]	map00480 Glutathione metabolism; map01100 Metabolic pathways	PF13417; PF13410	Glutathione S-transferase, N-terminal domain; Glutathione S-transferase, C-terminal domain	O	KOG0406	Glutathione S-transferase
Gene.939::TRINITY_DN23447_c0_g2::g.939::m.939	58	K	60S ribosomal protein L36 OS=Ananas comosus GN=ACMD2_06862 PE=3 SV=1	EVAGFAPYEK(1)R	2	0.59639	3	3	1	97.2993	0.000377945	97.299	1	98.1825	0.000359542	98.182	1	81.6763	0.00256064	81.676_x000D_	chloroplast	GO:0002181 cytoplasmic translation; GO:0006412 translation; GO:0006518 peptide metabolic process; GO:0006807 nitrogen compound metabolic process; GO:0008152 metabolic process; GO:0009058 biosynthetic process; GO:0009059 macromolecule biosynthetic process; GO:0009987 cellular process; GO:0010467 gene expression; GO:0019538 protein metabolic process; GO:0034641 cellular nitrogen compound metabolic …	GO:0005622 intracellular; GO:0005623 cell; GO:0005737 cytoplasm; GO:0005773 vacuole; GO:0005774 vacuolar membrane; GO:0005829 cytosol; GO:0005840 ribosome; GO:0015934 large ribosomal subunit; GO:0016020 membrane; GO:0022625 cytosolic large ribosomal subunit; GO:0022626 cytosolic ribosome; GO:0031090 organelle membrane; GO:0032991 protein-containing complex; GO:0043226 organelle; GO:0043227 membra…	GO:0003676 nucleic acid binding; GO:0003723 RNA binding; GO:0003735 structural constituent of ribosome; GO:0005198 structural molecule activity; GO:0005488 binding; GO:0097159 organic cyclic compound binding; GO:1901363 heterocyclic compound binding;	K02920	RP-L36e, RPL36; large subunit ribosomal protein L36e	map03010 Ribosome			J	KOG3452	60S ribosomal protein L36
Gene.13816::TRINITY_DN32450_c0_g2::g.13816::m.13816	82	K	Pathogen-related protein (Fragment) OS=Anthurium amnicola GN=PRPX_0 PE=4 SV=1	SINPEK(1)FR	2	-1.0253	3	3	1	65.4654	0.00710732	65.465	1	55.1117	0.0477815	55.112	1	67.8972	0.021363	67.897_x000D_	nucleus
Gene.1383::TRINITY_DN23882_c0_g1::g.1383::m.1383	178	K	DnaJ OS=Anthurium amnicola GN=DNAJ1_2 PE=3 SV=1	GEK(1)VVQEK	2	0.42493	3	3	1	107.574	0.00123503	107.57	1	107.574	0.00123503	107.57	1	102.067	0.00152646	102.07_x000D_	nucleus				K09503	DNAJA2; DnaJ homolog subfamily A member 2	map04141 Protein processing in endoplasmic reticulum	PF00226; PF01556; PF00684	DnaJ domain; DnaJ C terminal domain; DnaJ central domain	O	KOG0712	Molecular chaperone (DnaJ superfamily)
Gene.1383::TRINITY_DN23882_c0_g1::g.1383::m.1383	168	K	DnaJ OS=Anthurium amnicola GN=DNAJ1_2 PE=3 SV=1	GTGETINEK(1)DR	2	-0.33002	3	3	1	153.946	4.4e-09	153.95	1	163.117	2.27e-09	163.12	1	163.117	2.27e-09	163.12_x000D_	nucleus				K09503	DNAJA2; DnaJ homolog subfamily A member 2	map04141 Protein processing in endoplasmic reticulum	PF00226; PF01556; PF00684	DnaJ domain; DnaJ C terminal domain; DnaJ central domain	O	KOG0712	Molecular chaperone (DnaJ superfamily)
Gene.13847::TRINITY_DN32466_c0_g1::g.13847::m.13847	286	K	FAM10 family protein At4g22670 OS=Anthurium amnicola GN=At4g22670_1 PE=4 SV=1	RAEAQAQYEK(1)AK	3	0.63045	8	3	1	58.32	1.14e-07	140.78	1	69.3448	1.84e-08	151.79	1	59.976	1.95e-09	164.48_x000D_	nucleus	GO:0010035 response to inorganic substance; GO:0010038 response to metal ion; GO:0042221 response to chemical; GO:0046686 response to cadmium ion; GO:0050896 response to stimulus;	GO:0005622 intracellular; GO:0005623 cell; GO:0005737 cytoplasm; GO:0005829 cytosol;		K09560	ST13; suppressor of tumorigenicity protein 13				OT	KOG1308	Hsp70-interacting protein Hip/Transient component of progesterone receptor complexes and an Hsp70-binding protein
Gene.13910::TRINITY_DN32496_c0_g1::g.13910::m.13910	149	K	Phosphomannomutase OS=Anthurium amnicola GN=PMM_4 PE=3 SV=1	TYK(1)GGNDHEIYESER	3	0.073795	3	3	1	107.496	1.07e-06	107.5	1	109.793	7.17e-07	109.79	1	116.995	3.98e-09	117_x000D_	cytoskeleton	GO:0005975 carbohydrate metabolic process; GO:0005996 monosaccharide metabolic process; GO:0006013 mannose metabolic process; GO:0006464 cellular protein modification process; GO:0006486 protein glycosylation; GO:0006487 protein N-linked glycosylation; GO:0006605 protein targeting; GO:0006807 nitrogen compound metabolic process; GO:0006810 transport; GO:0006886 intracellular protein transport; GO…	GO:0005622 intracellular; GO:0005623 cell; GO:0005737 cytoplasm; GO:0005829 cytosol;	GO:0003824 catalytic activity; GO:0004615 phosphomannomutase activity; GO:0016853 isomerase activity; GO:0016866 intramolecular transferase activity; GO:0016868 intramolecular transferase activity, phosphotransferases;	K17497	PMM; phosphomannomutase [EC:5.4.2.8]	map00051 Fructose and mannose metabolism; map00520 Amino sugar and nucleotide sugar metabolism; map01100 Metabolic pathways; map01110 Biosynthesis of secondary metabolites			I	KOG3189	Phosphomannomutase
Gene.13944::TRINITY_DN32512_c0_g1::g.13944::m.13944	225	K	"Putative plastid-lipid-associated protein 6, chloroplastic OS=Ananas comosus GN=ACMD2_00373 PE=4 SV=1"	ITFEK(1)TTVK	2	0.89297	3	3	1	79.1482	0.00406752	79.148	1	88.4955	0.00215904	88.495	1	69.2755	0.014191	69.275_x000D_	chloroplast	GO:0000302 response to reactive oxygen species; GO:0001101 response to acid chemical; GO:0006950 response to stress; GO:0006952 defense response; GO:0006979 response to oxidative stress; GO:0006996 organelle organization; GO:0009605 response to external stimulus; GO:0009607 response to biotic stimulus; GO:0009617 response to bacterium; GO:0009657 plastid organization; GO:0009658 chloroplast organ…	GO:0005622 intracellular; GO:0005623 cell; GO:0005634 nucleus; GO:0005737 cytoplasm; GO:0005886 plasma membrane; GO:0009507 chloroplast; GO:0009526 plastid envelope; GO:0009532 plastid stroma; GO:0009534 chloroplast thylakoid; GO:0009535 chloroplast thylakoid membrane; GO:0009536 plastid; GO:0009570 chloroplast stroma; GO:0009579 thylakoid; GO:0009941 chloroplast envelope; GO:0010287 plastoglobul…
Gene.13944::TRINITY_DN32512_c0_g1::g.13944::m.13944	91	K	"Putative plastid-lipid-associated protein 6, chloroplastic OS=Ananas comosus GN=ACMD2_00373 PE=4 SV=1"	LK(1)LLNAVSGLNR	2	-1.5937	3	3	1	111.793	1.35e-05	111.79	1	136.376	4.12e-09	136.38	1	118.607	2.44e-06	118.61_x000D_	chloroplast	GO:0000302 response to reactive oxygen species; GO:0001101 response to acid chemical; GO:0006950 response to stress; GO:0006952 defense response; GO:0006979 response to oxidative stress; GO:0006996 organelle organization; GO:0009605 response to external stimulus; GO:0009607 response to biotic stimulus; GO:0009617 response to bacterium; GO:0009657 plastid organization; GO:0009658 chloroplast organ…	GO:0005622 intracellular; GO:0005623 cell; GO:0005634 nucleus; GO:0005737 cytoplasm; GO:0005886 plasma membrane; GO:0009507 chloroplast; GO:0009526 plastid envelope; GO:0009532 plastid stroma; GO:0009534 chloroplast thylakoid; GO:0009535 chloroplast thylakoid membrane; GO:0009536 plastid; GO:0009570 chloroplast stroma; GO:0009579 thylakoid; GO:0009941 chloroplast envelope; GO:0010287 plastoglobul…
Gene.13973::TRINITY_DN32529_c0_g2::g.13973::m.13973	39	K	"Succinate dehydrogenase [ubiquinone] iron-sulfur subunit, mitochondrial OS=Anthurium amnicola GN=SDH2-1 PE=3 SV=1"	SVEPWLK(1)R	2	-0.050601	3	3	1	60.4363	0.0551229	60.436	1	65.2463	0.0422007	65.246	1	83.2061	0.0083582	83.206_x000D_	chloroplast	GO:0006091 generation of precursor metabolites and energy; GO:0006119 oxidative phosphorylation; GO:0006121 mitochondrial electron transport, succinate to ubiquinone; GO:0006139 nucleobase-containing compound metabolic process; GO:0006163 purine nucleotide metabolic process; GO:0006725 cellular aromatic compound metabolic process; GO:0006753 nucleoside phosphate metabolic process; GO:0006793 phos…	GO:0005622 intracellular; GO:0005623 cell; GO:0005737 cytoplasm; GO:0005739 mitochondrion; GO:0005740 mitochondrial envelope; GO:0005743 mitochondrial inner membrane; GO:0005746 mitochondrial respirasome; GO:0005749 mitochondrial respiratory chain complex II, succinate dehydrogenase complex (ubiquinone); GO:0016020 membrane; GO:0019866 organelle inner membrane; GO:0031090 organelle membrane; GO:0…	GO:0000104 succinate dehydrogenase activity; GO:0003824 catalytic activity; GO:0005488 binding; GO:0008270 zinc ion binding; GO:0009055 electron transfer activity; GO:0016491 oxidoreductase activity; GO:0016627 oxidoreductase activity, acting on the CH-CH group of donors; GO:0043167 ion binding; GO:0043169 cation binding; GO:0046872 metal ion binding; GO:0046914 transition metal ion binding;	K00235	SDHB, SDH2; succinate dehydrogenase (ubiquinone) iron-sulfur subunit [EC:1.3.5.1]	map00020 Citrate cycle (TCA cycle); map00190 Oxidative phosphorylation; map01100 Metabolic pathways; map01110 Biosynthesis of secondary metabolites; map01200 Carbon metabolism	PF13534	4Fe-4S dicluster domain	C	KOG3049	Succinate dehydrogenase, Fe-S protein subunit
Gene.13975::TRINITY_DN32530_c0_g1::g.13975::m.13975	14	K	60S ribosomal protein L13 OS=Oryza barthii PE=3 SV=1	HNNVVPNGHFK(1)K	3	0.06166	5	3	1	74.9616	0.000516451	74.962	1	80.8341	0.000305079	80.834	1	74.9616	0.000516451	74.962_x000D_	chloroplast				K02873	RP-L13e, RPL13; large subunit ribosomal protein L13e	map03010 Ribosome			J	KOG3295	60S Ribosomal protein L13
Gene.14011::TRINITY_DN32549_c1_g2::g.14011::m.14011	217	K	Protein CbbY OS=Anthurium amnicola GN=cbbY_5 PE=4 SV=1	ISIFAGDVVPK(1)K	2	0.54876	3	3	1	126.344	1.9e-06	126.34	1	66.9887	0.0100556	66.989	1	119.213	3.69e-06	119.21_x000D_	chloroplast		GO:0005622 intracellular; GO:0005623 cell; GO:0005737 cytoplasm; GO:0009507 chloroplast; GO:0009526 plastid envelope; GO:0009532 plastid stroma; GO:0009536 plastid; GO:0009570 chloroplast stroma; GO:0009941 chloroplast envelope; GO:0031967 organelle envelope; GO:0031975 envelope; GO:0043226 organelle; GO:0043227 membrane-bounded organelle; GO:0043229 intracellular organelle; GO:0043231 intracellu…							S	KOG2914	Predicted haloacid-halidohydrolase and related hydrolases
Gene.14011::TRINITY_DN32549_c1_g2::g.14011::m.14011	176	K	Protein CbbY OS=Anthurium amnicola GN=cbbY_5 PE=4 SV=1	LIDEALGK(1)EIK	2	-0.048915	5	3	1	106.667	4.64e-05	111.94	1	119.743	1e-05	119.74	1	86.9106	0.00109147	86.911_x000D_	chloroplast		GO:0005622 intracellular; GO:0005623 cell; GO:0005737 cytoplasm; GO:0009507 chloroplast; GO:0009526 plastid envelope; GO:0009532 plastid stroma; GO:0009536 plastid; GO:0009570 chloroplast stroma; GO:0009941 chloroplast envelope; GO:0031967 organelle envelope; GO:0031975 envelope; GO:0043226 organelle; GO:0043227 membrane-bounded organelle; GO:0043229 intracellular organelle; GO:0043231 intracellu…							S	KOG2914	Predicted haloacid-halidohydrolase and related hydrolases
Gene.14011::TRINITY_DN32549_c1_g2::g.14011::m.14011	301	K	Protein CbbY OS=Anthurium amnicola GN=cbbY_5 PE=4 SV=1	LLQK(1)QYVS	2	-0.089794	3	3	1	58.9172	0.0378369	58.917	1	66.7992	0.031063	66.799	1	58.9172	0.0378369	58.917_x000D_	chloroplast		GO:0005622 intracellular; GO:0005623 cell; GO:0005737 cytoplasm; GO:0009507 chloroplast; GO:0009526 plastid envelope; GO:0009532 plastid stroma; GO:0009536 plastid; GO:0009570 chloroplast stroma; GO:0009941 chloroplast envelope; GO:0031967 organelle envelope; GO:0031975 envelope; GO:0043226 organelle; GO:0043227 membrane-bounded organelle; GO:0043229 intracellular organelle; GO:0043231 intracellu…							S	KOG2914	Predicted haloacid-halidohydrolase and related hydrolases
Gene.14030::TRINITY_DN32558_c0_g2::g.14030::m.14030	230	K	Zeta-carotene desaturase (Fragment) OS=Anthurium amnicola GN=ZDS1_6 PE=3 SV=1	DHTHTFVNK(1)GGEIGELDFR	4	-0.47019	3	3	1	85.0865	6.8e-05	85.087	1	160.431	4.72e-22	160.43	1	109.128	1.61e-07	109.13_x000D_	chloroplast	GO:0006629 lipid metabolic process; GO:0006720 isoprenoid metabolic process; GO:0006721 terpenoid metabolic process; GO:0008152 metabolic process; GO:0008299 isoprenoid biosynthetic process; GO:0008610 lipid biosynthetic process; GO:0009058 biosynthetic process; GO:0009987 cellular process; GO:0016108 tetraterpenoid metabolic process; GO:0016109 tetraterpenoid biosynthetic process; GO:0016114 ter…	GO:0005622 intracellular; GO:0005623 cell; GO:0005737 cytoplasm; GO:0009507 chloroplast; GO:0009509 chromoplast; GO:0009526 plastid envelope; GO:0009536 plastid; GO:0009941 chloroplast envelope; GO:0031967 organelle envelope; GO:0031975 envelope; GO:0043226 organelle; GO:0043227 membrane-bounded organelle; GO:0043229 intracellular organelle; GO:0043231 intracellular membrane-bounded organelle;	GO:0003824 catalytic activity; GO:0016491 oxidoreductase activity; GO:0016627 oxidoreductase activity, acting on the CH-CH group of donors; GO:0016635 oxidoreductase activity, acting on the CH-CH group of donors, quinone or related compound as acceptor; GO:0052886 9,9'-dicis-carotene:quinone oxidoreductase activity;	K00514	ZDS, crtQ; zeta-carotene desaturase [EC:1.3.5.6]	map00906 Carotenoid biosynthesis; map01100 Metabolic pathways; map01110 Biosynthesis of secondary metabolites	PF01593	Flavin containing amine oxidoreductase	H	KOG0029	Amine oxidase
Gene.14067::TRINITY_DN32579_c0_g2::g.14067::m.14067	202	K	Membrane steroid-binding protein 2 OS=Anthurium amnicola GN=MSBP2_1 PE=3 SV=1	EDNK(1)ESEEK	2	-0.58184	4	3	1	100.017	0.000678302	100.02	1	132.01	0.000130565	132.01	1	99.815	0.000685126	99.815_x000D_	chloroplast				K17278	PGRMC1_2; membrane-associated progesterone receptor component		PF00173	Cytochrome b5-like Heme/Steroid binding domain	S	KOG1110	Putative steroid membrane receptor Hpr6.6/25-Dx
Gene.14070::TRINITY_DN32580_c1_g4::g.14070::m.14070	120	K	Protein disulfide-isomerase LQY1 (Fragment) OS=Anthurium amnicola GN=LQY1_3 PE=4 SV=1	FK(1)AGQSCWLCR	2	-1.548	3	3	1	128.847	3.69e-06	128.85	1	51.5667	0.027916	51.567	1	132.171	1.37e-06	132.17_x000D_	chloroplast
Gene.14146::TRINITY_DN32628_c1_g4::g.14146::m.14146	146	K	Transmembrane 9 superfamily member (Fragment) OS=Anthurium amnicola GN=TM9SF4_2 PE=3 SV=1	GSYTGNK(1)DEK	2	-0.19639	3	3	1	108.47	0.000182181	108.47	1	110.382	0.000132624	110.38	1	150.608	6.89e-08	150.61_x000D_	chloroplast	GO:0006873 cellular ion homeostasis; GO:0006875 cellular metal ion homeostasis; GO:0006878 cellular copper ion homeostasis; GO:0006882 cellular zinc ion homeostasis; GO:0009987 cellular process; GO:0019725 cellular homeostasis; GO:0030003 cellular cation homeostasis; GO:0042592 homeostatic process; GO:0046916 cellular transition metal ion homeostasis; GO:0048878 chemical homeostasis; GO:0050801 i…	GO:0005622 intracellular; GO:0005623 cell; GO:0005634 nucleus; GO:0005737 cytoplasm; GO:0005768 endosome; GO:0005773 vacuole; GO:0005774 vacuolar membrane; GO:0005794 Golgi apparatus; GO:0005802 trans-Golgi network; GO:0012505 endomembrane system; GO:0016020 membrane; GO:0016021 integral component of membrane; GO:0031090 organelle membrane; GO:0031224 intrinsic component of membrane; GO:0031410 c…		K17086	TM9SF2_4; transmembrane 9 superfamily member 2/4				U	KOG1278	Endosomal membrane proteins, EMP70
Gene.14185::TRINITY_DN32649_c0_g1::g.14185::m.14185	202	K	SUN domain-containing protein 2 OS=Anthurium amnicola GN=SUN2_1 PE=4 SV=1	GEYFEK(1)EVK	2	0.88477	3	3	1	59.9076	0.0284932	59.908	1	70.0282	0.0130419	70.028	1	59.9076	0.0284932	59.908_x000D_	nucleus	GO:0000003 reproduction; GO:0000280 nuclear division; GO:0006996 organelle organization; GO:0006997 nucleus organization; GO:0007049 cell cycle; GO:0007059 chromosome segregation; GO:0007127 meiosis I; GO:0008104 protein localization; GO:0008360 regulation of cell shape; GO:0009987 cellular process; GO:0016043 cellular component organization; GO:0022402 cell cycle process; GO:0022414 reproductive…	GO:0005622 intracellular; GO:0005623 cell; GO:0005634 nucleus; GO:0005635 nuclear envelope; GO:0005737 cytoplasm; GO:0005783 endoplasmic reticulum; GO:0005789 endoplasmic reticulum membrane; GO:0005819 spindle; GO:0005856 cytoskeleton; GO:0009524 phragmoplast; GO:0012505 endomembrane system; GO:0015630 microtubule cytoskeleton; GO:0016020 membrane; GO:0031967 organelle envelope; GO:0031975 envelo…	GO:0005488 binding; GO:0005515 protein binding; GO:0043495 protein-membrane adaptor activity; GO:0043621 protein self-association;	K19347	SUN1_2; SUN domain-containing protein 1/2				D	KOG2687	Spindle pole body protein, contains UNC-84 domain
Gene.14276::TRINITY_DN32698_c1_g2::g.14276::m.14276	407	K	Elongation factor Tu (Fragment) OS=Anthurium amnicola GN=TUFA_1 PE=3 SV=1	TADVTGK(1)VELPENVK	2	0.2897	3	3	1	138.811	6.95e-12	138.81	1	157.067	1.5e-16	157.07	1	143.973	4.49e-12	143.97_x000D_	mitochondria				K02358	tuf, TUFM; elongation factor Tu	map04626 Plant-pathogen interaction	PF00009; PF03144; PF03143	Elongation factor Tu GTP binding domain; Elongation factor Tu domain 2; Elongation factor Tu C-terminal domain	J	KOG0460	Mitochondrial translation elongation factor Tu
Gene.14276::TRINITY_DN32698_c1_g2::g.14276::m.14276	329	K	Elongation factor Tu (Fragment) OS=Anthurium amnicola GN=TUFA_1 PE=3 SV=1	TTVTGVEMFK(1)K	2	1.1131	6	3	1	84.0602	0.00022785	92.866	1	128.015	6.72e-06	128.01	1	128.015	6.01e-11	128.01_x000D_	mitochondria				K02358	tuf, TUFM; elongation factor Tu	map04626 Plant-pathogen interaction	PF00009; PF03144; PF03143	Elongation factor Tu GTP binding domain; Elongation factor Tu domain 2; Elongation factor Tu C-terminal domain	J	KOG0460	Mitochondrial translation elongation factor Tu
Gene.14320::TRINITY_DN32726_c0_g2::g.14320::m.14320	312	K	"Dtdp-glucose 4-6-dehydratase, putative OS=Ricinus communis GN=RCOM_0484660 PE=4 SV=1"	EK(1)LGWAPTMK	2	-1.3125	6	3	1	87.1843	0.000454092	91.961	1	84.5074	0.00231284	84.507	1	95.4772	0.000227232	95.477_x000D_	cytoplasm	GO:0005975 carbohydrate metabolic process; GO:0005996 monosaccharide metabolic process; GO:0006082 organic acid metabolic process; GO:0006732 coenzyme metabolic process; GO:0006766 vitamin metabolic process; GO:0006767 water-soluble vitamin metabolic process; GO:0008152 metabolic process; GO:0009058 biosynthetic process; GO:0009108 coenzyme biosynthetic process; GO:0009110 vitamin biosynthetic pr…	GO:0005622 intracellular; GO:0005623 cell; GO:0005737 cytoplasm; GO:0005829 cytosol;	GO:0000166 nucleotide binding; GO:0003824 catalytic activity; GO:0005488 binding; GO:0016853 isomerase activity; GO:0016854 racemase and epimerase activity; GO:0016857 racemase and epimerase activity, acting on carbohydrates and derivatives; GO:0036094 small molecule binding; GO:0047918 GDP-mannose 3,5-epimerase activity; GO:0048037 cofactor binding; GO:0050662 coenzyme binding; GO:0051287 NAD bi…	K10046	GME; GDP-D-mannose 3', 5'-epimerase [EC:5.1.3.18 5.1.3.-]	map00053 Ascorbate and aldarate metabolism; map00520 Amino sugar and nucleotide sugar metabolism; map01100 Metabolic pathways; map01110 Biosynthesis of secondary metabolites			GM	KOG1429	dTDP-glucose 4-6-dehydratase/UDP-glucuronic acid decarboxylase
Gene.14320::TRINITY_DN32726_c0_g2::g.14320::m.14320	320	K	"Dtdp-glucose 4-6-dehydratase, putative OS=Ricinus communis GN=RCOM_0484660 PE=4 SV=1"	LGWAPTMK(1)LK	2	0.39972	3	3	1	73.3266	0.00658392	73.327	1	89.6786	0.0014278	89.679	1	93.5557	0.000764235	93.556_x000D_	cytoplasm	GO:0005975 carbohydrate metabolic process; GO:0005996 monosaccharide metabolic process; GO:0006082 organic acid metabolic process; GO:0006732 coenzyme metabolic process; GO:0006766 vitamin metabolic process; GO:0006767 water-soluble vitamin metabolic process; GO:0008152 metabolic process; GO:0009058 biosynthetic process; GO:0009108 coenzyme biosynthetic process; GO:0009110 vitamin biosynthetic pr…	GO:0005622 intracellular; GO:0005623 cell; GO:0005737 cytoplasm; GO:0005829 cytosol;	GO:0000166 nucleotide binding; GO:0003824 catalytic activity; GO:0005488 binding; GO:0016853 isomerase activity; GO:0016854 racemase and epimerase activity; GO:0016857 racemase and epimerase activity, acting on carbohydrates and derivatives; GO:0036094 small molecule binding; GO:0047918 GDP-mannose 3,5-epimerase activity; GO:0048037 cofactor binding; GO:0050662 coenzyme binding; GO:0051287 NAD bi…	K10046	GME; GDP-D-mannose 3', 5'-epimerase [EC:5.1.3.18 5.1.3.-]	map00053 Ascorbate and aldarate metabolism; map00520 Amino sugar and nucleotide sugar metabolism; map01100 Metabolic pathways; map01110 Biosynthesis of secondary metabolites			GM	KOG1429	dTDP-glucose 4-6-dehydratase/UDP-glucuronic acid decarboxylase
Gene.14320::TRINITY_DN32726_c0_g2::g.14320::m.14320	24	K	"Dtdp-glucose 4-6-dehydratase, putative OS=Ricinus communis GN=RCOM_0484660 PE=4 SV=1"	EPYWPSEK(1)LR	2	-0.48195	3	3	1	79.2014	0.00322096	79.201	1	41.347	0.0481395	41.347	1	78.5125	0.00333887	78.513_x000D_	cytoplasm	GO:0005975 carbohydrate metabolic process; GO:0005996 monosaccharide metabolic process; GO:0006082 organic acid metabolic process; GO:0006732 coenzyme metabolic process; GO:0006766 vitamin metabolic process; GO:0006767 water-soluble vitamin metabolic process; GO:0008152 metabolic process; GO:0009058 biosynthetic process; GO:0009108 coenzyme biosynthetic process; GO:0009110 vitamin biosynthetic pr…	GO:0005622 intracellular; GO:0005623 cell; GO:0005737 cytoplasm; GO:0005829 cytosol;	GO:0000166 nucleotide binding; GO:0003824 catalytic activity; GO:0005488 binding; GO:0016853 isomerase activity; GO:0016854 racemase and epimerase activity; GO:0016857 racemase and epimerase activity, acting on carbohydrates and derivatives; GO:0036094 small molecule binding; GO:0047918 GDP-mannose 3,5-epimerase activity; GO:0048037 cofactor binding; GO:0050662 coenzyme binding; GO:0051287 NAD bi…	K10046	GME; GDP-D-mannose 3', 5'-epimerase [EC:5.1.3.18 5.1.3.-]	map00053 Ascorbate and aldarate metabolism; map00520 Amino sugar and nucleotide sugar metabolism; map01100 Metabolic pathways; map01110 Biosynthesis of secondary metabolites			GM	KOG1429	dTDP-glucose 4-6-dehydratase/UDP-glucuronic acid decarboxylase
Gene.14320::TRINITY_DN32726_c0_g2::g.14320::m.14320	208	K	"Dtdp-glucose 4-6-dehydratase, putative OS=Ricinus communis GN=RCOM_0484660 PE=4 SV=1"	FHNIYGPFGTWK(1)GGR	3	-0.25082	6	3	1	111.831	4.02e-07	111.83	1	140.308	1.98e-12	140.31	1	111.831	4.02e-07	111.83_x000D_	cytoplasm	GO:0005975 carbohydrate metabolic process; GO:0005996 monosaccharide metabolic process; GO:0006082 organic acid metabolic process; GO:0006732 coenzyme metabolic process; GO:0006766 vitamin metabolic process; GO:0006767 water-soluble vitamin metabolic process; GO:0008152 metabolic process; GO:0009058 biosynthetic process; GO:0009108 coenzyme biosynthetic process; GO:0009110 vitamin biosynthetic pr…	GO:0005622 intracellular; GO:0005623 cell; GO:0005737 cytoplasm; GO:0005829 cytosol;	GO:0000166 nucleotide binding; GO:0003824 catalytic activity; GO:0005488 binding; GO:0016853 isomerase activity; GO:0016854 racemase and epimerase activity; GO:0016857 racemase and epimerase activity, acting on carbohydrates and derivatives; GO:0036094 small molecule binding; GO:0047918 GDP-mannose 3,5-epimerase activity; GO:0048037 cofactor binding; GO:0050662 coenzyme binding; GO:0051287 NAD bi…	K10046	GME; GDP-D-mannose 3', 5'-epimerase [EC:5.1.3.18 5.1.3.-]	map00053 Ascorbate and aldarate metabolism; map00520 Amino sugar and nucleotide sugar metabolism; map01100 Metabolic pathways; map01110 Biosynthesis of secondary metabolites			GM	KOG1429	dTDP-glucose 4-6-dehydratase/UDP-glucuronic acid decarboxylase
Gene.14320::TRINITY_DN32726_c0_g2::g.14320::m.14320	186	K	"Dtdp-glucose 4-6-dehydratase, putative OS=Ricinus communis GN=RCOM_0484660 PE=4 SV=1"	HYTK(1)DFGIECR	3	-0.35155	6	3	1	138.626	4.22e-08	138.63	1	148.28	1.56e-08	148.28	1	125.97	1.81e-06	125.97_x000D_	cytoplasm	GO:0005975 carbohydrate metabolic process; GO:0005996 monosaccharide metabolic process; GO:0006082 organic acid metabolic process; GO:0006732 coenzyme metabolic process; GO:0006766 vitamin metabolic process; GO:0006767 water-soluble vitamin metabolic process; GO:0008152 metabolic process; GO:0009058 biosynthetic process; GO:0009108 coenzyme biosynthetic process; GO:0009110 vitamin biosynthetic pr…	GO:0005622 intracellular; GO:0005623 cell; GO:0005737 cytoplasm; GO:0005829 cytosol;	GO:0000166 nucleotide binding; GO:0003824 catalytic activity; GO:0005488 binding; GO:0016853 isomerase activity; GO:0016854 racemase and epimerase activity; GO:0016857 racemase and epimerase activity, acting on carbohydrates and derivatives; GO:0036094 small molecule binding; GO:0047918 GDP-mannose 3,5-epimerase activity; GO:0048037 cofactor binding; GO:0050662 coenzyme binding; GO:0051287 NAD bi…	K10046	GME; GDP-D-mannose 3', 5'-epimerase [EC:5.1.3.18 5.1.3.-]	map00053 Ascorbate and aldarate metabolism; map00520 Amino sugar and nucleotide sugar metabolism; map01100 Metabolic pathways; map01110 Biosynthesis of secondary metabolites			GM	KOG1429	dTDP-glucose 4-6-dehydratase/UDP-glucuronic acid decarboxylase
Gene.14320::TRINITY_DN32726_c0_g2::g.14320::m.14320	256	K	"Dtdp-glucose 4-6-dehydratase, putative OS=Ricinus communis GN=RCOM_0484660 PE=4 SV=1"	LTK(1)SDFR	2	-0.55053	5	3	1	83.7525	0.0118613	83.753	1	84.5678	0.0113866	84.568	1	110.807	0.00358279	110.81_x000D_	cytoplasm	GO:0005975 carbohydrate metabolic process; GO:0005996 monosaccharide metabolic process; GO:0006082 organic acid metabolic process; GO:0006732 coenzyme metabolic process; GO:0006766 vitamin metabolic process; GO:0006767 water-soluble vitamin metabolic process; GO:0008152 metabolic process; GO:0009058 biosynthetic process; GO:0009108 coenzyme biosynthetic process; GO:0009110 vitamin biosynthetic pr…	GO:0005622 intracellular; GO:0005623 cell; GO:0005737 cytoplasm; GO:0005829 cytosol;	GO:0000166 nucleotide binding; GO:0003824 catalytic activity; GO:0005488 binding; GO:0016853 isomerase activity; GO:0016854 racemase and epimerase activity; GO:0016857 racemase and epimerase activity, acting on carbohydrates and derivatives; GO:0036094 small molecule binding; GO:0047918 GDP-mannose 3,5-epimerase activity; GO:0048037 cofactor binding; GO:0050662 coenzyme binding; GO:0051287 NAD bi…	K10046	GME; GDP-D-mannose 3', 5'-epimerase [EC:5.1.3.18 5.1.3.-]	map00053 Ascorbate and aldarate metabolism; map00520 Amino sugar and nucleotide sugar metabolism; map01100 Metabolic pathways; map01110 Biosynthesis of secondary metabolites			GM	KOG1429	dTDP-glucose 4-6-dehydratase/UDP-glucuronic acid decarboxylase
Gene.14320::TRINITY_DN32726_c0_g2::g.14320::m.14320	310	K	"Dtdp-glucose 4-6-dehydratase, putative OS=Ricinus communis GN=RCOM_0484660 PE=4 SV=1"	NSDNTLIK(1)EK	2	-0.032904	3	3	1	141.711	2.54e-07	141.71	1	150.457	7.2e-08	150.46	1	126.879	1.05e-05	126.88_x000D_	cytoplasm	GO:0005975 carbohydrate metabolic process; GO:0005996 monosaccharide metabolic process; GO:0006082 organic acid metabolic process; GO:0006732 coenzyme metabolic process; GO:0006766 vitamin metabolic process; GO:0006767 water-soluble vitamin metabolic process; GO:0008152 metabolic process; GO:0009058 biosynthetic process; GO:0009108 coenzyme biosynthetic process; GO:0009110 vitamin biosynthetic pr…	GO:0005622 intracellular; GO:0005623 cell; GO:0005737 cytoplasm; GO:0005829 cytosol;	GO:0000166 nucleotide binding; GO:0003824 catalytic activity; GO:0005488 binding; GO:0016853 isomerase activity; GO:0016854 racemase and epimerase activity; GO:0016857 racemase and epimerase activity, acting on carbohydrates and derivatives; GO:0036094 small molecule binding; GO:0047918 GDP-mannose 3,5-epimerase activity; GO:0048037 cofactor binding; GO:0050662 coenzyme binding; GO:0051287 NAD bi…	K10046	GME; GDP-D-mannose 3', 5'-epimerase [EC:5.1.3.18 5.1.3.-]	map00053 Ascorbate and aldarate metabolism; map00520 Amino sugar and nucleotide sugar metabolism; map01100 Metabolic pathways; map01110 Biosynthesis of secondary metabolites			GM	KOG1429	dTDP-glucose 4-6-dehydratase/UDP-glucuronic acid decarboxylase
Gene.29021::TRINITY_DN39980_c3_g1::g.29021::m.29021	358	K	5-methyltetrahydropteroyltriglutamate--homocysteine methyltransferase (Fragment) OS=Anthurium amnicola GN=METE_7 PE=3 SV=1	AAAALK(1)GSDHR	3	-0.16045	3	3	1	91.9612	0.000573579	91.961	1	119.386	1.67e-09	119.39	1	61.2326	0.00492223	61.233_x000D_	chloroplast	GO:0000096 sulfur amino acid metabolic process; GO:0000097 sulfur amino acid biosynthetic process; GO:0006082 organic acid metabolic process; GO:0006520 cellular amino acid metabolic process; GO:0006555 methionine metabolic process; GO:0006790 sulfur compound metabolic process; GO:0006807 nitrogen compound metabolic process; GO:0008152 metabolic process; GO:0008652 cellular amino acid biosyntheti…	GO:0005576 extracellular region; GO:0005622 intracellular; GO:0005623 cell; GO:0005737 cytoplasm; GO:0005829 cytosol;	GO:0003824 catalytic activity; GO:0003871 5-methyltetrahydropteroyltriglutamate-homocysteine S-methyltransferase activity; GO:0008168 methyltransferase activity; GO:0008172 S-methyltransferase activity; GO:0008705 methionine synthase activity; GO:0016740 transferase activity; GO:0016741 transferase activity, transferring one-carbon groups; GO:0042084 5-methyltetrahydrofolate-dependent methyltrans…	K00549	metE; 5-methyltetrahydropteroyltriglutamate--homocysteine methyltransferase [EC:2.1.1.14]	map00270 Cysteine and methionine metabolism; map00450 Selenocompound metabolism; map01100 Metabolic pathways; map01110 Biosynthesis of secondary metabolites; map01230 Biosynthesis of amino acids	PF08267; PF01717	Cobalamin-independent synthase, N-terminal domain; Cobalamin-independent synthase, Catalytic domain	E	KOG2263	Methionine synthase II (cobalamin-independent)
Gene.14384::TRINITY_DN32760_c1_g1::g.14384::m.14384	211	K	5-methyltetrahydropteroyltriglutamate--homocysteine methyltransferase (Fragment) OS=Anthurium amnicola GN=METE_7 PE=3 SV=1	EEIHK(1)VVK	2	0.21692	3	3	1	146.81	0.000296263	146.81	1	156.508	4.05e-05	156.51	1	138.545	0.000607868	138.54_x000D_	cytoplasm	GO:0000096 sulfur amino acid metabolic process; GO:0000097 sulfur amino acid biosynthetic process; GO:0006082 organic acid metabolic process; GO:0006520 cellular amino acid metabolic process; GO:0006555 methionine metabolic process; GO:0006790 sulfur compound metabolic process; GO:0006807 nitrogen compound metabolic process; GO:0008152 metabolic process; GO:0008652 cellular amino acid biosyntheti…	GO:0005576 extracellular region; GO:0005622 intracellular; GO:0005623 cell; GO:0005737 cytoplasm; GO:0005829 cytosol;	GO:0003824 catalytic activity; GO:0003871 5-methyltetrahydropteroyltriglutamate-homocysteine S-methyltransferase activity; GO:0008168 methyltransferase activity; GO:0008172 S-methyltransferase activity; GO:0008705 methionine synthase activity; GO:0016740 transferase activity; GO:0016741 transferase activity, transferring one-carbon groups; GO:0042084 5-methyltetrahydrofolate-dependent methyltrans…	K00549	metE; 5-methyltetrahydropteroyltriglutamate--homocysteine methyltransferase [EC:2.1.1.14]	map00270 Cysteine and methionine metabolism; map00450 Selenocompound metabolism; map01100 Metabolic pathways; map01110 Biosynthesis of secondary metabolites; map01230 Biosynthesis of amino acids	PF08267; PF01717	Cobalamin-independent synthase, N-terminal domain; Cobalamin-independent synthase, Catalytic domain	E	KOG2263	Methionine synthase II (cobalamin-independent)
Gene.14384::TRINITY_DN32760_c1_g1::g.14384::m.14384	206	K	5-methyltetrahydropteroyltriglutamate--homocysteine methyltransferase (Fragment) OS=Anthurium amnicola GN=METE_7 PE=3 SV=1	ISEEEYVAAIK(1)EEIHK	3	0.13991	3	3	1	86.3665	8.86e-05	86.367	0.999999	62.3669	3.12e-05	70.837	1	120.627	1.41e-09	120.63_x000D_	cytoplasm	GO:0000096 sulfur amino acid metabolic process; GO:0000097 sulfur amino acid biosynthetic process; GO:0006082 organic acid metabolic process; GO:0006520 cellular amino acid metabolic process; GO:0006555 methionine metabolic process; GO:0006790 sulfur compound metabolic process; GO:0006807 nitrogen compound metabolic process; GO:0008152 metabolic process; GO:0008652 cellular amino acid biosyntheti…	GO:0005576 extracellular region; GO:0005622 intracellular; GO:0005623 cell; GO:0005737 cytoplasm; GO:0005829 cytosol;	GO:0003824 catalytic activity; GO:0003871 5-methyltetrahydropteroyltriglutamate-homocysteine S-methyltransferase activity; GO:0008168 methyltransferase activity; GO:0008172 S-methyltransferase activity; GO:0008705 methionine synthase activity; GO:0016740 transferase activity; GO:0016741 transferase activity, transferring one-carbon groups; GO:0042084 5-methyltetrahydrofolate-dependent methyltrans…	K00549	metE; 5-methyltetrahydropteroyltriglutamate--homocysteine methyltransferase [EC:2.1.1.14]	map00270 Cysteine and methionine metabolism; map00450 Selenocompound metabolism; map01100 Metabolic pathways; map01110 Biosynthesis of secondary metabolites; map01230 Biosynthesis of amino acids	PF08267; PF01717	Cobalamin-independent synthase, N-terminal domain; Cobalamin-independent synthase, Catalytic domain	E	KOG2263	Methionine synthase II (cobalamin-independent)
Gene.29021::TRINITY_DN39980_c3_g1::g.29021::m.29021	377	K	5-methyltetrahydropteroyltriglutamate--homocysteine methyltransferase (Fragment) OS=Anthurium amnicola GN=METE_7 PE=3 SV=1	LDAQQK(1)K	2	-0.18694	4	3	1	84.2437	0.00708211	97.068	1	108.238	0.00608857	108.24	1	91.9062	0.0111875	91.906_x000D_	chloroplast	GO:0000096 sulfur amino acid metabolic process; GO:0000097 sulfur amino acid biosynthetic process; GO:0006082 organic acid metabolic process; GO:0006520 cellular amino acid metabolic process; GO:0006555 methionine metabolic process; GO:0006790 sulfur compound metabolic process; GO:0006807 nitrogen compound metabolic process; GO:0008152 metabolic process; GO:0008652 cellular amino acid biosyntheti…	GO:0005576 extracellular region; GO:0005622 intracellular; GO:0005623 cell; GO:0005737 cytoplasm; GO:0005829 cytosol;	GO:0003824 catalytic activity; GO:0003871 5-methyltetrahydropteroyltriglutamate-homocysteine S-methyltransferase activity; GO:0008168 methyltransferase activity; GO:0008172 S-methyltransferase activity; GO:0008705 methionine synthase activity; GO:0016740 transferase activity; GO:0016741 transferase activity, transferring one-carbon groups; GO:0042084 5-methyltetrahydrofolate-dependent methyltrans…	K00549	metE; 5-methyltetrahydropteroyltriglutamate--homocysteine methyltransferase [EC:2.1.1.14]	map00270 Cysteine and methionine metabolism; map00450 Selenocompound metabolism; map01100 Metabolic pathways; map01110 Biosynthesis of secondary metabolites; map01230 Biosynthesis of amino acids	PF08267; PF01717	Cobalamin-independent synthase, N-terminal domain; Cobalamin-independent synthase, Catalytic domain	E	KOG2263	Methionine synthase II (cobalamin-independent)
Gene.1445::TRINITY_DN23932_c3_g3::g.1445::m.1445	237	K	"3-oxoacyl-(Acyl-carrier-protein) synthase I, chloroplastic OS=Ananas comosus GN=ACMD2_16272 PE=3 SV=1"	NTSEIK(1)INATK	2	0.035191	3	3	1	71.2192	0.00268217	71.219	1	105.133	0.000136515	105.13	1	87.0258	0.000305106	87.026_x000D_	chloroplast				K09458	fabF, OXSM, CEM1; 3-oxoacyl-[acyl-carrier-protein] synthase II [EC:2.3.1.179]	map00061 Fatty acid biosynthesis; map00780 Biotin metabolism; map01100 Metabolic pathways; map01212 Fatty acid metabolism	PF00109; PF02801	Beta-ketoacyl synthase, N-terminal domain; Beta-ketoacyl synthase, C-terminal domain	IQ	KOG1394	3-oxoacyl-(acyl-carrier-protein) synthase (I and II)
Gene.14483::TRINITY_DN32820_c0_g1::g.14483::m.14483	195	K	"Acetate/butyrate--CoA ligase AAE7, peroxisomal OS=Anthurium amnicola GN=AAE7_0 PE=4 SV=1"	HPDGYIEVK(1)DR	2	-3.4594	4	3	1	73.4351	0.00410723	73.435	1	83.1822	0.00147378	83.182	1	86.7722	0.00110566	86.772_x000D_	cytoplasm	GO:0005975 carbohydrate metabolic process; GO:0006081 cellular aldehyde metabolic process; GO:0006082 organic acid metabolic process; GO:0006083 acetate metabolic process; GO:0006097 glyoxylate cycle; GO:0006629 lipid metabolic process; GO:0006631 fatty acid metabolic process; GO:0008152 metabolic process; GO:0009987 cellular process; GO:0016999 antibiotic metabolic process; GO:0017144 drug metab…	GO:0005622 intracellular; GO:0005623 cell; GO:0005737 cytoplasm; GO:0005777 peroxisome; GO:0042579 microbody; GO:0043226 organelle; GO:0043227 membrane-bounded organelle; GO:0043229 intracellular organelle; GO:0043231 intracellular membrane-bounded organelle;	GO:0003824 catalytic activity; GO:0003987 acetate-CoA ligase activity; GO:0016405 CoA-ligase activity; GO:0016874 ligase activity; GO:0016877 ligase activity, forming carbon-sulfur bonds; GO:0016878 acid-thiol ligase activity; GO:0047760 butyrate-CoA ligase activity;	K01913	AAE7, ACN1; acetate/butyrate---CoA ligase [EC:6.2.1.1 6.2.1.2]	map00010 Glycolysis / Gluconeogenesis; map00620 Pyruvate metabolism; map00630 Glyoxylate and dicarboxylate metabolism; map00650 Butanoate metabolism; map01100 Metabolic pathways; map01110 Biosynthesis of secondary metabolites; map01200 Carbon metabolism	PF13193	Domain of unknown function (DUF4009)	I	KOG1176	Acyl-CoA synthetase
Gene.14487::TRINITY_DN32822_c0_g3::g.14487::m.14487	60	K	ubiquitin-NEDD8-like protein RUB2 OS=Vigna radiata var. radiata GN=LOC106762833 PE=4 SV=1	VK(1)TLTGK	2	-0.05302	3	3	1	75.2127	0.0172045	75.213	1	73.2601	0.0220868	73.26	1	74.255	0.0195989	74.255_x000D_	cytoplasm	GO:0006508 proteolysis; GO:0006511 ubiquitin-dependent protein catabolic process; GO:0006807 nitrogen compound metabolic process; GO:0008152 metabolic process; GO:0009056 catabolic process; GO:0009057 macromolecule catabolic process; GO:0009987 cellular process; GO:0019538 protein metabolic process; GO:0019941 modification-dependent protein catabolic process; GO:0030163 protein catabolic process;…			K12158	NEDD8; ubiquitin-like protein Nedd8		PF00240	Ubiquitin family	O	KOG0001	Ubiquitin and ubiquitin-like proteins
Gene.14492::TRINITY_DN32824_c0_g2::g.14492::m.14492	121	K	Acetolactate synthase small subunit OS=Anthurium amnicola GN=ilvH_1 PE=4 SV=1	VEDLSK(1)EPQVER	2	-0.039799	3	3	1	145.601	1.89e-09	145.6	1	139.781	3.3e-09	139.78	1	168.607	1.14e-13	168.61_x000D_	cytoplasm	GO:0006082 organic acid metabolic process; GO:0006520 cellular amino acid metabolic process; GO:0006549 isoleucine metabolic process; GO:0006573 valine metabolic process; GO:0006807 nitrogen compound metabolic process; GO:0008152 metabolic process; GO:0008652 cellular amino acid biosynthetic process; GO:0009058 biosynthetic process; GO:0009081 branched-chain amino acid metabolic process; GO:00090…	GO:0005622 intracellular; GO:0005623 cell; GO:0005737 cytoplasm; GO:0005777 peroxisome; GO:0005829 cytosol; GO:0005948 acetolactate synthase complex; GO:0009507 chloroplast; GO:0009536 plastid; GO:0032991 protein-containing complex; GO:0042579 microbody; GO:0043226 organelle; GO:0043227 membrane-bounded organelle; GO:0043229 intracellular organelle; GO:0043231 intracellular membrane-bounded organ…	GO:0003824 catalytic activity; GO:0003984 acetolactate synthase activity; GO:0005488 binding; GO:0005515 protein binding; GO:0016740 transferase activity; GO:0016744 transferase activity, transferring aldehyde or ketonic groups; GO:0043621 protein self-association;	K01653	E2.2.1.6S, ilvH, ilvN; acetolactate synthase I/III small subunit [EC:2.2.1.6]	map00290 Valine, leucine and isoleucine biosynthesis; map00650 Butanoate metabolism; map00660 C5-Branched dibasic acid metabolism; map00770 Pantothenate and CoA biosynthesis; map01100 Metabolic pathways; map01110 Biosynthesis of secondary metabolites; map01210 2-Oxocarboxylic acid metabolism; map01230 Biosynthesis of amino acids	PF01842; PF13710	ACT domain; ACT domain	E	KOG2663	Acetolactate synthase, small subunit
Gene.14499::TRINITY_DN32834_c0_g2::g.14499::m.14499	123	K	ACT domain-containing protein ACR12-like OS=Nelumbo nucifera GN=LOC104588480 PE=4 SV=1	ALK(1)HLGLDVTK	3	-0.017295	3	3	1	100.376	6.35e-05	100.38	1	105.652	4.12e-05	105.65	1	111.936	1.48e-05	111.94_x000D_	chloroplast
Gene.14499::TRINITY_DN32834_c0_g2::g.14499::m.14499	173	K	ACT domain-containing protein ACR12-like OS=Nelumbo nucifera GN=LOC104588480 PE=4 SV=1	LTIINNLLK(1)YHPESSER	3	-0.30279	5	3	1	110.123	2.7e-07	110.12	1	114.986	2.63e-10	114.99	1	133.857	4.92e-13	133.86_x000D_	chloroplast
Gene.14499::TRINITY_DN32834_c0_g2::g.14499::m.14499	144	K	ACT domain-containing protein ACR12-like OS=Nelumbo nucifera GN=LOC104588480 PE=4 SV=1	QTK(1)FFITR	2	0.19341	3	3	1	111.064	0.00105038	111.06	1	103.546	0.00144818	103.55	1	103.824	0.00143351	103.82_x000D_	chloroplast
Gene.14504::TRINITY_DN32836_c0_g1::g.14504::m.14504	279	K	"50S ribosomal protein L15, chloroplastic OS=Capsicum annuum GN=LOC107848049 PE=3 SV=1"	ADEYFAK(1)K	2	0.16241	3	3	1	58.2299	0.0614887	58.23	1	60.9103	0.0537556	60.91	1	57.5896	0.0633361	57.59_x000D_	chloroplast		GO:0005622 intracellular; GO:0005623 cell; GO:0005737 cytoplasm; GO:0009507 chloroplast; GO:0009536 plastid; GO:0043226 organelle; GO:0043227 membrane-bounded organelle; GO:0043229 intracellular organelle; GO:0043231 intracellular membrane-bounded organelle;		K02876	RP-L15, MRPL15, rplO; large subunit ribosomal protein L15	map03010 Ribosome			J	KOG0846	Mitochondrial/chloroplast ribosomal protein L15/L10
Gene.14504::TRINITY_DN32836_c0_g1::g.14504::m.14504	204	K	"50S ribosomal protein L15, chloroplastic OS=Capsicum annuum GN=LOC107848049 PE=3 SV=1"	EK(1)GLINPSGR	2	-0.021902	6	3	1	99.343	0.000418776	99.343	1	74.6982	0.0047941	74.698	1	114.862	2.79e-05	114.86_x000D_	chloroplast		GO:0005622 intracellular; GO:0005623 cell; GO:0005737 cytoplasm; GO:0009507 chloroplast; GO:0009536 plastid; GO:0043226 organelle; GO:0043227 membrane-bounded organelle; GO:0043229 intracellular organelle; GO:0043231 intracellular membrane-bounded organelle;		K02876	RP-L15, MRPL15, rplO; large subunit ribosomal protein L15	map03010 Ribosome			J	KOG0846	Mitochondrial/chloroplast ribosomal protein L15/L10
Gene.14546::TRINITY_DN32858_c1_g2::g.14546::m.14546	145	K	"50S ribosomal protein L24, chloroplastic OS=Anthurium amnicola GN=RPL24_13 PE=3 SV=1"	HNSTVVVK(1)DINLK	3	-0.049486	3	3	1	68.0444	0.0013564	68.044	1	95.2645	1.44e-05	95.264	1	97.6896	1.26e-05	97.69_x000D_	chloroplast	GO:0006412 translation; GO:0006518 peptide metabolic process; GO:0006807 nitrogen compound metabolic process; GO:0006996 organelle organization; GO:0008152 metabolic process; GO:0009058 biosynthetic process; GO:0009059 macromolecule biosynthetic process; GO:0009657 plastid organization; GO:0009987 cellular process; GO:0010467 gene expression; GO:0016043 cellular component organization; GO:0019538…	GO:0005622 intracellular; GO:0005623 cell; GO:0005737 cytoplasm; GO:0009507 chloroplast; GO:0009526 plastid envelope; GO:0009532 plastid stroma; GO:0009536 plastid; GO:0009570 chloroplast stroma; GO:0009941 chloroplast envelope; GO:0031967 organelle envelope; GO:0031975 envelope; GO:0043226 organelle; GO:0043227 membrane-bounded organelle; GO:0043229 intracellular organelle; GO:0043231 intracellu…		K02895	RP-L24, MRPL24, rplX; large subunit ribosomal protein L24	map03010 Ribosome			J	KOG1708	Mitochondrial/chloroplast ribosomal protein L24
Gene.14546::TRINITY_DN32858_c1_g2::g.14546::m.14546	113	K	"50S ribosomal protein L24, chloroplastic OS=Anthurium amnicola GN=RPL24_13 PE=3 SV=1"	MHVK(1)VGDTVK	2	-0.17175	3	3	1	108.348	8.11e-05	108.35	1	92.1118	0.00101136	92.112	1	87.1843	0.000812051	87.184_x000D_	chloroplast	GO:0006412 translation; GO:0006518 peptide metabolic process; GO:0006807 nitrogen compound metabolic process; GO:0006996 organelle organization; GO:0008152 metabolic process; GO:0009058 biosynthetic process; GO:0009059 macromolecule biosynthetic process; GO:0009657 plastid organization; GO:0009987 cellular process; GO:0010467 gene expression; GO:0016043 cellular component organization; GO:0019538…	GO:0005622 intracellular; GO:0005623 cell; GO:0005737 cytoplasm; GO:0009507 chloroplast; GO:0009526 plastid envelope; GO:0009532 plastid stroma; GO:0009536 plastid; GO:0009570 chloroplast stroma; GO:0009941 chloroplast envelope; GO:0031967 organelle envelope; GO:0031975 envelope; GO:0043226 organelle; GO:0043227 membrane-bounded organelle; GO:0043229 intracellular organelle; GO:0043231 intracellu…		K02895	RP-L24, MRPL24, rplX; large subunit ribosomal protein L24	map03010 Ribosome			J	KOG1708	Mitochondrial/chloroplast ribosomal protein L24
Gene.14546::TRINITY_DN32858_c1_g2::g.14546::m.14546	119	K	"50S ribosomal protein L24, chloroplastic OS=Anthurium amnicola GN=RPL24_13 PE=3 SV=1"	VGDTVK(1)VISGHDK	3	-0.15815	3	3	1	96.4641	1.35e-05	96.464	1	114.705	4.79e-07	114.7	1	63.2903	0.00206296	63.29_x000D_	chloroplast	GO:0006412 translation; GO:0006518 peptide metabolic process; GO:0006807 nitrogen compound metabolic process; GO:0006996 organelle organization; GO:0008152 metabolic process; GO:0009058 biosynthetic process; GO:0009059 macromolecule biosynthetic process; GO:0009657 plastid organization; GO:0009987 cellular process; GO:0010467 gene expression; GO:0016043 cellular component organization; GO:0019538…	GO:0005622 intracellular; GO:0005623 cell; GO:0005737 cytoplasm; GO:0009507 chloroplast; GO:0009526 plastid envelope; GO:0009532 plastid stroma; GO:0009536 plastid; GO:0009570 chloroplast stroma; GO:0009941 chloroplast envelope; GO:0031967 organelle envelope; GO:0031975 envelope; GO:0043226 organelle; GO:0043227 membrane-bounded organelle; GO:0043229 intracellular organelle; GO:0043231 intracellu…		K02895	RP-L24, MRPL24, rplX; large subunit ribosomal protein L24	map03010 Ribosome			J	KOG1708	Mitochondrial/chloroplast ribosomal protein L24
Gene.14546::TRINITY_DN32858_c1_g2::g.14546::m.14546	193	K	"50S ribosomal protein L24, chloroplastic OS=Anthurium amnicola GN=RPL24_13 PE=3 SV=1"	VGHK(1)ILDDGSHVR	4	0.27944	5	3	1	80.9051	0.000165718	80.905	1	86.756	0.000101724	86.756	1	77.8945	0.000198648	77.894_x000D_	chloroplast	GO:0006412 translation; GO:0006518 peptide metabolic process; GO:0006807 nitrogen compound metabolic process; GO:0006996 organelle organization; GO:0008152 metabolic process; GO:0009058 biosynthetic process; GO:0009059 macromolecule biosynthetic process; GO:0009657 plastid organization; GO:0009987 cellular process; GO:0010467 gene expression; GO:0016043 cellular component organization; GO:0019538…	GO:0005622 intracellular; GO:0005623 cell; GO:0005737 cytoplasm; GO:0009507 chloroplast; GO:0009526 plastid envelope; GO:0009532 plastid stroma; GO:0009536 plastid; GO:0009570 chloroplast stroma; GO:0009941 chloroplast envelope; GO:0031967 organelle envelope; GO:0031975 envelope; GO:0043226 organelle; GO:0043227 membrane-bounded organelle; GO:0043229 intracellular organelle; GO:0043231 intracellu…		K02895	RP-L24, MRPL24, rplX; large subunit ribosomal protein L24	map03010 Ribosome			J	KOG1708	Mitochondrial/chloroplast ribosomal protein L24
Gene.14585::TRINITY_DN32881_c0_g4::g.14585::m.14585	230	K	PHD finger protein ALFIN-LIKE 5 OS=Anthurium amnicola GN=Os05g0419100_0 PE=4 SV=1	WFHGK(1)CVR	3	-0.56072	3	3	1	52.7161	0.019423	52.716	1	66.073	0.00785948	66.073	1	63.5651	0.0093229	63.565_x000D_	chloroplast	GO:0006417 regulation of translation; GO:0006950 response to stress; GO:0006970 response to osmotic stress; GO:0007154 cell communication; GO:0007275 multicellular organism development; GO:0009267 cellular response to starvation; GO:0009605 response to external stimulus; GO:0009628 response to abiotic stimulus; GO:0009651 response to salt stress; GO:0009653 anatomical structure morphogenesis; GO:…	GO:0005622 intracellular; GO:0005623 cell; GO:0005634 nucleus; GO:0005737 cytoplasm; GO:0005829 cytosol; GO:0043226 organelle; GO:0043227 membrane-bounded organelle; GO:0043229 intracellular organelle; GO:0043231 intracellular membrane-bounded organelle;	GO:0003676 nucleic acid binding; GO:0003677 DNA binding; GO:0005488 binding; GO:0005515 protein binding; GO:0035064 methylated histone binding; GO:0042393 histone binding; GO:0097159 organic cyclic compound binding; GO:0140030 modification-dependent protein binding; GO:0140034 methylation-dependent protein binding; GO:1901363 heterocyclic compound binding;				PF00628	PHD-finger	S	KOG1632	Uncharacterized PHD Zn-finger protein
Gene.14594::TRINITY_DN32889_c0_g2::g.14594::m.14594	28	K	"Peptidyl-prolyl cis-trans isomerase CYP38, chloroplastic OS=Ananas comosus GN=ACMD2_07855 PE=4 SV=1"	ATVDMK(1)VK	2	-0.59594	4	3	1	51.0662	0.0187022	56.258	1	40.3516	0.0567524	40.352	1	47.8688	0.0385036	47.869_x000D_	cytoplasm	GO:0006950 response to stress; GO:0006952 defense response; GO:0009605 response to external stimulus; GO:0009607 response to biotic stimulus; GO:0009617 response to bacterium; GO:0042742 defense response to bacterium; GO:0043207 response to external biotic stimulus; GO:0050896 response to stimulus; GO:0051704 multi-organism process; GO:0051707 response to other organism; GO:0098542 defense respon…	GO:0005622 intracellular; GO:0005623 cell; GO:0005737 cytoplasm; GO:0009507 chloroplast; GO:0009532 plastid stroma; GO:0009534 chloroplast thylakoid; GO:0009535 chloroplast thylakoid membrane; GO:0009536 plastid; GO:0009570 chloroplast stroma; GO:0009579 thylakoid; GO:0016020 membrane; GO:0031976 plastid thylakoid; GO:0031977 thylakoid lumen; GO:0031984 organelle subcompartment; GO:0034357 photos…					PF00160	Cyclophilin type peptidyl-prolyl cis-trans isomerase/CLD
Gene.14606::TRINITY_DN32900_c1_g3::g.14606::m.14606	224	K	Glucose-6-phosphate 1-epimerase OS=Anthurium amnicola GN=AAPC_12 PE=3 SV=1	IYLSTPTK(1)IAVLDHEK	3	0.44679	3	3	1	98.2806	1.67e-06	98.281	1	96.2077	1.88e-06	96.208	1	111.344	3.17e-07	111.34_x000D_	nucleus				K01792	E5.1.3.15; glucose-6-phosphate 1-epimerase [EC:5.1.3.15]	map00010 Glycolysis / Gluconeogenesis; map01100 Metabolic pathways; map01110 Biosynthesis of secondary metabolites			G	KOG1594	Uncharacterized enzymes related to aldose 1-epimerase
Gene.14609::TRINITY_DN32901_c1_g2::g.14609::m.14609	59	K	"Putative monodehydroascorbate reductase, cytoplasmic isoform 2 OS=Anthurium amnicola GN=At3g27820_0 PE=4 SV=1"	LPVK(1)DLAELER	2	0.27549	3	3	1	147.262	5.78e-08	147.26	1	120.838	9.28e-06	120.84	1	112.084	4.44e-05	112.08_x000D_	chloroplast	GO:0006950 response to stress; GO:0006970 response to osmotic stress; GO:0008152 metabolic process; GO:0009056 catabolic process; GO:0009628 response to abiotic stimulus; GO:0009651 response to salt stress; GO:0009987 cellular process; GO:0010035 response to inorganic substance; GO:0010038 response to metal ion; GO:0010043 response to zinc ion; GO:0016999 antibiotic metabolic process; GO:0017001 …	GO:0005622 intracellular; GO:0005623 cell; GO:0005737 cytoplasm; GO:0005777 peroxisome; GO:0005778 peroxisomal membrane; GO:0005829 cytosol; GO:0009507 chloroplast; GO:0009526 plastid envelope; GO:0009532 plastid stroma; GO:0009536 plastid; GO:0009570 chloroplast stroma; GO:0009941 chloroplast envelope; GO:0016020 membrane; GO:0031090 organelle membrane; GO:0031903 microbody membrane; GO:0031967 …	GO:0003824 catalytic activity; GO:0016491 oxidoreductase activity; GO:0016651 oxidoreductase activity, acting on NAD(P)H; GO:0016655 oxidoreductase activity, acting on NAD(P)H, quinone or similar compound as acceptor; GO:0016656 monodehydroascorbate reductase (NADH) activity;	K08232	E1.6.5.4; monodehydroascorbate reductase (NADH) [EC:1.6.5.4]	map00053 Ascorbate and aldarate metabolism; map01100 Metabolic pathways			S	KOG1336	Monodehydroascorbate/ferredoxin reductase
Gene.14610::TRINITY_DN32903_c0_g1::g.14610::m.14610	184	K	Putative methionine--tRNA ligase OS=Anthurium amnicola GN=At4g13780_1 PE=4 SV=1	ASGDNK(1)ITEK	2	0.17284	3	3	1	60.2551	0.023641	60.255	1	133.893	9.72e-11	133.89	1	127.831	9.16e-06	127.83_x000D_	chloroplast				K15437	AIMP1, ARC1; aminoacyl tRNA synthase complex-interacting multifunctional protein 1		PF01588	Putative tRNA binding domain	J	KOG2241	tRNA-binding protein
Gene.27573::TRINITY_DN39410_c1_g2::g.27573::m.27573	339	K	Elongation factor 2 OS=Ananas comosus GN=ACMD2_03728 PE=4 SV=1	AMK(1)FSVSPVVR	2	-0.80519	10	3	1	89.266	0.00078749	89.266	1	102.4	0.00017273	102.4	1	119.274	1.04e-05	119.27_x000D_	cytoplasm				K03234	EEF2; elongation factor 2		PF00009; PF03144	Elongation factor Tu GTP binding domain; Elongation factor Tu domain 2	J	KOG0469	Elongation factor 2
Gene.27573::TRINITY_DN39410_c1_g2::g.27573::m.27573	284	K	Elongation factor 2 OS=Ananas comosus GN=ACMD2_03728 PE=4 SV=1	DLYVK(1)SVQR	2	0.44087	3	3	1	76.2819	0.00465274	76.282	1	93.3246	0.00117306	93.325	1	85.5332	0.00276388	85.533_x000D_	cytoplasm				K03234	EEF2; elongation factor 2		PF00009; PF03144	Elongation factor Tu GTP binding domain; Elongation factor Tu domain 2	J	KOG0469	Elongation factor 2
Gene.14611::TRINITY_DN32903_c0_g2::g.14611::m.14611	34	K	Elongation factor 2 (Fragment) OS=Anthurium amnicola GN=EF2_3 PE=4 SV=1	MYASK(1)FGVDENK	2	-0.8574	8	3	1	142.968	2.53e-09	142.97	1	160.56	3.28e-13	160.56	1	134.562	8.59e-10	145.29_x000D_	cytoplasm				K03234	EEF2; elongation factor 2		PF03144	Elongation factor Tu domain 2	J	KOG0469	Elongation factor 2
Gene.27573::TRINITY_DN39410_c1_g2::g.27573::m.27573	328	K	Elongation factor 2 OS=Ananas comosus GN=ACMD2_03728 PE=4 SV=1	NATLTNEK(1)EVDAHPIR	3	-0.23363	8	3	1	159.345	1.69e-17	159.34	1	210.093	8.46e-30	210.09	1	134.25	1.21e-12	134.25_x000D_	cytoplasm				K03234	EEF2; elongation factor 2		PF00009; PF03144	Elongation factor Tu GTP binding domain; Elongation factor Tu domain 2	J	KOG0469	Elongation factor 2
Gene.27573::TRINITY_DN39410_c1_g2::g.27573::m.27573	295	K	Elongation factor 2 OS=Ananas comosus GN=ACMD2_03728 PE=4 SV=1	TVIWMGK(1)R	2	0.070094	7	3	1	109.012	0.00182264	109.01	1	143.61	0.000655663	143.61	1	51.3458	0.00130651	123.69_x000D_	cytoplasm				K03234	EEF2; elongation factor 2		PF00009; PF03144	Elongation factor Tu GTP binding domain; Elongation factor Tu domain 2	J	KOG0469	Elongation factor 2
Gene.14611::TRINITY_DN32903_c0_g2::g.14611::m.14611	210	K	Elongation factor 2 (Fragment) OS=Anthurium amnicola GN=EF2_3 PE=4 SV=1	VSTGMK(1)VR	2	0.8595	7	3	1	94.1145	0.000564098	94.114	1	93.3738	0.00235093	93.374	1	95.9093	0.00081101	95.909_x000D_	cytoplasm				K03234	EEF2; elongation factor 2		PF03144	Elongation factor Tu domain 2	J	KOG0469	Elongation factor 2
Gene.14668::TRINITY_DN32937_c1_g2::g.14668::m.14668	138	K	Putative ubiquinone biosynthesis protein UbiB OS=Anthurium amnicola GN=ubiB_2 PE=4 SV=1	VTGPK(1)FLK	2	-0.3005	3	3	1	67.1694	0.0226982	67.169	1	75.2127	0.00794269	75.213	1	73.2601	0.0115248	73.26_x000D_	cytoplasm
Gene.14672::TRINITY_DN32939_c0_g1::g.14672::m.14672	45	K	Elongation factor 1-beta 1 OS=Glycine soja GN=glysoja_038502 PE=3 SV=1	VYAAVLK(1)K	2	1.2294	4	3	1	79.4686	0.0100715	79.469	1	89.5498	0.00545022	89.55	1	79.4686	0.0100715	79.469_x000D_	nucleus	GO:0006950 response to stress; GO:0006952 defense response; GO:0009605 response to external stimulus; GO:0009607 response to biotic stimulus; GO:0009617 response to bacterium; GO:0042742 defense response to bacterium; GO:0043207 response to external biotic stimulus; GO:0050896 response to stimulus; GO:0051704 multi-organism process; GO:0051707 response to other organism; GO:0098542 defense respon…	GO:0005576 extracellular region; GO:0005622 intracellular; GO:0005623 cell; GO:0005737 cytoplasm; GO:0005773 vacuole; GO:0005829 cytosol; GO:0005911 cell-cell junction; GO:0009506 plasmodesma; GO:0030054 cell junction; GO:0043226 organelle; GO:0043227 membrane-bounded organelle; GO:0043229 intracellular organelle; GO:0043231 intracellular membrane-bounded organelle; GO:0048046 apoplast; GO:005504…		K03232	EEF1B; elongation factor 1-beta		PF00736	EF-1 guanine nucleotide exchange domain	J	KOG1668	Elongation factor 1 beta/delta chain
Gene.14705::TRINITY_DN32958_c0_g5::g.14705::m.14705	217	K	protein PLASTID MOVEMENT IMPAIRED 1 OS=Nelumbo nucifera GN=LOC104603805 PE=4 SV=1	PLK(1)FEPR	2	-0.46747	3	3	1	94.1145	0.00582782	94.114	1	87.1812	0.0098649	87.181	1	95.9093	0.00525638	95.909_x000D_	nucleus	GO:0006810 transport; GO:0006928 movement of cell or subcellular component; GO:0006950 response to stress; GO:0006970 response to osmotic stress; GO:0006996 organelle organization; GO:0007097 nuclear migration; GO:0009314 response to radiation; GO:0009416 response to light stimulus; GO:0009628 response to abiotic stimulus; GO:0009637 response to blue light; GO:0009657 plastid organization; GO:000…	GO:0005622 intracellular; GO:0005623 cell; GO:0005737 cytoplasm; GO:0005829 cytosol; GO:0005886 plasma membrane; GO:0016020 membrane; GO:0071944 cell periphery;
Gene.14718::TRINITY_DN32964_c0_g2::g.14718::m.14718	78	K	Bifunctional methyltransferase OS=Anthurium amnicola GN=prmC PE=4 SV=1	FIYDEEK(1)ALEK	2	-1.3426	3	3	1	73.4351	0.00410723	73.435	1	80.2447	0.00177499	80.245	1	103.909	0.000152734	103.91_x000D_	chloroplast
Gene.14718::TRINITY_DN32964_c0_g2::g.14718::m.14718	71	K	Bifunctional methyltransferase OS=Anthurium amnicola GN=prmC PE=4 SV=1	LPK(1)FIYDEEK	2	-2.5372	5	3	0.993862	22.0933	0.0342226	83.204	0.999865	38.6862	0.017033	90.412	1	56.2048	0.000100259	111.63_x000D_	chloroplast
Gene.14730::TRINITY_DN32973_c0_g2::g.14730::m.14730	14	K	"Rhodanese-like domain-containing protein 4, chloroplastic OS=Anthurium amnicola GN=STR4_2 PE=4 SV=1"	IAPK(1)ELVDDIK	2	-0.2439	3	3	1	81.6249	0.00163347	81.625	1	84.4793	0.00134077	84.479	1	84.4793	0.00134077	84.479_x000D_	chloroplast	GO:0006022 aminoglycan metabolic process; GO:0006026 aminoglycan catabolic process; GO:0006030 chitin metabolic process; GO:0006032 chitin catabolic process; GO:0006040 amino sugar metabolic process; GO:0006091 generation of precursor metabolites and energy; GO:0006807 nitrogen compound metabolic process; GO:0006950 response to stress; GO:0006952 defense response; GO:0008152 metabolic process; GO…	GO:0005576 extracellular region; GO:0005622 intracellular; GO:0005623 cell; GO:0005737 cytoplasm; GO:0009507 chloroplast; GO:0009526 plastid envelope; GO:0009534 chloroplast thylakoid; GO:0009535 chloroplast thylakoid membrane; GO:0009536 plastid; GO:0009579 thylakoid; GO:0009941 chloroplast envelope; GO:0016020 membrane; GO:0031967 organelle envelope; GO:0031975 envelope; GO:0031976 plastid thyl…	GO:0003824 catalytic activity; GO:0004553 hydrolase activity, hydrolyzing O-glycosyl compounds; GO:0004568 chitinase activity; GO:0005488 binding; GO:0008061 chitin binding; GO:0008144 drug binding; GO:0016787 hydrolase activity; GO:0016798 hydrolase activity, acting on glycosyl bonds; GO:0097367 carbohydrate derivative binding;	K17525	CHID1; chitinase domain-containing protein 1
Gene.14730::TRINITY_DN32973_c0_g2::g.14730::m.14730	63	K	"Rhodanese-like domain-containing protein 4, chloroplastic OS=Anthurium amnicola GN=STR4_2 PE=4 SV=1"	VDDAPK(1)VDAELK	2	1.3897	5	3	1	90.4121	0.000313685	90.412	1	107.166	3.21e-05	107.17	1	95.4173	7.91e-05	95.417_x000D_	chloroplast	GO:0006022 aminoglycan metabolic process; GO:0006026 aminoglycan catabolic process; GO:0006030 chitin metabolic process; GO:0006032 chitin catabolic process; GO:0006040 amino sugar metabolic process; GO:0006091 generation of precursor metabolites and energy; GO:0006807 nitrogen compound metabolic process; GO:0006950 response to stress; GO:0006952 defense response; GO:0008152 metabolic process; GO…	GO:0005576 extracellular region; GO:0005622 intracellular; GO:0005623 cell; GO:0005737 cytoplasm; GO:0009507 chloroplast; GO:0009526 plastid envelope; GO:0009534 chloroplast thylakoid; GO:0009535 chloroplast thylakoid membrane; GO:0009536 plastid; GO:0009579 thylakoid; GO:0009941 chloroplast envelope; GO:0016020 membrane; GO:0031967 organelle envelope; GO:0031975 envelope; GO:0031976 plastid thyl…	GO:0003824 catalytic activity; GO:0004553 hydrolase activity, hydrolyzing O-glycosyl compounds; GO:0004568 chitinase activity; GO:0005488 binding; GO:0008061 chitin binding; GO:0008144 drug binding; GO:0016787 hydrolase activity; GO:0016798 hydrolase activity, acting on glycosyl bonds; GO:0097367 carbohydrate derivative binding;	K17525	CHID1; chitinase domain-containing protein 1
Gene.18654::TRINITY_DN35136_c0_g1::g.18654::m.18654	53	K	Ribosomal protein OS=Anthurium amnicola GN=RPL10AA_1 PE=3 SV=1	FSGSVK(1)LPHIPRPK	3	0.41782	7	3	1	65.1792	0.00239635	65.179	1	40.7514	0.00011809	89.301	1	81.9197	0.000239701	81.92_x000D_	cytoplasm	GO:0000470 maturation of LSU-rRNA; GO:0006139 nucleobase-containing compound metabolic process; GO:0006364 rRNA processing; GO:0006396 RNA processing; GO:0006412 translation; GO:0006518 peptide metabolic process; GO:0006725 cellular aromatic compound metabolic process; GO:0006807 nitrogen compound metabolic process; GO:0008152 metabolic process; GO:0009058 biosynthetic process; GO:0009059 macromo…	GO:0005622 intracellular; GO:0005623 cell; GO:0005737 cytoplasm; GO:0005829 cytosol; GO:0005840 ribosome; GO:0005844 polysome; GO:0005886 plasma membrane; GO:0005911 cell-cell junction; GO:0009506 plasmodesma; GO:0015934 large ribosomal subunit; GO:0016020 membrane; GO:0022625 cytosolic large ribosomal subunit; GO:0022626 cytosolic ribosome; GO:0030054 cell junction; GO:0032991 protein-containing…	GO:0003676 nucleic acid binding; GO:0003723 RNA binding; GO:0003735 structural constituent of ribosome; GO:0005198 structural molecule activity; GO:0005488 binding; GO:0097159 organic cyclic compound binding; GO:1901363 heterocyclic compound binding;	K02865	RP-L10Ae, RPL10A; large subunit ribosomal protein L10Ae	map03010 Ribosome	PF00687	Ribosomal protein L1p/L10e family	J	KOG1570	60S ribosomal protein L10A
Gene.18654::TRINITY_DN35136_c0_g1::g.18654::m.18654	3	K	Ribosomal protein OS=Anthurium amnicola GN=RPL10AA_1 PE=3 SV=1	SK(1)LQSDVLR	2	-0.52922	5	3	1	112.357	0.000135476	112.36	1	104.221	0.000277908	104.22	1	110.534	0.000167404	110.53_x000D_	cytoplasm	GO:0000470 maturation of LSU-rRNA; GO:0006139 nucleobase-containing compound metabolic process; GO:0006364 rRNA processing; GO:0006396 RNA processing; GO:0006412 translation; GO:0006518 peptide metabolic process; GO:0006725 cellular aromatic compound metabolic process; GO:0006807 nitrogen compound metabolic process; GO:0008152 metabolic process; GO:0009058 biosynthetic process; GO:0009059 macromo…	GO:0005622 intracellular; GO:0005623 cell; GO:0005737 cytoplasm; GO:0005829 cytosol; GO:0005840 ribosome; GO:0005844 polysome; GO:0005886 plasma membrane; GO:0005911 cell-cell junction; GO:0009506 plasmodesma; GO:0015934 large ribosomal subunit; GO:0016020 membrane; GO:0022625 cytosolic large ribosomal subunit; GO:0022626 cytosolic ribosome; GO:0030054 cell junction; GO:0032991 protein-containing…	GO:0003676 nucleic acid binding; GO:0003723 RNA binding; GO:0003735 structural constituent of ribosome; GO:0005198 structural molecule activity; GO:0005488 binding; GO:0097159 organic cyclic compound binding; GO:1901363 heterocyclic compound binding;	K02865	RP-L10Ae, RPL10A; large subunit ribosomal protein L10Ae	map03010 Ribosome	PF00687	Ribosomal protein L1p/L10e family	J	KOG1570	60S ribosomal protein L10A
Gene.18654::TRINITY_DN35136_c0_g1::g.18654::m.18654	117	K	Ribosomal protein OS=Anthurium amnicola GN=RPL10AA_1 PE=3 SV=1	YHAFLASEAIIK(1)QIPR	3	1.4236	3	3	1	142.104	7.11e-13	142.1	1	157.558	1.92e-17	157.56	1	172.573	3.88e-19	172.57_x000D_	cytoplasm	GO:0000470 maturation of LSU-rRNA; GO:0006139 nucleobase-containing compound metabolic process; GO:0006364 rRNA processing; GO:0006396 RNA processing; GO:0006412 translation; GO:0006518 peptide metabolic process; GO:0006725 cellular aromatic compound metabolic process; GO:0006807 nitrogen compound metabolic process; GO:0008152 metabolic process; GO:0009058 biosynthetic process; GO:0009059 macromo…	GO:0005622 intracellular; GO:0005623 cell; GO:0005737 cytoplasm; GO:0005829 cytosol; GO:0005840 ribosome; GO:0005844 polysome; GO:0005886 plasma membrane; GO:0005911 cell-cell junction; GO:0009506 plasmodesma; GO:0015934 large ribosomal subunit; GO:0016020 membrane; GO:0022625 cytosolic large ribosomal subunit; GO:0022626 cytosolic ribosome; GO:0030054 cell junction; GO:0032991 protein-containing…	GO:0003676 nucleic acid binding; GO:0003723 RNA binding; GO:0003735 structural constituent of ribosome; GO:0005198 structural molecule activity; GO:0005488 binding; GO:0097159 organic cyclic compound binding; GO:1901363 heterocyclic compound binding;	K02865	RP-L10Ae, RPL10A; large subunit ribosomal protein L10Ae	map03010 Ribosome	PF00687	Ribosomal protein L1p/L10e family	J	KOG1570	60S ribosomal protein L10A
Gene.14796::TRINITY_DN33009_c0_g1::g.14796::m.14796	121	K	Stomatin-like protein 2 (Fragment) OS=Anthurium amnicola GN=Stoml2_2 PE=4 SV=1	IAYVHSLK(1)EEAIPIPDQSAITK	3	1.4312	3	3	1	60.3475	0.00103244	60.347	1	84.324	3.53e-05	84.324	1	60.7608	0.00100588	60.761_x000D_	mitochondria	GO:0006996 organelle organization; GO:0007005 mitochondrion organization; GO:0007006 mitochondrial membrane organization; GO:0009987 cellular process; GO:0016043 cellular component organization; GO:0061024 membrane organization; GO:0071840 cellular component organization or biogenesis;								C	KOG2620	Prohibitins and stomatins of the PID superfamily
Gene.14796::TRINITY_DN33009_c0_g1::g.14796::m.14796	181	K	Stomatin-like protein 2 (Fragment) OS=Anthurium amnicola GN=Stoml2_2 PE=4 SV=1	SELGK(1)ITLDK	2	1.5981	3	3	1	81.5247	0.00282333	81.525	1	83.0451	0.00256313	83.045	1	61.1646	0.0224542	61.165_x000D_	mitochondria	GO:0006996 organelle organization; GO:0007005 mitochondrion organization; GO:0007006 mitochondrial membrane organization; GO:0009987 cellular process; GO:0016043 cellular component organization; GO:0061024 membrane organization; GO:0071840 cellular component organization or biogenesis;								C	KOG2620	Prohibitins and stomatins of the PID superfamily
Gene.14807::TRINITY_DN33017_c0_g2::g.14807::m.14807	71	K	60S ribosomal protein L27 OS=Helianthus annuus GN=HannXRQ_Chr15g0491531 PE=3 SV=1	AFVK(1)LVNYNHIMPTR	3	0.22338	4	3	1	93.9091	1.83e-07	105.14	1	110.972	5.34e-07	110.97	1	123.291	2.5e-09	123.29_x000D_	cytoplasm				K02901	RP-L27e, RPL27; large subunit ribosomal protein L27e	map03010 Ribosome			J	KOG3418	60S ribosomal protein L27
Gene.14807::TRINITY_DN33017_c0_g2::g.14807::m.14807	101	K	60S ribosomal protein L27 OS=Helianthus annuus GN=HannXRQ_Chr15g0491531 PE=3 SV=1	DVVTPDVLQSK(1)DK	2	-2.413	3	3	1	55.7239	0.0110755	55.724	1	54.8978	0.0161316	54.898	1	53.3001	0.0259102	53.3_x000D_	cytoplasm				K02901	RP-L27e, RPL27; large subunit ribosomal protein L27e	map03010 Ribosome			J	KOG3418	60S ribosomal protein L27
Gene.14850::TRINITY_DN33038_c0_g2::g.14850::m.14850	147	K	Tropinone reductase At1g07440 (Fragment) OS=Anthurium amnicola GN=At1g07440_1 PE=4 SV=1	TSLVENSFK(1)DEEFTQR	2	-1.0658	3	3	1	266.452	1.1e-55	266.45	1	250.193	6.1e-46	250.19	1	322.993	1.69e-95	322.99_x000D_	cytoplasm		GO:0005622 intracellular; GO:0005623 cell; GO:0005737 cytoplasm; GO:0005829 cytosol;		K08081	TR1; tropinone reductase I [EC:1.1.1.206]	map00960 Tropane, piperidine and pyridine alkaloid biosynthesis; map01100 Metabolic pathways; map01110 Biosynthesis of secondary metabolites	PF13561	Enoyl-(Acyl carrier protein) reductase	Q	KOG0725	Reductases with broad range of substrate specificities
Gene.17545::TRINITY_DN34521_c0_g1::g.17545::m.17545	81	K	Eukaryotic translation initiation factor 2 subunit 3 OS=Morus notabilis GN=L484_027155 PE=4 SV=1	IYK(1)CEDEK	2	-0.24171	3	3	1	71.692	0.0144014	71.692	1	52.255	0.0636208	52.255	1	52.255	0.0636208	52.255_x000D_	cytoplasm	GO:0006412 translation; GO:0006413 translational initiation; GO:0006518 peptide metabolic process; GO:0006807 nitrogen compound metabolic process; GO:0006810 transport; GO:0008152 metabolic process; GO:0009058 biosynthetic process; GO:0009059 macromolecule biosynthetic process; GO:0009987 cellular process; GO:0010467 gene expression; GO:0019538 protein metabolic process; GO:0034641 cellular nitro…	GO:0005622 intracellular; GO:0005623 cell; GO:0005737 cytoplasm; GO:0005829 cytosol; GO:0005850 eukaryotic translation initiation factor 2 complex; GO:0032991 protein-containing complex;	GO:0003676 nucleic acid binding; GO:0003723 RNA binding; GO:0003743 translation initiation factor activity; GO:0003824 catalytic activity; GO:0003924 GTPase activity; GO:0005488 binding; GO:0008135 translation factor activity, RNA binding; GO:0016462 pyrophosphatase activity; GO:0016787 hydrolase activity; GO:0016817 hydrolase activity, acting on acid anhydrides; GO:0016818 hydrolase activity, ac…	K03242	EIF2S3; translation initiation factor 2 subunit 3	map03013 RNA transport	PF00009	Elongation factor Tu GTP binding domain	J	KOG0466	Translation initiation factor 2, gamma subunit (eIF-2gamma; GTPase)
Gene.14890::TRINITY_DN33066_c1_g2::g.14890::m.14890	99	K	Calpain-D (Fragment) OS=Anthurium amnicola GN=sol_0 PE=4 SV=1	VFVGHSIYK(1)GK	3	-0.40893	5	3	1	106.618	3.72e-05	106.62	1	88.5961	0.000292196	88.596	1	92.611	0.000161248	92.611_x000D_	chloroplast,mitochondria	GO:0000018 regulation of DNA recombination; GO:0006139 nucleobase-containing compound metabolic process; GO:0006259 DNA metabolic process; GO:0006281 DNA repair; GO:0006355 regulation of transcription, DNA-templated; GO:0006725 cellular aromatic compound metabolic process; GO:0006807 nitrogen compound metabolic process; GO:0006950 response to stress; GO:0006952 defense response; GO:0006974 cellul…	GO:0000229 cytoplasmic chromosome; GO:0005622 intracellular; GO:0005623 cell; GO:0005694 chromosome; GO:0005737 cytoplasm; GO:0009295 nucleoid; GO:0009507 chloroplast; GO:0009508 plastid chromosome; GO:0009532 plastid stroma; GO:0009536 plastid; GO:0009570 chloroplast stroma; GO:0042646 plastid nucleoid; GO:0043226 organelle; GO:0043227 membrane-bounded organelle; GO:0043228 non-membrane-bounded …	GO:0003676 nucleic acid binding; GO:0003677 DNA binding; GO:0003697 single-stranded DNA binding; GO:0003700 DNA-binding transcription factor activity; GO:0003723 RNA binding; GO:0003729 mRNA binding; GO:0005488 binding; GO:0042162 telomeric DNA binding; GO:0043565 sequence-specific DNA binding; GO:0097159 organic cyclic compound binding; GO:0140110 transcription regulator activity; GO:1901363 het…				PF08536	Whirly transcription factor
Gene.14892::TRINITY_DN33068_c0_g1::g.14892::m.14892	96	K	26S proteasome non-ATPase regulatory subunit 6 (Fragment) OS=Anthurium amnicola GN=RPN7_1 PE=4 SV=1	LHCK(1)IDK	2	0.85083	3	3	1	63.673	0.0460581	63.673	1	84.4978	0.0114274	84.498	1	76.4776	0.0160973	76.478_x000D_	cytoplasm	GO:0006508 proteolysis; GO:0006511 ubiquitin-dependent protein catabolic process; GO:0006807 nitrogen compound metabolic process; GO:0008152 metabolic process; GO:0009056 catabolic process; GO:0009057 macromolecule catabolic process; GO:0009987 cellular process; GO:0010498 proteasomal protein catabolic process; GO:0019538 protein metabolic process; GO:0019941 modification-dependent protein catabo…	GO:0000502 proteasome complex; GO:0005622 intracellular; GO:0005623 cell; GO:0005634 nucleus; GO:0005737 cytoplasm; GO:0005829 cytosol; GO:0005886 plasma membrane; GO:0016020 membrane; GO:0032991 protein-containing complex; GO:0043226 organelle; GO:0043227 membrane-bounded organelle; GO:0043229 intracellular organelle; GO:0043231 intracellular membrane-bounded organelle; GO:0071944 cell periphery…		K03037	PSMD6, RPN7; 26S proteasome regulatory subunit N7	map03050 Proteasome	PF01399	PCI domain	O	KOG0687	26S proteasome regulatory complex, subunit RPN7/PSMD6
Gene.14892::TRINITY_DN33068_c0_g1::g.14892::m.14892	112	K	26S proteasome non-ATPase regulatory subunit 6 (Fragment) OS=Anthurium amnicola GN=RPN7_1 PE=4 SV=1	VAGVLETNRPDAK(1)NALYQATIK	3	0.62417	3	3	1	126.038	1.05e-11	126.04	1	107.212	1.33e-07	107.21	1	140.449	2.68e-17	140.45_x000D_	cytoplasm	GO:0006508 proteolysis; GO:0006511 ubiquitin-dependent protein catabolic process; GO:0006807 nitrogen compound metabolic process; GO:0008152 metabolic process; GO:0009056 catabolic process; GO:0009057 macromolecule catabolic process; GO:0009987 cellular process; GO:0010498 proteasomal protein catabolic process; GO:0019538 protein metabolic process; GO:0019941 modification-dependent protein catabo…	GO:0000502 proteasome complex; GO:0005622 intracellular; GO:0005623 cell; GO:0005634 nucleus; GO:0005737 cytoplasm; GO:0005829 cytosol; GO:0005886 plasma membrane; GO:0016020 membrane; GO:0032991 protein-containing complex; GO:0043226 organelle; GO:0043227 membrane-bounded organelle; GO:0043229 intracellular organelle; GO:0043231 intracellular membrane-bounded organelle; GO:0071944 cell periphery…		K03037	PSMD6, RPN7; 26S proteasome regulatory subunit N7	map03050 Proteasome	PF01399	PCI domain	O	KOG0687	26S proteasome regulatory complex, subunit RPN7/PSMD6
Gene.14893::TRINITY_DN33069_c2_g1::g.14893::m.14893	147	K	"L-ascorbate peroxidase T, chloroplastic OS=Anthurium amnicola GN=APXT_3 PE=3 SV=1"	DYAEAHAK(1)LSNLGAK	3	-0.63019	5	3	1	141.128	5.84e-12	141.13	1	44.9254	0.0231122	44.925	1	60.5489	0.00184837	60.549_x000D_	mitochondria	GO:0000302 response to reactive oxygen species; GO:0006950 response to stress; GO:0006979 response to oxidative stress; GO:0007154 cell communication; GO:0007165 signal transduction; GO:0008152 metabolic process; GO:0009056 catabolic process; GO:0009266 response to temperature stimulus; GO:0009409 response to cold; GO:0009628 response to abiotic stimulus; GO:0009631 cold acclimation; GO:0009636 r…	GO:0005622 intracellular; GO:0005623 cell; GO:0005737 cytoplasm; GO:0005739 mitochondrion; GO:0009507 chloroplast; GO:0009532 plastid stroma; GO:0009534 chloroplast thylakoid; GO:0009535 chloroplast thylakoid membrane; GO:0009536 plastid; GO:0009570 chloroplast stroma; GO:0009579 thylakoid; GO:0016020 membrane; GO:0031976 plastid thylakoid; GO:0031984 organelle subcompartment; GO:0034357 photosyn…	GO:0003824 catalytic activity; GO:0004130 cytochrome-c peroxidase activity; GO:0004601 peroxidase activity; GO:0016209 antioxidant activity; GO:0016491 oxidoreductase activity; GO:0016684 oxidoreductase activity, acting on peroxide as acceptor;	K00434	E1.11.1.11; L-ascorbate peroxidase [EC:1.11.1.11]	map00053 Ascorbate and aldarate metabolism; map00480 Glutathione metabolism; map01100 Metabolic pathways	PF00141	Peroxidase
Gene.14893::TRINITY_DN33069_c2_g1::g.14893::m.14893	98	K	"L-ascorbate peroxidase T, chloroplastic OS=Anthurium amnicola GN=APXT_3 PE=3 SV=1"	FDNSYFK(1)DIK	2	0.44492	7	3	1	120.77	1.93e-05	120.77	1	132.624	2.25e-06	132.62	1	150.043	8.06e-08	150.04_x000D_	mitochondria	GO:0000302 response to reactive oxygen species; GO:0006950 response to stress; GO:0006979 response to oxidative stress; GO:0007154 cell communication; GO:0007165 signal transduction; GO:0008152 metabolic process; GO:0009056 catabolic process; GO:0009266 response to temperature stimulus; GO:0009409 response to cold; GO:0009628 response to abiotic stimulus; GO:0009631 cold acclimation; GO:0009636 r…	GO:0005622 intracellular; GO:0005623 cell; GO:0005737 cytoplasm; GO:0005739 mitochondrion; GO:0009507 chloroplast; GO:0009532 plastid stroma; GO:0009534 chloroplast thylakoid; GO:0009535 chloroplast thylakoid membrane; GO:0009536 plastid; GO:0009570 chloroplast stroma; GO:0009579 thylakoid; GO:0016020 membrane; GO:0031976 plastid thylakoid; GO:0031984 organelle subcompartment; GO:0034357 photosyn…	GO:0003824 catalytic activity; GO:0004130 cytochrome-c peroxidase activity; GO:0004601 peroxidase activity; GO:0016209 antioxidant activity; GO:0016491 oxidoreductase activity; GO:0016684 oxidoreductase activity, acting on peroxide as acceptor;	K00434	E1.11.1.11; L-ascorbate peroxidase [EC:1.11.1.11]	map00053 Ascorbate and aldarate metabolism; map00480 Glutathione metabolism; map01100 Metabolic pathways	PF00141	Peroxidase
Gene.14893::TRINITY_DN33069_c2_g1::g.14893::m.14893	179	K	"L-ascorbate peroxidase T, chloroplastic OS=Anthurium amnicola GN=APXT_3 PE=3 SV=1"	FVAAK(1)YSTGK	2	0.24459	3	3	1	80.706	0.00296346	80.706	1	89.8266	0.00140248	89.827	1	93.0956	0.000842982	93.096_x000D_	mitochondria	GO:0000302 response to reactive oxygen species; GO:0006950 response to stress; GO:0006979 response to oxidative stress; GO:0007154 cell communication; GO:0007165 signal transduction; GO:0008152 metabolic process; GO:0009056 catabolic process; GO:0009266 response to temperature stimulus; GO:0009409 response to cold; GO:0009628 response to abiotic stimulus; GO:0009631 cold acclimation; GO:0009636 r…	GO:0005622 intracellular; GO:0005623 cell; GO:0005737 cytoplasm; GO:0005739 mitochondrion; GO:0009507 chloroplast; GO:0009532 plastid stroma; GO:0009534 chloroplast thylakoid; GO:0009535 chloroplast thylakoid membrane; GO:0009536 plastid; GO:0009570 chloroplast stroma; GO:0009579 thylakoid; GO:0016020 membrane; GO:0031976 plastid thylakoid; GO:0031984 organelle subcompartment; GO:0034357 photosyn…	GO:0003824 catalytic activity; GO:0004130 cytochrome-c peroxidase activity; GO:0004601 peroxidase activity; GO:0016209 antioxidant activity; GO:0016491 oxidoreductase activity; GO:0016684 oxidoreductase activity, acting on peroxide as acceptor;	K00434	E1.11.1.11; L-ascorbate peroxidase [EC:1.11.1.11]	map00053 Ascorbate and aldarate metabolism; map00480 Glutathione metabolism; map01100 Metabolic pathways	PF00141	Peroxidase
Gene.14893::TRINITY_DN33069_c2_g1::g.14893::m.14893	67	K	"L-ascorbate peroxidase T, chloroplastic OS=Anthurium amnicola GN=APXT_3 PE=3 SV=1"	SGWGK(1)PETEYTK	2	-1.9415	3	3	1	96.7559	7.37e-05	96.756	1	72.7049	0.00279271	72.705	1	54.8709	0.0128182	54.871_x000D_	mitochondria	GO:0000302 response to reactive oxygen species; GO:0006950 response to stress; GO:0006979 response to oxidative stress; GO:0007154 cell communication; GO:0007165 signal transduction; GO:0008152 metabolic process; GO:0009056 catabolic process; GO:0009266 response to temperature stimulus; GO:0009409 response to cold; GO:0009628 response to abiotic stimulus; GO:0009631 cold acclimation; GO:0009636 r…	GO:0005622 intracellular; GO:0005623 cell; GO:0005737 cytoplasm; GO:0005739 mitochondrion; GO:0009507 chloroplast; GO:0009532 plastid stroma; GO:0009534 chloroplast thylakoid; GO:0009535 chloroplast thylakoid membrane; GO:0009536 plastid; GO:0009570 chloroplast stroma; GO:0009579 thylakoid; GO:0016020 membrane; GO:0031976 plastid thylakoid; GO:0031984 organelle subcompartment; GO:0034357 photosyn…	GO:0003824 catalytic activity; GO:0004130 cytochrome-c peroxidase activity; GO:0004601 peroxidase activity; GO:0016209 antioxidant activity; GO:0016491 oxidoreductase activity; GO:0016684 oxidoreductase activity, acting on peroxide as acceptor;	K00434	E1.11.1.11; L-ascorbate peroxidase [EC:1.11.1.11]	map00053 Ascorbate and aldarate metabolism; map00480 Glutathione metabolism; map01100 Metabolic pathways	PF00141	Peroxidase
Gene.14893::TRINITY_DN33069_c2_g1::g.14893::m.14893	139	K	"L-ascorbate peroxidase T, chloroplastic OS=Anthurium amnicola GN=APXT_3 PE=3 SV=1"	YAADQDEFFK(1)DYAEAHAK	3	-0.081491	6	3	1	138.75	9.27e-16	138.75	1	81.0159	0.000126765	81.016	1	109.284	2.5e-07	109.28_x000D_	mitochondria	GO:0000302 response to reactive oxygen species; GO:0006950 response to stress; GO:0006979 response to oxidative stress; GO:0007154 cell communication; GO:0007165 signal transduction; GO:0008152 metabolic process; GO:0009056 catabolic process; GO:0009266 response to temperature stimulus; GO:0009409 response to cold; GO:0009628 response to abiotic stimulus; GO:0009631 cold acclimation; GO:0009636 r…	GO:0005622 intracellular; GO:0005623 cell; GO:0005737 cytoplasm; GO:0005739 mitochondrion; GO:0009507 chloroplast; GO:0009532 plastid stroma; GO:0009534 chloroplast thylakoid; GO:0009535 chloroplast thylakoid membrane; GO:0009536 plastid; GO:0009570 chloroplast stroma; GO:0009579 thylakoid; GO:0016020 membrane; GO:0031976 plastid thylakoid; GO:0031984 organelle subcompartment; GO:0034357 photosyn…	GO:0003824 catalytic activity; GO:0004130 cytochrome-c peroxidase activity; GO:0004601 peroxidase activity; GO:0016209 antioxidant activity; GO:0016491 oxidoreductase activity; GO:0016684 oxidoreductase activity, acting on peroxide as acceptor;	K00434	E1.11.1.11; L-ascorbate peroxidase [EC:1.11.1.11]	map00053 Ascorbate and aldarate metabolism; map00480 Glutathione metabolism; map01100 Metabolic pathways	PF00141	Peroxidase
Gene.14910::TRINITY_DN33079_c0_g1::g.14910::m.14910	657	K	Putative AC transposase OS=Anthurium amnicola GN=TRA1_48 PE=4 SV=1	LNSLK(1)YPVLSK	2	-0.44068	3	3	1	78.7046	0.00193291	78.705	1	74.2155	0.00338015	74.216	1	63.1635	0.0136763	63.164_x000D_	nucleus	GO:0006355 regulation of transcription, DNA-templated; GO:0006357 regulation of transcription by RNA polymerase II; GO:0007275 multicellular organism development; GO:0009791 post-embryonic development; GO:0009889 regulation of biosynthetic process; GO:0010468 regulation of gene expression; GO:0010556 regulation of macromolecule biosynthetic process; GO:0019219 regulation of nucleobase-containing …	GO:0005622 intracellular; GO:0005623 cell; GO:0005634 nucleus; GO:0005737 cytoplasm; GO:0005829 cytosol; GO:0043226 organelle; GO:0043227 membrane-bounded organelle; GO:0043229 intracellular organelle; GO:0043231 intracellular membrane-bounded organelle;	GO:0000976 transcription regulatory region sequence-specific DNA binding; GO:0000977 RNA polymerase II transcription regulatory region sequence-specific DNA binding; GO:0001067 regulatory region nucleic acid binding; GO:0003676 nucleic acid binding; GO:0003677 DNA binding; GO:0003690 double-stranded DNA binding; GO:0003700 DNA-binding transcription factor activity; GO:0005488 binding; GO:0043565 …				PF02892; PF05699	BED zinc finger; hAT family dimerisation domain	K	KOG1121	Tam3-transposase (Ac family)
Gene.14955::TRINITY_DN33104_c1_g1::g.14955::m.14955	211	K	"30S ribosomal protein S6 alpha, chloroplastic (Fragment) OS=Anthurium amnicola GN=RPS6_6 PE=3 SV=1"	SSSFK(1)VR	2	0.18786	6	3	1	101.284	0.00465261	101.28	1	124.343	0.00316688	124.34	1	82.305	0.0127041	82.305_x000D_	chloroplast		GO:0005622 intracellular; GO:0005623 cell; GO:0005737 cytoplasm; GO:0009507 chloroplast; GO:0009534 chloroplast thylakoid; GO:0009535 chloroplast thylakoid membrane; GO:0009536 plastid; GO:0009579 thylakoid; GO:0016020 membrane; GO:0031976 plastid thylakoid; GO:0031984 organelle subcompartment; GO:0034357 photosynthetic membrane; GO:0042651 thylakoid membrane; GO:0043226 organelle; GO:0043227 mem…	GO:0003676 nucleic acid binding; GO:0003723 RNA binding; GO:0003735 structural constituent of ribosome; GO:0005198 structural molecule activity; GO:0005488 binding; GO:0019843 rRNA binding; GO:0070181 small ribosomal subunit rRNA binding; GO:0097159 organic cyclic compound binding; GO:1901363 heterocyclic compound binding;	K02990	RP-S6, MRPS6, rpsF; small subunit ribosomal protein S6	map03010 Ribosome	PF01250	Ribosomal protein S6
Gene.14976::TRINITY_DN33117_c0_g4::g.14976::m.14976	146	K	Transmembrane 9 superfamily member OS=Zostera marina GN=ZOSMA_20G00920 PE=3 SV=1	WK(1)ETNIPFEK	2	1.9383	3	3	1	152.672	2.59e-08	152.67	1	93.8391	0.000715742	93.839	1	144.103	2.04e-07	144.1_x000D_	plasma membrane	GO:0002790 peptide secretion; GO:0006810 transport; GO:0006897 endocytosis; GO:0006909 phagocytosis; GO:0007154 cell communication; GO:0007155 cell adhesion; GO:0007165 signal transduction; GO:0008104 protein localization; GO:0008283 cell population proliferation; GO:0009306 protein secretion; GO:0009987 cellular process; GO:0015031 protein transport; GO:0015833 peptide transport; GO:0016192 vesi…	GO:0005618 cell wall; GO:0005622 intracellular; GO:0005623 cell; GO:0005737 cytoplasm; GO:0005768 endosome; GO:0005794 Golgi apparatus; GO:0005802 trans-Golgi network; GO:0005886 plasma membrane; GO:0005887 integral component of plasma membrane; GO:0009505 plant-type cell wall; GO:0012505 endomembrane system; GO:0016020 membrane; GO:0016021 integral component of membrane; GO:0030312 external enca…	GO:0004888 transmembrane signaling receptor activity; GO:0038023 signaling receptor activity; GO:0060089 molecular transducer activity;	K17085	TM9SF1; transmembrane 9 superfamily member 1				U	KOG1278	Endosomal membrane proteins, EMP70
Gene.14976::TRINITY_DN33117_c0_g4::g.14976::m.14976	15	K	Transmembrane 9 superfamily member OS=Zostera marina GN=ZOSMA_20G00920 PE=3 SV=1	YFDLPFCSPEHVNEK(1)R	3	0.47317	3	3	1	84.5076	5.15e-07	84.508	1	58.9802	0.00263801	58.98	1	53.5645	0.00395689	53.565_x000D_	plasma membrane	GO:0002790 peptide secretion; GO:0006810 transport; GO:0006897 endocytosis; GO:0006909 phagocytosis; GO:0007154 cell communication; GO:0007155 cell adhesion; GO:0007165 signal transduction; GO:0008104 protein localization; GO:0008283 cell population proliferation; GO:0009306 protein secretion; GO:0009987 cellular process; GO:0015031 protein transport; GO:0015833 peptide transport; GO:0016192 vesi…	GO:0005618 cell wall; GO:0005622 intracellular; GO:0005623 cell; GO:0005737 cytoplasm; GO:0005768 endosome; GO:0005794 Golgi apparatus; GO:0005802 trans-Golgi network; GO:0005886 plasma membrane; GO:0005887 integral component of plasma membrane; GO:0009505 plant-type cell wall; GO:0012505 endomembrane system; GO:0016020 membrane; GO:0016021 integral component of membrane; GO:0030312 external enca…	GO:0004888 transmembrane signaling receptor activity; GO:0038023 signaling receptor activity; GO:0060089 molecular transducer activity;	K17085	TM9SF1; transmembrane 9 superfamily member 1				U	KOG1278	Endosomal membrane proteins, EMP70
Gene.15019::TRINITY_DN33141_c2_g1::g.15019::m.15019	602	K	Putative calcium-binding protein C800.10c OS=Anthurium amnicola GN=SPBC800.10c_1 PE=4 SV=1	EK(1)IEFYR	2	-0.54472	3	3	1	80.2291	0.0139129	80.229	1	121.989	0.00316988	121.99	1	106.141	0.00410703	106.14_x000D_	nucleus				K12472	EPS15; epidermal growth factor receptor substrate 15	map04144 Endocytosis	PF13202	EF hand	TU	KOG0998	Synaptic vesicle protein EHS-1 and related EH domain proteins
Gene.15095::TRINITY_DN33182_c0_g2::g.15095::m.15095	236	K	60S ribosomal protein L7a OS=Anthurium amnicola GN=RPL7A_4 PE=4 SV=1	ANFNDK(1)FDEIR	2	0.32621	8	3	1	143.974	8.63e-08	143.97	1	100.086	4.94e-09	153.34	1	140.78	1.14e-07	140.78_x000D_	cytoplasm	GO:0000470 maturation of LSU-rRNA; GO:0006139 nucleobase-containing compound metabolic process; GO:0006364 rRNA processing; GO:0006396 RNA processing; GO:0006412 translation; GO:0006518 peptide metabolic process; GO:0006725 cellular aromatic compound metabolic process; GO:0006807 nitrogen compound metabolic process; GO:0008152 metabolic process; GO:0009058 biosynthetic process; GO:0009059 macromo…	GO:0005622 intracellular; GO:0005623 cell; GO:0005634 nucleus; GO:0005730 nucleolus; GO:0005737 cytoplasm; GO:0005773 vacuole; GO:0005774 vacuolar membrane; GO:0005829 cytosol; GO:0005840 ribosome; GO:0005844 polysome; GO:0005911 cell-cell junction; GO:0009506 plasmodesma; GO:0009507 chloroplast; GO:0009536 plastid; GO:0015934 large ribosomal subunit; GO:0016020 membrane; GO:0022625 cytosolic lar…	GO:0003676 nucleic acid binding; GO:0003723 RNA binding; GO:0003735 structural constituent of ribosome; GO:0005198 structural molecule activity; GO:0005488 binding; GO:0097159 organic cyclic compound binding; GO:1901363 heterocyclic compound binding;	K02936	RP-L7Ae, RPL7A; large subunit ribosomal protein L7Ae	map03010 Ribosome	PF01248	Ribosomal protein L7Ae/L30e/S12e/Gadd45 family	J	KOG3166	60S ribosomal protein L7A
Gene.15095::TRINITY_DN33182_c0_g2::g.15095::m.15095	133	K	60S ribosomal protein L7a OS=Anthurium amnicola GN=RPL7A_4 PE=4 SV=1	AQAESEGK(1)TVEVK	2	0.87939	3	3	1	200.159	3.82e-22	200.16	1	157.558	1.99e-13	157.56	1	146.787	7.84e-10	146.79_x000D_	cytoplasm	GO:0000470 maturation of LSU-rRNA; GO:0006139 nucleobase-containing compound metabolic process; GO:0006364 rRNA processing; GO:0006396 RNA processing; GO:0006412 translation; GO:0006518 peptide metabolic process; GO:0006725 cellular aromatic compound metabolic process; GO:0006807 nitrogen compound metabolic process; GO:0008152 metabolic process; GO:0009058 biosynthetic process; GO:0009059 macromo…	GO:0005622 intracellular; GO:0005623 cell; GO:0005634 nucleus; GO:0005730 nucleolus; GO:0005737 cytoplasm; GO:0005773 vacuole; GO:0005774 vacuolar membrane; GO:0005829 cytosol; GO:0005840 ribosome; GO:0005844 polysome; GO:0005911 cell-cell junction; GO:0009506 plasmodesma; GO:0009507 chloroplast; GO:0009536 plastid; GO:0015934 large ribosomal subunit; GO:0016020 membrane; GO:0022625 cytosolic lar…	GO:0003676 nucleic acid binding; GO:0003723 RNA binding; GO:0003735 structural constituent of ribosome; GO:0005198 structural molecule activity; GO:0005488 binding; GO:0097159 organic cyclic compound binding; GO:1901363 heterocyclic compound binding;	K02936	RP-L7Ae, RPL7A; large subunit ribosomal protein L7Ae	map03010 Ribosome	PF01248	Ribosomal protein L7Ae/L30e/S12e/Gadd45 family	J	KOG3166	60S ribosomal protein L7A
Gene.15095::TRINITY_DN33182_c0_g2::g.15095::m.15095	266	K	60S ribosomal protein L7a OS=Anthurium amnicola GN=RPL7A_4 PE=4 SV=1	LLAK(1)EAAQR	2	0.15024	5	3	1	92.201	0.00140248	92.201	1	80.7549	0.00143306	92.051	1	81.525	0.00358224	81.525_x000D_	cytoplasm	GO:0000470 maturation of LSU-rRNA; GO:0006139 nucleobase-containing compound metabolic process; GO:0006364 rRNA processing; GO:0006396 RNA processing; GO:0006412 translation; GO:0006518 peptide metabolic process; GO:0006725 cellular aromatic compound metabolic process; GO:0006807 nitrogen compound metabolic process; GO:0008152 metabolic process; GO:0009058 biosynthetic process; GO:0009059 macromo…	GO:0005622 intracellular; GO:0005623 cell; GO:0005634 nucleus; GO:0005730 nucleolus; GO:0005737 cytoplasm; GO:0005773 vacuole; GO:0005774 vacuolar membrane; GO:0005829 cytosol; GO:0005840 ribosome; GO:0005844 polysome; GO:0005911 cell-cell junction; GO:0009506 plasmodesma; GO:0009507 chloroplast; GO:0009536 plastid; GO:0015934 large ribosomal subunit; GO:0016020 membrane; GO:0022625 cytosolic lar…	GO:0003676 nucleic acid binding; GO:0003723 RNA binding; GO:0003735 structural constituent of ribosome; GO:0005198 structural molecule activity; GO:0005488 binding; GO:0097159 organic cyclic compound binding; GO:1901363 heterocyclic compound binding;	K02936	RP-L7Ae, RPL7A; large subunit ribosomal protein L7Ae	map03010 Ribosome	PF01248	Ribosomal protein L7Ae/L30e/S12e/Gadd45 family	J	KOG3166	60S ribosomal protein L7A
Gene.15095::TRINITY_DN33182_c0_g2::g.15095::m.15095	219	K	60S ribosomal protein L7a OS=Anthurium amnicola GN=RPL7A_4 PE=4 SV=1	NEDK(1)LEFSK	2	2.1177	3	3	1	52.1672	0.0277485	52.167	1	106.618	0.000455294	106.62	1	52.3906	0.0547763	52.391_x000D_	cytoplasm	GO:0000470 maturation of LSU-rRNA; GO:0006139 nucleobase-containing compound metabolic process; GO:0006364 rRNA processing; GO:0006396 RNA processing; GO:0006412 translation; GO:0006518 peptide metabolic process; GO:0006725 cellular aromatic compound metabolic process; GO:0006807 nitrogen compound metabolic process; GO:0008152 metabolic process; GO:0009058 biosynthetic process; GO:0009059 macromo…	GO:0005622 intracellular; GO:0005623 cell; GO:0005634 nucleus; GO:0005730 nucleolus; GO:0005737 cytoplasm; GO:0005773 vacuole; GO:0005774 vacuolar membrane; GO:0005829 cytosol; GO:0005840 ribosome; GO:0005844 polysome; GO:0005911 cell-cell junction; GO:0009506 plasmodesma; GO:0009507 chloroplast; GO:0009536 plastid; GO:0015934 large ribosomal subunit; GO:0016020 membrane; GO:0022625 cytosolic lar…	GO:0003676 nucleic acid binding; GO:0003723 RNA binding; GO:0003735 structural constituent of ribosome; GO:0005198 structural molecule activity; GO:0005488 binding; GO:0097159 organic cyclic compound binding; GO:1901363 heterocyclic compound binding;	K02936	RP-L7Ae, RPL7A; large subunit ribosomal protein L7Ae	map03010 Ribosome	PF01248	Ribosomal protein L7Ae/L30e/S12e/Gadd45 family	J	KOG3166	60S ribosomal protein L7A
Gene.15095::TRINITY_DN33182_c0_g2::g.15095::m.15095	42	K	60S ribosomal protein L7a OS=Anthurium amnicola GN=RPL7A_4 PE=4 SV=1	VVNPLFEK(1)R	2	-0.044225	6	3	1	87.258	0.00379286	87.258	1	128.857	0.000222779	128.86	1	118.712	0.000278904	118.71_x000D_	cytoplasm	GO:0000470 maturation of LSU-rRNA; GO:0006139 nucleobase-containing compound metabolic process; GO:0006364 rRNA processing; GO:0006396 RNA processing; GO:0006412 translation; GO:0006518 peptide metabolic process; GO:0006725 cellular aromatic compound metabolic process; GO:0006807 nitrogen compound metabolic process; GO:0008152 metabolic process; GO:0009058 biosynthetic process; GO:0009059 macromo…	GO:0005622 intracellular; GO:0005623 cell; GO:0005634 nucleus; GO:0005730 nucleolus; GO:0005737 cytoplasm; GO:0005773 vacuole; GO:0005774 vacuolar membrane; GO:0005829 cytosol; GO:0005840 ribosome; GO:0005844 polysome; GO:0005911 cell-cell junction; GO:0009506 plasmodesma; GO:0009507 chloroplast; GO:0009536 plastid; GO:0015934 large ribosomal subunit; GO:0016020 membrane; GO:0022625 cytosolic lar…	GO:0003676 nucleic acid binding; GO:0003723 RNA binding; GO:0003735 structural constituent of ribosome; GO:0005198 structural molecule activity; GO:0005488 binding; GO:0097159 organic cyclic compound binding; GO:1901363 heterocyclic compound binding;	K02936	RP-L7Ae, RPL7A; large subunit ribosomal protein L7Ae	map03010 Ribosome	PF01248	Ribosomal protein L7Ae/L30e/S12e/Gadd45 family	J	KOG3166	60S ribosomal protein L7A
Gene.15102::TRINITY_DN33187_c0_g1::g.15102::m.15102	103	K	"Long chain acyl-CoA synthetase 9, chloroplastic OS=Anthurium amnicola GN=LACS9_3 PE=4 SV=1"	DVEK(1)TEDGR	2	2.5587	3	3	1	106.199	0.000469469	106.2	1	66.19	0.0189018	66.19	1	86.8981	0.0024852	86.898_x000D_	chloroplast	GO:0001676 long-chain fatty acid metabolic process; GO:0006082 organic acid metabolic process; GO:0006629 lipid metabolic process; GO:0006631 fatty acid metabolic process; GO:0008152 metabolic process; GO:0009987 cellular process; GO:0019752 carboxylic acid metabolic process; GO:0032787 monocarboxylic acid metabolic process; GO:0043436 oxoacid metabolic process; GO:0044237 cellular metabolic proc…	GO:0005622 intracellular; GO:0005623 cell; GO:0005737 cytoplasm; GO:0009507 chloroplast; GO:0009526 plastid envelope; GO:0009536 plastid; GO:0009941 chloroplast envelope; GO:0016020 membrane; GO:0031967 organelle envelope; GO:0031975 envelope; GO:0043226 organelle; GO:0043227 membrane-bounded organelle; GO:0043229 intracellular organelle; GO:0043231 intracellular membrane-bounded organelle;	GO:0003824 catalytic activity; GO:0004467 long-chain fatty acid-CoA ligase activity; GO:0015645 fatty acid ligase activity; GO:0016405 CoA-ligase activity; GO:0016874 ligase activity; GO:0016877 ligase activity, forming carbon-sulfur bonds; GO:0016878 acid-thiol ligase activity;	K01897	ACSL, fadD; long-chain acyl-CoA synthetase [EC:6.2.1.3]	map00061 Fatty acid biosynthesis; map00071 Fatty acid degradation; map01100 Metabolic pathways; map01212 Fatty acid metabolism; map04146 Peroxisome			I	KOG1180	Acyl-CoA synthetase
Gene.15113::TRINITY_DN33196_c0_g1::g.15113::m.15113	73	K	60S ribosomal protein L6 (Fragment) OS=Anthurium amnicola GN=RPL6_10 PE=4 SV=1	APAEEK(1)APAK	2	-0.40729	3	3	1	90.9131	0.00121652	90.913	1	63.0734	0.0199633	63.073	1	124.669	1.37e-05	124.67_x000D_	chloroplast				K02934	RP-L6e, RPL6; large subunit ribosomal protein L6e	map03010 Ribosome	PF03868	Ribosomal protein L6, N-terminal domain	J	KOG1694	60s ribosomal protein L6
Gene.15113::TRINITY_DN33196_c0_g1::g.15113::m.15113	54	K	60S ribosomal protein L6 (Fragment) OS=Anthurium amnicola GN=RPL6_10 PE=4 SV=1	GLWAIK(1)EK	2	0.32581	3	3	1	71.4908	0.00526867	71.491	1	66.3511	0.00798557	66.351	1	66.3511	0.0262155	66.351_x000D_	chloroplast				K02934	RP-L6e, RPL6; large subunit ribosomal protein L6e	map03010 Ribosome	PF03868	Ribosomal protein L6, N-terminal domain	J	KOG1694	60s ribosomal protein L6
Gene.15113::TRINITY_DN33196_c0_g1::g.15113::m.15113	80	K	60S ribosomal protein L6 (Fragment) OS=Anthurium amnicola GN=RPL6_10 PE=4 SV=1	VPK(1)FYPADDVK	2	-0.35681	7	3	1	97.4631	0.000238148	97.463	1	122.344	8.23e-06	122.34	1	108.564	9.11e-05	108.56_x000D_	chloroplast				K02934	RP-L6e, RPL6; large subunit ribosomal protein L6e	map03010 Ribosome	PF03868	Ribosomal protein L6, N-terminal domain	J	KOG1694	60s ribosomal protein L6
Gene.15150::TRINITY_DN33212_c0_g1::g.15150::m.15150	125	K	GDSL esterase/lipase CPRD49 (Fragment) OS=Anthurium amnicola GN=CPRD49_0 PE=4 SV=1	IASHLK(1)SLSDK	3	-0.48657	4	3	1	99.4999	6.72e-05	99.5	1	115.327	4.18e-06	115.33	1	81.6763	0.000517887	81.676_x000D_	cytoplasm		GO:0005576 extracellular region; GO:0048046 apoplast;					PF13472	GDSL-like Lipase/Acylhydrolase family	I	KOG3035	Isoamyl acetate-hydrolyzing esterase
Gene.15153::TRINITY_DN33213_c0_g2::g.15153::m.15153	45	K	calreticulin-3-like OS=Nelumbo nucifera GN=LOC104587015 PE=3 SV=1	WVK(1)SDWK	2	-0.26435	3	3	1	98.9966	0.00490957	98.997	1	98.9966	0.00490957	98.997	1	98.9966	0.00490957	98.997_x000D_	extracellular	GO:0002218 activation of innate immune response; GO:0002253 activation of immune response; GO:0002376 immune system process; GO:0002682 regulation of immune system process; GO:0002684 positive regulation of immune system process; GO:0006457 protein folding; GO:0006950 response to stress; GO:0006952 defense response; GO:0006955 immune response; GO:0007154 cell communication; GO:0007165 signal tran…	GO:0005622 intracellular; GO:0005623 cell; GO:0005737 cytoplasm; GO:0005783 endoplasmic reticulum; GO:0005789 endoplasmic reticulum membrane; GO:0012505 endomembrane system; GO:0016020 membrane; GO:0031984 organelle subcompartment; GO:0042175 nuclear outer membrane-endoplasmic reticulum membrane network; GO:0043226 organelle; GO:0043227 membrane-bounded organelle; GO:0043229 intracellular organel…		K08057	CALR; calreticulin	map04141 Protein processing in endoplasmic reticulum; map04145 Phagosome			O	KOG0674	Calreticulin
Gene.15199::TRINITY_DN33238_c0_g6::g.15199::m.15199	141	K	Elongation factor P (Fragment) OS=Anthurium amnicola GN=efp_2 PE=3 SV=1	ETK(1)QYTYK	2	0.92735	3	3	1	86.6702	0.00430487	86.67	1	101.542	0.00155425	101.54	1	97.4306	0.000270586	97.431_x000D_	cytoplasm				K02356	efp; elongation factor P		PF08207; PF01132; PF09285	Elongation factor P (EF-P) KOW-like domain; Elongation factor P (EF-P) OB domain; Elongation factor P, C-terminal
Gene.15199::TRINITY_DN33238_c0_g6::g.15199::m.15199	203	K	Elongation factor P (Fragment) OS=Anthurium amnicola GN=efp_2 PE=3 SV=1	LK(1)VVDVDPGLR	2	-0.43286	3	3	1	52.7902	0.0241413	52.79	1	77.1237	0.00209501	77.124	1	67.5191	0.0064139	67.519_x000D_	cytoplasm				K02356	efp; elongation factor P		PF08207; PF01132; PF09285	Elongation factor P (EF-P) KOW-like domain; Elongation factor P (EF-P) OB domain; Elongation factor P, C-terminal
Gene.15199::TRINITY_DN33238_c0_g6::g.15199::m.15199	167	K	Elongation factor P (Fragment) OS=Anthurium amnicola GN=efp_2 PE=3 SV=1	LNEK(1)EVGDK	2	-0.89181	4	3	1	82.4167	0.00340019	82.417	1	117.022	0.000183284	117.02	1	115.699	0.000187938	115.7_x000D_	cytoplasm				K02356	efp; elongation factor P		PF08207; PF01132; PF09285	Elongation factor P (EF-P) KOW-like domain; Elongation factor P (EF-P) OB domain; Elongation factor P, C-terminal
Gene.15199::TRINITY_DN33238_c0_g6::g.15199::m.15199	123	K	Elongation factor P (Fragment) OS=Anthurium amnicola GN=efp_2 PE=3 SV=1	NYMTGNTVEK(1)TFR	2	0.21913	5	3	1	46.3177	2.69e-17	176.87	1	155.084	2.31e-13	155.08	1	178.15	2.47e-17	178.15_x000D_	cytoplasm				K02356	efp; elongation factor P		PF08207; PF01132; PF09285	Elongation factor P (EF-P) KOW-like domain; Elongation factor P (EF-P) OB domain; Elongation factor P, C-terminal
Gene.15225::TRINITY_DN33254_c0_g3::g.15225::m.15225	71	K	Citrate synthase OS=Vitis vinifera GN=VIT_12s0142g00610 PE=3 SV=1	AALSDEYFIK(1)R	2	1.1245	4	3	1	152.069	2.52e-08	152.07	1	150.043	5.28e-08	150.04	1	165.631	6.61e-22	165.63_x000D_	cytoplasm	GO:0006082 organic acid metabolic process; GO:0006629 lipid metabolic process; GO:0006631 fatty acid metabolic process; GO:0006635 fatty acid beta-oxidation; GO:0008152 metabolic process; GO:0009056 catabolic process; GO:0009062 fatty acid catabolic process; GO:0009987 cellular process; GO:0016042 lipid catabolic process; GO:0016054 organic acid catabolic process; GO:0019395 fatty acid oxidation;…	GO:0005622 intracellular; GO:0005623 cell; GO:0005737 cytoplasm; GO:0005777 peroxisome; GO:0005911 cell-cell junction; GO:0009506 plasmodesma; GO:0009514 glyoxysome; GO:0030054 cell junction; GO:0042579 microbody; GO:0043226 organelle; GO:0043227 membrane-bounded organelle; GO:0043229 intracellular organelle; GO:0043231 intracellular membrane-bounded organelle; GO:0055044 symplast;	GO:0003824 catalytic activity; GO:0004108 citrate (Si)-synthase activity; GO:0016740 transferase activity; GO:0016746 transferase activity, transferring acyl groups; GO:0036440 citrate synthase activity; GO:0046912 transferase activity, transferring acyl groups, acyl groups converted into alkyl on transfer;	K01647	CS, gltA; citrate synthase [EC:2.3.3.1]	map00020 Citrate cycle (TCA cycle); map00630 Glyoxylate and dicarboxylate metabolism; map01100 Metabolic pathways; map01110 Biosynthesis of secondary metabolites; map01200 Carbon metabolism; map01210 2-Oxocarboxylic acid metabolism; map01230 Biosynthesis of amino acids	PF00285	Citrate synthase	C	KOG2617	Citrate synthase
Gene.15225::TRINITY_DN33254_c0_g3::g.15225::m.15225	27	K	Citrate synthase OS=Vitis vinifera GN=VIT_12s0142g00610 PE=3 SV=1	VYK(1)NYDPR	2	-0.35866	3	3	1	108.743	0.00117321	108.74	1	66.2987	0.0242955	66.299	1	92.0512	0.000746722	92.051_x000D_	cytoplasm	GO:0006082 organic acid metabolic process; GO:0006629 lipid metabolic process; GO:0006631 fatty acid metabolic process; GO:0006635 fatty acid beta-oxidation; GO:0008152 metabolic process; GO:0009056 catabolic process; GO:0009062 fatty acid catabolic process; GO:0009987 cellular process; GO:0016042 lipid catabolic process; GO:0016054 organic acid catabolic process; GO:0019395 fatty acid oxidation;…	GO:0005622 intracellular; GO:0005623 cell; GO:0005737 cytoplasm; GO:0005777 peroxisome; GO:0005911 cell-cell junction; GO:0009506 plasmodesma; GO:0009514 glyoxysome; GO:0030054 cell junction; GO:0042579 microbody; GO:0043226 organelle; GO:0043227 membrane-bounded organelle; GO:0043229 intracellular organelle; GO:0043231 intracellular membrane-bounded organelle; GO:0055044 symplast;	GO:0003824 catalytic activity; GO:0004108 citrate (Si)-synthase activity; GO:0016740 transferase activity; GO:0016746 transferase activity, transferring acyl groups; GO:0036440 citrate synthase activity; GO:0046912 transferase activity, transferring acyl groups, acyl groups converted into alkyl on transfer;	K01647	CS, gltA; citrate synthase [EC:2.3.3.1]	map00020 Citrate cycle (TCA cycle); map00630 Glyoxylate and dicarboxylate metabolism; map01100 Metabolic pathways; map01110 Biosynthesis of secondary metabolites; map01200 Carbon metabolism; map01210 2-Oxocarboxylic acid metabolism; map01230 Biosynthesis of amino acids	PF00285	Citrate synthase	C	KOG2617	Citrate synthase
Gene.15308::TRINITY_DN33304_c1_g1::g.15308::m.15308	250	K	Fructokinase-2 (Fragment) OS=Anthurium amnicola GN=FRK2_5 PE=3 SV=1	YYTK(1)EFK	2	0.79896	5	3	1	73.6163	0.0211961	73.616	1	81.7839	0.0130076	81.784	1	73.6163	0.0211961	73.616_x000D_	cytoplasm	GO:0005975 carbohydrate metabolic process; GO:0005996 monosaccharide metabolic process; GO:0006000 fructose metabolic process; GO:0006793 phosphorus metabolic process; GO:0006796 phosphate-containing compound metabolic process; GO:0008152 metabolic process; GO:0009987 cellular process; GO:0016310 phosphorylation; GO:0019318 hexose metabolic process; GO:0044237 cellular metabolic process; GO:00442…	GO:0005622 intracellular; GO:0005623 cell; GO:0005737 cytoplasm; GO:0005829 cytosol; GO:0005886 plasma membrane; GO:0005911 cell-cell junction; GO:0009506 plasmodesma; GO:0016020 membrane; GO:0030054 cell junction; GO:0055044 symplast; GO:0071944 cell periphery;	GO:0003824 catalytic activity; GO:0004396 hexokinase activity; GO:0008865 fructokinase activity; GO:0016301 kinase activity; GO:0016740 transferase activity; GO:0016772 transferase activity, transferring phosphorus-containing groups; GO:0016773 phosphotransferase activity, alcohol group as acceptor; GO:0019200 carbohydrate kinase activity;	K00847	E2.7.1.4, scrK; fructokinase [EC:2.7.1.4]	map00051 Fructose and mannose metabolism; map00500 Starch and sucrose metabolism; map00520 Amino sugar and nucleotide sugar metabolism; map01100 Metabolic pathways			G	KOG2855	Ribokinase
Gene.15314::TRINITY_DN33306_c0_g1::g.15314::m.15314	147	K	"photosystem II repair protein PSB27-H1, chloroplastic-like OS=Nicotiana tabacum GN=LOC107832794 PE=3 SV=1"	EASNSWVAK(1)YR	2	-0.20759	6	3	1	161.669	2.61e-09	161.67	1	162.26	2.47e-09	162.26	1	187.415	9.2e-13	187.42_x000D_	chloroplast	GO:0006091 generation of precursor metabolites and energy; GO:0006807 nitrogen compound metabolic process; GO:0008152 metabolic process; GO:0009314 response to radiation; GO:0009416 response to light stimulus; GO:0009628 response to abiotic stimulus; GO:0009642 response to light intensity; GO:0009765 photosynthesis, light harvesting; GO:0009987 cellular process; GO:0010206 photosystem II repair; …	GO:0005622 intracellular; GO:0005623 cell; GO:0005737 cytoplasm; GO:0009507 chloroplast; GO:0009534 chloroplast thylakoid; GO:0009535 chloroplast thylakoid membrane; GO:0009536 plastid; GO:0009543 chloroplast thylakoid lumen; GO:0009579 thylakoid; GO:0016020 membrane; GO:0031976 plastid thylakoid; GO:0031977 thylakoid lumen; GO:0031978 plastid thylakoid lumen; GO:0031984 organelle subcompartment;…		K08902	psb27; photosystem II Psb27 protein	map00195 Photosynthesis
Gene.15314::TRINITY_DN33306_c0_g1::g.15314::m.15314	116	K	"photosystem II repair protein PSB27-H1, chloroplastic-like OS=Nicotiana tabacum GN=LOC107832794 PE=3 SV=1"	ETAEMIGK(1)VR	2	-0.757	13	3	1	123.863	1.49e-05	123.86	1	129.851	6.24e-06	129.85	1	136.515	3.62e-07	136.52_x000D_	chloroplast	GO:0006091 generation of precursor metabolites and energy; GO:0006807 nitrogen compound metabolic process; GO:0008152 metabolic process; GO:0009314 response to radiation; GO:0009416 response to light stimulus; GO:0009628 response to abiotic stimulus; GO:0009642 response to light intensity; GO:0009765 photosynthesis, light harvesting; GO:0009987 cellular process; GO:0010206 photosystem II repair; …	GO:0005622 intracellular; GO:0005623 cell; GO:0005737 cytoplasm; GO:0009507 chloroplast; GO:0009534 chloroplast thylakoid; GO:0009535 chloroplast thylakoid membrane; GO:0009536 plastid; GO:0009543 chloroplast thylakoid lumen; GO:0009579 thylakoid; GO:0016020 membrane; GO:0031976 plastid thylakoid; GO:0031977 thylakoid lumen; GO:0031978 plastid thylakoid lumen; GO:0031984 organelle subcompartment;…		K08902	psb27; photosystem II Psb27 protein	map00195 Photosynthesis
Gene.15351::TRINITY_DN33330_c0_g6::g.15351::m.15351	314	K	"heat shock 70 kDa protein, mitochondrial-like OS=Nelumbo nucifera GN=LOC104588447 PE=3 SV=1"	AK(1)LDAANK	2	1.9636	3	3	1	55.1117	0.0551396	55.112	1	78.1489	0.00678864	78.149	1	55.8976	0.0434241	55.898_x000D_	cytoplasm				K04043	dnaK, HSPA9; molecular chaperone DnaK	map03018 RNA degradation			O	KOG0102	Molecular chaperones mortalin/PBP74/GRP75, HSP70 superfamily
Gene.20317::TRINITY_DN36033_c0_g2::g.20317::m.20317	585	K	"Heat shock protein, mitochondrial OS=Anthurium amnicola GN=HSP7M_0 PE=3 SV=1"	EAELHAQK(1)DQER	3	-1.1442	4	3	1	123.948	5.06e-07	123.95	1	107.088	1.03e-05	107.09	1	93.7657	4.45e-05	93.766_x000D_	chloroplast				K04043	dnaK, HSPA9; molecular chaperone DnaK	map03018 RNA degradation			O	KOG0102	Molecular chaperones mortalin/PBP74/GRP75, HSP70 superfamily
Gene.20317::TRINITY_DN36033_c0_g2::g.20317::m.20317	577	K	"Heat shock protein, mitochondrial OS=Anthurium amnicola GN=HSP7M_0 PE=3 SV=1"	MVK(1)EAELHAQK	3	0.19981	5	3	1	68.5154	5.46e-05	102.05	1	58.1721	0.00582913	58.172	1	76.2551	0.000694702	76.255_x000D_	chloroplast				K04043	dnaK, HSPA9; molecular chaperone DnaK	map03018 RNA degradation			O	KOG0102	Molecular chaperones mortalin/PBP74/GRP75, HSP70 superfamily
Gene.20265::TRINITY_DN36003_c0_g1::g.20265::m.20265	380	K	Heat shock protein 70 OS=Albuca bracteata GN=HSP70-3 PE=2 SV=1	NTTIPTK(1)K	2	1.2807	4	3	1	70.2558	0.0267925	70.256	1	95.3581	0.002959	95.358	1	65.2243	0.0413089	65.224_x000D_	chloroplast				K03283	HSPA1s; heat shock 70kDa protein 1/2/6/8	map03040 Spliceosome; map04141 Protein processing in endoplasmic reticulum; map04144 Endocytosis			O	KOG0101	Molecular chaperones HSP70/HSC70, HSP70 superfamily
Gene.15364::TRINITY_DN33337_c1_g3::g.15364::m.15364	480	K	T-complex protein 1 subunit alpha (Fragment) OS=Anthurium amnicola GN=CCT1_4 PE=3 SV=1	AYHYTAQTK(1)ADK	3	0.89854	3	3	1	87.6673	0.000145	87.667	1	77.5969	0.000310925	77.597	1	100.931	7.52e-07	100.93_x000D_	cytoplasm	GO:0006457 protein folding; GO:0006458 'de novo' protein folding; GO:0009987 cellular process; GO:0061077 chaperone-mediated protein folding;	GO:0005622 intracellular; GO:0005623 cell; GO:0005737 cytoplasm; GO:0005829 cytosol; GO:0005832 chaperonin-containing T-complex; GO:0032991 protein-containing complex; GO:0101031 chaperone complex;	GO:0005488 binding; GO:0005515 protein binding; GO:0044183 protein folding chaperone; GO:0051082 unfolded protein binding;	K09493	CCT1, TCP1; T-complex protein 1 subunit alpha				O	KOG0360	Chaperonin complex component, TCP-1 alpha subunit (CCT1)
Gene.15371::TRINITY_DN33340_c0_g2::g.15371::m.15371	112	K	Proliferation-associated protein 2G4 (Fragment) OS=Anthurium amnicola GN=Pa2g4_2 PE=4 SV=1	AWLALGTK(1)TK	2	0.14586	3	3	1	94.6921	0.00056974	94.692	1	91.6583	0.00108897	91.658	1	82.0285	0.00273711	82.029_x000D_	chloroplast									J	KOG2776	Metallopeptidase
Gene.15371::TRINITY_DN33340_c0_g2::g.15371::m.15371	95	K	Proliferation-associated protein 2G4 (Fragment) OS=Anthurium amnicola GN=Pa2g4_2 PE=4 SV=1	TDK(1)TVDTDPEIK	2	-1.0153	3	3	1	133.159	1.22e-07	133.16	1	136.243	4.16e-09	136.24	1	152.399	2.4e-10	152.4_x000D_	chloroplast									J	KOG2776	Metallopeptidase
Gene.15440::TRINITY_DN33381_c0_g1::g.15440::m.15440	493	K	ruBisCO large subunit-binding protein subunit alpha-like isoform X1 OS=Nelumbo nucifera GN=LOC104586351 PE=3 SV=1	DK(1)IEDPEER	2	0.073937	10	3	1	143.96	6.32e-05	143.96	1	77.1917	0.000261422	112.36	1	131.087	0.000133812	131.09_x000D_	chloroplast	GO:0000003 reproduction; GO:0003006 developmental process involved in reproduction; GO:0006457 protein folding; GO:0006458 'de novo' protein folding; GO:0006996 organelle organization; GO:0007005 mitochondrion organization; GO:0007275 multicellular organism development; GO:0009657 plastid organization; GO:0009658 chloroplast organization; GO:0009790 embryo development; GO:0009791 post-embryonic d…	GO:0005576 extracellular region; GO:0005622 intracellular; GO:0005623 cell; GO:0005737 cytoplasm; GO:0005739 mitochondrion; GO:0005829 cytosol; GO:0005840 ribosome; GO:0009507 chloroplast; GO:0009526 plastid envelope; GO:0009532 plastid stroma; GO:0009536 plastid; GO:0009570 chloroplast stroma; GO:0009579 thylakoid; GO:0009941 chloroplast envelope; GO:0016020 membrane; GO:0022626 cytosolic riboso…	GO:0005488 binding; GO:0005515 protein binding; GO:0044183 protein folding chaperone; GO:0051082 unfolded protein binding;						O	KOG0356	Mitochondrial chaperonin, Cpn60/Hsp60p
Gene.15440::TRINITY_DN33381_c0_g1::g.15440::m.15440	425	K	ruBisCO large subunit-binding protein subunit alpha-like isoform X1 OS=Nelumbo nucifera GN=LOC104586351 PE=3 SV=1	ELSETDSVYDSEK(1)LAER	2	1.7954	3	3	1	111.909	4.94e-07	111.91	1	228.838	1.92e-44	228.84	1	168.679	1.85e-21	168.68_x000D_	chloroplast	GO:0000003 reproduction; GO:0003006 developmental process involved in reproduction; GO:0006457 protein folding; GO:0006458 'de novo' protein folding; GO:0006996 organelle organization; GO:0007005 mitochondrion organization; GO:0007275 multicellular organism development; GO:0009657 plastid organization; GO:0009658 chloroplast organization; GO:0009790 embryo development; GO:0009791 post-embryonic d…	GO:0005576 extracellular region; GO:0005622 intracellular; GO:0005623 cell; GO:0005737 cytoplasm; GO:0005739 mitochondrion; GO:0005829 cytosol; GO:0005840 ribosome; GO:0009507 chloroplast; GO:0009526 plastid envelope; GO:0009532 plastid stroma; GO:0009536 plastid; GO:0009570 chloroplast stroma; GO:0009579 thylakoid; GO:0009941 chloroplast envelope; GO:0016020 membrane; GO:0022626 cytosolic riboso…	GO:0005488 binding; GO:0005515 protein binding; GO:0044183 protein folding chaperone; GO:0051082 unfolded protein binding;						O	KOG0356	Mitochondrial chaperonin, Cpn60/Hsp60p
Gene.27564::TRINITY_DN39405_c1_g1::g.27564::m.27564	473	K	ruBisCO large subunit-binding protein subunit alpha-like isoform X1 OS=Nelumbo nucifera GN=LOC104586351 PE=3 SV=1	IAK(1)LSGGVAVIK	2	0.13917	5	3	1	49.3332	0.000313685	90.412	1	101.32	5.54e-05	101.32	1	75.4833	0.000363003	89.46_x000D_	chloroplast	GO:0000003 reproduction; GO:0003006 developmental process involved in reproduction; GO:0006457 protein folding; GO:0006458 'de novo' protein folding; GO:0006996 organelle organization; GO:0007005 mitochondrion organization; GO:0007275 multicellular organism development; GO:0009657 plastid organization; GO:0009658 chloroplast organization; GO:0009790 embryo development; GO:0009791 post-embryonic d…	GO:0005576 extracellular region; GO:0005622 intracellular; GO:0005623 cell; GO:0005737 cytoplasm; GO:0005739 mitochondrion; GO:0005829 cytosol; GO:0005840 ribosome; GO:0009507 chloroplast; GO:0009526 plastid envelope; GO:0009532 plastid stroma; GO:0009536 plastid; GO:0009570 chloroplast stroma; GO:0009579 thylakoid; GO:0009941 chloroplast envelope; GO:0016020 membrane; GO:0022626 cytosolic riboso…	GO:0005488 binding; GO:0005515 protein binding; GO:0044183 protein folding chaperone; GO:0051082 unfolded protein binding;						O	KOG0356	Mitochondrial chaperonin, Cpn60/Hsp60p
Gene.15440::TRINITY_DN33381_c0_g1::g.15440::m.15440	287	K	ruBisCO large subunit-binding protein subunit alpha-like isoform X1 OS=Nelumbo nucifera GN=LOC104586351 PE=3 SV=1	VLVTDQK(1)ISTIK	2	-0.083968	4	3	1	97.4631	7.09e-05	97.463	1	98.9421	6.5e-05	98.942	1	101.388	5.52e-05	101.39_x000D_	chloroplast	GO:0000003 reproduction; GO:0003006 developmental process involved in reproduction; GO:0006457 protein folding; GO:0006458 'de novo' protein folding; GO:0006996 organelle organization; GO:0007005 mitochondrion organization; GO:0007275 multicellular organism development; GO:0009657 plastid organization; GO:0009658 chloroplast organization; GO:0009790 embryo development; GO:0009791 post-embryonic d…	GO:0005576 extracellular region; GO:0005622 intracellular; GO:0005623 cell; GO:0005737 cytoplasm; GO:0005739 mitochondrion; GO:0005829 cytosol; GO:0005840 ribosome; GO:0009507 chloroplast; GO:0009526 plastid envelope; GO:0009532 plastid stroma; GO:0009536 plastid; GO:0009570 chloroplast stroma; GO:0009579 thylakoid; GO:0009941 chloroplast envelope; GO:0016020 membrane; GO:0022626 cytosolic riboso…	GO:0005488 binding; GO:0005515 protein binding; GO:0044183 protein folding chaperone; GO:0051082 unfolded protein binding;						O	KOG0356	Mitochondrial chaperonin, Cpn60/Hsp60p
Gene.15502::TRINITY_DN33405_c1_g1::g.15502::m.15502	63	K	Ubiquitin (Fragment) OS=Vernicia fordii GN=UBQ PE=2 SV=1	LIFAGK(1)QLEEGR	2	-0.15724	6	3	1	146.356	5.85e-17	146.36	1	154.357	4.93e-13	154.36	1	120.574	3.87e-11	125.54_x000D_	cytoplasm,nucleus				K08770	UBC; ubiquitin C		PF00240	Ubiquitin family	O	KOG0001	Ubiquitin and ubiquitin-like proteins
Gene.1555::TRINITY_DN24025_c0_g1::g.1555::m.1555	36	K	Putative adp-ribosylation factor 2 OS=Lupinus angustifolius PE=3 SV=1	TTILYK(1)LK	2	0.11472	6	3	1	95.5305	0.00187236	95.531	1	108.461	0.00118812	108.46	1	95.5305	0.00187236	95.531_x000D_	cytoplasm,nucleus				K07937	ARF1; ADP-ribosylation factor 1	map04144 Endocytosis	PF00025	ADP-ribosylation factor family	U	KOG0070	GTP-binding ADP-ribosylation factor Arf1
Gene.15555::TRINITY_DN33432_c0_g2::g.15555::m.15555	65	K	DnaJ protein OS=Ananas comosus GN=ACMD2_02811 PE=4 SV=1	TNPGEVIK(1)PDQFK	2	0.4285	3	3	1	119.867	1.1e-06	119.87	1	121.449	9.78e-07	121.45	1	134.128	6.28e-12	134.13_x000D_	cytoplasm				K09503	DNAJA2; DnaJ homolog subfamily A member 2	map04141 Protein processing in endoplasmic reticulum	PF01556	DnaJ C terminal domain	O	KOG0712	Molecular chaperone (DnaJ superfamily)
Gene.15563::TRINITY_DN33439_c0_g2::g.15563::m.15563	182	K	Hypersensitive-induced response protein 1 OS=Anthurium amnicola GN=HIR1_10 PE=4 SV=1	AEAEK(1)ILQIK	2	-0.84982	3	3	1	117.251	2.44e-05	117.25	1	99.343	0.000418776	99.343	1	123.618	1.52e-05	123.62_x000D_	cytoplasm									C	KOG2620	Prohibitins and stomatins of the PID superfamily
Gene.15586::TRINITY_DN33449_c0_g1::g.15586::m.15586	71	K	Putative phosphoglucomutase OS=Amorphophallus konjac PE=2 SV=1	EDFGGGHPDPNLTYAK(1)ELVAR	3	-0.51867	6	3	1	219.871	5.37e-53	219.87	1	199.611	6.98e-43	199.61	1	158.5	1.08e-24	158.5_x000D_	cytoplasm	GO:0000271 polysaccharide biosynthetic process; GO:0005975 carbohydrate metabolic process; GO:0005976 polysaccharide metabolic process; GO:0005977 glycogen metabolic process; GO:0005978 glycogen biosynthetic process; GO:0005982 starch metabolic process; GO:0005996 monosaccharide metabolic process; GO:0006006 glucose metabolic process; GO:0006012 galactose metabolic process; GO:0006073 cellular gl…	GO:0005622 intracellular; GO:0005623 cell; GO:0005634 nucleus; GO:0005737 cytoplasm; GO:0005829 cytosol; GO:0005886 plasma membrane; GO:0009507 chloroplast; GO:0009526 plastid envelope; GO:0009532 plastid stroma; GO:0009536 plastid; GO:0009570 chloroplast stroma; GO:0010319 stromule; GO:0016020 membrane; GO:0031967 organelle envelope; GO:0031975 envelope; GO:0043226 organelle; GO:0043227 membrane…	GO:0003824 catalytic activity; GO:0004614 phosphoglucomutase activity; GO:0016853 isomerase activity; GO:0016866 intramolecular transferase activity; GO:0016868 intramolecular transferase activity, phosphotransferases;	K01835	pgm; phosphoglucomutase [EC:5.4.2.2]	map00010 Glycolysis / Gluconeogenesis; map00030 Pentose phosphate pathway; map00052 Galactose metabolism; map00230 Purine metabolism; map00500 Starch and sucrose metabolism; map00520 Amino sugar and nucleotide sugar metabolism; map01100 Metabolic pathways; map01110 Biosynthesis of secondary metabolites	PF02879; PF02880	Phosphoglucomutase/phosphomannomutase, alpha/beta/alpha domain II; Phosphoglucomutase/phosphomannomutase, alpha/beta/alpha domain III	G	KOG0625	Phosphoglucomutase
Gene.15586::TRINITY_DN33449_c0_g1::g.15586::m.15586	273	K	Putative phosphoglucomutase OS=Amorphophallus konjac PE=2 SV=1	LQASLPDVNK(1)IIK	2	-0.12564	6	3	1	110.15	1.12e-05	110.15	1	124.377	7.49e-07	124.38	1	111.793	7.49e-06	111.79_x000D_	cytoplasm	GO:0000271 polysaccharide biosynthetic process; GO:0005975 carbohydrate metabolic process; GO:0005976 polysaccharide metabolic process; GO:0005977 glycogen metabolic process; GO:0005978 glycogen biosynthetic process; GO:0005982 starch metabolic process; GO:0005996 monosaccharide metabolic process; GO:0006006 glucose metabolic process; GO:0006012 galactose metabolic process; GO:0006073 cellular gl…	GO:0005622 intracellular; GO:0005623 cell; GO:0005634 nucleus; GO:0005737 cytoplasm; GO:0005829 cytosol; GO:0005886 plasma membrane; GO:0009507 chloroplast; GO:0009526 plastid envelope; GO:0009532 plastid stroma; GO:0009536 plastid; GO:0009570 chloroplast stroma; GO:0010319 stromule; GO:0016020 membrane; GO:0031967 organelle envelope; GO:0031975 envelope; GO:0043226 organelle; GO:0043227 membrane…	GO:0003824 catalytic activity; GO:0004614 phosphoglucomutase activity; GO:0016853 isomerase activity; GO:0016866 intramolecular transferase activity; GO:0016868 intramolecular transferase activity, phosphotransferases;	K01835	pgm; phosphoglucomutase [EC:5.4.2.2]	map00010 Glycolysis / Gluconeogenesis; map00030 Pentose phosphate pathway; map00052 Galactose metabolism; map00230 Purine metabolism; map00500 Starch and sucrose metabolism; map00520 Amino sugar and nucleotide sugar metabolism; map01100 Metabolic pathways; map01110 Biosynthesis of secondary metabolites	PF02879; PF02880	Phosphoglucomutase/phosphomannomutase, alpha/beta/alpha domain II; Phosphoglucomutase/phosphomannomutase, alpha/beta/alpha domain III	G	KOG0625	Phosphoglucomutase
Gene.15586::TRINITY_DN33449_c0_g1::g.15586::m.15586	214	K	Putative phosphoglucomutase OS=Amorphophallus konjac PE=2 SV=1	NK(1)DTFGGDK	2	0.51819	4	3	1	51.2762	0.0611652	51.276	1	73.8866	0.00715125	73.887	1	64.82	0.0209933	64.82_x000D_	cytoplasm	GO:0000271 polysaccharide biosynthetic process; GO:0005975 carbohydrate metabolic process; GO:0005976 polysaccharide metabolic process; GO:0005977 glycogen metabolic process; GO:0005978 glycogen biosynthetic process; GO:0005982 starch metabolic process; GO:0005996 monosaccharide metabolic process; GO:0006006 glucose metabolic process; GO:0006012 galactose metabolic process; GO:0006073 cellular gl…	GO:0005622 intracellular; GO:0005623 cell; GO:0005634 nucleus; GO:0005737 cytoplasm; GO:0005829 cytosol; GO:0005886 plasma membrane; GO:0009507 chloroplast; GO:0009526 plastid envelope; GO:0009532 plastid stroma; GO:0009536 plastid; GO:0009570 chloroplast stroma; GO:0010319 stromule; GO:0016020 membrane; GO:0031967 organelle envelope; GO:0031975 envelope; GO:0043226 organelle; GO:0043227 membrane…	GO:0003824 catalytic activity; GO:0004614 phosphoglucomutase activity; GO:0016853 isomerase activity; GO:0016866 intramolecular transferase activity; GO:0016868 intramolecular transferase activity, phosphotransferases;	K01835	pgm; phosphoglucomutase [EC:5.4.2.2]	map00010 Glycolysis / Gluconeogenesis; map00030 Pentose phosphate pathway; map00052 Galactose metabolism; map00230 Purine metabolism; map00500 Starch and sucrose metabolism; map00520 Amino sugar and nucleotide sugar metabolism; map01100 Metabolic pathways; map01110 Biosynthesis of secondary metabolites	PF02879; PF02880	Phosphoglucomutase/phosphomannomutase, alpha/beta/alpha domain II; Phosphoglucomutase/phosphomannomutase, alpha/beta/alpha domain III	G	KOG0625	Phosphoglucomutase
Gene.15586::TRINITY_DN33449_c0_g1::g.15586::m.15586	107	K	Putative phosphoglucomutase OS=Amorphophallus konjac PE=2 SV=1	NMVLGK(1)R	2	1.3716	6	3	1	60.7988	0.0314629	60.799	1	85.3595	0.0171826	85.359	1	82.3855	0.00747935	82.386_x000D_	cytoplasm	GO:0000271 polysaccharide biosynthetic process; GO:0005975 carbohydrate metabolic process; GO:0005976 polysaccharide metabolic process; GO:0005977 glycogen metabolic process; GO:0005978 glycogen biosynthetic process; GO:0005982 starch metabolic process; GO:0005996 monosaccharide metabolic process; GO:0006006 glucose metabolic process; GO:0006012 galactose metabolic process; GO:0006073 cellular gl…	GO:0005622 intracellular; GO:0005623 cell; GO:0005634 nucleus; GO:0005737 cytoplasm; GO:0005829 cytosol; GO:0005886 plasma membrane; GO:0009507 chloroplast; GO:0009526 plastid envelope; GO:0009532 plastid stroma; GO:0009536 plastid; GO:0009570 chloroplast stroma; GO:0010319 stromule; GO:0016020 membrane; GO:0031967 organelle envelope; GO:0031975 envelope; GO:0043226 organelle; GO:0043227 membrane…	GO:0003824 catalytic activity; GO:0004614 phosphoglucomutase activity; GO:0016853 isomerase activity; GO:0016866 intramolecular transferase activity; GO:0016868 intramolecular transferase activity, phosphotransferases;	K01835	pgm; phosphoglucomutase [EC:5.4.2.2]	map00010 Glycolysis / Gluconeogenesis; map00030 Pentose phosphate pathway; map00052 Galactose metabolism; map00230 Purine metabolism; map00500 Starch and sucrose metabolism; map00520 Amino sugar and nucleotide sugar metabolism; map01100 Metabolic pathways; map01110 Biosynthesis of secondary metabolites	PF02879; PF02880	Phosphoglucomutase/phosphomannomutase, alpha/beta/alpha domain II; Phosphoglucomutase/phosphomannomutase, alpha/beta/alpha domain III	G	KOG0625	Phosphoglucomutase
Gene.15640::TRINITY_DN33480_c0_g1::g.15640::m.15640	389	K	COP9 signalosome complex subunit 1 (Fragment) OS=Anthurium amnicola GN=CSN1_2 PE=4 SV=1	IDSHNK(1)ILYAR	3	0.65179	3	3	1	46.0691	0.0250339	46.069	1	47.7121	0.0236353	47.712	1	47.0619	0.0231641	47.062_x000D_	cytoskeleton	GO:0000003 reproduction; GO:0000338 protein deneddylation; GO:0003006 developmental process involved in reproduction; GO:0006464 cellular protein modification process; GO:0006508 proteolysis; GO:0006807 nitrogen compound metabolic process; GO:0006950 response to stress; GO:0006970 response to osmotic stress; GO:0006972 hyperosmotic response; GO:0007275 multicellular organism development; GO:00081…	GO:0005622 intracellular; GO:0005623 cell; GO:0005634 nucleus; GO:0005737 cytoplasm; GO:0005829 cytosol; GO:0043226 organelle; GO:0043227 membrane-bounded organelle; GO:0043229 intracellular organelle; GO:0043231 intracellular membrane-bounded organelle;		K12175	GPS1, COPS1, CSN1; COP9 signalosome complex subunit 1		PF01399	PCI domain	OT	KOG0686	COP9 signalosome, subunit CSN1
Gene.15648::TRINITY_DN33483_c1_g1::g.15648::m.15648	71	K	"30S ribosomal protein S8, putative OS=Ricinus communis GN=RCOM_0390430 PE=3 SV=1"	LNK(1)CGVISPR	2	0.65076	3	3	1	108.697	0.000176296	108.7	1	107.055	0.000218849	107.06	1	117.831	2.36e-05	117.83_x000D_	cytoplasm				K02957	RP-S15Ae, RPS15A; small subunit ribosomal protein S15Ae	map03010 Ribosome	PF00410	Ribosomal protein S8	J	KOG1754	40S ribosomal protein S15/S22
Gene.15651::TRINITY_DN33484_c0_g2::g.15651::m.15651	138	K	40S ribosomal protein S13 (Fragment) OS=Anthurium amnicola GN=RPS13_1 PE=3 SV=1	DKDSK(1)FR	2	0.12501	3	3	1	133.577	6.45e-06	173.68	1	106.641	0.0130734	151.04	1	101.977	0.0130734	151.04_x000D_	chloroplast	GO:0000278 mitotic cell cycle; GO:0000281 mitotic cytokinesis; GO:0000902 cell morphogenesis; GO:0000904 cell morphogenesis involved in differentiation; GO:0000910 cytokinesis; GO:0000911 cytokinesis by cell plate formation; GO:0006412 translation; GO:0006518 peptide metabolic process; GO:0006807 nitrogen compound metabolic process; GO:0007049 cell cycle; GO:0007275 multicellular organism develop…	GO:0005618 cell wall; GO:0005622 intracellular; GO:0005623 cell; GO:0005634 nucleus; GO:0005730 nucleolus; GO:0005737 cytoplasm; GO:0005783 endoplasmic reticulum; GO:0005829 cytosol; GO:0005840 ribosome; GO:0009507 chloroplast; GO:0009536 plastid; GO:0012505 endomembrane system; GO:0015935 small ribosomal subunit; GO:0016020 membrane; GO:0022626 cytosolic ribosome; GO:0022627 cytosolic small ribo…	GO:0003676 nucleic acid binding; GO:0003723 RNA binding; GO:0003735 structural constituent of ribosome; GO:0005198 structural molecule activity; GO:0005488 binding; GO:0019843 rRNA binding; GO:0070181 small ribosomal subunit rRNA binding; GO:0097159 organic cyclic compound binding; GO:1901363 heterocyclic compound binding;	K02953	RP-S13e, RPS13; small subunit ribosomal protein S13e	map03010 Ribosome	PF08069; PF00312	Ribosomal S13/S15 N-terminal domain; Ribosomal protein S15	J	KOG0400	40S ribosomal protein S13
Gene.15651::TRINITY_DN33484_c0_g2::g.15651::m.15651	45	K	40S ribosomal protein S13 (Fragment) OS=Anthurium amnicola GN=RPS13_1 PE=3 SV=1	GISGSALPYK(1)R	2	0.2723	3	3	1	103.083	0.00025742	103.08	1	69.6504	0.0120044	69.65	1	120.062	1.54e-05	120.06_x000D_	chloroplast	GO:0000278 mitotic cell cycle; GO:0000281 mitotic cytokinesis; GO:0000902 cell morphogenesis; GO:0000904 cell morphogenesis involved in differentiation; GO:0000910 cytokinesis; GO:0000911 cytokinesis by cell plate formation; GO:0006412 translation; GO:0006518 peptide metabolic process; GO:0006807 nitrogen compound metabolic process; GO:0007049 cell cycle; GO:0007275 multicellular organism develop…	GO:0005618 cell wall; GO:0005622 intracellular; GO:0005623 cell; GO:0005634 nucleus; GO:0005730 nucleolus; GO:0005737 cytoplasm; GO:0005783 endoplasmic reticulum; GO:0005829 cytosol; GO:0005840 ribosome; GO:0009507 chloroplast; GO:0009536 plastid; GO:0012505 endomembrane system; GO:0015935 small ribosomal subunit; GO:0016020 membrane; GO:0022626 cytosolic ribosome; GO:0022627 cytosolic small ribo…	GO:0003676 nucleic acid binding; GO:0003723 RNA binding; GO:0003735 structural constituent of ribosome; GO:0005198 structural molecule activity; GO:0005488 binding; GO:0019843 rRNA binding; GO:0070181 small ribosomal subunit rRNA binding; GO:0097159 organic cyclic compound binding; GO:1901363 heterocyclic compound binding;	K02953	RP-S13e, RPS13; small subunit ribosomal protein S13e	map03010 Ribosome	PF08069; PF00312	Ribosomal S13/S15 N-terminal domain; Ribosomal protein S15	J	KOG0400	40S ribosomal protein S13
Gene.15651::TRINITY_DN33484_c0_g2::g.15651::m.15651	96	K	40S ribosomal protein S13 (Fragment) OS=Anthurium amnicola GN=RPS13_1 PE=3 SV=1	SVTGNK(1)ILR	2	0.24478	6	3	1	109.714	0.000350711	109.71	1	116.051	0.000186702	116.05	1	88.3697	0.00218474	88.37_x000D_	chloroplast	GO:0000278 mitotic cell cycle; GO:0000281 mitotic cytokinesis; GO:0000902 cell morphogenesis; GO:0000904 cell morphogenesis involved in differentiation; GO:0000910 cytokinesis; GO:0000911 cytokinesis by cell plate formation; GO:0006412 translation; GO:0006518 peptide metabolic process; GO:0006807 nitrogen compound metabolic process; GO:0007049 cell cycle; GO:0007275 multicellular organism develop…	GO:0005618 cell wall; GO:0005622 intracellular; GO:0005623 cell; GO:0005634 nucleus; GO:0005730 nucleolus; GO:0005737 cytoplasm; GO:0005783 endoplasmic reticulum; GO:0005829 cytosol; GO:0005840 ribosome; GO:0009507 chloroplast; GO:0009536 plastid; GO:0012505 endomembrane system; GO:0015935 small ribosomal subunit; GO:0016020 membrane; GO:0022626 cytosolic ribosome; GO:0022627 cytosolic small ribo…	GO:0003676 nucleic acid binding; GO:0003723 RNA binding; GO:0003735 structural constituent of ribosome; GO:0005198 structural molecule activity; GO:0005488 binding; GO:0019843 rRNA binding; GO:0070181 small ribosomal subunit rRNA binding; GO:0097159 organic cyclic compound binding; GO:1901363 heterocyclic compound binding;	K02953	RP-S13e, RPS13; small subunit ribosomal protein S13e	map03010 Ribosome	PF08069; PF00312	Ribosomal S13/S15 N-terminal domain; Ribosomal protein S15	J	KOG0400	40S ribosomal protein S13
Gene.15672::TRINITY_DN33493_c0_g1::g.15672::m.15672	279	K	Beta-catenin-like protein 1 OS=Anthurium amnicola GN=CTNNBL1_1 PE=4 SV=1	FVENEYEK(1)IDR	2	0.88602	3	3	1	110.077	8.92e-06	110.08	1	116.238	1.25e-05	116.24	1	131.172	2.07e-06	131.17_x000D_	cytoplasm				K12864	CTNNBL1; beta-catenin-like protein 1	map03040 Spliceosome			S	KOG2734	Uncharacterized conserved protein
Gene.15683::TRINITY_DN33498_c0_g3::g.15683::m.15683	39	K	Histone H4 OS=Hordeum vulgare subsp. vulgare PE=3 SV=1	DNIQGITK(1)PAIR	2	2.6048	3	3	1	112.023	1.26e-05	112.02	1	105.384	3.92e-05	105.38	1	111.926	1.3e-05	111.93_x000D_	nucleus				K11254	H4; histone H4				B	KOG3467	Histone H4
Gene.15778::TRINITY_DN33556_c0_g1::g.15778::m.15778	233	K	"Monothiol glutaredoxin-S16, chloroplastic (Fragment) OS=Anthurium amnicola GN=GRXS16 PE=4 SV=1"	GEIETVFK(1)N	2	1.3441	5	3	1	99.1355	0.00111359	99.136	1	85.6701	0.00430276	85.67	1	76.2215	0.00733672	76.221_x000D_	cytoplasm	GO:0006810 transport; GO:0006811 ion transport; GO:0006812 cation transport; GO:0051179 localization; GO:0051234 establishment of localization;	GO:0005622 intracellular; GO:0005623 cell; GO:0005737 cytoplasm; GO:0009507 chloroplast; GO:0009532 plastid stroma; GO:0009536 plastid; GO:0009570 chloroplast stroma; GO:0043226 organelle; GO:0043227 membrane-bounded organelle; GO:0043229 intracellular organelle; GO:0043231 intracellular membrane-bounded organelle;					PF00462	Glutaredoxin	O	KOG0911	Glutaredoxin-related protein
Gene.15798::TRINITY_DN33565_c1_g1::g.15798::m.15798	224	K	"Heme-binding-like protein At3g10130, chloroplastic OS=Anthurium amnicola GN=At3g10130_7 PE=4 SV=1"	YYK(1)TPDLETPQYQILK	2	1.0022	3	3	1	122.745	3.73e-09	122.75	1	114.539	6.48e-09	114.54	1	147.695	1.13e-12	147.7_x000D_	chloroplast
Gene.15874::TRINITY_DN33603_c1_g2::g.15874::m.15874	87	K	phosphoenolpyruvate carboxylase-like OS=Gossypium hirsutum GN=LOC107917197 PE=4 SV=1	DAK(1)HYIEFWK	2	2.3678	3	3	1	124.423	4.48e-06	124.42	1	107.088	6.93e-05	107.09	1	114.239	3.26e-05	114.24_x000D_	chloroplast	GO:0007275 multicellular organism development; GO:0008152 metabolic process; GO:0015977 carbon fixation; GO:0032501 multicellular organismal process; GO:0032502 developmental process; GO:0048366 leaf development; GO:0048367 shoot system development; GO:0048731 system development; GO:0048827 phyllome development; GO:0048856 anatomical structure development; GO:0071704 organic substance metabolic p…	GO:0005576 extracellular region; GO:0005622 intracellular; GO:0005623 cell; GO:0005737 cytoplasm; GO:0005829 cytosol; GO:0009507 chloroplast; GO:0009536 plastid; GO:0043226 organelle; GO:0043227 membrane-bounded organelle; GO:0043229 intracellular organelle; GO:0043231 intracellular membrane-bounded organelle; GO:0048046 apoplast;	GO:0003824 catalytic activity; GO:0004611 phosphoenolpyruvate carboxykinase activity; GO:0008964 phosphoenolpyruvate carboxylase activity; GO:0016829 lyase activity; GO:0016830 carbon-carbon lyase activity; GO:0016831 carboxy-lyase activity;	K01595	ppc; phosphoenolpyruvate carboxylase [EC:4.1.1.31]	map00620 Pyruvate metabolism; map00710 Carbon fixation in photosynthetic organisms; map01100 Metabolic pathways; map01200 Carbon metabolism
Gene.15874::TRINITY_DN33603_c1_g2::g.15874::m.15874	112	K	phosphoenolpyruvate carboxylase-like OS=Gossypium hirsutum GN=LOC107917197 PE=4 SV=1	DK(1)LYNTR	2	-0.27238	5	3	1	117.388	0.00317576	117.39	1	98.6294	0.00495082	98.629	1	91.8534	0.00714441	91.853_x000D_	chloroplast	GO:0007275 multicellular organism development; GO:0008152 metabolic process; GO:0015977 carbon fixation; GO:0032501 multicellular organismal process; GO:0032502 developmental process; GO:0048366 leaf development; GO:0048367 shoot system development; GO:0048731 system development; GO:0048827 phyllome development; GO:0048856 anatomical structure development; GO:0071704 organic substance metabolic p…	GO:0005576 extracellular region; GO:0005622 intracellular; GO:0005623 cell; GO:0005737 cytoplasm; GO:0005829 cytosol; GO:0009507 chloroplast; GO:0009536 plastid; GO:0043226 organelle; GO:0043227 membrane-bounded organelle; GO:0043229 intracellular organelle; GO:0043231 intracellular membrane-bounded organelle; GO:0048046 apoplast;	GO:0003824 catalytic activity; GO:0004611 phosphoenolpyruvate carboxykinase activity; GO:0008964 phosphoenolpyruvate carboxylase activity; GO:0016829 lyase activity; GO:0016830 carbon-carbon lyase activity; GO:0016831 carboxy-lyase activity;	K01595	ppc; phosphoenolpyruvate carboxylase [EC:4.1.1.31]	map00620 Pyruvate metabolism; map00710 Carbon fixation in photosynthetic organisms; map01100 Metabolic pathways; map01200 Carbon metabolism
Gene.15875::TRINITY_DN33603_c1_g3::g.15875::m.15875	251	K	Phosphoenolpyruvate carboxylase OS=Symplocarpus renifolius GN=SrPEPC PE=2 SV=1	AGMSYFHETIWK(1)GVPK	3	-1.1411	3	3	1	62.8609	0.00169093	62.861	1	109.075	5.51e-07	109.07	1	76.3411	0.000190312	76.341_x000D_	cytoplasm	GO:0006950 response to stress; GO:0007154 cell communication; GO:0007275 multicellular organism development; GO:0009267 cellular response to starvation; GO:0009605 response to external stimulus; GO:0009987 cellular process; GO:0009991 response to extracellular stimulus; GO:0016036 cellular response to phosphate starvation; GO:0016043 cellular component organization; GO:0022607 cellular component …	GO:0005576 extracellular region; GO:0005622 intracellular; GO:0005623 cell; GO:0005737 cytoplasm; GO:0005829 cytosol; GO:0009507 chloroplast; GO:0009536 plastid; GO:0043226 organelle; GO:0043227 membrane-bounded organelle; GO:0043229 intracellular organelle; GO:0043231 intracellular membrane-bounded organelle; GO:0048046 apoplast;	GO:0003824 catalytic activity; GO:0004611 phosphoenolpyruvate carboxykinase activity; GO:0008964 phosphoenolpyruvate carboxylase activity; GO:0016829 lyase activity; GO:0016830 carbon-carbon lyase activity; GO:0016831 carboxy-lyase activity;	K01595	ppc; phosphoenolpyruvate carboxylase [EC:4.1.1.31]	map00620 Pyruvate metabolism; map00710 Carbon fixation in photosynthetic organisms; map01100 Metabolic pathways; map01200 Carbon metabolism
Gene.15875::TRINITY_DN33603_c1_g3::g.15875::m.15875	255	K	Phosphoenolpyruvate carboxylase OS=Symplocarpus renifolius GN=SrPEPC PE=2 SV=1	GVPK(1)FLR	2	0.13843	6	3	1	99.3838	0.00486607	99.384	1	73.0388	0.02264	73.039	1	75.3106	0.0169595	75.311_x000D_	cytoplasm	GO:0006950 response to stress; GO:0007154 cell communication; GO:0007275 multicellular organism development; GO:0009267 cellular response to starvation; GO:0009605 response to external stimulus; GO:0009987 cellular process; GO:0009991 response to extracellular stimulus; GO:0016036 cellular response to phosphate starvation; GO:0016043 cellular component organization; GO:0022607 cellular component …	GO:0005576 extracellular region; GO:0005622 intracellular; GO:0005623 cell; GO:0005737 cytoplasm; GO:0005829 cytosol; GO:0009507 chloroplast; GO:0009536 plastid; GO:0043226 organelle; GO:0043227 membrane-bounded organelle; GO:0043229 intracellular organelle; GO:0043231 intracellular membrane-bounded organelle; GO:0048046 apoplast;	GO:0003824 catalytic activity; GO:0004611 phosphoenolpyruvate carboxykinase activity; GO:0008964 phosphoenolpyruvate carboxylase activity; GO:0016829 lyase activity; GO:0016830 carbon-carbon lyase activity; GO:0016831 carboxy-lyase activity;	K01595	ppc; phosphoenolpyruvate carboxylase [EC:4.1.1.31]	map00620 Pyruvate metabolism; map00710 Carbon fixation in photosynthetic organisms; map01100 Metabolic pathways; map01200 Carbon metabolism
Gene.15875::TRINITY_DN33603_c1_g3::g.15875::m.15875	25	K	Phosphoenolpyruvate carboxylase OS=Symplocarpus renifolius GN=SrPEPC PE=2 SV=1	LLAPAK(1)VSEDDK	2	0.93973	3	3	1	84.3649	0.000626933	84.365	1	74.9873	0.00135476	74.987	1	87.7194	0.000453169	87.719_x000D_	cytoplasm	GO:0006950 response to stress; GO:0007154 cell communication; GO:0007275 multicellular organism development; GO:0009267 cellular response to starvation; GO:0009605 response to external stimulus; GO:0009987 cellular process; GO:0009991 response to extracellular stimulus; GO:0016036 cellular response to phosphate starvation; GO:0016043 cellular component organization; GO:0022607 cellular component …	GO:0005576 extracellular region; GO:0005622 intracellular; GO:0005623 cell; GO:0005737 cytoplasm; GO:0005829 cytosol; GO:0009507 chloroplast; GO:0009536 plastid; GO:0043226 organelle; GO:0043227 membrane-bounded organelle; GO:0043229 intracellular organelle; GO:0043231 intracellular membrane-bounded organelle; GO:0048046 apoplast;	GO:0003824 catalytic activity; GO:0004611 phosphoenolpyruvate carboxykinase activity; GO:0008964 phosphoenolpyruvate carboxylase activity; GO:0016829 lyase activity; GO:0016830 carbon-carbon lyase activity; GO:0016831 carboxy-lyase activity;	K01595	ppc; phosphoenolpyruvate carboxylase [EC:4.1.1.31]	map00620 Pyruvate metabolism; map00710 Carbon fixation in photosynthetic organisms; map01100 Metabolic pathways; map01200 Carbon metabolism
Gene.15875::TRINITY_DN33603_c1_g3::g.15875::m.15875	152	K	Phosphoenolpyruvate carboxylase OS=Symplocarpus renifolius GN=SrPEPC PE=2 SV=1	LVMQLK(1)K	2	-0.25644	5	3	1	73.0388	0.00497178	89.673	1	88.7343	0.0140921	88.734	1	88.7343	0.00302896	97.071_x000D_	cytoplasm	GO:0006950 response to stress; GO:0007154 cell communication; GO:0007275 multicellular organism development; GO:0009267 cellular response to starvation; GO:0009605 response to external stimulus; GO:0009987 cellular process; GO:0009991 response to extracellular stimulus; GO:0016036 cellular response to phosphate starvation; GO:0016043 cellular component organization; GO:0022607 cellular component …	GO:0005576 extracellular region; GO:0005622 intracellular; GO:0005623 cell; GO:0005737 cytoplasm; GO:0005829 cytosol; GO:0009507 chloroplast; GO:0009536 plastid; GO:0043226 organelle; GO:0043227 membrane-bounded organelle; GO:0043229 intracellular organelle; GO:0043231 intracellular membrane-bounded organelle; GO:0048046 apoplast;	GO:0003824 catalytic activity; GO:0004611 phosphoenolpyruvate carboxykinase activity; GO:0008964 phosphoenolpyruvate carboxylase activity; GO:0016829 lyase activity; GO:0016830 carbon-carbon lyase activity; GO:0016831 carboxy-lyase activity;	K01595	ppc; phosphoenolpyruvate carboxylase [EC:4.1.1.31]	map00620 Pyruvate metabolism; map00710 Carbon fixation in photosynthetic organisms; map01100 Metabolic pathways; map01200 Carbon metabolism
Gene.15875::TRINITY_DN33603_c1_g3::g.15875::m.15875	200	K	Phosphoenolpyruvate carboxylase OS=Symplocarpus renifolius GN=SrPEPC PE=2 SV=1	NCLTQLNAK(1)DITPDDKQELDEALQR	3	1.133	3	3	1	81.6866	6.47e-60	220.17	0.999998	56.9805	4.93e-73	250.62	1	105.958	3.45e-98	281.24_x000D_	cytoplasm	GO:0006950 response to stress; GO:0007154 cell communication; GO:0007275 multicellular organism development; GO:0009267 cellular response to starvation; GO:0009605 response to external stimulus; GO:0009987 cellular process; GO:0009991 response to extracellular stimulus; GO:0016036 cellular response to phosphate starvation; GO:0016043 cellular component organization; GO:0022607 cellular component …	GO:0005576 extracellular region; GO:0005622 intracellular; GO:0005623 cell; GO:0005737 cytoplasm; GO:0005829 cytosol; GO:0009507 chloroplast; GO:0009536 plastid; GO:0043226 organelle; GO:0043227 membrane-bounded organelle; GO:0043229 intracellular organelle; GO:0043231 intracellular membrane-bounded organelle; GO:0048046 apoplast;	GO:0003824 catalytic activity; GO:0004611 phosphoenolpyruvate carboxykinase activity; GO:0008964 phosphoenolpyruvate carboxylase activity; GO:0016829 lyase activity; GO:0016830 carbon-carbon lyase activity; GO:0016831 carboxy-lyase activity;	K01595	ppc; phosphoenolpyruvate carboxylase [EC:4.1.1.31]	map00620 Pyruvate metabolism; map00710 Carbon fixation in photosynthetic organisms; map01100 Metabolic pathways; map01200 Carbon metabolism
Gene.15875::TRINITY_DN33603_c1_g3::g.15875::m.15875	265	K	Phosphoenolpyruvate carboxylase OS=Symplocarpus renifolius GN=SrPEPC PE=2 SV=1	VDTALK(1)NIGIDER	2	1.1881	3	3	1	123.291	8.34e-07	123.29	1	71.3538	0.00015877	71.354	1	176.893	6.15e-17	176.89_x000D_	cytoplasm	GO:0006950 response to stress; GO:0007154 cell communication; GO:0007275 multicellular organism development; GO:0009267 cellular response to starvation; GO:0009605 response to external stimulus; GO:0009987 cellular process; GO:0009991 response to extracellular stimulus; GO:0016036 cellular response to phosphate starvation; GO:0016043 cellular component organization; GO:0022607 cellular component …	GO:0005576 extracellular region; GO:0005622 intracellular; GO:0005623 cell; GO:0005737 cytoplasm; GO:0005829 cytosol; GO:0009507 chloroplast; GO:0009536 plastid; GO:0043226 organelle; GO:0043227 membrane-bounded organelle; GO:0043229 intracellular organelle; GO:0043231 intracellular membrane-bounded organelle; GO:0048046 apoplast;	GO:0003824 catalytic activity; GO:0004611 phosphoenolpyruvate carboxykinase activity; GO:0008964 phosphoenolpyruvate carboxylase activity; GO:0016829 lyase activity; GO:0016830 carbon-carbon lyase activity; GO:0016831 carboxy-lyase activity;	K01595	ppc; phosphoenolpyruvate carboxylase [EC:4.1.1.31]	map00620 Pyruvate metabolism; map00710 Carbon fixation in photosynthetic organisms; map01100 Metabolic pathways; map01200 Carbon metabolism
Gene.15875::TRINITY_DN33603_c1_g3::g.15875::m.15875	186	K	Phosphoenolpyruvate carboxylase OS=Symplocarpus renifolius GN=SrPEPC PE=2 SV=1	SLLQK(1)HAR	2	-1.138	3	3	1	120.868	0.000843876	120.87	1	52.7161	0.0632429	52.716	1	117.399	0.000860021	117.4_x000D_	cytoplasm	GO:0006950 response to stress; GO:0007154 cell communication; GO:0007275 multicellular organism development; GO:0009267 cellular response to starvation; GO:0009605 response to external stimulus; GO:0009987 cellular process; GO:0009991 response to extracellular stimulus; GO:0016036 cellular response to phosphate starvation; GO:0016043 cellular component organization; GO:0022607 cellular component …	GO:0005576 extracellular region; GO:0005622 intracellular; GO:0005623 cell; GO:0005737 cytoplasm; GO:0005829 cytosol; GO:0009507 chloroplast; GO:0009536 plastid; GO:0043226 organelle; GO:0043227 membrane-bounded organelle; GO:0043229 intracellular organelle; GO:0043231 intracellular membrane-bounded organelle; GO:0048046 apoplast;	GO:0003824 catalytic activity; GO:0004611 phosphoenolpyruvate carboxykinase activity; GO:0008964 phosphoenolpyruvate carboxylase activity; GO:0016829 lyase activity; GO:0016830 carbon-carbon lyase activity; GO:0016831 carboxy-lyase activity;	K01595	ppc; phosphoenolpyruvate carboxylase [EC:4.1.1.31]	map00620 Pyruvate metabolism; map00710 Carbon fixation in photosynthetic organisms; map01100 Metabolic pathways; map01200 Carbon metabolism
Gene.15914::TRINITY_DN33620_c0_g1::g.15914::m.15914	28	K	60S ribosomal protein L7-2-like OS=Nelumbo nucifera GN=LOC104611390 PE=4 SV=1	ADEWALAK(1)K	2	0.21172	3	3	1	111.455	0.000459063	111.46	1	91.8667	0.002313	91.867	1	105.358	0.000782988	105.36_x000D_	cytoplasm	GO:0000463 maturation of LSU-rRNA from tricistronic rRNA transcript (SSU-rRNA, 5.8S rRNA, LSU-rRNA); GO:0000470 maturation of LSU-rRNA; GO:0002181 cytoplasmic translation; GO:0006139 nucleobase-containing compound metabolic process; GO:0006364 rRNA processing; GO:0006396 RNA processing; GO:0006412 translation; GO:0006518 peptide metabolic process; GO:0006725 cellular aromatic compound metabolic p…	GO:0005618 cell wall; GO:0005622 intracellular; GO:0005623 cell; GO:0005737 cytoplasm; GO:0005773 vacuole; GO:0005774 vacuolar membrane; GO:0005829 cytosol; GO:0005840 ribosome; GO:0005844 polysome; GO:0005886 plasma membrane; GO:0009507 chloroplast; GO:0009536 plastid; GO:0015934 large ribosomal subunit; GO:0016020 membrane; GO:0022625 cytosolic large ribosomal subunit; GO:0022626 cytosolic ribo…	GO:0003676 nucleic acid binding; GO:0003723 RNA binding; GO:0003729 mRNA binding; GO:0003735 structural constituent of ribosome; GO:0005198 structural molecule activity; GO:0005488 binding; GO:0097159 organic cyclic compound binding; GO:1901363 heterocyclic compound binding;	K02937	RP-L7e, RPL7; large subunit ribosomal protein L7e	map03010 Ribosome	PF08079; PF00327	Ribosomal L30 N-terminal domain; Ribosomal protein L30p/L7e	J	KOG3184	60S ribosomal protein L7
Gene.15914::TRINITY_DN33620_c0_g1::g.15914::m.15914	68	K	60S ribosomal protein L7-2-like OS=Nelumbo nucifera GN=LOC104611390 PE=4 SV=1	ELIQLK(1)R	2	-0.067223	4	3	1	105.2	0.0066252	105.2	1	123.989	0.00498123	123.99	1	110.337	0.00571771	110.34_x000D_	cytoplasm	GO:0000463 maturation of LSU-rRNA from tricistronic rRNA transcript (SSU-rRNA, 5.8S rRNA, LSU-rRNA); GO:0000470 maturation of LSU-rRNA; GO:0002181 cytoplasmic translation; GO:0006139 nucleobase-containing compound metabolic process; GO:0006364 rRNA processing; GO:0006396 RNA processing; GO:0006412 translation; GO:0006518 peptide metabolic process; GO:0006725 cellular aromatic compound metabolic p…	GO:0005618 cell wall; GO:0005622 intracellular; GO:0005623 cell; GO:0005737 cytoplasm; GO:0005773 vacuole; GO:0005774 vacuolar membrane; GO:0005829 cytosol; GO:0005840 ribosome; GO:0005844 polysome; GO:0005886 plasma membrane; GO:0009507 chloroplast; GO:0009536 plastid; GO:0015934 large ribosomal subunit; GO:0016020 membrane; GO:0022625 cytosolic large ribosomal subunit; GO:0022626 cytosolic ribo…	GO:0003676 nucleic acid binding; GO:0003723 RNA binding; GO:0003729 mRNA binding; GO:0003735 structural constituent of ribosome; GO:0005198 structural molecule activity; GO:0005488 binding; GO:0097159 organic cyclic compound binding; GO:1901363 heterocyclic compound binding;	K02937	RP-L7e, RPL7; large subunit ribosomal protein L7e	map03010 Ribosome	PF08079; PF00327	Ribosomal L30 N-terminal domain; Ribosomal protein L30p/L7e	J	KOG3184	60S ribosomal protein L7
Gene.15914::TRINITY_DN33620_c0_g1::g.15914::m.15914	74	K	60S ribosomal protein L7-2-like OS=Nelumbo nucifera GN=LOC104611390 PE=4 SV=1	LK(1)GGFYVSPEPK	2	1.9843	3	3	1	89.46	0.000363003	89.46	1	76.3572	0.00104174	76.357	1	73.9271	0.00202267	73.927_x000D_	cytoplasm	GO:0000463 maturation of LSU-rRNA from tricistronic rRNA transcript (SSU-rRNA, 5.8S rRNA, LSU-rRNA); GO:0000470 maturation of LSU-rRNA; GO:0002181 cytoplasmic translation; GO:0006139 nucleobase-containing compound metabolic process; GO:0006364 rRNA processing; GO:0006396 RNA processing; GO:0006412 translation; GO:0006518 peptide metabolic process; GO:0006725 cellular aromatic compound metabolic p…	GO:0005618 cell wall; GO:0005622 intracellular; GO:0005623 cell; GO:0005737 cytoplasm; GO:0005773 vacuole; GO:0005774 vacuolar membrane; GO:0005829 cytosol; GO:0005840 ribosome; GO:0005844 polysome; GO:0005886 plasma membrane; GO:0009507 chloroplast; GO:0009536 plastid; GO:0015934 large ribosomal subunit; GO:0016020 membrane; GO:0022625 cytosolic large ribosomal subunit; GO:0022626 cytosolic ribo…	GO:0003676 nucleic acid binding; GO:0003723 RNA binding; GO:0003729 mRNA binding; GO:0003735 structural constituent of ribosome; GO:0005198 structural molecule activity; GO:0005488 binding; GO:0097159 organic cyclic compound binding; GO:1901363 heterocyclic compound binding;	K02937	RP-L7e, RPL7; large subunit ribosomal protein L7e	map03010 Ribosome	PF08079; PF00327	Ribosomal L30 N-terminal domain; Ribosomal protein L30p/L7e	J	KOG3184	60S ribosomal protein L7
Gene.15914::TRINITY_DN33620_c0_g1::g.15914::m.15914	147	K	60S ribosomal protein L7-2-like OS=Nelumbo nucifera GN=LOC104611390 PE=4 SV=1	SVK(1)ELIYK	2	0.13226	7	3	1	105.521	0.00134371	105.52	1	116.051	0.000866295	116.05	1	116.051	0.000866295	116.05_x000D_	cytoplasm	GO:0000463 maturation of LSU-rRNA from tricistronic rRNA transcript (SSU-rRNA, 5.8S rRNA, LSU-rRNA); GO:0000470 maturation of LSU-rRNA; GO:0002181 cytoplasmic translation; GO:0006139 nucleobase-containing compound metabolic process; GO:0006364 rRNA processing; GO:0006396 RNA processing; GO:0006412 translation; GO:0006518 peptide metabolic process; GO:0006725 cellular aromatic compound metabolic p…	GO:0005618 cell wall; GO:0005622 intracellular; GO:0005623 cell; GO:0005737 cytoplasm; GO:0005773 vacuole; GO:0005774 vacuolar membrane; GO:0005829 cytosol; GO:0005840 ribosome; GO:0005844 polysome; GO:0005886 plasma membrane; GO:0009507 chloroplast; GO:0009536 plastid; GO:0015934 large ribosomal subunit; GO:0016020 membrane; GO:0022625 cytosolic large ribosomal subunit; GO:0022626 cytosolic ribo…	GO:0003676 nucleic acid binding; GO:0003723 RNA binding; GO:0003729 mRNA binding; GO:0003735 structural constituent of ribosome; GO:0005198 structural molecule activity; GO:0005488 binding; GO:0097159 organic cyclic compound binding; GO:1901363 heterocyclic compound binding;	K02937	RP-L7e, RPL7; large subunit ribosomal protein L7e	map03010 Ribosome	PF08079; PF00327	Ribosomal L30 N-terminal domain; Ribosomal protein L30p/L7e	J	KOG3184	60S ribosomal protein L7
Gene.15921::TRINITY_DN33625_c1_g2::g.15921::m.15921	246	K	Reticulon-like protein OS=Macleaya cordata GN=BVC80_8935g26 PE=4 SV=1	AMIEIK(1)K	2	-0.44747	6	3	1	68.9149	0.0394298	68.915	1	68.9149	0.0518222	68.915	1	68.9149	0.0394298	68.915_x000D_	plasma membrane	GO:0006996 organelle organization; GO:0007029 endoplasmic reticulum organization; GO:0009987 cellular process; GO:0010256 endomembrane system organization; GO:0016043 cellular component organization; GO:0071786 endoplasmic reticulum tubular network organization; GO:0071840 cellular component organization or biogenesis;	GO:0005622 intracellular; GO:0005623 cell; GO:0005737 cytoplasm; GO:0005783 endoplasmic reticulum; GO:0005789 endoplasmic reticulum membrane; GO:0005794 Golgi apparatus; GO:0005886 plasma membrane; GO:0012505 endomembrane system; GO:0016020 membrane; GO:0016021 integral component of membrane; GO:0030176 integral component of endoplasmic reticulum membrane; GO:0031224 intrinsic component of membra…		K20721	RTN1; reticulon-1				U	KOG1792	Reticulon
Gene.15921::TRINITY_DN33625_c1_g2::g.15921::m.15921	255	K	Reticulon-like protein OS=Macleaya cordata GN=BVC80_8935g26 PE=4 SV=1	QYAVFDAK(1)VLSK	2	0.033115	5	3	1	98.9421	6.5e-05	98.942	1	86.803	0.00050064	86.803	1	127.018	1.1e-06	127.02_x000D_	plasma membrane	GO:0006996 organelle organization; GO:0007029 endoplasmic reticulum organization; GO:0009987 cellular process; GO:0010256 endomembrane system organization; GO:0016043 cellular component organization; GO:0071786 endoplasmic reticulum tubular network organization; GO:0071840 cellular component organization or biogenesis;	GO:0005622 intracellular; GO:0005623 cell; GO:0005737 cytoplasm; GO:0005783 endoplasmic reticulum; GO:0005789 endoplasmic reticulum membrane; GO:0005794 Golgi apparatus; GO:0005886 plasma membrane; GO:0012505 endomembrane system; GO:0016020 membrane; GO:0016021 integral component of membrane; GO:0030176 integral component of endoplasmic reticulum membrane; GO:0031224 intrinsic component of membra…		K20721	RTN1; reticulon-1				U	KOG1792	Reticulon
Gene.15936::TRINITY_DN33632_c0_g1::g.15936::m.15936	120	K	60S ribosomal protein L5 (Fragment) OS=Anthurium amnicola GN=RPL5_18 PE=3 SV=1	GIGPDDVEALYK(1)K	2	-0.81502	5	3	1	94.6877	8.6e-05	94.688	1	93.3481	0.000170117	93.348	1	79.0886	0.00106575	79.089_x000D_	cytoplasm	GO:0000027 ribosomal large subunit assembly; GO:0003002 regionalization; GO:0006412 translation; GO:0006518 peptide metabolic process; GO:0006807 nitrogen compound metabolic process; GO:0006810 transport; GO:0006913 nucleocytoplasmic transport; GO:0006996 organelle organization; GO:0007275 multicellular organism development; GO:0007389 pattern specification process; GO:0008152 metabolic process; …	GO:0005622 intracellular; GO:0005623 cell; GO:0005634 nucleus; GO:0005730 nucleolus; GO:0005737 cytoplasm; GO:0005773 vacuole; GO:0005829 cytosol; GO:0005840 ribosome; GO:0005844 polysome; GO:0005886 plasma membrane; GO:0009507 chloroplast; GO:0009536 plastid; GO:0015934 large ribosomal subunit; GO:0016020 membrane; GO:0022625 cytosolic large ribosomal subunit; GO:0022626 cytosolic ribosome; GO:0…	GO:0003676 nucleic acid binding; GO:0003723 RNA binding; GO:0003735 structural constituent of ribosome; GO:0005198 structural molecule activity; GO:0005488 binding; GO:0008097 5S rRNA binding; GO:0019843 rRNA binding; GO:0097159 organic cyclic compound binding; GO:1901363 heterocyclic compound binding;	K02932	RP-L5e, RPL5; large subunit ribosomal protein L5e	map03010 Ribosome	PF14204	Ribosomal L18 C-terminal region	J	KOG0875	60S ribosomal protein L5
Gene.15936::TRINITY_DN33632_c0_g1::g.15936::m.15936	43	K	60S ribosomal protein L5 (Fragment) OS=Anthurium amnicola GN=RPL5_18 PE=3 SV=1	VFGALK(1)GALDGGLDIPHSDKR	4	0.2056	5	3	1	167.53	5.56e-25	167.53	1	98.5336	2.27e-11	114.55	1	95.1628	4.04e-25	168.99_x000D_	cytoplasm	GO:0000027 ribosomal large subunit assembly; GO:0003002 regionalization; GO:0006412 translation; GO:0006518 peptide metabolic process; GO:0006807 nitrogen compound metabolic process; GO:0006810 transport; GO:0006913 nucleocytoplasmic transport; GO:0006996 organelle organization; GO:0007275 multicellular organism development; GO:0007389 pattern specification process; GO:0008152 metabolic process; …	GO:0005622 intracellular; GO:0005623 cell; GO:0005634 nucleus; GO:0005730 nucleolus; GO:0005737 cytoplasm; GO:0005773 vacuole; GO:0005829 cytosol; GO:0005840 ribosome; GO:0005844 polysome; GO:0005886 plasma membrane; GO:0009507 chloroplast; GO:0009536 plastid; GO:0015934 large ribosomal subunit; GO:0016020 membrane; GO:0022625 cytosolic large ribosomal subunit; GO:0022626 cytosolic ribosome; GO:0…	GO:0003676 nucleic acid binding; GO:0003723 RNA binding; GO:0003735 structural constituent of ribosome; GO:0005198 structural molecule activity; GO:0005488 binding; GO:0008097 5S rRNA binding; GO:0019843 rRNA binding; GO:0097159 organic cyclic compound binding; GO:1901363 heterocyclic compound binding;	K02932	RP-L5e, RPL5; large subunit ribosomal protein L5e	map03010 Ribosome	PF14204	Ribosomal L18 C-terminal region	J	KOG0875	60S ribosomal protein L5
Gene.15936::TRINITY_DN33632_c0_g1::g.15936::m.15936	107	K	60S ribosomal protein L5 (Fragment) OS=Anthurium amnicola GN=RPL5_18 PE=3 SV=1	YNSHFSEYLK(1)K	3	0.092593	4	3	1	110.306	2.56e-05	110.31	1	68.6757	0.0032176	68.676	1	120.033	3.71e-06	120.03_x000D_	cytoplasm	GO:0000027 ribosomal large subunit assembly; GO:0003002 regionalization; GO:0006412 translation; GO:0006518 peptide metabolic process; GO:0006807 nitrogen compound metabolic process; GO:0006810 transport; GO:0006913 nucleocytoplasmic transport; GO:0006996 organelle organization; GO:0007275 multicellular organism development; GO:0007389 pattern specification process; GO:0008152 metabolic process; …	GO:0005622 intracellular; GO:0005623 cell; GO:0005634 nucleus; GO:0005730 nucleolus; GO:0005737 cytoplasm; GO:0005773 vacuole; GO:0005829 cytosol; GO:0005840 ribosome; GO:0005844 polysome; GO:0005886 plasma membrane; GO:0009507 chloroplast; GO:0009536 plastid; GO:0015934 large ribosomal subunit; GO:0016020 membrane; GO:0022625 cytosolic large ribosomal subunit; GO:0022626 cytosolic ribosome; GO:0…	GO:0003676 nucleic acid binding; GO:0003723 RNA binding; GO:0003735 structural constituent of ribosome; GO:0005198 structural molecule activity; GO:0005488 binding; GO:0008097 5S rRNA binding; GO:0019843 rRNA binding; GO:0097159 organic cyclic compound binding; GO:1901363 heterocyclic compound binding;	K02932	RP-L5e, RPL5; large subunit ribosomal protein L5e	map03010 Ribosome	PF14204	Ribosomal L18 C-terminal region	J	KOG0875	60S ribosomal protein L5
Gene.15944::TRINITY_DN33638_c0_g2::g.15944::m.15944	132	K	Ribosomal protein L26/L24P OS=Macleaya cordata GN=BVC80_9025g33 PE=3 SV=1	VVVTK(1)LK	2	0.16389	3	3	1	64.7574	0.0433466	64.757	1	64.7574	0.0433466	64.757	1	68.9149	0.0329513	68.915_x000D_	cytoplasm				K02898	RP-L26e, RPL26; large subunit ribosomal protein L26e	map03010 Ribosome			J	KOG3401	60S ribosomal protein L26
Gene.15967::TRINITY_DN33651_c0_g7::g.15967::m.15967	53	K	"Putative ATP-dependent zinc metalloprotease FTSH, chloroplastic-like OS=Solanum chacoense PE=3 SV=1"	ALAK(1)DVDFEK	2	-0.64737	5	3	1	69.7206	0.0112893	69.721	1	101.393	0.000365624	101.39	1	93.0956	0.000842982	93.096_x000D_	cytoplasm	GO:0006091 generation of precursor metabolites and energy; GO:0006508 proteolysis; GO:0006807 nitrogen compound metabolic process; GO:0008152 metabolic process; GO:0009056 catabolic process; GO:0009057 macromolecule catabolic process; GO:0009314 response to radiation; GO:0009416 response to light stimulus; GO:0009628 response to abiotic stimulus; GO:0009642 response to light intensity; GO:0009644…		GO:0003824 catalytic activity; GO:0004176 ATP-dependent peptidase activity; GO:0008233 peptidase activity; GO:0008237 metallopeptidase activity; GO:0016462 pyrophosphatase activity; GO:0016787 hydrolase activity; GO:0016817 hydrolase activity, acting on acid anhydrides; GO:0016818 hydrolase activity, acting on acid anhydrides, in phosphorus-containing anhydrides; GO:0016887 ATPase activity; GO:00…	K03798	ftsH, hflB; cell division protease FtsH [EC:3.4.24.-]		PF00004; PF01434	ATPase family associated with various cellular activities (AAA); Peptidase family M41	O	KOG0731	AAA+-type ATPase containing the peptidase M41 domain
Gene.15967::TRINITY_DN33651_c0_g7::g.15967::m.15967	59	K	"Putative ATP-dependent zinc metalloprotease FTSH, chloroplastic-like OS=Solanum chacoense PE=3 SV=1"	DVDFEK(1)IAR	2	-0.075597	6	3	1	107.205	0.000435467	107.21	1	100.246	0.000670583	100.25	1	133.134	0.000126613	133.13_x000D_	cytoplasm	GO:0006091 generation of precursor metabolites and energy; GO:0006508 proteolysis; GO:0006807 nitrogen compound metabolic process; GO:0008152 metabolic process; GO:0009056 catabolic process; GO:0009057 macromolecule catabolic process; GO:0009314 response to radiation; GO:0009416 response to light stimulus; GO:0009628 response to abiotic stimulus; GO:0009642 response to light intensity; GO:0009644…		GO:0003824 catalytic activity; GO:0004176 ATP-dependent peptidase activity; GO:0008233 peptidase activity; GO:0008237 metallopeptidase activity; GO:0016462 pyrophosphatase activity; GO:0016787 hydrolase activity; GO:0016817 hydrolase activity, acting on acid anhydrides; GO:0016818 hydrolase activity, acting on acid anhydrides, in phosphorus-containing anhydrides; GO:0016887 ATPase activity; GO:00…	K03798	ftsH, hflB; cell division protease FtsH [EC:3.4.24.-]		PF00004; PF01434	ATPase family associated with various cellular activities (AAA); Peptidase family M41	O	KOG0731	AAA+-type ATPase containing the peptidase M41 domain
Gene.24358::TRINITY_DN37963_c0_g4::g.24358::m.24358	364	K	"ATP-dependent zinc metalloprotease FTSH, chloroplastic OS=Cucumis melo GN=LOC103493800 PE=3 SV=1"	DLK(1)EISKDEISDALER	3	-0.69884	3	3	1	98.6381	3.19e-29	199.65	1	71.692	0.0260075	71.692	1	94.5008	7.04e-24	186.94_x000D_	chloroplast	GO:0006091 generation of precursor metabolites and energy; GO:0006508 proteolysis; GO:0006807 nitrogen compound metabolic process; GO:0008152 metabolic process; GO:0009056 catabolic process; GO:0009057 macromolecule catabolic process; GO:0009314 response to radiation; GO:0009416 response to light stimulus; GO:0009628 response to abiotic stimulus; GO:0009642 response to light intensity; GO:0009644…		GO:0003824 catalytic activity; GO:0004176 ATP-dependent peptidase activity; GO:0008233 peptidase activity; GO:0008237 metallopeptidase activity; GO:0016462 pyrophosphatase activity; GO:0016787 hydrolase activity; GO:0016817 hydrolase activity, acting on acid anhydrides; GO:0016818 hydrolase activity, acting on acid anhydrides, in phosphorus-containing anhydrides; GO:0016887 ATPase activity; GO:00…	K03798	ftsH, hflB; cell division protease FtsH [EC:3.4.24.-]		PF00004; PF01434	ATPase family associated with various cellular activities (AAA); Peptidase family M41	O	KOG0731	AAA+-type ATPase containing the peptidase M41 domain
Gene.27928::TRINITY_DN39544_c1_g1::g.27928::m.27928	120	K	"Transketolase, chloroplastic OS=Anthurium amnicola GN=TKTC_1 PE=4 SV=1"	PADGNETAGAYK(1)VAVLNR	2	-3.1836	17	3	1	148.325	7.36e-121	343.59	1	100.042	3.99e-201	415.67	1	250.265	1.63e-104	314.73_x000D_	cytoskeleton			GO:0003824 catalytic activity; GO:0004802 transketolase activity; GO:0005488 binding; GO:0005509 calcium ion binding; GO:0016740 transferase activity; GO:0016744 transferase activity, transferring aldehyde or ketonic groups; GO:0030145 manganese ion binding; GO:0043167 ion binding; GO:0043169 cation binding; GO:0046872 metal ion binding; GO:0046914 transition metal ion binding; GO:0050897 cobalt …	K00615	E2.2.1.1, tktA, tktB; transketolase [EC:2.2.1.1]	map00030 Pentose phosphate pathway; map00710 Carbon fixation in photosynthetic organisms; map01100 Metabolic pathways; map01110 Biosynthesis of secondary metabolites; map01200 Carbon metabolism; map01230 Biosynthesis of amino acids	PF02779; PF02780	Transketolase, pyrimidine binding domain; Transketolase, C-terminal domain	G	KOG0523	Transketolase
Gene.15987::TRINITY_DN33664_c0_g1::g.15987::m.15987	151	K	"PsbP domain-containing protein 4, chloroplastic OS=Anthurium amnicola GN=PPD4 PE=4 SV=1"	FANSK(1)EGR	2	-0.065988	3	3	1	99.1386	0.000119404	99.139	1	100.017	0.00163494	100.02	1	78.5161	0.00668161	78.516_x000D_	chloroplast		GO:0005622 intracellular; GO:0005623 cell; GO:0005737 cytoplasm; GO:0009507 chloroplast; GO:0009532 plastid stroma; GO:0009534 chloroplast thylakoid; GO:0009536 plastid; GO:0009570 chloroplast stroma; GO:0009579 thylakoid; GO:0031976 plastid thylakoid; GO:0031977 thylakoid lumen; GO:0031984 organelle subcompartment; GO:0043226 organelle; GO:0043227 membrane-bounded organelle; GO:0043229 intracell…
Gene.15996::TRINITY_DN33670_c0_g1::g.15996::m.15996	63	K	Histone H2A (Fragment) OS=Anthurium amnicola GN=At1g51060 PE=3 SV=1	AGK(1)YAER	2	-0.79531	3	3	1	75.2127	0.0172045	75.213	1	64.2645	0.0445789	64.265	1	61.9623	0.0503353	61.962_x000D_	chloroplast	GO:0006325 chromatin organization; GO:0006342 chromatin silencing; GO:0006355 regulation of transcription, DNA-templated; GO:0006950 response to stress; GO:0006996 organelle organization; GO:0009292 genetic transfer; GO:0009294 DNA mediated transformation; GO:0009605 response to external stimulus; GO:0009607 response to biotic stimulus; GO:0009611 response to wounding; GO:0009617 response to bact…	GO:0000228 nuclear chromosome; GO:0000785 chromatin; GO:0000790 nuclear chromatin; GO:0005618 cell wall; GO:0005622 intracellular; GO:0005623 cell; GO:0005634 nucleus; GO:0005694 chromosome; GO:0005730 nucleolus; GO:0030312 external encapsulating structure; GO:0031974 membrane-enclosed lumen; GO:0031981 nuclear lumen; GO:0043226 organelle; GO:0043227 membrane-bounded organelle; GO:0043228 non-mem…	GO:0003676 nucleic acid binding; GO:0003677 DNA binding; GO:0005488 binding; GO:0097159 organic cyclic compound binding; GO:1901363 heterocyclic compound binding;	K11251	H2A; histone H2A		PF00125	Core histone H2A/H2B/H3/H4	B	KOG1756	Histone 2A
Gene.18348::TRINITY_DN34961_c1_g3::g.18348::m.18348	37	K	Histone H2A OS=Eutrema salsugineum GN=EUTSA_v10014920mg PE=3 SV=1	SVK(1)AGLQFPVGR	2	0.15419	3	3	1	87.6405	0.000184298	87.641	1	59.1298	0.0113451	59.13	1	59.731	0.00557763	59.731_x000D_	nucleus	GO:0006325 chromatin organization; GO:0006342 chromatin silencing; GO:0006355 regulation of transcription, DNA-templated; GO:0006996 organelle organization; GO:0009889 regulation of biosynthetic process; GO:0009890 negative regulation of biosynthetic process; GO:0009892 negative regulation of metabolic process; GO:0009987 cellular process; GO:0010468 regulation of gene expression; GO:0010556 regu…	GO:0000228 nuclear chromosome; GO:0000785 chromatin; GO:0000790 nuclear chromatin; GO:0005622 intracellular; GO:0005623 cell; GO:0005634 nucleus; GO:0005694 chromosome; GO:0031974 membrane-enclosed lumen; GO:0031981 nuclear lumen; GO:0043226 organelle; GO:0043227 membrane-bounded organelle; GO:0043228 non-membrane-bounded organelle; GO:0043229 intracellular organelle; GO:0043231 intracellular mem…	GO:0003676 nucleic acid binding; GO:0003677 DNA binding; GO:0005488 binding; GO:0097159 organic cyclic compound binding; GO:1901363 heterocyclic compound binding;	K11251	H2A; histone H2A		PF00125	Core histone H2A/H2B/H3/H4	B	KOG1756	Histone 2A
Gene.16027::TRINITY_DN33686_c0_g2::g.16027::m.16027	147	K	Peptide chain release factor 1 (Fragment) OS=Anthurium amnicola GN=prfA_1 PE=3 SV=1	QHK(1)ELEEK	2	0.10828	3	3	1	79.474	0.00640241	79.474	1	78.1127	0.00216265	78.113	1	107.574	0.00123503	107.57_x000D_	chloroplast	GO:0006412 translation; GO:0006415 translational termination; GO:0006518 peptide metabolic process; GO:0006807 nitrogen compound metabolic process; GO:0006996 organelle organization; GO:0008152 metabolic process; GO:0009058 biosynthetic process; GO:0009059 macromolecule biosynthetic process; GO:0009657 plastid organization; GO:0009658 chloroplast organization; GO:0009668 plastid membrane organiza…	GO:0005622 intracellular; GO:0005623 cell; GO:0005737 cytoplasm; GO:0009507 chloroplast; GO:0009536 plastid; GO:0043226 organelle; GO:0043227 membrane-bounded organelle; GO:0043229 intracellular organelle; GO:0043231 intracellular membrane-bounded organelle;	GO:0003676 nucleic acid binding; GO:0003723 RNA binding; GO:0003747 translation release factor activity; GO:0005488 binding; GO:0008079 translation termination factor activity; GO:0008135 translation factor activity, RNA binding; GO:0097159 organic cyclic compound binding; GO:1901363 heterocyclic compound binding;	K02835	prfA, MTRF1, MRF1; peptide chain release factor 1		PF03462	PCRF domain	J	KOG2726	Mitochondrial polypeptide chain release factor
Gene.16027::TRINITY_DN33686_c0_g2::g.16027::m.16027	70	K	Peptide chain release factor 1 (Fragment) OS=Anthurium amnicola GN=prfA_1 PE=3 SV=1	TWK(1)ELSVK	2	-0.16879	3	3	1	85.6757	0.00459474	85.676	1	66.9619	0.0230788	66.962	1	94.3095	0.0020782	94.309_x000D_	chloroplast	GO:0006412 translation; GO:0006415 translational termination; GO:0006518 peptide metabolic process; GO:0006807 nitrogen compound metabolic process; GO:0006996 organelle organization; GO:0008152 metabolic process; GO:0009058 biosynthetic process; GO:0009059 macromolecule biosynthetic process; GO:0009657 plastid organization; GO:0009658 chloroplast organization; GO:0009668 plastid membrane organiza…	GO:0005622 intracellular; GO:0005623 cell; GO:0005737 cytoplasm; GO:0009507 chloroplast; GO:0009536 plastid; GO:0043226 organelle; GO:0043227 membrane-bounded organelle; GO:0043229 intracellular organelle; GO:0043231 intracellular membrane-bounded organelle;	GO:0003676 nucleic acid binding; GO:0003723 RNA binding; GO:0003747 translation release factor activity; GO:0005488 binding; GO:0008079 translation termination factor activity; GO:0008135 translation factor activity, RNA binding; GO:0097159 organic cyclic compound binding; GO:1901363 heterocyclic compound binding;	K02835	prfA, MTRF1, MRF1; peptide chain release factor 1		PF03462	PCRF domain	J	KOG2726	Mitochondrial polypeptide chain release factor
Gene.16027::TRINITY_DN33686_c0_g2::g.16027::m.16027	369	K	Peptide chain release factor 1 (Fragment) OS=Anthurium amnicola GN=prfA_1 PE=3 SV=1	TYNYK(1)DNR	2	0.29062	6	3	1	131.223	0.000795694	131.22	1	113.706	0.000910527	113.71	1	116.73	0.000863134	116.73_x000D_	chloroplast	GO:0006412 translation; GO:0006415 translational termination; GO:0006518 peptide metabolic process; GO:0006807 nitrogen compound metabolic process; GO:0006996 organelle organization; GO:0008152 metabolic process; GO:0009058 biosynthetic process; GO:0009059 macromolecule biosynthetic process; GO:0009657 plastid organization; GO:0009658 chloroplast organization; GO:0009668 plastid membrane organiza…	GO:0005622 intracellular; GO:0005623 cell; GO:0005737 cytoplasm; GO:0009507 chloroplast; GO:0009536 plastid; GO:0043226 organelle; GO:0043227 membrane-bounded organelle; GO:0043229 intracellular organelle; GO:0043231 intracellular membrane-bounded organelle;	GO:0003676 nucleic acid binding; GO:0003723 RNA binding; GO:0003747 translation release factor activity; GO:0005488 binding; GO:0008079 translation termination factor activity; GO:0008135 translation factor activity, RNA binding; GO:0097159 organic cyclic compound binding; GO:1901363 heterocyclic compound binding;	K02835	prfA, MTRF1, MRF1; peptide chain release factor 1		PF03462	PCRF domain	J	KOG2726	Mitochondrial polypeptide chain release factor
Gene.16052::TRINITY_DN33698_c0_g1::g.16052::m.16052	15	K	Isocitrate dehydrogenase [NADP] peroxisomal (Fragment) OS=Anthurium amnicola GN=IDP2_0 PE=4 SV=1	FK(1)DDFNDLTR	2	0.043657	3	3	1	93.3452	0.000800267	93.345	1	93.3452	0.000800267	93.345	1	103.909	0.000300401	103.91_x000D_	nucleus
Gene.16058::TRINITY_DN33706_c0_g2::g.16058::m.16058	275	K	Putative voltage-gated potassium channel subunit beta OS=Anthurium amnicola GN=KAB1 PE=4 SV=1	FSLENYK(1)NLASR	2	-0.45589	3	3	1	181.672	8.71e-17	181.67	1	177.833	1.18e-16	177.83	1	147.522	1.42e-09	147.52_x000D_	cytoplasm		GO:0005623 cell; GO:0005886 plasma membrane; GO:0005911 cell-cell junction; GO:0009506 plasmodesma; GO:0016020 membrane; GO:0030054 cell junction; GO:0055044 symplast; GO:0071944 cell periphery;					PF00248	Aldo/keto reductase family	C	KOG1575	Voltage-gated shaker-like K+ channel, subunit beta/KCNAB
Gene.16058::TRINITY_DN33706_c0_g2::g.16058::m.16058	288	K	Putative voltage-gated potassium channel subunit beta OS=Anthurium amnicola GN=KAB1 PE=4 SV=1	SLVDDVLK(1)K	2	0.12475	3	3	1	64.8406	0.0329665	64.841	1	67.3338	0.0269802	67.334	1	58.6986	0.0477137	58.699_x000D_	cytoplasm		GO:0005623 cell; GO:0005886 plasma membrane; GO:0005911 cell-cell junction; GO:0009506 plasmodesma; GO:0016020 membrane; GO:0030054 cell junction; GO:0055044 symplast; GO:0071944 cell periphery;					PF00248	Aldo/keto reductase family	C	KOG1575	Voltage-gated shaker-like K+ channel, subunit beta/KCNAB
Gene.16072::TRINITY_DN33713_c0_g3::g.16072::m.16072	208	K	Endoplasmin (Fragment) OS=Anthurium amnicola GN=ENPL_8 PE=3 SV=1	HDDK(1)GFAHPER	3	0.23802	3	3	1	84.1691	0.000436583	84.169	1	66.3263	0.00332879	66.326	1	79.8749	0.000576641	79.875_x000D_	cytoplasm		GO:0005618 cell wall; GO:0005622 intracellular; GO:0005623 cell; GO:0005737 cytoplasm; GO:0005739 mitochondrion; GO:0009507 chloroplast; GO:0009532 plastid stroma; GO:0009536 plastid; GO:0009570 chloroplast stroma; GO:0030312 external encapsulating structure; GO:0043226 organelle; GO:0043227 membrane-bounded organelle; GO:0043229 intracellular organelle; GO:0043231 intracellular membrane-bounded …	GO:0000166 nucleotide binding; GO:0005488 binding; GO:0005524 ATP binding; GO:0008144 drug binding; GO:0017076 purine nucleotide binding; GO:0030554 adenyl nucleotide binding; GO:0032553 ribonucleotide binding; GO:0032555 purine ribonucleotide binding; GO:0032559 adenyl ribonucleotide binding; GO:0035639 purine ribonucleoside triphosphate binding; GO:0036094 small molecule binding; GO:0043167 ion…	K09487	HSP90B, TRA1; heat shock protein 90kDa beta	map04141 Protein processing in endoplasmic reticulum; map04626 Plant-pathogen interaction	PF02518	Histidine kinase-, DNA gyrase B-, and HSP90-like ATPase	O	KOG0019	Molecular chaperone (HSP90 family)
Gene.1608::TRINITY_DN24082_c0_g1::g.1608::m.1608	19	K	40S ribosomal protein S26 OS=Vitis vinifera GN=VIT_13s0067g02700 PE=3 SV=1	GHVK(1)FIR	2	0.88285	5	3	1	68.9149	0.0329513	68.915	1	76.0346	0.0163553	76.035	1	88.0288	0.00937135	88.029_x000D_	cytoplasm		GO:0005622 intracellular; GO:0005623 cell; GO:0005737 cytoplasm; GO:0005829 cytosol; GO:0005840 ribosome; GO:0005911 cell-cell junction; GO:0009506 plasmodesma; GO:0009507 chloroplast; GO:0009536 plastid; GO:0015935 small ribosomal subunit; GO:0016020 membrane; GO:0022626 cytosolic ribosome; GO:0022627 cytosolic small ribosomal subunit; GO:0030054 cell junction; GO:0032991 protein-containing comp…	GO:0003676 nucleic acid binding; GO:0003723 RNA binding; GO:0003729 mRNA binding; GO:0003735 structural constituent of ribosome; GO:0005198 structural molecule activity; GO:0005488 binding; GO:0097159 organic cyclic compound binding; GO:1901363 heterocyclic compound binding;	K02976	RP-S26e, RPS26; small subunit ribosomal protein S26e	map03010 Ribosome			J	KOG1768	40s ribosomal protein S26
Gene.16094::TRINITY_DN33721_c0_g1::g.16094::m.16094	119	K	40S ribosomal protein S6 (Fragment) OS=Anthurium amnicola GN=rps6_10 PE=4 SV=1	SK(1)ADAAEYQK	2	0.61306	3	3	1	113.419	5.39e-05	113.42	1	106.667	0.000228902	106.67	1	132.25	2.79e-06	132.25_x000D_	nucleus				K02991	RP-S6e, RPS6; small subunit ribosomal protein S6e	map03010 Ribosome			J	KOG1646	40S ribosomal protein S6
Gene.16129::TRINITY_DN33742_c0_g1::g.16129::m.16129	202	K	Nucleolin (Fragment) OS=Anthurium amnicola GN=ncl_3 PE=4 SV=1	PVK(1)LDLAR	2	-0.39545	4	3	1	52.7161	0.00739633	76.064	1	65.2243	0.0262664	65.224	1	72.9281	0.0121337	72.928_x000D_	nucleus	GO:0000003 reproduction; GO:0000469 cleavage involved in rRNA processing; GO:0000478 endonucleolytic cleavage involved in rRNA processing; GO:0003002 regionalization; GO:0003006 developmental process involved in reproduction; GO:0006139 nucleobase-containing compound metabolic process; GO:0006364 rRNA processing; GO:0006396 RNA processing; GO:0006725 cellular aromatic compound metabolic process; …	GO:0005622 intracellular; GO:0005623 cell; GO:0005634 nucleus; GO:0005730 nucleolus; GO:0005737 cytoplasm; GO:0005739 mitochondrion; GO:0031974 membrane-enclosed lumen; GO:0031981 nuclear lumen; GO:0043226 organelle; GO:0043227 membrane-bounded organelle; GO:0043228 non-membrane-bounded organelle; GO:0043229 intracellular organelle; GO:0043231 intracellular membrane-bounded organelle; GO:0043232 …	GO:0003676 nucleic acid binding; GO:0003723 RNA binding; GO:0003729 mRNA binding; GO:0005488 binding; GO:0097159 organic cyclic compound binding; GO:1901363 heterocyclic compound binding;	K11294	NCL, NSR1; nucleolin		PF00076	RNA recognition motif. (a.k.a. RRM, RBD, or RNP domain)	A	KOG4210	Nuclear localization sequence binding protein
Gene.16173::TRINITY_DN33767_c1_g1::g.16173::m.16173	159	K	Acyl-coenzyme A thioesterase 13 OS=Anthurium amnicola GN=ACOT13_3 PE=4 SV=1	HTK(1)YLAVSSK	2	0.21093	3	3	1	181.664	4.85e-12	181.66	1	147.244	1.39e-07	147.24	1	162.486	5.89e-09	162.49_x000D_	cytoplasm				K17362	ACOT13; acyl-coenzyme A thioesterase 13 [EC:3.1.2.-]		PF03061	Thioesterase superfamily	Q	KOG3328	HGG motif-containing thioesterase
Gene.23206::TRINITY_DN37421_c0_g1::g.23206::m.23206	50	K	40S ribosomal protein S12 OS=Anthurium amnicola GN=RPS12_11 PE=3 SV=1	GLHEGAK(1)AIEK	3	-0.14636	3	3	1	87.1843	0.000338242	87.184	1	65.1792	0.00375278	65.179	1	74.6109	0.00095799	74.611_x000D_	cytoplasm				K02951	RP-S12e, RPS12; small subunit ribosomal protein S12e	map03010 Ribosome	PF01248	Ribosomal protein L7Ae/L30e/S12e/Gadd45 family	J	KOG3406	40S ribosomal protein S12
Gene.23206::TRINITY_DN37421_c0_g1::g.23206::m.23206	109	K	40S ribosomal protein S12 OS=Anthurium amnicola GN=RPS12_11 PE=3 SV=1	IDSEGK(1)AR	2	-0.58486	4	3	1	121.048	0.000843037	121.05	1	68.2235	0.0207644	68.224	1	135.83	0.000710206	135.83_x000D_	cytoplasm				K02951	RP-S12e, RPS12; small subunit ribosomal protein S12e	map03010 Ribosome	PF01248	Ribosomal protein L7Ae/L30e/S12e/Gadd45 family	J	KOG3406	40S ribosomal protein S12
[truncated: 1,712 more rows]
